# Supplementary material for: Transcriptome Analysis of Androgenic Gland for Discovery of Novel Genes from the Oriental River Prawn, Macrobrachium nipponense, Using Illumina Hiseq 2000
Source: PLoS One. 2013 Oct 28;8(10):e76840. doi: 10.1371/journal.pone.0076840 (PMC3810145; doi:10.1371/journal.pone.0076840)
Supplement: Table S1 — Summary of BLASTx results for contigs of M. nipponense . (XLS) [file pone.0076840.s001.xls]

#Qeury_name	Qeury_length	NT_tophit_name	NT_tophit_description	NT_topHSP_%-Simil	NR_tophit_name	NR_tophit_description	NR_topHSP_%-Simil	GOs	String_tophit_name	String_tophit_description	String_topHSP_%-Simil	COG	KOG	NOG	KO/Gene_ID	KEGG_GENE_NAME
comp3672_c0_seq15	5454	_	_	_	gi|340724191|ref|XP_003400467.1|	PREDICTED: CLIP-associating protein 1-A-like isoform 2 [Bombus terrestris]	69%	GO:0005856;GO:0000226;GO:0005694;GO:0044446	_	_	_	_	_	_	None	_
comp20833_c0_seq1	730	_	_	_	_	_	_	_	_	_	_	_	_	_	None	_
comp29096_c0_seq1	1006	gi|186530187|ref|NM_001125919.1|	Arabidopsis thaliana putative sec14p-like phosphatidylinositol transfer protein (AT5G47730) mRNA, complete cds	100%	gi|15238794|ref|NP_199584.1|	putative sec14p-like phosphatidylinositol transfer protein [Arabidopsis thaliana]	100%	GO:0006810;GO:0009738;GO:0005794;GO:0035556;GO:0009723;GO:0005215	_	_	_	_	_	_	None	_
comp32848_c0_seq1	852	_	_	_	gi|390369745|ref|XP_784759.3|	PREDICTED: citron Rho-interacting kinase [Strongylocentrotus purpuratus]	78%	GO:0016310;GO:0009069;GO:0005488;GO:0048699;GO:0007067;GO:0044424;GO:0004674;GO:0033205	_	_	_	_	_	_	K08282	E2.7.11.1
comp8879_c0_seq2	520	_	_	_	gi|47007952|gb|AAT08435.1|	major ampullate spidroin 2-2 [Kukulcania hibernalis]	56%	_	_	_	_	_	_	_	None	_
comp1905_c0_seq12	5161	_	_	_	gi|345494531|ref|XP_001604970.2|	PREDICTED: oxysterol-binding protein 1-like isoform 1 [Nasonia vitripennis]	72%	GO:0006810	7159.AAEL005852-PA	oxysterol-binding protein 1,	78.07%	_	KOG1737	_	None	_
comp17568_c0_seq2	1054	gi|145335721|ref|NM_101372.4|	Arabidopsis thaliana uncharacterized protein (AT1G15030) mRNA, complete cds	100%	gi|22329567|ref|NP_172956.2|	uncharacterized protein [Arabidopsis thaliana]	100%	GO:0005634	_	_	_	_	_	_	None	_
comp36527_c0_seq1	604	_	_	_	_	_	_	_	_	_	_	_	_	_	None	_
comp15683_c0_seq1	764	gi|332189094|gb|CP002684.1|	Arabidopsis thaliana chromosome 1, complete sequence	100%	gi|18401618|ref|NP_564498.1|	WPP domain-containing protein 2 [Arabidopsis thaliana]	100%	GO:0005515;GO:0006913;GO:0005829;GO:0048527;GO:0005886;GO:0005640;GO:0007067	3702.AT1G47200.1-P	WPP2; WPP family members contains an NE targeting domain. This domain, called the WPP domain [...]	100.00%	_	KOG0305	_	None	_
comp58634_c0_seq1	462	_	_	_	_	_	_	_	_	_	_	_	_	_	None	_
comp4811_c0_seq3	703	_	_	_	_	_	_	_	_	_	_	_	_	_	None	_
comp56533_c0_seq1	368	_	_	_	_	_	_	_	_	_	_	_	_	_	None	_
comp73240_c0_seq1	400	gi|332640072|gb|CP002686.1|	Arabidopsis thaliana chromosome 3, complete sequence	100%	_	_	_	_	_	_	_	_	_	_	None	_
comp33531_c0_seq1	606	_	_	_	_	_	_	_	_	_	_	_	_	_	None	_
comp61387_c0_seq1	586	_	_	_	_	_	_	_	_	_	_	_	_	_	None	_
comp44688_c0_seq1	448	_	_	_	_	_	_	_	_	_	_	_	_	_	None	_
comp26906_c0_seq1	750	_	_	_	_	_	_	_	_	_	_	_	_	_	None	_
comp68049_c0_seq1	428	_	_	_	_	_	_	_	_	_	_	_	_	_	None	_
comp41402_c0_seq1	1005	_	_	_	_	_	_	_	_	_	_	_	_	_	None	_
comp47067_c0_seq1	552	_	_	_	_	_	_	_	_	_	_	_	_	_	None	_
comp71072_c0_seq1	463	gi|332002898|gb|CP002688.1|	Arabidopsis thaliana chromosome 5, complete sequence	100%	gi|15238498|ref|NP_200778.1|	putative receptor-like protein kinase [Arabidopsis thaliana]	100%	GO:0010413;GO:0005524;GO:0007131;GO:0009791;GO:0042138;GO:0045492;GO:0005886;GO:0033044;GO:0009832;GO:0009506;GO:0009069;GO:0006468;GO:0009742;GO:0004674;GO:0007062;GO:0051510;GO:0045132	_	_	_	_	_	_	None	_
comp62518_c0_seq1	571	gi|145360226|ref|NM_127856.3|	Arabidopsis thaliana amino-acid N-acetyltransferase (NAGS1) mRNA, complete cds	100%	gi|30681866|ref|NP_179875.2|	amino-acid N-acetyltransferase [Arabidopsis thaliana]	100%	GO:0004042;GO:0000051;GO:0006526;GO:0042967;GO:0005737	_	_	_	_	_	_	K14682	argAB
comp31523_c0_seq2	538	_	_	_	_	_	_	_	_	_	_	_	_	_	None	_
comp1193_c0_seq4	3369	_	_	_	gi|270013886|gb|EFA10334.1|	hypothetical protein TcasGA2_TC012552 [Tribolium castaneum]	71%	GO:0046872	_	_	_	_	_	_	K07520	ABLIM
comp1967_c0_seq1	1278	_	_	_	gi|338817561|sp|P86862.1|APKT1_ANTEL	RecName: Full=Toxin APEKTx1	63%	GO:0006810;GO:0019870;GO:0004867	_	_	_	_	_	_	None	_
comp56122_c0_seq1	697	_	_	_	gi|358341466|dbj|GAA49140.1|	transposon Ty3-G gap-Pol polyprotein [Clonorchis sinensis]	51%	GO:0043170;GO:0044238	_	_	_	_	_	_	None	_
comp24303_c0_seq1	392	_	_	_	_	_	_	_	_	_	_	_	_	_	None	_
comp27407_c0_seq1	815	_	_	_	gi|241606247|ref|XP_002406207.1|	hypothetical protein IscW_ISCW020166 [Ixodes scapularis]	65%	_	_	_	_	_	_	_	None	_
comp47281_c0_seq1	511	_	_	_	_	_	_	_	_	_	_	_	_	_	None	_
comp24755_c0_seq2	1216	_	_	_	gi|189240819|ref|XP_001811729.1|	PREDICTED: similar to CG30387 CG30387-PB [Tribolium castaneum]	52%	_	_	_	_	_	_	_	K12460	KIDINS220, ARMS
comp21221_c0_seq2	2243	_	_	_	gi|345480905|ref|XP_001606511.2|	PREDICTED: trafficking protein particle complex subunit 10-like isoform 1 [Nasonia vitripennis]	69%	_	_	_	_	_	_	_	None	_
comp9667_c0_seq4	469	gi|334188237|ref|NM_001203554.1|	Arabidopsis thaliana casein kinase 2 subunit beta (CKB1) mRNA, complete cds	100%	gi|15238013|ref|NP_199519.1|	casein kinase 2 subunit beta [Arabidopsis thaliana]	100%	GO:0005634;GO:0071900;GO:0005515;GO:0016301;GO:0019887;GO:0005956	_	_	_	_	_	_	K03115	CSNK2B
comp21590_c0_seq2	989	_	_	_	_	_	_	_	_	_	_	_	_	_	None	_
comp71983_c0_seq1	509	gi|371912705|dbj|AK392362.1|	Sus scrofa mRNA, clone: HTMT10068C07, expressed in hypothalamus	100%	_	_	_	_	_	_	_	_	_	_	None	_
comp19560_c0_seq5	403	_	_	_	_	_	_	_	_	_	_	_	_	_	None	_
comp61583_c0_seq1	692	gi|145357938|ref|NM_121273.4|	Arabidopsis thaliana Regulator of chromosome condensation-like protein with FYVE zinc finger domain-containing protein (AT5G12350) mRNA, complete cds	100%	gi|145357939|ref|NP_568268.3|	Regulator of chromosome condensation-like protein with FYVE zinc finger domain-containing protein [Arabidopsis thaliana]	100%	GO:0046872;GO:0005938;GO:0032065;GO:0005886;GO:0005543	_	_	_	_	_	_	None	_
comp18606_c0_seq1	372	_	_	_	_	_	_	_	_	_	_	_	_	_	None	_
comp10379_c0_seq1	906	_	_	_	_	_	_	_	_	_	_	_	_	_	None	_
comp47918_c0_seq1	771	_	_	_	_	_	_	_	_	_	_	_	_	_	None	_
comp35678_c0_seq1	635	_	_	_	gi|321461159|gb|EFX72193.1|	hypothetical protein DAPPUDRAFT_326363 [Daphnia pulex]	59%	GO:0044267;GO:0043229;GO:0050896	_	_	_	_	_	_	K11790	DTL, CDT2, DCAF2
comp15290_c0_seq1	1317	gi|30697430|ref|NM_105365.2|	Arabidopsis thaliana protein kinase-related protein (AT1G66940) mRNA, complete cds	100%	gi|18408651|ref|NP_564887.1|	protein kinase-related protein [Arabidopsis thaliana]	100%	GO:0030247;GO:0005886	3702.AT1G66940.1-P	protein kinase-related; protein kinase-related; FUNCTIONS IN: molecular_function unknown; IN [...]	100.00%	_	KOG1187	_	None	_
comp59404_c0_seq1	364	gi|332002898|gb|CP002688.1|	Arabidopsis thaliana chromosome 5, complete sequence	100%	gi|15242143|ref|NP_200556.1|	AAA-type ATPase family protein [Arabidopsis thaliana]	100%	GO:0010583;GO:0005524;GO:0009407;GO:0005886;GO:0016887	_	_	_	_	_	_	K08900	BCS1
comp45052_c0_seq1	565	gi|332002898|gb|CP002688.1|	Arabidopsis thaliana chromosome 5, complete sequence	100%	gi|15239258|ref|NP_196206.1|	cytokinin-N-glucosyltransferase 1 [Arabidopsis thaliana]	100%	GO:0050832;GO:0047807;GO:0005634;GO:0009690;GO:0010150;GO:0048316;GO:0046685;GO:1900000;GO:0080062	_	_	_	_	_	_	K13493	UGT76C1_2
comp10192_c0_seq3	1117	gi|145336680|ref|NM_104176.3|	Arabidopsis thaliana putativeGTP-binding protein 2 (AT1G52980) mRNA, complete cds	99%	gi|15219138|ref|NP_175706.1|	putativeGTP-binding protein 2 [Arabidopsis thaliana]	99%	GO:0042254;GO:0005730;GO:0005525;GO:0003924	3702.AT1G32210.1-P	ATDAD1 (DEFENDER AGAINST APOPTOTIC DEATH 1); Encodes protein involved in suppression of apop [...]	100.00%	_	KOG1746	_	K14537	NUG2, GNL2
comp73760_c0_seq1	381	gi|332640072|gb|CP002686.1|	Arabidopsis thaliana chromosome 3, complete sequence	99%	gi|15228503|ref|NP_189527.1|	Glutaredoxin-like protein [Arabidopsis thaliana]	98%	GO:0015035;GO:0048653;GO:0009055;GO:0005634;GO:0006118;GO:0005886;GO:0045454	_	_	_	_	_	_	None	_
comp7892_c0_seq3	489	_	_	_	gi|390359171|ref|XP_003729426.1|	PREDICTED: uncharacterized protein LOC575262 [Strongylocentrotus purpuratus]	66%	_	_	_	_	_	_	_	None	_
comp21331_c0_seq3	2290	_	_	_	gi|301605299|ref|XP_002932298.1|	PREDICTED: treslin-like [Xenopus (Silurana) tropicalis]	57%	_	_	_	_	_	_	_	None	_
comp8620_c0_seq1	4498	_	_	_	gi|340717140|ref|XP_003397045.1|	PREDICTED: sister chromatid cohesion protein PDS5 homolog B-A-like [Bombus terrestris]	82%	_	_	_	_	_	_	_	K11267	PDS5
comp7920_c0_seq1	1347	_	_	_	_	_	_	_	_	_	_	_	_	_	None	_
comp9031_c0_seq8	1302	gi|62320147|dbj|AK221400.1|	Arabidopsis thaliana mRNA for Putative protein kinase, complete cds, clone: RAFL25-47-F19	94%	gi|62320148|dbj|BAD94349.1|	Putative protein kinase [Arabidopsis thaliana]	93%	GO:0005524;GO:0009506;GO:0009069;GO:0006468;GO:0004713;GO:0006865;GO:0006857;GO:0004674;GO:0005886	3702.AT1G51830.1-P	ATP binding / kinase/ protein serine/threonine kinase; ATP binding / kinase/ protein serine/ [...]	100.00%	_	KOG1187	_	None	_
comp7055_c0_seq6	1603	_	_	_	gi|358442122|gb|AEU11366.1|	Broad-complex protein isoform 4 [Penaeus monodon]	67%	GO:0005488	_	_	_	_	_	_	None	_
comp64574_c0_seq1	492	_	_	_	gi|390343919|ref|XP_003725994.1|	PREDICTED: uncharacterized protein LOC100891484 [Strongylocentrotus purpuratus]	68%	_	_	_	_	_	_	_	None	_
comp61030_c0_seq1	438	_	_	_	_	_	_	_	_	_	_	_	_	_	None	_
comp40795_c0_seq1	1812	_	_	_	gi|61162135|dbj|BAD91056.1|	Cj-cadherin [Caridina japonica]	52%	GO:0048846;GO:0006928;GO:0016337;GO:0042051;GO:0005488;GO:0005886;GO:0048814	_	_	_	_	_	_	None	_
comp60014_c0_seq1	1640	gi|30688895|ref|NM_113686.3|	Arabidopsis thaliana zinc finger CCCH domain-containing protein 41 (AT3G27700) mRNA, complete cds	100%	gi|22331374|ref|NP_189407.2|	zinc finger CCCH domain-containing protein 41 [Arabidopsis thaliana]	100%	GO:0003723;GO:0000166;GO:0008270	_	_	_	_	_	_	K13192	RBM26
comp64749_c0_seq1	411	_	_	_	gi|326675948|ref|XP_697494.5|	PREDICTED: si:dkey-266m15.6 [Danio rerio]	48%	_	_	_	_	_	_	_	None	_
comp45010_c0_seq1	1247	_	_	_	_	_	_	_	_	_	_	_	_	_	None	_
comp39522_c0_seq1	781	_	_	_	_	_	_	_	_	_	_	_	_	_	None	_
comp9005_c0_seq7	2062	_	_	_	gi|157107192|ref|XP_001649666.1|	chromodomain helicase DNA binding protein [Aedes aegypti]	58%	_	_	_	_	_	_	_	K11367	CHD1
comp32368_c0_seq1	384	_	_	_	_	_	_	_	_	_	_	_	_	_	None	_
comp8277_c0_seq1	1389	gi|42566954|ref|NM_118061.3|	Arabidopsis thaliana Pectinacetylesterase family protein (AT4G19410) mRNA, complete cds	100%	gi|18415308|ref|NP_567585.1|	Pectinacetylesterase family protein [Arabidopsis thaliana]	100%	GO:0016126;GO:0009506;GO:0003779;GO:0009505;GO:0004091;GO:0005829;GO:0007010;GO:0005576;GO:0015629;GO:0005886	3702.AT4G19410.1-P	pectinacetylesterase, putative; pectinacetylesterase, putative; FUNCTIONS IN: carboxylestera [...]	100.00%	_	KOG4287	_	None	_
comp9109_c0_seq1	2422	_	_	_	gi|321461600|gb|EFX72630.1|	hypothetical protein DAPPUDRAFT_58734 [Daphnia pulex]	67%	GO:0016020;GO:0006810;GO:0005739	_	_	_	_	_	_	None	_
comp64585_c0_seq1	351	_	_	_	_	_	_	_	_	_	_	_	_	_	None	_
comp67638_c0_seq1	397	_	_	_	_	_	_	_	_	_	_	_	_	_	None	_
comp36836_c0_seq1	1619	gi|145339124|ref|NM_114336.3|	Arabidopsis thaliana histone deacetylase 9 (HDA9) mRNA, complete cds	100%	gi|30692236|ref|NP_190054.2|	histone deacetylase 9 [Arabidopsis HDA9_ARATH RecName: Full=Histone deacetylase 9 putative protein [Arabidops	100%	GO:0046969;GO:0006355;GO:0097372;GO:0032041;GO:0070933;GO:0000118;GO:0070932;GO:0046970	3702.AT3G44680.1-P	HDA9 (HISTONE DEACETYLASE 9); histone deacetylase; Class I RPD3 type protein ; Responsible f [...]	100.00%	COG0123	KOG1342	_	K06067	HDAC1_2
comp41418_c0_seq1	419	_	_	_	_	_	_	_	_	_	_	_	_	_	None	_
comp8290_c0_seq1	904	_	_	_	_	_	_	_	_	_	_	_	_	_	None	_
comp39790_c0_seq1	851	gi|186478693|ref|NM_101878.3|	Arabidopsis thaliana 2-oxoglutarate (2OG) and Fe(II)-dependent oxygenase-like protein (AT1G20270) mRNA, complete cds	100%	gi|18394842|ref|NP_564109.1|	2-oxoglutarate (2OG) and Fe(II)-dependent oxygenase-like protein [Arabidopsis thaliana]	100%	GO:0005506;GO:0018401;GO:0055114;GO:0005802;GO:0031418;GO:0006560;GO:0006525;GO:0005768;GO:0005794;GO:0004656;GO:0005739	_	_	_	_	_	_	K00472	E1.14.11.2
comp62022_c0_seq1	635	gi|30683212|ref|NM_117622.2|	Arabidopsis thaliana arabidiol synthase (PEN1) mRNA, complete cds	100%	gi|18414430|ref|NP_567462.1|	arabidiol synthase [Arabidopsis PEN1_ARATH RecName: Full=Arabidiol synthase; AltName: Full=Pentacyclic triterpene synthase 1; Short=AtPE	100%	GO:0016126;GO:0042299;GO:0034075;GO:0048527;GO:0051746;GO:0080003;GO:0048765;GO:0048589;GO:0005739;GO:0019745;GO:0010263	_	_	_	_	_	_	K15823	PEN1
comp68208_c0_seq1	385	_	_	_	_	_	_	_	_	_	_	_	_	_	None	_
comp9619_c0_seq1	437	_	_	_	_	_	_	_	_	_	_	_	_	_	None	_
comp5708_c0_seq1	1291	_	_	_	_	_	_	_	_	_	_	_	_	_	None	_
comp12129_c0_seq1	455	_	_	_	_	_	_	_	_	_	_	_	_	_	None	_
comp23479_c0_seq1	937	_	_	_	_	_	_	_	_	_	_	_	_	_	None	_
comp37071_c0_seq1	2015	_	_	_	gi|328701601|ref|XP_001942852.2|	PREDICTED: probable E3 ubiquitin-protein ligase HERC1 [Acyrthosiphon pisum]	73%	GO:0016020;GO:0006810;GO:0016567;GO:0005086;GO:0043087;GO:0005794;GO:0005829;GO:0016881;GO:0008270	_	_	_	_	_	_	K10594	HERC1
comp65822_c0_seq1	546	_	_	_	_	_	_	_	_	_	_	_	_	_	None	_
comp33152_c0_seq1	1114	_	_	_	_	_	_	_	_	_	_	_	_	_	None	_
comp30370_c0_seq1	804	_	_	_	_	_	_	_	_	_	_	_	_	_	None	_
comp35018_c0_seq2	1334	gi|145331735|ref|NM_001084626.1|	Arabidopsis thaliana putative lipid phosphate phosphatase 3 (LPP3) mRNA, complete cds	100%	gi|145331736|ref|NP_001078095.1|	putative lipid phosphate phosphatase 3 [Arabidopsis thaliana]	100%	GO:0009395;GO:0032440;GO:0005887;GO:0046486;GO:0008195;GO:0055114;GO:0005737;GO:0006687	3702.AT3G02600.1-P	LPP3 (LIPID PHOSPHATE PHOSPHATASE 3); phosphatidate phosphatase; Encodes phosphatidic acid p [...]	100.00%	COG0671	KOG3030	_	None	_
comp2524_c0_seq4	565	_	_	_	gi|270013570|gb|EFA10018.1|	hypothetical protein TcasGA2_TC012190 [Tribolium castaneum]	74%	GO:0003729;GO:0042254;GO:0005730;GO:0005762;GO:0005667;GO:0006412;GO:0003735;GO:0003700;GO:0045449	_	_	_	_	_	_	None	_
comp8635_c0_seq1	1309	_	_	_	gi|254587315|emb|CAX83714.1|	reverse transcriptase [Schistosoma japonicum]	49%	_	_	_	_	_	_	_	K11514	CDCA8
comp12503_c0_seq4	620	_	_	_	gi|260822613|ref|XP_002606696.1|	hypothetical protein BRAFLDRAFT_72537 [Branchiostoma floridae]	69%	_	_	_	_	_	_	_	None	_
comp14558_c0_seq4	2200	_	_	_	gi|189242454|ref|XP_970091.2|	PREDICTED: similar to erect wing CG3114-PF [Tribolium castaneum]	78%	GO:0003677	_	_	_	_	_	_	K11831	NRF1
comp24666_c0_seq2	660	gi|145359551|ref|NM_125614.3|	Arabidopsis thaliana Embryo-specific protein 3, (ATS3) (AT5G62200) mRNA, complete cds	100%	gi|15241727|ref|NP_201026.1|	Embryo-specific protein 3, (ATS3) [Arabidopsis thaliana]	100%	GO:0005774;GO:0009611;GO:0009695;GO:0031225	_	_	_	_	_	_	None	_
comp54170_c0_seq1	351	_	_	_	_	_	_	_	_	_	_	_	_	_	None	_
comp50300_c0_seq1	528	gi|145339451|ref|NM_115208.3|	Arabidopsis thaliana ABC transporter G family member 37 (PDR9) mRNA, complete cds	100%	gi|15231821|ref|NP_190916.1|	ABC transporter G family member 37 [Arabidopsis thaliana]	100%	GO:0005634;GO:0000041;GO:0005524;GO:0009506;GO:0042626;GO:0071366;GO:0048364;GO:0010359;GO:0009926;GO:0006200;GO:0016021;GO:0005886;GO:0006855	_	_	_	_	_	_	None	_
comp17008_c0_seq1	1618	_	_	_	gi|291233897|ref|XP_002736894.1|	PREDICTED: hypothetical protein [Saccoglossus kowalevskii]	58%	_	_	_	_	_	_	_	None	_
comp73737_c0_seq1	372	gi|334187116|ref|NM_001203969.1|	Arabidopsis thaliana putative myosin (XI-I) mRNA, complete cds	100%	gi|42567348|ref|NP_195046.3|	putative myosin [Arabidopsis myosin - like protein [Arabidopsis thaliana]	100%	GO:0030048;GO:0005634;GO:0005524;GO:0051646;GO:0003774;GO:0060151;GO:0003779;GO:0051645;GO:0016459;GO:0006606	_	_	_	_	_	_	None	_
comp16570_c0_seq1	695	_	_	_	_	_	_	_	_	_	_	_	_	_	None	_
comp71011_c0_seq1	387	gi|42562313|ref|NM_102361.2|	Arabidopsis thaliana plasma-membrane choline transporter-like protein (AT1G25500) mRNA, complete cds	100%	gi|15222609|ref|NP_173921.1|	plasma-membrane choline transporter-like protein [Arabidopsis thaliana]	100%	GO:0016021;GO:0005886;GO:0009507	_	_	_	_	_	_	None	_
comp7660_c0_seq1	714	_	_	_	_	_	_	_	_	_	_	_	_	_	None	_
comp13206_c0_seq1	550	_	_	_	_	_	_	_	_	_	_	_	_	_	None	_
comp3535_c0_seq1	842	_	_	_	_	_	_	_	_	_	_	_	_	_	None	_
comp22048_c0_seq4	366	_	_	_	gi|260835608|ref|XP_002612800.1|	hypothetical protein BRAFLDRAFT_147027 [Branchiostoma floridae]	72%	GO:0005488	_	_	_	_	_	_	None	_
comp19733_c0_seq3	514	_	_	_	_	_	_	_	_	_	_	_	_	_	None	_
comp13842_c0_seq5	932	_	_	_	gi|348503998|ref|XP_003439549.1|	PREDICTED: L-fucose kinase, partial [Oreochromis niloticus]	63%	GO:0016301;GO:0016773	_	_	_	_	_	_	K05305	FUK
comp32918_c0_seq1	672	gi|42567168|ref|NM_118812.3|	Arabidopsis thaliana molecular chaperone GrpE (AR192) mRNA, complete cds	100%	gi|18416821|ref|NP_567757.1|	molecular chaperone GrpE [Arabidopsis thaliana]	100%	GO:0005759;GO:0006457;GO:0010286;GO:0009220;GO:0051087;GO:0042803;GO:0006626;GO:0005507;GO:0000774;GO:0009507	_	_	_	_	_	_	K03687	GRPE
comp7949_c0_seq1	8062	_	_	_	gi|357631037|gb|EHJ78766.1|	hypothetical protein KGM_04302 [Danaus plexippus]	46%	_	7159.AAEL009265-PA	hypothetical protein	79.63%	_	_	NOG74384	None	_
comp57383_c0_seq1	529	_	_	_	_	_	_	_	_	_	_	_	_	_	None	_
comp26517_c0_seq2	526	_	_	_	_	_	_	_	_	_	_	_	_	_	None	_
comp63635_c0_seq1	549	gi|334182578|ref|NM_001198066.1|	Arabidopsis thaliana sodium/hydrogen exchanger 8 (NHX8) mRNA, complete cds	100%	gi|8778242|gb|AAF79251.1|AC006917_36	F10B6.1 [Arabidopsis thaliana]	100%	GO:0010352;GO:0035725;GO:0015385;GO:0006885;GO:0010348;GO:0016021;GO:0005886;GO:0015992	_	_	_	_	_	_	None	_
comp1305_c0_seq9	5627	_	_	_	gi|380015194|ref|XP_003691592.1|	PREDICTED: fasciclin-2-like [Apis florea]	55%	_	_	_	_	_	_	_	K06491	NCAM
comp8418_c0_seq1	706	_	_	_	gi|326434273|gb|EGD79843.1|	6-pyruvoyl tetrahydrobiopterin synthase [Salpingoeca sp. ATCC 50818]	81%	GO:0046872;GO:0003874;GO:0046656;GO:0006729	69293.ENSGACP00000013515	6-pyruvoyltetrahydropterin synthase	82.86%	COG0720	KOG4105	_	K01737	E4.2.3.12, queD, ptpS, PTS
comp10455_c0_seq1	445	_	_	_	_	_	_	_	_	_	_	_	_	_	None	_
comp51059_c0_seq1	370	gi|332002898|gb|CP002688.1|	Arabidopsis thaliana chromosome 5, complete sequence	100%	gi|15237527|ref|NP_198913.1|	uncharacterized protein [Arabidopsis thaliana]	100%	GO:0031225	3702.AT5G40970.1-P	unknown protein; unknown protein; FUNCTIONS IN: molecular_function unknown; INVOLVED IN: bio [...]	100.00%	_	KOG0267	NOG250956;NOG289177	None	_
comp19245_c0_seq3	617	_	_	_	gi|340369969|ref|XP_003383519.1|	PREDICTED: caspase-8-like [Amphimedon queenslandica]	61%	_	_	_	_	_	_	_	None	_
comp17704_c0_seq1	528	_	_	_	_	_	_	_	_	_	_	_	_	_	None	_
comp2004_c2_seq10	462	_	_	_	gi|348543786|ref|XP_003459363.1|	PREDICTED: uncharacterized protein K02A2.6-like [Oreochromis niloticus]	57%	_	_	_	_	_	_	_	None	_
comp14831_c0_seq1	1784	gi|18397454|ref|NM_126989.1|	Arabidopsis thaliana Methylmalonate-semialdehyde dehydrogenase [acylating] (ALDH6B2) mRNA, complete cds	100%	gi|15225601|ref|NP_179032.1|	Methylmalonate-semialdehyde dehydrogenase [acylating]	100%	GO:0004028;GO:0006020;GO:0055114;GO:0006574;GO:0006979;GO:0006552;GO:0004491;GO:0005507;GO:0015996;GO:0005739;GO:0006550	3702.AT2G14170.1-P	ALDH6B2; 3-chloroallyl aldehyde dehydrogenase/ methylmalonate-semialdehyde dehydrogenase (ac [...]	100.00%	COG1012	KOG2449	_	K00140	mmsA, iolA, ALDH6A1
comp3716_c1_seq4	1930	gi|30681380|ref|NM_127709.2|	Arabidopsis thaliana centromeric protein E (AT2G21380) mRNA, complete cds	100%	gi|18399675|ref|NP_565510.1|	centromeric protein E [Arabidopsis putative kinesin heavy chain [Arabidopsis thaliana]	100%	GO:0007623;GO:0007018;GO:0005874;GO:0005524;GO:0005982;GO:0003777;GO:0008270	_	_	_	_	_	_	K11498	CENPE
comp67173_c0_seq1	439	gi|332640072|gb|CP002686.1|	Arabidopsis thaliana chromosome 3, complete sequence	100%	gi|9294107|dbj|BAB01958.1|	unnamed protein product [Arabidopsis thaliana]	100%	GO:0055085;GO:0015562;GO:0005794;GO:0016021;GO:0006812;GO:0009624;GO:0008324;GO:0005886	_	_	_	_	_	_	K14694	SLC30A7, ZNT7
comp4374_c0_seq4	5754	_	_	_	gi|91087973|ref|XP_973205.1|	PREDICTED: similar to CG10889 CG10889-PA [Tribolium castaneum]	73%	GO:0005488	_	_	_	_	_	_	None	_
comp11623_c0_seq1	1116	_	_	_	_	_	_	_	_	_	_	_	_	_	None	_
comp9339_c0_seq1	869	gi|145358794|ref|NM_123672.3|	Arabidopsis thaliana Granulin repeat cysteine protease family protein (AT5G43060) mRNA, complete cds	100%	gi|18422289|ref|NP_568620.1|	Granulin repeat cysteine protease family protein [Arabidopsis thaliana]	100%	GO:0005783;GO:0005773;GO:0008234;GO:0005515;GO:0006508;GO:0052546;GO:0005829;GO:0005576;GO:0009651;GO:0052541	_	_	_	_	_	_	K01376	E3.4.22.-
comp10270_c0_seq1	2321	_	_	_	_	_	_	_	_	_	_	_	_	_	None	_
comp27562_c0_seq1	861	_	_	_	gi|405953136|gb|EKC20853.1|	Transformation/transcription domain-associated protein [Crassostrea gigas]	80%	GO:0016773	_	_	_	_	_	_	K08874	TRRAP
comp41357_c0_seq1	368	_	_	_	_	_	_	_	_	_	_	_	_	_	None	_
comp3576_c0_seq3	1632	_	_	_	gi|270004287|gb|EFA00735.1|	hypothetical protein TcasGA2_TC003616 [Tribolium castaneum]	80%	GO:0003677	7070.XP_001812349	similar to AGAP006454-PA	83.70%	_	KOG4441	_	None	_
comp30652_c0_seq1	1710	_	_	_	gi|332021173|gb|EGI61558.1|	Ras association domain-containing protein 2 [Acromyrmex echinatior]	75%	GO:0046872	7460.XP_001120788	Ras association family member	89.25%	_	KOG1700	_	None	_
comp60393_c0_seq1	356	gi|332640072|gb|CP002686.1|	Arabidopsis thaliana chromosome 3, complete sequence	100%	gi|18401606|ref|NP_566585.1|	cyclic nucleotide gated channel [Arabidopsis thaliana]	100%	GO:0030551;GO:0002831;GO:0042742;GO:0043900;GO:0010363;GO:0009595;GO:0010200;GO:0010310;GO:0016021;GO:0005516;GO:0005886;GO:0050832;GO:0055085;GO:0006612;GO:0000165;GO:0009862;GO:0009624;GO:0006811;GO:0005216;GO:0009867;GO:0009697;GO:0031348	_	_	_	_	_	_	K05391	CNGF
comp1387_c0_seq2	1203	_	_	_	_	_	_	_	_	_	_	_	_	_	None	_
comp62883_c0_seq1	453	_	_	_	gi|241742044|ref|XP_002414156.1|	conserved hypothetical protein [Ixodes scapularis]	94%	_	_	_	_	_	_	_	None	_
comp15531_c0_seq1	430	_	_	_	_	_	_	_	_	_	_	_	_	_	None	_
comp32845_c0_seq1	619	gi|145338726|ref|NM_112869.2|	Arabidopsis thaliana uncharacterized protein (AT3G19790) mRNA, complete cds	100%	gi|18402366|ref|NP_566647.1|	uncharacterized protein [Arabidopsis thaliana]	100%	GO:0005634	3702.AT3G19790.1-P	unknown protein; unknown protein; FUNCTIONS IN: molecular_function unknown; INVOLVED IN: bio [...]	100.00%	_	KOG4585	_	None	_
comp44173_c0_seq1	727	gi|145336285|ref|NM_102840.4|	Arabidopsis thaliana thioredoxin O2 (TO2) mRNA, complete cds	100%	gi|18397764|ref|NP_564371.1|	thioredoxin O2 [Arabidopsis TRXO2_ARATH RecName: Full=Thioredoxin O2, mitochondrial; Short=AtTrxo2; Flags: AAK8	100%	GO:0015035;GO:0005759;GO:0006662;GO:0009055;GO:0016671;GO:0006118;GO:0045454	3702.AT1G31020.1-P	ATO2 (Arabidopsis thioredoxin o2); Arabidopsis thioredoxin o2 (ATO2); INVOLVED IN: cell redo [...]	100.00%	COG0526	KOG0907	_	None	_
comp3111_c0_seq5	2172	_	_	_	gi|242024679|ref|XP_002432754.1|	conserved hypothetical protein [Pediculus humanus corporis]	57%	_	_	_	_	_	_	_	None	_
comp40552_c0_seq2	576	gi|186532825|ref|NM_126079.4|	Arabidopsis thaliana uncharacterized protein (AT5G66810) mRNA, complete cds	100%	gi|30698257|ref|NP_201482.2|	uncharacterized protein [Arabidopsis thaliana]	100%	GO:0009536	_	_	_	_	_	_	None	_
comp24254_c0_seq1	745	_	_	_	gi|91090169|ref|XP_972727.1|	PREDICTED: similar to AGAP001007-PA [Tribolium castaneum]	66%	_	7070.XP_972727	similar to CG4884-PA	75.96%	_	KOG4837	_	None	_
comp5173_c0_seq1	2253	_	_	_	gi|198464846|ref|XP_001353384.2|	GA10941 [Drosophila pseudoobscura pseudoobscura]	63%	_	7070.XP_001807987	similar to zinc finger protein 250	76.15%	COG5048	_	_	None	_
comp4830_c0_seq1	3717	_	_	_	gi|170030914|ref|XP_001843332.1|	colmedin [Culex colmedin [Culex quinquefasciatus]	65%	_	_	_	_	_	_	_	None	_
comp55812_c0_seq1	714	_	_	_	_	_	_	_	_	_	_	_	_	_	None	_
comp37051_c0_seq1	461	_	_	_	_	_	_	_	_	_	_	_	_	_	None	_
comp61695_c0_seq1	457	_	_	_	_	_	_	_	_	_	_	_	_	_	None	_
comp13027_c0_seq2	738	_	_	_	gi|363730267|ref|XP_418831.3|	PREDICTED: secreted frizzled-related protein 4 [Gallus gallus]	55%	_	_	_	_	_	_	_	K02185	SFRP4
comp3566_c0_seq17	2987	_	_	_	gi|383852149|ref|XP_003701591.1|	PREDICTED: uncharacterized protein LOC100877313 [Megachile rotundata]	49%	_	_	_	_	_	_	_	None	_
comp20285_c0_seq2	472	gi|145359578|ref|NM_125689.4|	Arabidopsis thaliana RNA polymerase II, Rpb4, core protein (AT5G62950) mRNA, complete cds	99%	gi|15242004|ref|NP_201100.1|	RNA polymerase II, Rpb4, core protein [Arabidopsis thaliana]	100%	GO:0003899;GO:0005730;GO:0000166;GO:0006144;GO:0006206;GO:0006351;GO:0005886	_	_	_	_	_	_	None	_
comp73517_c0_seq1	368	_	_	_	_	_	_	_	_	_	_	_	_	_	None	_
comp13188_c0_seq1	1013	_	_	_	_	_	_	_	_	_	_	_	_	_	None	_
comp14339_c0_seq10	375	_	_	_	gi|338224374|gb|AEI88069.1|	polyprotein-like protein [Scylla paramamosain]	69%	_	_	_	_	_	_	_	None	_
comp53915_c0_seq1	479	gi|145359496|ref|NM_125462.3|	Arabidopsis thaliana homeobox-leucine zipper protein REVOLUTA (REV) mRNA, complete cds	100%	gi|15239411|ref|NP_200877.1|	homeobox-leucine zipper protein REVOLUTA [Arabidopsis thaliana]	100%	GO:0010051;GO:0006355;GO:0016049;GO:0009965;GO:0048439;GO:0005667;GO:0048519;GO:0043565;GO:0071555;GO:0003700;GO:0009944;GO:0009855;GO:0010090;GO:0009956;GO:0045010;GO:0010075;GO:0008289;GO:0010072;GO:0007155;GO:0048765;GO:0045449;GO:0045595	_	_	_	_	_	_	K09338	HD-ZIP
comp7634_c0_seq3	1455	_	_	_	gi|91094275|ref|XP_970558.1|	PREDICTED: similar to arc CG6741-PB [Tribolium castaneum]	83%	_	7070.XP_970558	similar to CG6741-PB, isoform B	85.71%	_	KOG3528	_	None	_
comp4643_c0_seq2	1720	_	_	_	gi|322785526|gb|EFZ12188.1|	hypothetical protein SINV_00901 [Solenopsis invicta]	68%	GO:0003676	_	_	_	_	_	_	None	_
comp21465_c0_seq1	1714	gi|332002898|gb|CP002688.1|	Arabidopsis thaliana chromosome 5, complete sequence	100%	gi|51968788|dbj|BAD43086.1|	putative protein [Arabidopsis thaliana]	100%	GO:0007623;GO:0008375;GO:0016020;GO:0005739	_	_	_	_	_	_	None	_
comp52832_c0_seq1	414	_	_	_	_	_	_	_	_	_	_	_	_	_	None	_
comp24088_c0_seq1	361	_	_	_	_	_	_	_	_	_	_	_	_	_	None	_
comp347_c0_seq302	3697	_	_	_	gi|193669165|ref|XP_001944917.1|	PREDICTED: PDZ and LIM domain protein Zasp-like isoform 1 [Acyrthosiphon pisum]	82%	GO:0008270;GO:0016740	_	_	_	_	_	_	None	_
comp6773_c0_seq3	658	_	_	_	_	_	_	_	_	_	_	_	_	_	None	_
comp48557_c0_seq1	769	gi|13877584|gb|AF370493.1|AF370493	Arabidopsis thaliana putative SKP1-like protein (At2g45950; F4I18.7) mRNA, complete cds	97%	gi|13877585|gb|AAK43870.1|AF370493_1	putative SKP1-like protein [Arabidopsis thaliana]	100%	GO:0005634;GO:0006511;GO:0016567;GO:0019005;GO:0004842	3702.AT2G45950.2-P	ASK20 (ARABIDOPSIS SKP1-LIKE 20); protein binding / ubiquitin-protein ligase; ARABIDOPSIS SK [...]	100.00%	COG5201	KOG1724	_	None	_
comp38717_c0_seq1	1017	_	_	_	_	_	_	_	_	_	_	_	_	_	None	_
comp9908_c0_seq10	1949	_	_	_	_	_	_	_	_	_	_	_	_	_	None	_
comp4979_c0_seq1	1033	gi|240256205|ref|NM_119844.5|	Arabidopsis thaliana NEDD8-conjugating enzyme Ubc12 (RCE1) mRNA, complete cds	100%	gi|238481123|ref|NP_001154289.1|	NEDD8-conjugating enzyme Ubc12 [Arabidopsis thaliana]	100%	GO:0016020;GO:0004175;GO:0005783;GO:0009733;GO:0005524;GO:0019788;GO:0080120;GO:0006508;GO:0005515;GO:0016485;GO:0009790;GO:0005576;GO:0034613;GO:0006301	3702.AT4G36800.1-P	RCE1 (RUB1 CONJUGATING ENZYME 1); NEDD8 ligase/ small conjugating protein ligase; RUB1 conju [...]	100.00%	COG5078	KOG0420	_	K10579	UBE2M, UBC12
comp25993_c0_seq1	687	_	_	_	_	_	_	_	_	_	_	_	_	_	None	_
comp1404_c0_seq10	3185	_	_	_	gi|321471992|gb|EFX82963.1|	hypothetical protein DAPPUDRAFT_302120 [Daphnia pulex]	90%	GO:0016597;GO:0006544;GO:0006567;GO:0004794;GO:0006563	7739.JGI286400	hypothetical protein	85.48%	COG1171	KOG1250	_	K01754	E4.3.1.19, ilvA, tdcB
comp959_c0_seq1	1469	_	_	_	gi|227122180|gb|ACP19561.1|	clip domain serine proteinase 2 [Penaeus monodon]	60%	GO:0016787	_	_	_	_	_	_	None	_
comp10686_c0_seq1	579	_	_	_	_	_	_	_	_	_	_	_	_	_	None	_
comp12801_c0_seq1	1269	gi|186479122|ref|NM_102974.4|	Arabidopsis thaliana tobamovirus multiplication 2A protein (TOM2A) mRNA, complete cds	100%	gi|18398417|ref|NP_564399.1|	tobamovirus multiplication 2A protein [Arabidopsis thaliana]	100%	GO:0005515;GO:0009506;GO:0046786;GO:0005794;GO:0005576;GO:0016021;GO:0005773	3702.AT1G32400.3-P	TOM2A (TOBAMOVIRUS MULTIPLICATION 2A); protein binding; TOM2A encodes a 280 amino acid putat [...]	100.00%	_	_	NOG289719	None	_
comp6130_c0_seq3	1410	_	_	_	gi|242001042|ref|XP_002435164.1|	alpha-mannosidase, putative [Ixodes scapularis]	79%	GO:0016020;GO:0005509;GO:0004571;GO:0005975	_	_	_	_	_	_	K10084	EDEM1
comp41258_c0_seq1	438	_	_	_	_	_	_	_	_	_	_	_	_	_	None	_
comp25945_c0_seq1	792	_	_	_	gi|321461840|gb|EFX72868.1|	hypothetical protein DAPPUDRAFT_58486 [Daphnia pulex]	59%	_	_	_	_	_	_	_	None	_
comp62045_c0_seq1	358	_	_	_	_	_	_	_	_	_	_	_	_	_	None	_
comp70920_c0_seq1	380	_	_	_	_	_	_	_	_	_	_	_	_	_	None	_
comp42293_c0_seq1	583	_	_	_	_	_	_	_	_	_	_	_	_	_	None	_
comp49411_c0_seq1	757	gi|18404192|ref|NM_104158.1|	Arabidopsis thaliana oxidoreductase, 2OG-Fe(II) oxygenase family protein (AT1G52800) mRNA, complete cds >gi|67633451|gb|DQ056493.1| Arabidopsis thaliana oxidoreductase (At1g52800) mRNA, complete cds	100%	gi|15219097|ref|NP_175689.1|	oxidoreductase, 2OG-Fe(II) oxygenase family protein [Arabidopsis thaliana]	100%	GO:0016706;GO:0055114;GO:0005737	_	_	_	_	_	_	None	_
comp31754_c0_seq2	417	gi|149770655|emb|AM398681.1|	Flavobacterium psychrophilum JIP02/86 complete genome	94%	gi|297182915|gb|ADI19064.1|	hypothetical protein [uncultured delta proteobacterium HF0070_15B21]	62%	_	_	_	_	_	_	_	None	_
comp67417_c0_seq1	366	gi|334182415|ref|NM_001198018.1|	Arabidopsis thaliana glucose-6-phosphate dehydrogenase 4 (G6PD4) mRNA, complete cds	100%	gi|18391021|ref|NP_563844.1|	glucose-6-phosphate dehydrogenase 4 [Arabidopsis thaliana]	100%	GO:0050661;GO:0006749;GO:0006098;GO:0009507;GO:0004345	_	_	_	_	_	_	K00036	G6PD, zwf
comp44267_c0_seq1	569	_	_	_	_	_	_	_	_	_	_	_	_	_	None	_
comp20032_c0_seq1	552	_	_	_	gi|221122446|ref|XP_002154232.1|	PREDICTED: similar to predicted protein [Hydra magnipapillata]	61%	_	_	_	_	_	_	_	None	_
comp61662_c0_seq1	464	_	_	_	_	_	_	_	_	_	_	_	_	_	None	_
comp2252_c0_seq9	519	_	_	_	gi|326665700|ref|XP_003198088.1|	PREDICTED: zinc finger protein 91-like [Danio rerio]	64%	_	_	_	_	_	_	_	None	_
comp45498_c0_seq1	525	_	_	_	_	_	_	_	_	_	_	_	_	_	None	_
comp10430_c0_seq1	2424	gi|186496504|ref|NM_106624.4|	Arabidopsis thaliana NADP-malic enzyme 4 (NADP-ME4) mRNA, complete cds	100%	gi|15219980|ref|NP_178093.1|	NADP-malic enzyme 4 [Arabidopsis AC011717_3 putative malate oxidoreductase; 93001-96525 [Arabidopsis thaliana]	100%	GO:0006099;GO:0008270;GO:0006633;GO:0010498;GO:0009507;GO:0051289;GO:0006090;GO:0006094;GO:0016652;GO:0051287;GO:0042803;GO:0050897;GO:0006108;GO:0004473;GO:0016619;GO:0015976;GO:0007010	29760.GSVIVG00016671001	RecName: Full=Malic enzyme;	93.35%	COG0281	KOG1257	_	K00029	E1.1.1.40, maeB
comp35797_c0_seq1	1555	gi|332002898|gb|CP002688.1|	Arabidopsis thaliana chromosome 5, complete sequence	100%	gi|15240918|ref|NP_195741.1|	HXXXD-type acyl-transferase-like protein [Arabidopsis thaliana]	100%	GO:0016747;GO:0005737	3702.AT5G01210.1-P	transferase family protein; transferase family protein; FUNCTIONS IN: transferase activity, [...]	100.00%	_	_	NOG295576	None	_
comp6291_c0_seq4	512	gi|348509044|ref|XM_003442014.1|	PREDICTED: Oreochromis niloticus 116 kDa U5 small nuclear ribonucleoprotein component-like (LOC100710127), mRNA	78%	gi|170051625|ref|XP_001861849.1|	elongation factor 2 [Culex elongation factor 2 [Culex quinquefasciatus]	96%	GO:0005840;GO:0006184;GO:0006448;GO:0003746;GO:0005525;GO:0003924	_	_	_	_	_	_	K12852	EFTUD2
comp28137_c0_seq1	1105	_	_	_	gi|405976720|gb|EKC41216.1|	Terminal uridylyltransferase 4 [Crassostrea gigas]	62%	_	_	_	_	_	_	_	K13291	TUT
comp74816_c0_seq1	361	gi|332189094|gb|CP002684.1|	Arabidopsis thaliana chromosome 1, complete sequence	100%	gi|8778786|gb|AAF79794.1|AC020646_17	T32E20.35 [Arabidopsis AC068901_8 hypothetical protein [Arabidopsis thaliana]	100%	GO:0048046;GO:0005739	_	_	_	_	_	_	None	_
comp55211_c0_seq1	381	_	_	_	_	_	_	_	_	_	_	_	_	_	None	_
comp8584_c1_seq1	1147	_	_	_	_	_	_	_	_	_	_	_	_	_	None	_
comp55250_c0_seq1	366	gi|114213514|gb|BT028965.1|	Arabidopsis thaliana At1g06070 mRNA, complete cds	100%	gi|15221391|ref|NP_172097.1|	putative basic-leucine zipper transcription factor bZIP69 [Arabidopsis thaliana]	100%	GO:0006355;GO:0009410;GO:0046983;GO:0005667;GO:0043565;GO:0030968;GO:0003700;GO:0045449	_	_	_	_	_	_	None	_
comp36093_c0_seq1	1064	_	_	_	_	_	_	_	_	_	_	_	_	_	None	_
comp46296_c0_seq1	566	_	_	_	_	_	_	_	_	_	_	_	_	_	None	_
comp56666_c0_seq1	362	_	_	_	_	_	_	_	_	_	_	_	_	_	None	_
comp41346_c0_seq1	780	gi|334183200|ref|NM_001198259.1|	Arabidopsis thaliana heat intolerant 1 protein (HIT1) mRNA, complete cds	100%	gi|9454561|gb|AAF87884.1|AC012561_17	Hypothetical protein [Arabidopsis thaliana]	100%	GO:0000226;GO:0006970;GO:0006890;GO:0009408;GO:0000911;GO:0005829;GO:0005739;GO:0005886;GO:0005215	_	_	_	_	_	_	None	_
comp630_c0_seq1	1434	_	_	_	gi|321471027|gb|EFX82001.1|	hypothetical protein DAPPUDRAFT_302804 [Daphnia pulex]	83%	GO:0005840;GO:0005634;GO:0043010;GO:0048703;GO:0043473;GO:0003743;GO:0006446;GO:0005852	_	_	_	_	_	_	K03250	EIF3E, INT6
comp51276_c0_seq1	685	gi|332189094|gb|CP002684.1|	Arabidopsis thaliana chromosome 1, complete sequence	100%	gi|20466406|gb|AAM20520.1|	serine/threonine protein kinase isolog [Arabidopsis thaliana]	100%	GO:0009738;GO:0005524;GO:0009069;GO:0006468;GO:0035556;GO:0009723;GO:0009693;GO:0004674;GO:0005886	_	_	_	_	_	_	None	_
comp58110_c0_seq1	416	gi|224589429|gb|FJ708653.1|	Arabidopsis thaliana leucine-rich repeat receptor-like protein kinase (LRR-RLK) mRNA, partial cds	100%	gi|15218052|ref|NP_175598.1|	putative LRR receptor-like serine/threonine-protein kinase [Arabidopsis thaliana]	100%	GO:0050832;GO:0006612;GO:0005524;GO:0043069;GO:0009069;GO:0006468;GO:0042742;GO:0010363;GO:0009863;GO:0004674;GO:0005576	_	_	_	_	_	_	None	_
comp405_c0_seq2	2055	gi|348578271|ref|XM_003474859.1|	PREDICTED: Cavia porcellus glutamine synthetase-like (LOC100715062), mRNA	75%	gi|380307262|gb|AFD52981.1|	glutamine synthetase 2 [Procambarus clarkii]	94%	GO:0009252;GO:0006807;GO:0005524;GO:0004356;GO:0006542;GO:0005737	7165.AGAP002355-PA	AGAP002355-PA	86.00%	COG0174	KOG0683	_	K01915	glnA
comp12952_c0_seq1	688	_	_	_	_	_	_	_	_	_	_	_	_	_	None	_
comp44435_c0_seq1	390	gi|332002898|gb|CP002688.1|	Arabidopsis thaliana chromosome 5, complete sequence	100%	gi|15238595|ref|NP_200811.1|	uncharacterized protein [Arabidopsis thaliana]	99%	GO:0005634;GO:0009507	_	_	_	_	_	_	None	_
comp24168_c0_seq2	967	gi|30686590|ref|NM_118592.2|	Arabidopsis thaliana uncharacterized protein (AT4G24590) mRNA, complete cds	100%	gi|30686591|ref|NP_194190.2|	uncharacterized protein [Arabidopsis thaliana]	100%	GO:0005634;GO:0005737	3702.AT4G24590.1-P	unknown protein; unknown protein; FUNCTIONS IN: molecular_function unknown; INVOLVED IN: bio [...]	100.00%	_	_	NOG248522	None	_
comp1253_c0_seq1	1319	_	_	_	_	_	_	_	_	_	_	_	_	_	None	_
comp8937_c0_seq1	2182	_	_	_	_	_	_	_	_	_	_	_	_	_	None	_
comp21349_c0_seq3	657	_	_	_	_	_	_	_	_	_	_	_	_	_	None	_
comp16369_c0_seq1	753	_	_	_	gi|321463407|gb|EFX74423.1|	hypothetical protein DAPPUDRAFT_324413 [Daphnia pulex]	88%	GO:0005703;GO:0003677;GO:0051983;GO:0005524;GO:0005705;GO:0010972;GO:0001111;GO:0005737;GO:0006289;GO:0007088;GO:0001113;GO:0009411;GO:0000439;GO:0005675;GO:0043141;GO:0005657	_	_	_	_	_	_	K10844	ERCC2, XPD
comp46415_c0_seq1	523	gi|332656411|gb|CP002687.1|	Arabidopsis thaliana chromosome 4, complete sequence	95%	gi|15233861|ref|NP_192680.1|	TIR-NBS class of disease resistance protein [Arabidopsis thaliana]	88%	GO:0050832;GO:0000165;GO:0005524;GO:0009862;GO:0005622;GO:0045088;GO:0042742;GO:0003676;GO:0043531;GO:0010310;GO:0017111;GO:0009697;GO:0031348	_	_	_	_	_	_	None	_
comp69866_c0_seq1	358	gi|42568496|ref|NM_124680.3|	Arabidopsis thaliana putative calcium-transporting ATPase (AT5G53010) mRNA, complete cds	100%	gi|42568497|ref|NP_200113.3|	putative calcium-transporting ATPase [Arabidopsis thaliana]	97%	GO:0046872;GO:0015662;GO:0008152;GO:0005524;GO:0016021;GO:0006812;GO:0009966	_	_	_	_	_	_	None	_
comp23732_c0_seq1	529	gi|332640072|gb|CP002686.1|	Arabidopsis thaliana chromosome 3, complete sequence	100%	gi|18405102|ref|NP_566800.1|	protein auxin SIGNALING F-BOX 2 [Arabidopsis thaliana]	100%	GO:0005634;GO:0007165;GO:0010011;GO:0016567;GO:0048443;GO:0010152;GO:0002237;GO:0004842;GO:0005774;GO:0010103	_	_	_	_	_	_	None	_
comp20510_c0_seq1	972	_	_	_	gi|62857965|ref|NP_001016573.1|	nucleotide binding protein-like [Xenopus (Silurana) tropicalis]	82%	GO:0032981;GO:0005524;GO:0070584;GO:0051539;GO:0005739	6085.XP_002156464	similar to nucleotide binding protein-like	76.26%	COG0489	_	_	K03593	mrp
comp7518_c0_seq13	1939	_	_	_	gi|346470889|gb|AEO35289.1|	hypothetical protein [Amblyomma maculatum]	63%	_	_	_	_	_	_	_	K05870	CREB1
comp7797_c0_seq2	649	_	_	_	_	_	_	_	_	_	_	_	_	_	None	_
comp65033_c0_seq1	532	_	_	_	_	_	_	_	_	_	_	_	_	_	None	_
comp3965_c0_seq1	2977	_	_	_	_	_	_	_	_	_	_	_	_	_	None	_
comp66463_c0_seq1	1000	gi|42456527|emb|BX830634.1|	Arabidopsis thaliana Full-length cDNA Complete sequence from clone GSLTFB95ZC07 of Flowers and buds of strain col-0 of Arabidopsis thaliana (thale cress)	99%	gi|10178063|dbj|BAB11427.1|	auxin-independent growth promoter-like protein [Arabidopsis thaliana]	100%	GO:0005634;GO:0005737	_	_	_	_	_	_	None	_
comp54018_c0_seq1	1006	gi|145337331|ref|NM_105616.3|	Arabidopsis thaliana NAC domain-containing protein 29 (NAP) mRNA, complete cds	100%	gi|18409291|ref|NP_564966.1|	NAC domain-containing protein 29 [Arabidopsis thaliana]	100%	GO:0003677;GO:0010150;GO:0006355;GO:0009908;GO:0009825;GO:0005667;GO:0045449;GO:0045087;GO:0009617;GO:0003700	3702.AT1G69490.1-P	NAP (NAC-like, activated by AP3/PI); transcription factor; Encodes a member of the NAC trans [...]	100.00%	_	KOG4197	NOG227842	None	_
comp35146_c0_seq1	949	_	_	_	gi|35903034|ref|NP_919385.1|	DNA fragmentation factor subunit beta [Danio rerio]	62%	GO:0005622	_	_	_	_	_	_	K02311	DFFB, DFF40
comp58319_c0_seq2	761	_	_	_	_	_	_	_	_	_	_	_	_	_	None	_
comp20294_c0_seq1	590	gi|332640072|gb|CP002686.1|	Arabidopsis thaliana chromosome 3, complete sequence	100%	gi|18398904|ref|NP_566377.1|	loss of giant cells from organs protein [Arabidopsis thaliana]	100%	GO:0005634;GO:0032877;GO:0010026;GO:0005515;GO:0045839;GO:0090393	3702.AT3G10525.1-P	unknown protein; FUNCTIONS IN: molecular_function unknown; INVOLVED IN: biological_process u [...]	100.00%	_	_	NOG281200	None	_
comp67110_c0_seq1	546	gi|332640072|gb|CP002686.1|	Arabidopsis thaliana chromosome 3, complete sequence	100%	gi|15231578|ref|NP_189292.1|	armadillo repeat only 4 protein [Arabidopsis thaliana]	100%	GO:0009506	_	_	_	_	_	_	None	_
comp15394_c0_seq2	896	_	_	_	_	_	_	_	_	_	_	_	_	_	None	_
comp26316_c0_seq2	386	_	_	_	_	_	_	_	_	_	_	_	_	_	None	_
comp18494_c0_seq4	554	_	_	_	gi|156392859|ref|XP_001636265.1|	predicted protein [Nematostella predicted protein [Nematostella vectensis]	68%	GO:0016020	_	_	_	_	_	_	K15281	SLC35D
comp39419_c0_seq1	561	_	_	_	_	_	_	_	_	_	_	_	_	_	None	_
comp23330_c0_seq1	948	gi|110736889|dbj|AK228476.1|	Arabidopsis thaliana mRNA for hypothetical protein, complete cds, clone: RAFL15-08-C23	100%	gi|30686923|ref|NP_194285.2|	cleavage/polyadenylation specificity factor [Arabidopsis thaliana]	100%	GO:0003729;GO:0016787;GO:0005849;GO:0006378	3702.AT4G25550.1-P	protein binding; protein binding; FUNCTIONS IN: protein binding; INVOLVED IN: biological_pro [...]	100.00%	_	KOG1689	_	K14397	NUDT21, CPSF5, CFIM25
comp9016_c0_seq15	2283	gi|328779456|ref|XM_001121057.2|	PREDICTED: Apis mellifera inositol hexakisphosphate and diphosphoinositol-pentakisphosphate kinase-like (LOC725179), mRNA	73%	gi|380012012|ref|XP_003690084.1|	PREDICTED: LOW QUALITY PROTEIN: inositol hexakisphosphate and diphosphoinositol-pentakisphosphate kinase-like [Apis florea]	90%	GO:0019497;GO:0016310;GO:0006771;GO:0016301;GO:0003993	_	_	_	_	_	_	K13024	HISPPD, VIP
comp40994_c0_seq1	665	_	_	_	_	_	_	_	_	_	_	_	_	_	None	_
comp70018_c0_seq1	369	_	_	_	_	_	_	_	_	_	_	_	_	_	None	_
comp73808_c0_seq1	384	gi|332640072|gb|CP002686.1|	Arabidopsis thaliana chromosome 3, complete sequence	100%	gi|15228666|ref|NP_187040.1|	adenylylsulfate kinase [Arabidopsis AC009540_5 putative adenylylsulfate kinase [Arabidopsis thaliana]	100%	GO:0000103;GO:0032440;GO:0016310;GO:0005524;GO:0048232;GO:0004020;GO:0055114;GO:0005829;GO:0006144;GO:0009507	_	_	_	_	_	_	K00860	cysC
comp40454_c0_seq1	707	_	_	_	gi|115928363|ref|XP_001199932.1|	PREDICTED: uncharacterized protein LOC763830, partial [Strongylocentrotus purpuratus]	72%	GO:0044260;GO:0090304;GO:0005488	_	_	_	_	_	_	None	_
comp54704_c0_seq1	686	_	_	_	_	_	_	_	_	_	_	_	_	_	None	_
comp11579_c0_seq1	2278	_	_	_	_	_	_	_	_	_	_	_	_	_	None	_
comp32062_c0_seq1	764	_	_	_	_	_	_	_	_	_	_	_	_	_	None	_
comp30122_c0_seq2	3095	gi|79330882|ref|NM_001037003.1|	Arabidopsis thaliana leucine-rich receptor-like protein kinase (AT5G56040) mRNA, complete cds	95%	gi|79330883|ref|NP_001032080.1|	leucine-rich receptor-like protein kinase [Arabidopsis thaliana]	97%	GO:0048653;GO:0016126;GO:0005524;GO:0016132;GO:0009069;GO:0006468;GO:0002237;GO:0010075;GO:0010103;GO:0007169;GO:0004674;GO:0006084;GO:0016021;GO:0005886	3702.AT5G56040.2-P	leucine-rich repeat protein kinase, putative; leucine-rich repeat protein kinase, putative; [...]	96.13%	COG4886;COG0515	KOG1187	_	None	_
comp1883_c0_seq2	6054	_	_	_	gi|383849904|ref|XP_003700574.1|	PREDICTED: uncharacterized protein LOC100883763 [Megachile rotundata]	70%	_	_	_	_	_	_	_	K11653	ARID1
comp19879_c0_seq1	1679	gi|18402406|ref|NM_103783.1|	Arabidopsis thaliana signal recognition particle subunit SRP54 (AT1G48900) mRNA, complete cds	100%	gi|18402407|ref|NP_564535.1|	signal recognition particle subunit SRP54 [Arabidopsis thaliana]	100%	GO:0003729;GO:0035196;GO:0005786;GO:0006184;GO:0051607;GO:0003924;GO:0010267;GO:0005829;GO:0006617;GO:0005525;GO:0008312	3702.AT1G48900.1-P	signal recognition particle 54 kDa protein 3 / SRP54 (SRP-54C); signal recognition particle [...]	100.00%	COG0541	KOG0780	_	K03106	SRP54, ffh
comp17375_c0_seq2	1321	_	_	_	gi|66507375|ref|XP_394516.2|	PREDICTED: mediator of RNA polymerase II transcription subunit 17 [Apis mellifera]	79%	_	_	_	_	_	_	_	K15133	MED17
comp59985_c0_seq1	371	_	_	_	gi|326436310|gb|EGD81880.1|	hypothetical protein PTSG_11892 [Salpingoeca sp. ATCC 50818]	42%	_	_	_	_	_	_	_	None	_
comp53211_c0_seq1	716	gi|110737798|dbj|AK228949.1|	Arabidopsis thaliana mRNA for hypothetical protein, complete cds, clone: RAFL16-26-A08	100%	gi|110737799|dbj|BAF00838.1|	hypothetical protein [Arabidopsis thaliana]	100%	_	_	_	_	_	_	_	None	_
comp4512_c0_seq2	2572	_	_	_	gi|91077372|ref|XP_975183.1|	PREDICTED: similar to bitesize CG33555-PC [Tribolium castaneum]	72%	_	_	_	_	_	_	_	None	_
comp40038_c0_seq1	1215	gi|145337600|ref|NM_106240.4|	Arabidopsis thaliana GDSL esterase/lipase EXL3 (AT1G75900) mRNA, complete cds	100%	gi|15222901|ref|NP_177718.1|	GDSL esterase/lipase EXL3 [Arabidopsis thaliana]	100%	GO:0019953;GO:0016042;GO:0016746;GO:0004091;GO:0005576;GO:0016298;GO:0019761	3702.AT1G75900.1-P	family II extracellular lipase 3 (EXL3); family II extracellular lipase 3 (EXL3); FUNCTIONS [...]	100.00%	COG3240	_	_	None	_
comp52111_c0_seq1	375	gi|332002898|gb|CP002688.1|	Arabidopsis thaliana chromosome 5, complete sequence	100%	gi|10177425|dbj|BAB10710.1|	kinesin heavy chain DNA binding protein-like [Arabidopsis thaliana]	100%	GO:0007018;GO:0005874;GO:0005524;GO:0003777	_	_	_	_	_	_	None	_
comp39809_c0_seq1	883	_	_	_	_	_	_	_	_	_	_	_	_	_	None	_
comp4841_c0_seq2	569	_	_	_	gi|321463241|gb|EFX74258.1|	hypothetical protein DAPPUDRAFT_22132 [Daphnia pulex]	66%	GO:0005783;GO:0016706;GO:0044710;GO:0005488	_	_	_	_	_	_	K00472	E1.14.11.2
comp17100_c0_seq1	445	_	_	_	_	_	_	_	_	_	_	_	_	_	None	_
comp53206_c0_seq1	379	_	_	_	_	_	_	_	_	_	_	_	_	_	None	_
comp37070_c0_seq1	800	_	_	_	gi|170047239|ref|XP_001851138.1|	disconnected protein [Culex disconnected protein [Culex quinquefasciatus]	60%	GO:0005622;GO:0008270	_	_	_	_	_	_	None	_
comp2963_c0_seq2	4457	_	_	_	gi|321458600|gb|EFX69666.1|	hypothetical protein DAPPUDRAFT_300857 [Daphnia pulex]	75%	GO:0018146;GO:0006486;GO:0030173;GO:0008424;GO:0046702	_	_	_	_	_	_	K00717	FUT8
comp74979_c0_seq1	409	gi|332189094|gb|CP002684.1|	Arabidopsis thaliana chromosome 1, complete sequence	100%	gi|18408092|ref|NP_564836.1|	Dof zinc finger protein DOF1.8 [Arabidopsis thaliana]	99%	GO:0003677;GO:0005667;GO:0006355;GO:0008270;GO:0045449;GO:0003700	_	_	_	_	_	_	None	_
comp36432_c0_seq1	1469	_	_	_	gi|195481514|ref|XP_002086729.1|	GE11163 [Drosophila yakuba]	59%	_	_	_	_	_	_	_	K07378	NLGN
comp28985_c0_seq1	393	_	_	_	_	_	_	_	_	_	_	_	_	_	None	_
comp347_c0_seq314	3290	_	_	_	gi|345523050|gb|AEO00784.1|	Z-band PDZ-motif protein 52 isoform 6 [Drosophila melanogaster]	66%	GO:0008270;GO:0016740	_	_	_	_	_	_	None	_
comp64668_c0_seq1	423	_	_	_	_	_	_	_	_	_	_	_	_	_	None	_
comp65903_c0_seq1	377	_	_	_	_	_	_	_	_	_	_	_	_	_	None	_
comp36919_c0_seq1	394	gi|332656411|gb|CP002687.1|	Arabidopsis thaliana chromosome 4, complete sequence	100%	gi|15233440|ref|NP_195326.1|	cellular nucleic acid-binding protein [Arabidopsis thaliana]	100%	GO:0005634;GO:0003723;GO:0009414;GO:0009165;GO:0006355;GO:0005737;GO:0003690;GO:0032508;GO:0003697;GO:0008270;GO:0009651;GO:0010501;GO:0009631	3702.AT4G36020.1-P	CSDP1 (cold shock domain protein 1); RNA binding / double-stranded DNA binding / nucleic aci [...]	100.00%	COG1278	KOG3070	_	K09250	CNBP
comp27223_c0_seq1	689	_	_	_	_	_	_	_	_	_	_	_	_	_	None	_
comp6349_c0_seq2	1456	_	_	_	gi|328789873|ref|XP_393662.4|	PREDICTED: hypothetical protein LOC410179 [Apis mellifera]	45%	_	_	_	_	_	_	_	None	_
comp18921_c0_seq1	2736	_	_	_	gi|111120322|ref|NP_034210.2|	dentin sialophosphoprotein precursor [Mus musculus]	36%	_	_	_	_	_	_	_	None	_
comp9308_c0_seq1	2026	_	_	_	gi|307178140|gb|EFN66948.1|	Protein TBRG4 [Camponotus floridanus]	55%	_	_	_	_	_	_	_	None	_
comp1255_c1_seq1	5231	_	_	_	_	_	_	_	_	_	_	_	_	_	None	_
comp16590_c0_seq1	1312	_	_	_	_	_	_	_	_	_	_	_	_	_	None	_
comp3633_c0_seq3	2041	_	_	_	_	_	_	_	_	_	_	_	_	_	None	_
comp38846_c0_seq1	352	_	_	_	_	_	_	_	_	_	_	_	_	_	None	_
comp8256_c0_seq2	1379	_	_	_	gi|383856597|ref|XP_003703794.1|	PREDICTED: PCTP-like protein-like [Megachile rotundata]	71%	_	7460.XP_395822	similar to T28D6.7	75.56%	_	KOG2761	_	None	_
comp61822_c0_seq1	405	_	_	_	_	_	_	_	_	_	_	_	_	_	None	_
comp57535_c0_seq1	455	gi|145335671|ref|NM_101257.3|	Arabidopsis thaliana Leucine-rich repeat (LRR) family protein (AT1G13910) mRNA, complete cds	100%	gi|15222979|ref|NP_172844.1|	Leucine-rich repeat (LRR) family protein [Arabidopsis thaliana]	100%	GO:0016310;GO:0007165;GO:0016301;GO:0048443;GO:0002237;GO:0010103;GO:0005794;GO:0005886	_	_	_	_	_	_	None	_
comp15735_c0_seq2	605	_	_	_	_	_	_	_	_	_	_	_	_	_	None	_
comp59964_c0_seq1	387	_	_	_	_	_	_	_	_	_	_	_	_	_	None	_
comp2626_c0_seq1	2197	gi|30685669|ref|NM_101670.2|	Arabidopsis thaliana guanine nucleotide-binding protein subunit beta-like protein (ATARCA) mRNA, complete cds	100%	gi|15220941|ref|NP_173248.1|	guanine nucleotide-binding protein subunit beta-like protein [Arabidopsis thaliana]	100%	GO:0055052;GO:0006096;GO:0042254;GO:0009664;GO:0005730;GO:0005515;GO:0000166;GO:0009651;GO:0006974;GO:0042545;GO:0071215;GO:0009507;GO:0042597;GO:0015768;GO:0006094;GO:0005834;GO:0042956;GO:0009845;GO:0009220;GO:0006417;GO:0048364;GO:0005363;GO:0046686;GO:0001510;GO:0048367;GO:0022626	3702.AT1G18080.1-P	ATARCA; nucleotide binding; Encodes the Arabidopsis thaliana homolog of the tobacco WD-40 re [...]	100.00%	COG2319	KOG0279	_	K14753	RACK1
comp45804_c0_seq1	1199	gi|240255688|ref|NM_116104.6|	Arabidopsis thaliana protein trichome birefringence-like 6 (TBL6) mRNA, complete cds	100%	gi|15228743|ref|NP_191798.1|	protein trichome birefringence-like 6 [Arabidopsis thaliana]	100%	_	_	_	_	_	_	_	None	_
comp1483_c0_seq1	528	gi|42563879|ref|NM_111773.3|	Arabidopsis thaliana metallothionein 2A (MT2A) mRNA, complete cds	100%	gi|15232661|ref|NP_187550.1|	metallothionein 2A [Arabidopsis MT2A_ARATH RecName: Full=Metallothionein-like protein 2A; Short=MT-2A; Short=MT-K; AltName: Full=MT-1G gi	100%	GO:0006878;GO:0005507	3702.AT3G09390.1-P	MT2A (METALLOTHIONEIN 2A); copper ion binding; metallothionein, binds to and detoxifies exce [...]	100.00%	_	KOG4738	_	None	_
comp2106_c0_seq2	1842	_	_	_	gi|156542470|ref|XP_001599415.1|	PREDICTED: protein NipSnap-like [Nasonia vitripennis]	73%	_	_	_	_	_	_	_	None	_
comp74045_c0_seq1	388	_	_	_	_	_	_	_	_	_	_	_	_	_	None	_
comp36691_c0_seq1	1094	_	_	_	_	_	_	_	_	_	_	_	_	_	None	_
comp46517_c0_seq1	764	_	_	_	_	_	_	_	_	_	_	_	_	_	None	_
comp58366_c0_seq1	356	_	_	_	_	_	_	_	_	_	_	_	_	_	None	_
comp3271_c0_seq2	781	_	_	_	_	_	_	_	_	_	_	_	_	_	None	_
comp32235_c0_seq1	432	_	_	_	_	_	_	_	_	_	_	_	_	_	None	_
comp7134_c0_seq2	1512	_	_	_	_	_	_	_	_	_	_	_	_	_	None	_
comp4997_c0_seq15	2865	_	_	_	gi|321479374|gb|EFX90330.1|	hypothetical protein DAPPUDRAFT_300082 [Daphnia pulex]	87%	GO:0005524;GO:0004715;GO:0006468	7425.XP_001607731	similar to tyrosine-protein kinase pr2	94.09%	COG0515	_	_	None	_
comp11444_c0_seq1	1211	gi|30690832|ref|NM_119867.2|	Arabidopsis thaliana methionine aminopeptidase 1D (MAP1D) mRNA, complete cds	100%	gi|18419957|ref|NP_568014.1|	methionine aminopeptidase 1D [Arabidopsis thaliana]	100%	GO:0019408;GO:0009737;GO:0008235;GO:0031365;GO:0046872;GO:0004177;GO:0006508;GO:0005739;GO:0009507	3702.AT4G37040.1-P	MAP1D (METHIONINE AMINOPEPTIDASE 1D); aminopeptidase/ metalloexopeptidase; encodes a methion [...]	100.00%	COG0024	KOG2738	_	K01265	E3.4.11.18, map
comp6548_c0_seq1	921	_	_	_	_	_	_	_	_	_	_	_	_	_	None	_
comp25309_c0_seq1	1200	_	_	_	_	_	_	_	_	_	_	_	_	_	None	_
comp23347_c0_seq1	1172	_	_	_	gi|321478093|gb|EFX89051.1|	hypothetical protein DAPPUDRAFT_206246 [Daphnia pulex]	71%	_	_	_	_	_	_	_	None	_
comp32955_c0_seq1	414	_	_	_	_	_	_	_	_	_	_	_	_	_	None	_
comp58385_c0_seq1	816	gi|145323690|ref|NM_001037080.2|	Arabidopsis thaliana uncharacterized protein (AT5G66005) mRNA, complete cds	100%	gi|79332590|ref|NP_001032157.1|	uncharacterized protein [Arabidopsis thaliana]	100%	GO:0005634;GO:0005524;GO:0017111;GO:0016740;GO:0019204	3702.AT5G66005.3-P	Expressed protein; Expressed protein; FUNCTIONS IN: nucleoside-triphosphatase activity, tran [...]	100.00%	COG1618	_	_	K06928	K06928
comp29656_c0_seq1	932	_	_	_	gi|332022456|gb|EGI62764.1|	1-acyl-sn-glycerol-3-phosphate acyltransferase alpha [Acromyrmex echinatior]	69%	GO:0016740	_	_	_	_	_	_	K13509	LPAAT, AGPAT1, AGPAT2
comp11451_c0_seq4	1236	gi|145360886|ref|NM_129738.4|	Arabidopsis thaliana villin 2 (VLN2) mRNA, complete cds	100%	gi|18405794|ref|NP_565958.1|	villin 2 [Arabidopsis thaliana]	100%	GO:0051015;GO:0000902;GO:0006598;GO:0048767;GO:0030243;GO:0048193;GO:0042398;GO:0005829;GO:0048523;GO:0051017;GO:0032880;GO:0006487;GO:0009698;GO:0009832;GO:0051014	_	_	_	_	_	_	None	_
comp7034_c0_seq2	827	_	_	_	gi|321456347|gb|EFX67457.1|	hypothetical protein DAPPUDRAFT_302008 [Daphnia pulex]	63%	_	_	_	_	_	_	_	K01017	CHST11
comp16806_c0_seq1	647	_	_	_	_	_	_	_	_	_	_	_	_	_	None	_
comp61337_c0_seq1	1199	gi|30682968|ref|NM_121040.3|	Arabidopsis thaliana putative inactive receptor kinase (AT5G10020) mRNA, complete cds	100%	gi|15238044|ref|NP_196564.1|	putative inactive receptor kinase [Arabidopsis thaliana]	100%	GO:0005524;GO:0009069;GO:0006468;GO:0007020;GO:0009664;GO:0007169;GO:0004713;GO:0004674;GO:0005829;GO:0016021;GO:0005886;GO:0042545	_	_	_	_	_	_	None	_
comp35949_c0_seq1	754	_	_	_	_	_	_	_	_	_	_	_	_	_	None	_
comp71318_c0_seq1	783	gi|30679780|ref|NM_111500.2|	Arabidopsis thaliana protein FAR1-related sequence 7 (FRS7) mRNA, complete cds	100%	gi|18397514|ref|NP_566278.1|	protein FAR1-related sequence 7 [Arabidopsis thaliana]	99%	GO:0005634;GO:0008270;GO:0009639	_	_	_	_	_	_	None	_
comp13604_c0_seq1	1509	_	_	_	_	_	_	_	_	_	_	_	_	_	None	_
comp1465_c0_seq1	3030	_	_	_	gi|307207343|gb|EFN85093.1|	Choline/ethanolamine kinase [Harpegnathos saltator]	71%	GO:0016772	_	_	_	_	_	_	K14156	CHK
comp2353_c2_seq2	3665	_	_	_	_	_	_	_	_	_	_	_	_	_	None	_
comp63482_c0_seq1	694	gi|334185318|ref|NM_112230.2|	Arabidopsis thaliana nucleosome assembly protein1;4 (NAP1;4) mRNA, complete cds	100%	gi|334185319|ref|NP_187993.2|	nucleosome assembly protein1;4 [Arabidopsis thaliana]	100%	GO:0005634;GO:0003677;GO:0000785;GO:0006334;GO:0005737;GO:0006289;GO:0046686;GO:0003682	_	_	_	_	_	_	K11279	NAP1L1, NRP
comp70238_c0_seq1	481	_	_	_	_	_	_	_	_	_	_	_	_	_	None	_
comp32308_c0_seq1	403	_	_	_	_	_	_	_	_	_	_	_	_	_	None	_
comp21143_c0_seq5	437	_	_	_	_	_	_	_	_	_	_	_	_	_	None	_
comp4547_c0_seq2	5538	_	_	_	gi|321466723|gb|EFX77717.1|	hypothetical protein DAPPUDRAFT_53920 [Daphnia pulex]	74%	_	_	_	_	_	_	_	None	_
comp11629_c0_seq2	812	_	_	_	_	_	_	_	_	_	_	_	_	_	None	_
comp24027_c0_seq2	403	_	_	_	gi|242021199|ref|XP_002431033.1|	WW domain-containing oxidoreductase, putative [Pediculus humanus corporis]	69%	_	_	_	_	_	_	_	None	_
comp64756_c0_seq1	363	_	_	_	_	_	_	_	_	_	_	_	_	_	None	_
comp35873_c0_seq1	420	_	_	_	_	_	_	_	_	_	_	_	_	_	None	_
comp41573_c0_seq1	577	_	_	_	_	_	_	_	_	_	_	_	_	_	None	_
comp16495_c0_seq1	1247	gi|79525730|ref|NM_122901.3|	Arabidopsis thaliana peptidyl-prolyl cis-trans isomerase (AT5G35100) mRNA, complete cds	100%	gi|18377981|gb|AAL67133.1|	unknown protein [Arabidopsis thaliana]	100%	GO:0006457;GO:0003755;GO:0031977;GO:0000413;GO:0009507	3702.AT5G35100.1-P	peptidyl-prolyl cis-trans isomerase; peptidyl-prolyl cis-trans isomerase; FUNCTIONS IN: pept [...]	100.00%	COG0652	KOG0865	_	None	_
comp36169_c0_seq1	3075	gi|30687673|ref|NM_118900.3|	Arabidopsis thaliana armadillo/beta-catenin-like repeat-containing protein (AT4G27640) mRNA, complete cds	100%	gi|22328982|ref|NP_194494.2|	armadillo/beta-catenin-like repeat-containing protein [Arabidopsis thaliana]	100%	GO:0006886;GO:0008565;GO:0005622	3702.AT4G27640.1-P	importin beta-2 subunit family protein; importin beta-2 subunit family protein; FUNCTIONS IN [...]	100.00%	_	KOG2171	_	None	_
comp37736_c0_seq1	607	gi|121281912|gb|EF157669.1|	Uncultured beta proteobacterium CBNPD1 BAC clone 578 genomic sequence	94%	gi|153812043|ref|ZP_01964711.1|	hypothetical protein RUMOBE_02439 [Ruminococcus obeum ATCC 29174]	59%	_	_	_	_	_	_	_	None	_
comp9626_c0_seq2	454	_	_	_	_	_	_	_	_	_	_	_	_	_	None	_
comp57507_c0_seq1	1128	gi|30688309|ref|NM_119083.2|	Arabidopsis thaliana phosphoinositide-3-kinase, regulatory subunit 4, p150 (AT4G29380) mRNA, complete cds	100%	gi|15233564|ref|NP_194667.1|	phosphoinositide-3-kinase, regulatory subunit 4, p150 [Arabidopsis thaliana]	100%	GO:0009846;GO:0080008;GO:0005524;GO:0044265;GO:0009555;GO:0000303;GO:0009873;GO:0006869;GO:0010351;GO:0006891;GO:0048573;GO:0009863;GO:0006635;GO:0016558;GO:0009069;GO:0006468;GO:0008219;GO:0009630;GO:0004674;GO:0005794	_	_	_	_	_	_	K08333	PIK3R4, VPS15
comp4563_c0_seq1	1080	_	_	_	gi|321461072|gb|EFX72107.1|	hypothetical protein DAPPUDRAFT_308541 [Daphnia pulex]	70%	_	_	_	_	_	_	_	None	_
comp26477_c0_seq1	481	_	_	_	_	_	_	_	_	_	_	_	_	_	None	_
comp19643_c0_seq1	1259	gi|332656411|gb|CP002687.1|	Arabidopsis thaliana chromosome 4, complete sequence	100%	gi|18415415|ref|NP_567592.1|	GCN5-related N-acetyltransferase (GNAT) family protein [Arabidopsis thaliana]	100%	GO:0030154;GO:0042967;GO:0005739;GO:0008080;GO:0009965	_	_	_	_	_	_	None	_
comp62596_c0_seq1	417	gi|42569584|ref|NM_128876.3|	Arabidopsis thaliana putative leucine-rich repeat receptor-like protein kinase (AT2G33170) mRNA, complete cds	100%	gi|15225805|ref|NP_180875.1|	putative leucine-rich repeat receptor-like protein kinase [Arabidopsis thaliana]	100%	GO:0006486;GO:0005524;GO:0004674;GO:0009069;GO:0016021;GO:0006468;GO:0005886	_	_	_	_	_	_	None	_
comp28682_c0_seq1	1624	gi|145361016|ref|NM_130085.3|	Arabidopsis thaliana pectinesterase 17 (AT2G45220) mRNA, complete cds	100%	gi|18406733|ref|NP_566038.1|	pectinesterase 17 [Arabidopsis PME17_ARATH RecName: Full=Probable pectinesterase/pectinesterase inhibitor 17; Includes: RecName: Full=Pe	100%	GO:0016020;GO:0005982;GO:0045330;GO:0005985;GO:0030599;GO:0009505;GO:0005576;GO:0043086;GO:0004857;GO:0042545	3702.AT2G45220.1-P	pectinesterase family protein; pectinesterase family protein; FUNCTIONS IN: enzyme inhibitor [...]	100.00%	COG4677	_	_	K01051	E3.1.1.11
comp14411_c0_seq1	811	_	_	_	gi|321460250|gb|EFX71294.1|	hypothetical protein DAPPUDRAFT_60285 [Daphnia pulex]	69%	_	_	_	_	_	_	_	K06027	NSF
comp13616_c0_seq1	2277	_	_	_	gi|270005303|gb|EFA01751.1|	hypothetical protein TcasGA2_TC007349 [Tribolium castaneum]	71%	GO:0008152;GO:0008484	7070.D2A034	Putative uncharacterized protein GLEAN_07349	78.95%	COG3119	_	_	None	_
comp30822_c0_seq1	388	_	_	_	_	_	_	_	_	_	_	_	_	_	None	_
comp11186_c0_seq1	389	_	_	_	_	_	_	_	_	_	_	_	_	_	None	_
comp45706_c0_seq1	567	_	_	_	_	_	_	_	_	_	_	_	_	_	None	_
comp31501_c0_seq2	819	gi|332640072|gb|CP002686.1|	Arabidopsis thaliana chromosome 3, complete sequence	95%	gi|5923683|gb|AAD56334.1|AC009326_21	putative lectin [Arabidopsis thaliana]	94%	GO:0030246;GO:0005886;GO:0048573	_	_	_	_	_	_	None	_
comp55100_c0_seq1	584	_	_	_	_	_	_	_	_	_	_	_	_	_	None	_
comp14144_c0_seq1	720	gi|332656411|gb|CP002687.1|	Arabidopsis thaliana chromosome 4, complete sequence	100%	gi|15234829|ref|NP_195597.1|	SAUR-like auxin-responsive protein [Arabidopsis thaliana]	100%	GO:0009734;GO:0005516;GO:0005739	3702.AT4G38860.1-P	auxin-responsive protein, putative; auxin-responsive protein, putative; FUNCTIONS IN: molecu [...]	100.00%	_	_	NOG225108;NOG227322;NOG278217;NOG247166	K14488	SAUR
comp37533_c0_seq1	1372	gi|332189094|gb|CP002684.1|	Arabidopsis thaliana chromosome 1, complete sequence	100%	gi|15222554|ref|NP_176570.1|	TIR-NBS-LRR class disease resistance protein [Arabidopsis thaliana]	100%	GO:0005634	_	_	_	_	_	_	None	_
comp21327_c0_seq1	852	gi|145360092|ref|NM_127456.3|	Arabidopsis thaliana thioredoxin domain-containing protein 9-like protein (TXND9) mRNA, complete cds	100%	gi|15224267|ref|NP_179489.1|	thioredoxin domain-containing protein 9-like protein [Arabidopsis thaliana]	100%	GO:0019932;GO:0005737;GO:0045454	3702.AT2G18990.1-P	TXND9 (THIOREDOXIN DOMAIN-CONTAINING PROTEIN 9 HOMOLOG); THIOREDOXIN DOMAIN-CONTAINING PROTE [...]	100.00%	COG0526	KOG1672	_	None	_
comp46358_c0_seq1	894	_	_	_	_	_	_	_	_	_	_	_	_	_	None	_
comp15067_c0_seq1	1066	_	_	_	_	_	_	_	_	_	_	_	_	_	None	_
comp12664_c0_seq2	996	gi|145336058|ref|NM_102193.3|	Arabidopsis thaliana Peptidase C15, pyroglutamyl peptidase I-like protein (AT1G23440) mRNA, complete cds	100%	gi|42562269|ref|NP_173758.2|	Peptidase C15, pyroglutamyl peptidase I-like protein [Arabidopsis thaliana]	100%	GO:0006508;GO:0016787	3702.AT1G23440.1-P	pyrrolidone-carboxylate peptidase family protein; pyrrolidone-carboxylate peptidase family p [...]	100.00%	COG2039	KOG4755	_	None	_
comp67924_c0_seq1	424	_	_	_	gi|47221943|emb|CAG08198.1|	unnamed protein product [Tetraodon nigroviridis]	68%	_	_	_	_	_	_	_	None	_
comp47844_c0_seq1	785	_	_	_	gi|321459195|gb|EFX70251.1|	hypothetical protein DAPPUDRAFT_61547 [Daphnia pulex]	81%	_	_	_	_	_	_	_	None	_
comp35348_c0_seq1	710	_	_	_	gi|82118353|sp|Q9PVG3.1|RESTB_XENLA	RecName: Full=RE1-silencing transcription factor B; AltName: Full=Neural-restrictive silencer factor B AF096301_1 REST, partial [Xenopus l	63%	GO:0035690;GO:0071385;GO:0005737;GO:0045893;GO:0000122;GO:0017053;GO:0043065;GO:0005730;GO:0005667;GO:0043922;GO:0008076;GO:0008285;GO:0015271;GO:0043280;GO:0006813;GO:0071257;GO:0001046;GO:0070933;GO:2000065;GO:0001078;GO:0032348;GO:0045665;GO:0046676;GO:2000798;GO:0008134	_	_	_	_	_	_	K09222	REST
comp53427_c0_seq1	751	gi|145336185|ref|NM_102555.2|	Arabidopsis thaliana helicase associated domain-containing protein (AT1G27900) mRNA, complete cds	100%	gi|18396548|ref|NP_564296.1|	helicase associated domain-containing protein [Arabidopsis thaliana]	100%	GO:0010413;GO:0016310;GO:0005524;GO:0009117;GO:0010332;GO:0007131;GO:0042138;GO:0045492;GO:0016776;GO:0019201;GO:0032204;GO:0005634;GO:0043247;GO:0003676;GO:0004004;GO:0007062;GO:0045132	_	_	_	_	_	_	None	_
comp22313_c0_seq1	928	gi|332189094|gb|CP002684.1|	Arabidopsis thaliana chromosome 1, complete sequence	100%	gi|15223947|ref|NP_172943.1|	high mobility group protein A [Arabidopsis thaliana]	100%	GO:0005634;GO:0003677;GO:0006355;GO:0006334;GO:0008283;GO:0001708;GO:0000786;GO:0009507	_	_	_	_	_	_	None	_
comp72521_c0_seq1	432	gi|332640072|gb|CP002686.1|	Arabidopsis thaliana chromosome 3, complete sequence	100%	gi|9294097|dbj|BAB01949.1|	unnamed protein product [Arabidopsis thaliana]	100%	_	_	_	_	_	_	_	None	_
comp15255_c0_seq2	1427	_	_	_	gi|193643421|ref|XP_001943456.1|	PREDICTED: slit homolog 3 protein-like isoform 1 [Acyrthosiphon pisum]	64%	_	_	_	_	_	_	_	None	_
comp47734_c0_seq1	786	gi|334184540|ref|NM_128423.2|	Arabidopsis thaliana P-loop containing nucleoside triphosphate hydrolase-like protein (AT2G28620) mRNA, complete cds	100%	gi|4580395|gb|AAD24373.1|	putative kinesin-like spindle protein [Arabidopsis thaliana]	100%	GO:0007018;GO:0006342;GO:0005524;GO:0005874;GO:0006275;GO:0051567;GO:0010389;GO:0003777	_	_	_	_	_	_	K10398	KIF11
comp30279_c0_seq1	710	_	_	_	_	_	_	_	_	_	_	_	_	_	None	_
comp18165_c0_seq4	792	gi|145358565|ref|NM_123052.4|	Arabidopsis thaliana cationic amino acid transporter 3 (CAT3) mRNA, complete cds	100%	gi|30693001|ref|NP_198510.2|	cationic amino acid transporter 3 [Arabidopsis thaliana]	99%	GO:0005982;GO:0005777;GO:0015947;GO:0045454;GO:0048573;GO:0006804;GO:0009705;GO:0009970;GO:0006635;GO:0004096;GO:0005515;GO:0003333;GO:0016021;GO:0016558;GO:0005739;GO:0009507;GO:0005634;GO:0016036;GO:0009409;GO:0008219;GO:0050897;GO:0006995;GO:0006568;GO:0042744;GO:0010319;GO:0015171;GO:0022626	3694.eugene3.00130628	cationic amino acid transporter	91.23%	COG0531	_	_	None	_
comp72088_c0_seq1	776	gi|145338076|ref|NM_111241.4|	Arabidopsis thaliana Plasma-membrane choline transporter family protein (AT3G03700) mRNA, complete cds	100%	gi|15228610|ref|NP_187020.1|	Plasma-membrane choline transporter family protein [Arabidopsis thaliana]	100%	GO:0016021;GO:0005886	_	_	_	_	_	_	None	_
comp8145_c0_seq1	1239	gi|145360026|ref|NM_127274.3|	Arabidopsis thaliana ubiquitin-like protein (DSK2) mRNA, complete cds	100%	gi|15227388|ref|NP_179311.1|	ubiquitin-like protein [Arabidopsis putative ubiquitin-like protein [Arabidopsis thaliana]	100%	GO:0005829	3702.AT2G17200.1-P	ubiquitin family protein; ubiquitin family protein; FUNCTIONS IN: molecular_function unknown [...]	100.00%	COG5272	_	_	K04523	UBQLN, DSK2
comp72041_c0_seq1	364	gi|330250293|gb|CP002685.1|	Arabidopsis thaliana chromosome 2, complete sequence	100%	gi|51970260|dbj|BAD43822.1|	unknown protein [Arabidopsis thaliana]	100%	GO:0005634	_	_	_	_	_	_	None	_
comp6331_c0_seq1	617	gi|330250293|gb|CP002685.1|	Arabidopsis thaliana chromosome 2, complete sequence	100%	gi|15227917|ref|NP_181760.1|	uncharacterized protein [Arabidopsis thaliana]	100%	GO:0005982;GO:0005985;GO:0051788;GO:0004650;GO:0007047;GO:0080129;GO:0006511;GO:0005747;GO:0005576;GO:0009853;GO:0009507	3702.AT2G42310.1-P	unknown protein; unknown protein; FUNCTIONS IN: molecular_function unknown; INVOLVED IN: bio [...]	100.00%	_	_	NOG76438	None	_
comp22245_c0_seq1	1002	gi|18406696|ref|NM_130070.1|	Arabidopsis thaliana uncharacterized protein (AT2G45060) mRNA, complete cds	100%	gi|18406697|ref|NP_566034.1|	uncharacterized protein [Arabidopsis thaliana]	100%	GO:0005634;GO:0006007;GO:0005739	3702.AT2G45060.1-P	unknown protein; FUNCTIONS IN: molecular_function unknown; INVOLVED IN: biological_process u [...]	100.00%	_	_	NOG220571	None	_
comp25067_c0_seq1	405	_	_	_	_	_	_	_	_	_	_	_	_	_	None	_
comp16875_c0_seq1	716	gi|30689892|ref|NM_102501.2|	Arabidopsis thaliana uncharacterized protein (AT1G27385) mRNA, complete cds	100%	gi|18396311|ref|NP_564282.1|	uncharacterized protein [Arabidopsis thaliana]	100%	_	3702.AT1G27385.4-P	unknown protein; unknown protein; FUNCTIONS IN: molecular_function unknown; INVOLVED IN: bio [...]	100.00%	_	_	NOG271936	None	_
comp9080_c0_seq1	484	gi|145360408|ref|NM_128355.2|	Arabidopsis thaliana cyclin-dependent kinases regulatory subunit 1 (CKS1) mRNA, complete cds	100%	gi|15226294|ref|NP_180363.1|	cyclin-dependent kinases regulatory subunit 1 [Arabidopsis thaliana]	100%	GO:0015074;GO:0005634;GO:0000278;GO:0000074;GO:0009069;GO:0016538;GO:0042023;GO:0006661;GO:0045736;GO:0005737;GO:0003676;GO:0010440;GO:0004693;GO:0005515	3702.AT2G27960.1-P	CKS1 (CYCLIN-DEPENDENT KINASE-SUBUNIT 1); cyclin-dependent protein kinase/ protein binding; [...]	100.00%	_	KOG3484	_	K02219	CKS1
comp17409_c0_seq1	592	_	_	_	_	_	_	_	_	_	_	_	_	_	None	_
comp17152_c0_seq2	513	_	_	_	_	_	_	_	_	_	_	_	_	_	None	_
comp4515_c0_seq1	674	gi|332656411|gb|CP002687.1|	Arabidopsis thaliana chromosome 4, complete sequence	100%	gi|22329022|ref|NP_680750.1|	uncharacterized protein [Arabidopsis thaliana]	100%	_	3702.AT4G29905.1-P	unknown protein; unknown protein; LOCATED IN: cellular_component unknown; BEST Arabidopsis t [...]	100.00%	_	_	NOG289818;NOG298376	None	_
comp36863_c0_seq1	548	_	_	_	_	_	_	_	_	_	_	_	_	_	None	_
comp5537_c0_seq1	7934	gi|345487691|ref|XM_003425693.1|	PREDICTED: Nasonia vitripennis genghis khan (Gek), mRNA	77%	gi|307208423|gb|EFN85802.1|	Serine/threonine-protein kinase Genghis Khan [Harpegnathos saltator]	79%	GO:0031532;GO:0005524;GO:0009069;GO:0006468;GO:0005622;GO:0035556;GO:0005543;GO:0046872;GO:0004674;GO:0005083	_	_	_	_	_	_	K08286	E2.7.11.-
comp7294_c0_seq2	1591	gi|145362617|ref|NM_203029.2|	Arabidopsis thaliana 26S proteasome regulatory subunit N5 (EMB2107) mRNA, complete cds	97%	gi|10177207|dbj|BAB10309.1|	proteasome regulatory subunit-like [Arabidopsis thaliana]	97%	GO:0008541;GO:0006096;GO:0042023;GO:0051788;GO:0009640;GO:0000085;GO:0006635;GO:0005829;GO:0009651;GO:0005634;GO:0009506;GO:0006094;GO:0010388;GO:0046686;GO:0080129;GO:0009407;GO:0043161;GO:0009853;GO:0051510;GO:0009793	59689.fgenesh2_kg.6__948__AT5G09900.1	annotation not avaliable	98.87%	COG5071	KOG1498	_	K03035	PSMD12, RPN5
comp33408_c0_seq1	659	_	_	_	_	_	_	_	_	_	_	_	_	_	None	_
comp6094_c0_seq1	4178	_	_	_	gi|380020095|ref|XP_003693931.1|	PREDICTED: LOW QUALITY PROTEIN: integrator complex subunit 3 homolog [Apis florea]	78%	_	10090.ENSMUSP00000071422	integrator complex subunit 3 Gene; Component of the Integrator complex. The Integrator compl [...]	83.87%	_	KOG4262	_	K13140	INTS3
comp29321_c0_seq1	2439	gi|332640072|gb|CP002686.1|	Arabidopsis thaliana chromosome 3, complete sequence	100%	gi|18398662|ref|NP_566359.1|	D111/G-patch domain-containing protein [Arabidopsis thaliana]	100%	GO:0005634;GO:0009630;GO:0003676	_	_	_	_	_	_	None	_
comp32157_c0_seq1	530	gi|332656411|gb|CP002687.1|	Arabidopsis thaliana chromosome 4, complete sequence	100%	gi|15235571|ref|NP_192449.1|	copper ion binding protein [Arabidopsis thaliana]	100%	GO:0016571;GO:0016567;GO:0010388;GO:0009640;GO:0045893;GO:0000085;GO:0005507;GO:0016579;GO:0005739;GO:0009507	_	_	_	_	_	_	None	_
comp13352_c0_seq1	614	gi|186515735|ref|NM_119447.4|	Arabidopsis thaliana uncharacterized protein (AT4G32930) mRNA, complete cds	100%	gi|18418118|ref|NP_567911.1|	uncharacterized protein [Arabidopsis thaliana]	100%	_	3702.AT4G32930.1-P	unknown protein; unknown protein; FUNCTIONS IN: molecular_function unknown; INVOLVED IN: bio [...]	100.00%	_	KOG1296	_	None	_
comp58289_c0_seq1	456	_	_	_	_	_	_	_	_	_	_	_	_	_	None	_
comp66230_c0_seq1	638	gi|330250293|gb|CP002685.1|	Arabidopsis thaliana chromosome 2, complete sequence	100%	gi|4544383|gb|AAD22293.1|	hypothetical protein [Arabidopsis thaliana]	100%	GO:0005634;GO:0003677;GO:0046872;GO:0016570;GO:0006352;GO:0016491	_	_	_	_	_	_	None	_
comp45143_c0_seq1	469	_	_	_	_	_	_	_	_	_	_	_	_	_	None	_
comp66533_c0_seq1	581	gi|79480665|ref|NM_118263.2|	Arabidopsis thaliana protein binding / transcription factor/ zinc ion binding protein (B160) mRNA, complete cds >gi|23296295|gb|AY142484.1| Arabidopsis thaliana unknown protein (At4g21430) mRNA, complete cds	100%	gi|3402746|emb|CAA18707.1|	putative protein [Arabidopsis putative protein [Arabidopsis thaliana]	100%	GO:0008270	_	_	_	_	_	_	None	_
comp19865_c0_seq1	361	_	_	_	_	_	_	_	_	_	_	_	_	_	None	_
comp27522_c0_seq1	568	gi|42569222|ref|NM_127736.3|	Arabidopsis thaliana maternal effect embryo arrest 3 protein (MEE3) mRNA, complete cds	100%	gi|15226604|ref|NP_179759.1|	maternal effect embryo arrest 3 protein [Arabidopsis thaliana]	100%	GO:0003677;GO:0000785;GO:0006355;GO:0009630;GO:0003682;GO:0005667;GO:0045449;GO:0010114;GO:0003700;GO:0009793	3702.AT2G21650.1-P	MEE3 (MATERNAL EFFECT EMBRYO ARREST 3); DNA binding / transcription factor; MATERNAL EFFECT [...]	100.00%	_	KOG0724	_	None	_
comp75169_c0_seq1	380	_	_	_	_	_	_	_	_	_	_	_	_	_	None	_
comp33752_c0_seq1	490	gi|332002898|gb|CP002688.1|	Arabidopsis thaliana chromosome 5, complete sequence	100%	gi|15240483|ref|NP_198084.1|	putative gibberellin receptor GID1L3 [Arabidopsis thaliana]	100%	GO:0009939;GO:0005634;GO:0010325;GO:0009845;GO:0042538;GO:0005737;GO:0009723;GO:0009737;GO:0009863;GO:0016787;GO:0009867;GO:0010331;GO:0005515;GO:0010162;GO:0048444	_	_	_	_	_	_	K14493	GID1
comp20330_c0_seq1	364	_	_	_	_	_	_	_	_	_	_	_	_	_	None	_
comp15963_c0_seq1	927	_	_	_	_	_	_	_	_	_	_	_	_	_	None	_
comp38268_c0_seq1	889	_	_	_	_	_	_	_	_	_	_	_	_	_	None	_
comp21058_c0_seq1	1838	gi|42569357|ref|NM_128234.3|	Arabidopsis thaliana plectin-related protein (AT2G26770) mRNA, complete cds	100%	gi|15225786|ref|NP_180245.1|	plectin-related protein [Arabidopsis thaliana]	100%	GO:0003779;GO:0005634;GO:0007015;GO:0032880;GO:0010119	3702.AT2G26770.1-P	plectin-related; plectin-related; FUNCTIONS IN: molecular_function unknown; INVOLVED IN: bio [...]	100.00%	_	_	NOG229700;NOG238788	None	_
comp51126_c0_seq1	591	gi|145338151|ref|NM_111431.3|	Arabidopsis thaliana serine/threonine-protein phosphatase PP1 isozyme 9 (AT3G05580) mRNA, complete cds	100%	gi|15230010|ref|NP_187209.1|	serine/threonine-protein phosphatase PP1 isozyme 9 [Arabidopsis thaliana]	100%	GO:0008287;GO:0009738;GO:0010200;GO:0006470;GO:0035556;GO:0004722;GO:0030968;GO:0005737	_	_	_	_	_	_	K01090	E3.1.3.16
comp40171_c0_seq2	616	_	_	_	gi|198472254|ref|XP_001355881.2|	GA13521 [Drosophila pseudoobscura pseudoobscura]	60%	_	_	_	_	_	_	_	None	_
comp1905_c0_seq3	5522	_	_	_	gi|345494531|ref|XP_001604970.2|	PREDICTED: oxysterol-binding protein 1-like isoform 1 [Nasonia vitripennis]	73%	GO:0006810	7159.AAEL005852-PA	oxysterol-binding protein 1,	78.07%	_	KOG1737	_	None	_
comp59805_c0_seq1	479	gi|332189094|gb|CP002684.1|	Arabidopsis thaliana chromosome 1, complete sequence	100%	gi|8778875|gb|AAF79874.1|AC000348_27	T7N9.16 [Arabidopsis thaliana]	99%	_	_	_	_	_	_	_	None	_
comp16511_c0_seq1	945	_	_	_	gi|383854102|ref|XP_003702561.1|	PREDICTED: protein-S-isoprenylcysteine O-methyltransferase-like [Megachile rotundata]	78%	GO:0008168;GO:0032259	_	_	_	_	_	_	K00587	E2.1.1.100
comp12707_c0_seq1	358	_	_	_	_	_	_	_	_	_	_	_	_	_	None	_
comp22332_c0_seq1	816	gi|30696317|ref|NM_124712.2|	Arabidopsis thaliana Ubiquitin-associated/translation elongation factor EF1B protein (AT5G53330) mRNA, complete cds	100%	gi|18423499|ref|NP_568790.1|	Ubiquitin-associated/translation elongation factor EF1B protein [Arabidopsis thaliana]	100%	GO:0005634	3702.AT5G53330.1-P	unknown protein; FUNCTIONS IN: molecular_function unknown; INVOLVED IN: biological_process u [...]	100.00%	_	_	NOG223877	None	_
comp54388_c0_seq1	388	_	_	_	gi|156391821|ref|XP_001635748.1|	predicted protein [Nematostella predicted protein [Nematostella vectensis]	66%	_	_	_	_	_	_	_	None	_
comp56716_c0_seq1	905	gi|42568022|ref|NM_122211.2|	Arabidopsis thaliana acyl-activating enzyme 17 (AAE17) mRNA, complete cds	100%	gi|42568023|ref|NP_197696.2|	acyl-activating enzyme 17 [Arabidopsis thaliana]	100%	GO:0003987;GO:0019643;GO:0006094;GO:0006096	_	_	_	_	_	_	None	_
comp1850_c0_seq3	4794	_	_	_	gi|242007563|ref|XP_002424609.1|	Fibronectin type-III domain-containing protein 3A, putative [Pediculus humanus Fibronectin type-III domain-containing protein 3A	57%	_	_	_	_	_	_	_	None	_
comp5581_c0_seq3	517	_	_	_	_	_	_	_	_	_	_	_	_	_	None	_
comp35606_c0_seq1	853	gi|334183236|ref|NM_104069.2|	Arabidopsis thaliana putative leucine-rich repeat protein kinase (AT1G51890) mRNA, complete cds	97%	gi|334183237|ref|NP_175601.2|	putative leucine-rich repeat protein kinase [Arabidopsis thaliana]	98%	GO:0050832;GO:0006612;GO:0005524;GO:0043069;GO:0009069;GO:0006468;GO:0042742;GO:0010363;GO:0004713;GO:0009863;GO:0004674;GO:0005576	_	_	_	_	_	_	None	_
comp33816_c0_seq1	610	_	_	_	_	_	_	_	_	_	_	_	_	_	None	_
comp75210_c0_seq1	446	_	_	_	_	_	_	_	_	_	_	_	_	_	None	_
comp35162_c0_seq1	851	_	_	_	gi|291240575|ref|XP_002740194.1|	PREDICTED: death-associated protein kinase 1-like [Saccoglossus kowalevskii]	77%	GO:0016310;GO:0000166;GO:0004672	_	_	_	_	_	_	K08803	DAPK
comp3584_c0_seq1	711	gi|145361052|ref|NM_130166.3|	Arabidopsis thaliana ubiquitin-conjugating enzyme E2 6 (UBC6) mRNA, complete cds	100%	gi|18406950|ref|NP_566062.1|	ubiquitin-conjugating enzyme E2 6 [Arabidopsis thaliana]	100%	GO:0005634;GO:0005524;GO:0006511;GO:0005829;GO:0016567;GO:0009408;GO:0004842;GO:0006301	3702.AT2G46030.1-P	UBC6 (ubiquitin-conjugating enzyme 6); ubiquitin-protein ligase; Ubiquitin conjugating enzym [...]	100.00%	COG5078	KOG0416	_	K10576	UBE2H, UBC8
comp7255_c0_seq1	1805	gi|30697697|ref|NM_105524.2|	Arabidopsis thaliana 3-ketoacyl-CoA synthase 6 (KCS6) mRNA, complete cds	100%	gi|15221431|ref|NP_177020.1|	3-ketoacyl-CoA synthase 6 [Arabidopsis thaliana]	100%	GO:0009637;GO:0010025;GO:0048868;GO:0000271;GO:0009117;GO:0010228;GO:0019216;GO:0031408;GO:0010114;GO:0044272;GO:0000096;GO:0009922;GO:0006766;GO:0006546;GO:0019288;GO:0009932;GO:0009744;GO:0016226;GO:0009108;GO:0009695;GO:0019748;GO:0009072;GO:0009106;GO:0008652;GO:0042335;GO:0006733;GO:0042742;GO:0048767;GO:0048481;GO:0006636;GO:0010218;GO:0071555;GO:0016117;GO:0010027;GO:0010155;GO:0015995;GO:…	3702.AT1G68530.1-P	KCS6 (3-KETOACYL-COA SYNTHASE 6); catalytic/ transferase, transferring acyl groups other tha [...]	100.00%	COG3424	_	_	K15397	KCS
comp38031_c0_seq1	486	gi|332656411|gb|CP002687.1|	Arabidopsis thaliana chromosome 4, complete sequence	100%	gi|30684346|ref|NP_193559.2|	putative receptor serine/threonine kinase [Arabidopsis thaliana]	100%	GO:0004674;GO:0005524;GO:0009069;GO:0006468	_	_	_	_	_	_	None	_
comp2154_c0_seq1	1466	_	_	_	gi|321477971|gb|EFX88929.1|	hypothetical protein DAPPUDRAFT_230263 [Daphnia pulex]	62%	GO:0035208	_	_	_	_	_	_	None	_
comp48098_c0_seq1	615	_	_	_	_	_	_	_	_	_	_	_	_	_	None	_
comp22826_c0_seq1	735	gi|145338199|ref|NM_111553.3|	Arabidopsis thaliana thioredoxin-like protein CITRX (TRX z) mRNA, complete cds	100%	gi|15230779|ref|NP_187329.1|	thioredoxin-like protein CITRX [Arabidopsis thaliana]	100%	GO:0015035;GO:0009055;GO:0006399;GO:0006118;GO:0045036;GO:0009579;GO:0009658;GO:0006364;GO:0045893;GO:0045454;GO:0006662;GO:0047134;GO:0009295;GO:0042793;GO:0009507	3702.AT3G06730.1-P	thioredoxin family protein; thioredoxin family protein; INVOLVED IN: cell redox homeostasis; [...]	100.00%	COG0526;COG3118	KOG0907	_	None	_
comp63342_c0_seq1	499	_	_	_	_	_	_	_	_	_	_	_	_	_	None	_
comp29272_c0_seq1	760	_	_	_	_	_	_	_	_	_	_	_	_	_	None	_
comp49717_c0_seq1	497	gi|145358967|ref|NM_124139.3|	Arabidopsis thaliana nudix hydrolase 2 (NUDT2) mRNA, complete cds	100%	gi|18422823|ref|NP_568687.1|	nudix hydrolase 2 [Arabidopsis NUDT2_ARATH RecName: Full=Nudix hydrolase 2; Short=AtNUDT2; AltName: Full=ADP-ribose pyrophosphatase; Alt	100%	GO:0006979;GO:0047631;GO:0005829;GO:0006144;GO:0009536;GO:0051287	_	_	_	_	_	_	None	_
comp48640_c0_seq1	626	gi|145335122|ref|NM_100400.4|	Arabidopsis thaliana putative transmembrane protein 97 (AT1G05210) mRNA, complete cds	100%	gi|18390494|ref|NP_563731.1|	putative transmembrane protein 97 [Arabidopsis thaliana]	99%	GO:0005634;GO:0005739	3702.AT1G05210.1-P	unknown protein; FUNCTIONS IN: molecular_function unknown; INVOLVED IN: biological_process u [...]	99.40%	_	_	NOG226587;NOG291302;NOG16760	None	_
comp23690_c0_seq1	691	gi|145358340|ref|NM_122235.2|	Arabidopsis thaliana prefoldin alpha subunit (PFD5) mRNA, complete cds	100%	gi|15237277|ref|NP_197720.1|	prefoldin alpha subunit [Arabidopsis thaliana]	100%	GO:0016272;GO:0006457;GO:0051082	3702.AT5G23290.1-P	PDF5 (PREFOLDIN 5); unfolded protein binding; PREFOLDIN 5 (PDF5); FUNCTIONS IN: unfolded pro [...]	100.00%	COG1730	KOG3048	_	K04797	pfdA, PFDN5
comp21243_c0_seq2	1846	_	_	_	gi|241857997|ref|XP_002416130.1|	numb-associated kinase, putative [Ixodes scapularis]	78%	GO:0004674;GO:0005524;GO:0009069;GO:0006468	6945.ISCW023598-PA	numb-associated kinase, putative	83.57%	COG0515	_	_	K08853	AAK
comp15657_c0_seq6	1354	_	_	_	_	_	_	_	_	_	_	_	_	_	None	_
comp23784_c0_seq2	489	_	_	_	_	_	_	_	_	_	_	_	_	_	None	_
comp12475_c0_seq1	487	_	_	_	_	_	_	_	_	_	_	_	_	_	None	_
comp11745_c0_seq1	2012	_	_	_	_	_	_	_	_	_	_	_	_	_	None	_
comp1187_c0_seq1	1871	gi|222423242|dbj|AK316891.1|	Arabidopsis thaliana AT3G02470 mRNA, complete cds, clone: RAFL06-16-B19	100%	gi|15232910|ref|NP_186896.1|	S-adenosylmethionine decarboxylase 1 beta chain [Arabidopsis thaliana]	100%	GO:0004014;GO:0016197;GO:0009611;GO:0006598;GO:0016458;GO:0006557;GO:0019079;GO:0006944;GO:0006560;GO:0006525;GO:0042398;GO:0005515;GO:0006597;GO:0006623;GO:0008295;GO:0009805	3702.AT3G02470.1-P	SAMDC (S-ADENOSYLMETHIONINE DECARBOXYLASE); adenosylmethionine decarboxylase; Encodes a S-ad [...]	100.00%	_	KOG0788	_	K01611	E4.1.1.50, speD
comp26233_c0_seq1	358	gi|186479014|ref|NM_102671.4|	Arabidopsis thaliana SecY protein transport family protein (AT1G29310) mRNA, complete cds	100%	gi|9502410|gb|AAF88109.1|AC021043_2	Putative protein transport protein SEC61 alpha subunit [Arabidopsis thaliana]	100%	GO:0016020;GO:0006499;GO:0043090;GO:0009306;GO:0006098;GO:0005794;GO:0015450;GO:0009651;GO:0009941;GO:0006888	_	_	_	_	_	_	K10956	SEC61A
comp38324_c0_seq1	388	_	_	_	_	_	_	_	_	_	_	_	_	_	None	_
comp17_c0_seq8	2408	gi|335346117|gb|GU369816.2|	Macrobrachium rosenbergii tropomyosin mRNA, complete cds	88%	gi|729072|sp|P80363.1|CCB23_ORCLI	RecName: Full=Crustacean calcium-binding protein 23; Short=CCBP-23	90%	GO:0005509	_	_	_	_	_	_	None	_
comp30918_c0_seq1	878	_	_	_	_	_	_	_	_	_	_	_	_	_	None	_
comp37209_c0_seq1	674	gi|330250293|gb|CP002685.1|	Arabidopsis thaliana chromosome 2, complete sequence	100%	gi|18398283|ref|NP_565400.1|	F-box/LRR-repeat protein 10 [Arabidopsis thaliana]	100%	GO:0006486;GO:0006511;GO:0016567;GO:0005737;GO:0004842	_	_	_	_	_	_	None	_
comp15026_c0_seq1	860	_	_	_	_	_	_	_	_	_	_	_	_	_	None	_
comp22044_c0_seq4	548	gi|332189094|gb|CP002684.1|	Arabidopsis thaliana chromosome 1, complete sequence	100%	gi|9802576|gb|AAF99778.1|AC003981_28	F22O13.14 [Arabidopsis thaliana]	100%	GO:0009846;GO:0006486;GO:0005802;GO:0009860;GO:0007020;GO:0005768;GO:0030173;GO:0008373	_	_	_	_	_	_	None	_
comp68739_c0_seq1	424	_	_	_	_	_	_	_	_	_	_	_	_	_	None	_
comp13765_c0_seq2	961	_	_	_	gi|327266586|ref|XP_003218085.1|	PREDICTED: zinc finger protein 729-like [Anolis carolinensis]	60%	_	_	_	_	_	_	_	None	_
comp7909_c0_seq1	1213	_	_	_	gi|170032692|ref|XP_001844214.1|	conserved hypothetical protein [Culex quinquefasciatus]	58%	_	_	_	_	_	_	_	None	_
comp347_c0_seq197	5023	gi|33354296|gb|AC107505.6|	Rattus norvegicus 18 BAC CH230-129O15 (Children's Hospital Oakland Research Institute) complete sequence	97%	gi|345523050|gb|AEO00784.1|	Z-band PDZ-motif protein 52 isoform 6 [Drosophila melanogaster]	63%	GO:0008270;GO:0016740	_	_	_	_	_	_	None	_
comp25052_c0_seq1	591	_	_	_	gi|354492563|ref|XP_003508417.1|	PREDICTED: zinc finger protein 112 [Cricetulus griseus]	50%	_	_	_	_	_	_	_	K09228	KRAB
comp4773_c0_seq1	950	_	_	_	gi|322795278|gb|EFZ18083.1|	hypothetical protein SINV_03579 [Solenopsis invicta]	70%	_	_	_	_	_	_	_	None	_
comp30294_c0_seq1	657	_	_	_	_	_	_	_	_	_	_	_	_	_	None	_
comp22219_c0_seq1	1836	gi|145353822|ref|NM_119759.3|	Arabidopsis thaliana PLAC8 domain-containing protein (MCA1) mRNA, complete cds	100%	gi|30690525|ref|NP_195317.2|	PLAC8 domain-containing protein [Arabidopsis thaliana]	100%	GO:0048528;GO:0070509;GO:0005887;GO:0007638	3702.AT4G35920.2-P	MCA1 (mid1-complementing activity 1); Encodes an integral plasma membrane protein. Functiona [...]	100.00%	_	_	NOG259872;NOG283889	None	_
comp18716_c0_seq1	615	gi|145336126|ref|NM_102410.4|	Arabidopsis thaliana uncharacterized protein (AT1G26470) mRNA, complete cds	100%	gi|18395913|ref|NP_564248.1|	uncharacterized protein [Arabidopsis thaliana]	100%	GO:0006626;GO:0006355;GO:0043189	3702.AT1G26470.1-P	unknown protein; FUNCTIONS IN: molecular_function unknown; INVOLVED IN: regulation of transc [...]	100.00%	_	_	NOG234627	None	_
comp32635_c0_seq1	748	_	_	_	_	_	_	_	_	_	_	_	_	_	None	_
comp42244_c0_seq1	469	_	_	_	_	_	_	_	_	_	_	_	_	_	None	_
comp12125_c0_seq5	2611	gi|110743088|dbj|AK227433.1|	Arabidopsis thaliana mRNA for hypothetical protein, complete cds, clone: RAFL14-08-C18	100%	gi|15234031|ref|NP_192713.1|	Rossmann-fold NAD(P)-binding domain-containing protein [Arabidopsis thaliana]	100%	GO:0000166;GO:0055114;GO:0016630;GO:0019685;GO:0015995	3702.AT4G09750.1-P	short-chain dehydrogenase/reductase (SDR) family protein; short-chain dehydrogenase/reductas [...]	100.00%	COG1028	KOG1208	_	None	_
comp25867_c0_seq1	1554	gi|332656411|gb|CP002687.1|	Arabidopsis thaliana chromosome 4, complete sequence	100%	gi|15233742|ref|NP_195538.1|	Transmembrane amino acid transporter family protein [Arabidopsis thaliana]	100%	GO:0006007;GO:0005275;GO:0010193;GO:0015837;GO:0006865;GO:0030244;GO:0016021;GO:0005886;GO:0015171	3702.AT4G38250.1-P	amino acid transporter family protein; amino acid transporter family protein; FUNCTIONS IN: [...]	100.00%	COG0814	KOG1304	_	K14209	SLC36A, PAT
comp466_c0_seq2	3561	gi|189242183|ref|XM_964726.2|	PREDICTED: Tribolium castaneum similar to paxillin (LOC658324), mRNA	84%	gi|340714019|ref|XP_003395530.1|	PREDICTED: paxillin-like [Bombus terrestris]	86%	GO:0008270	_	_	_	_	_	_	K05760	PXN
comp68588_c0_seq1	625	gi|186532651|ref|NM_001126002.1|	Arabidopsis thaliana uncharacterized protein (AT5G61920) mRNA, complete cds	100%	gi|15240385|ref|NP_200998.1|	uncharacterized protein [Arabidopsis thaliana]	100%	_	_	_	_	_	_	_	None	_
comp61676_c0_seq1	444	gi|145338164|ref|NM_111468.4|	Arabidopsis thaliana uncharacterized protein (AT3G05940) mRNA, complete cds	100%	gi|6714407|gb|AAF26096.1|AC012393_22	unknown protein [Arabidopsis thaliana]	100%	GO:0005576	_	_	_	_	_	_	None	_
comp30477_c0_seq1	457	_	_	_	_	_	_	_	_	_	_	_	_	_	None	_
comp39741_c0_seq2	467	_	_	_	_	_	_	_	_	_	_	_	_	_	None	_
comp1622_c0_seq4	4935	gi|240254533|ref|NM_128102.5|	Arabidopsis thaliana putative 2-oxoacid dependent dioxygenase (AT2G25450) mRNA, complete cds	100%	gi|15224730|ref|NP_180115.1|	putative 2-oxoacid dependent dioxygenase [Arabidopsis thaliana]	100%	GO:0016702;GO:0000041;GO:0009506;GO:0005737;GO:0055114;GO:0009815;GO:0010439;GO:0016706;GO:0009691	3702.AT2G25450.1-P	2-oxoglutarate-dependent dioxygenase, putative; encodes a protein whose sequence is similar [...]	100.00%	COG0724;COG3491	KOG0143	_	None	_
comp6381_c0_seq1	1062	gi|30686857|ref|NM_118669.2|	Arabidopsis thaliana Double Clp-N motif protein (AT4G25370) mRNA, complete cds	100%	gi|18416540|ref|NP_567718.1|	Double Clp-N motif protein [Arabidopsis thaliana]	100%	GO:0005524;GO:0019538;GO:0009941;GO:0009579;GO:0009570	3702.AT4G25370.1-P	Clp amino terminal domain-containing protein; Clp amino terminal domain-containing protein; [...]	100.00%	COG0542	KOG1051	_	None	_
comp24010_c0_seq3	705	gi|42567744|ref|NM_120949.3|	Arabidopsis thaliana DEAD-box ATP-dependent RNA helicase 25 (STRS2) mRNA, complete cds	97%	gi|15242323|ref|NP_196479.1|	DEAD-box ATP-dependent RNA helicase 25 [Arabidopsis thaliana]	99%	GO:0005634;GO:0003723;GO:0005524;GO:0009414;GO:0009409;GO:0009651;GO:0042991;GO:0008026	_	_	_	_	_	_	None	_
comp51671_c0_seq1	495	_	_	_	gi|332026451|gb|EGI66579.1|	Discoidin domain-containing receptor 2 [Acromyrmex echinatior]	48%	_	_	_	_	_	_	_	None	_
comp22769_c0_seq1	606	_	_	_	gi|403289321|ref|XP_003935808.1|	PREDICTED: piggyBac transposable element-derived protein 4 [Saimiri boliviensis boliviensis]	60%	_	_	_	_	_	_	_	None	_
comp8887_c0_seq2	2597	_	_	_	gi|189239596|ref|XP_967754.2|	PREDICTED: similar to CG9467 CG9467-PA [Tribolium castaneum]	84%	GO:0051260	_	_	_	_	_	_	None	_
comp5800_c0_seq1	1714	_	_	_	gi|119113879|ref|XP_314112.3|	AGAP005210-PA [Anopheles gambiae str. PEST]	57%	_	_	_	_	_	_	_	K03241	EIF2B3
comp50269_c0_seq1	428	gi|42567927|ref|NM_121817.3|	Arabidopsis thaliana protein APR-like 7 (APRL7) mRNA, complete cds	100%	gi|9758894|dbj|BAB09470.1|	unnamed protein product [Arabidopsis thaliana]	100%	GO:0045454	_	_	_	_	_	_	None	_
comp66288_c0_seq1	775	gi|30682155|ref|NM_120874.2|	Arabidopsis thaliana diacylglycerol kinase1 (DGK1) mRNA, complete cds	100%	gi|1374772|dbj|BAA09856.1|	diacylglycerol kinase [Arabidopsis thaliana]	100%	GO:0009395;GO:0016310;GO:0007205;GO:0046486;GO:0035556;GO:0006944;GO:0005737;GO:0004143;GO:0005509	_	_	_	_	_	_	K00901	E2.7.1.107, DGK, dgkA
comp6236_c0_seq1	1228	_	_	_	_	_	_	_	_	_	_	_	_	_	None	_
comp20800_c0_seq1	696	_	_	_	_	_	_	_	_	_	_	_	_	_	None	_
comp53662_c0_seq1	889	gi|334183046|ref|NM_001198213.1|	Arabidopsis thaliana transducin/WD-40 repeat-containing protein (AT1G36070) mRNA, complete cds	100%	gi|18400003|ref|NP_564469.1|	transducin/WD-40 repeat-containing protein [Arabidopsis thaliana]	100%	GO:0080008;GO:0006499;GO:0005834;GO:0005737	39947.LOC_Os03g26870.1	WD-40 repeat family protein, putative, expressed	82.09%	_	KOG0271	_	None	_
comp9334_c0_seq1	1484	gi|145360159|ref|NM_127641.3|	Arabidopsis thaliana Clathrin light chain protein (AT2G20760) mRNA, complete cds	100%	gi|18399468|ref|NP_565484.1|	Clathrin light chain protein [Arabidopsis thaliana]	100%	GO:0005634;GO:0030130;GO:0006499;GO:0007030;GO:0043090;GO:0006886;GO:0030132;GO:0005829;GO:0007033;GO:0005198;GO:0006888	3702.AT2G20760.1-P	protein binding / structural molecule; protein binding / structural molecule; FUNCTIONS IN: [...]	100.00%	_	_	NOG288326	None	_
comp55603_c0_seq1	431	_	_	_	_	_	_	_	_	_	_	_	_	_	None	_
comp63571_c0_seq1	564	_	_	_	_	_	_	_	_	_	_	_	_	_	None	_
comp48022_c0_seq1	503	_	_	_	_	_	_	_	_	_	_	_	_	_	None	_
comp7536_c0_seq1	823	gi|330250293|gb|CP002685.1|	Arabidopsis thaliana chromosome 2, complete sequence	100%	gi|18395549|ref|NP_565301.1|	uncharacterized protein [Arabidopsis thaliana]	100%	GO:0019252;GO:0010103;GO:0000023;GO:0019288;GO:0045893;GO:0009507	_	_	_	_	_	_	None	_
comp4757_c0_seq1	2206	_	_	_	_	_	_	_	_	_	_	_	_	_	None	_
comp2241_c1_seq1	4442	_	_	_	gi|241720809|ref|XP_002413627.1|	TraB domain-containing protein, putative [Ixodes scapularis]	80%	_	6945.ISCW013325-PA	TraB domain-containing protein, putative	79.93%	COG1916	KOG2860	_	None	_
comp2197_c0_seq1	800	_	_	_	gi|125901787|gb|ABN58714.1|	pol-like protein [Biomphalaria glabrata]	59%	_	_	_	_	_	_	_	None	_
comp46397_c0_seq1	768	_	_	_	_	_	_	_	_	_	_	_	_	_	None	_
comp17511_c0_seq1	982	gi|42565209|ref|NM_113549.3|	Arabidopsis thaliana RNA recognition motif and CCHC-type zinc finger domain-containing protein (ATRZ-1A) mRNA, complete cds	100%	gi|15231557|ref|NP_189273.1|	RNA recognition motif and CCHC-type zinc finger domain-containing protein [Arabidopsis thaliana]	100%	GO:0005634;GO:0003723;GO:0000166;GO:0005829;GO:0008270;GO:0009631	_	_	_	_	_	_	None	_
comp33618_c0_seq1	384	gi|332656411|gb|CP002687.1|	Arabidopsis thaliana chromosome 4, complete sequence	94%	gi|238480901|ref|NP_001154263.1|	bifunctional inhibitor/lipid-transfer protein/seed storage 2S albumin-like protein [Arabidopsis thaliana]	95%	GO:0006869	_	_	_	_	_	_	None	_
comp10471_c0_seq2	1496	gi|30683920|ref|NM_101334.2|	Arabidopsis thaliana putative endomembrane protein 70 (AT1G14670) mRNA, complete cds	100%	gi|15223852|ref|NP_172919.1|	putative endomembrane protein 70 [Arabidopsis thaliana]	100%	GO:0005774;GO:0006810;GO:0005768;GO:0009505;GO:0009506;GO:0005794;GO:0016021;GO:0005802	_	_	_	_	_	_	None	_
comp34864_c0_seq1	491	_	_	_	_	_	_	_	_	_	_	_	_	_	None	_
comp7155_c0_seq4	789	_	_	_	_	_	_	_	_	_	_	_	_	_	None	_
comp55522_c0_seq1	594	_	_	_	gi|291235630|ref|XP_002737748.1|	PREDICTED: jmjC domain-containing protein 4-like [Saccoglossus kowalevskii]	76%	_	_	_	_	_	_	_	None	_
comp43024_c0_seq1	560	gi|332656411|gb|CP002687.1|	Arabidopsis thaliana chromosome 4, complete sequence	100%	gi|18414004|ref|NP_567404.1|	Potassium transporter 5 [Arabidopsis thaliana]	100%	GO:0071805;GO:0009674;GO:0005886	_	_	_	_	_	_	K03549	kup
comp12899_c0_seq1	1104	_	_	_	_	_	_	_	_	_	_	_	_	_	None	_
comp22155_c0_seq2	749	gi|115964422|ref|XM_001190250.1|	PREDICTED: Strongylocentrotus purpuratus similar to Mg:db03h09-prov protein (LOC760969), mRNA	74%	gi|321457832|gb|EFX68911.1|	hypothetical protein DAPPUDRAFT_62813 [Daphnia pulex]	89%	GO:0005634;GO:0022008	_	_	_	_	_	_	K13119	FAM50, XAP5
comp56311_c0_seq1	600	gi|145359909|ref|NM_126504.3|	Arabidopsis thaliana ankyrin repeat-containing protein (AT2G04740) mRNA, complete cds	100%	gi|42568941|ref|NP_178551.2|	ankyrin repeat-containing protein [Arabidopsis thaliana]	100%	_	_	_	_	_	_	_	None	_
comp31725_c0_seq1	1002	_	_	_	_	_	_	_	_	_	_	_	_	_	None	_
comp68313_c0_seq1	374	_	_	_	_	_	_	_	_	_	_	_	_	_	None	_
comp56277_c0_seq1	384	_	_	_	_	_	_	_	_	_	_	_	_	_	None	_
comp59452_c0_seq1	424	_	_	_	_	_	_	_	_	_	_	_	_	_	None	_
comp3160_c0_seq2	2635	_	_	_	gi|321477799|gb|EFX88757.1|	hypothetical protein DAPPUDRAFT_311096 [Daphnia pulex]	72%	GO:0006833;GO:0015105;GO:0015168;GO:0015700;GO:0015840;GO:0005372;GO:0015793;GO:0015204	_	_	_	_	_	_	K09877	AQP9
comp276_c0_seq1	381	gi|332002898|gb|CP002688.1|	Arabidopsis thaliana chromosome 5, complete sequence	100%	_	_	_	_	_	_	_	_	_	_	None	_
comp32717_c0_seq1	526	_	_	_	_	_	_	_	_	_	_	_	_	_	None	_
comp32306_c0_seq1	769	_	_	_	_	_	_	_	_	_	_	_	_	_	None	_
comp21717_c0_seq1	935	_	_	_	_	_	_	_	_	_	_	_	_	_	None	_
comp3889_c0_seq2	1647	_	_	_	gi|321468789|gb|EFX79772.1|	hypothetical protein DAPPUDRAFT_188248 [Daphnia pulex]	63%	_	_	_	_	_	_	_	None	_
comp65363_c0_seq1	421	gi|145337262|ref|NM_105428.3|	Arabidopsis thaliana Lojap-related protein (AT1G67620) mRNA, complete cds	100%	gi|18408812|ref|NP_564901.1|	Lojap-related protein [Arabidopsis AC011020_8 unknown protein [Arabidopsis thaliana]	99%	GO:0009644;GO:0006457;GO:0034976;GO:0005739;GO:0009408;GO:0042542	_	_	_	_	_	_	None	_
comp50147_c0_seq1	512	gi|334185167|ref|NM_001202909.1|	Arabidopsis thaliana Transcription factor jumonji (jmjC) domain-containing protein (IBM1) mRNA, complete cds	100%	gi|15231487|ref|NP_187418.1|	Transcription factor jumonji (jmjC) domain-containing protein [Arabidopsis thaliana]	100%	GO:0032776;GO:0009555;GO:0006355;GO:0009908;GO:0005667;GO:0006487;GO:0032454;GO:0033169;GO:0045449;GO:0003700;GO:0048366	_	_	_	_	_	_	K15601	KDM3
comp841_c0_seq69	879	_	_	_	_	_	_	_	_	_	_	_	_	_	None	_
comp20090_c0_seq1	677	_	_	_	_	_	_	_	_	_	_	_	_	_	None	_
comp24179_c0_seq1	631	_	_	_	_	_	_	_	_	_	_	_	_	_	None	_
comp13828_c0_seq1	1140	_	_	_	gi|321453851|gb|EFX65050.1|	putative TGF-beta receptor type I baboon protein [Daphnia pulex]	84%	GO:0016020;GO:0005524;GO:0009069;GO:0006468;GO:0005024;GO:0007178	_	_	_	_	_	_	K13569	TGFBRN
comp801_c0_seq1	660	_	_	_	_	_	_	_	_	_	_	_	_	_	None	_
comp61376_c0_seq1	487	_	_	_	gi|195133420|ref|XP_002011137.1|	GI16177 [Drosophila mojavensis]	87%	GO:0008332;GO:0070588;GO:0034765;GO:0005891	_	_	_	_	_	_	K05315	CACNA1N
comp23349_c0_seq1	401	_	_	_	_	_	_	_	_	_	_	_	_	_	None	_
comp28883_c0_seq1	557	_	_	_	_	_	_	_	_	_	_	_	_	_	None	_
comp15406_c0_seq2	998	_	_	_	gi|291390529|ref|XP_002711747.1|	PREDICTED: tigger transposable element derived 6-like [Oryctolagus cuniculus]	66%	_	_	_	_	_	_	_	K10077	LAYN
comp64665_c0_seq1	455	gi|332002898|gb|CP002688.1|	Arabidopsis thaliana chromosome 5, complete sequence	100%	gi|15238708|ref|NP_200144.1|	putative inactive receptor kinase [Arabidopsis thaliana]	100%	GO:0005524;GO:0009069;GO:0006468;GO:0004713;GO:0007169;GO:0004674;GO:0016021;GO:0005886	_	_	_	_	_	_	None	_
comp39087_c0_seq1	1193	_	_	_	_	_	_	_	_	_	_	_	_	_	None	_
comp33907_c0_seq2	505	_	_	_	_	_	_	_	_	_	_	_	_	_	None	_
comp9592_c0_seq1	1394	_	_	_	_	_	_	_	_	_	_	_	_	_	None	_
comp22900_c0_seq1	1221	gi|145339288|ref|NM_114809.3|	Arabidopsis thaliana uncharacterized protein (AT3G49490) mRNA, complete cds	100%	gi|12324438|gb|AAG52178.1|AC012329_5	unknown protein; 69440-65718 [Arabidopsis thaliana]	100%	GO:0010413;GO:0005634;GO:0006635;GO:0006487;GO:0045492;GO:0016558	_	_	_	_	_	_	None	_
comp35532_c0_seq1	1849	gi|15450857|gb|AY054509.1|	Arabidopsis thaliana phosphatase-like protein (At3g55270; T26I12.150) mRNA, complete cds	100%	gi|240255645|ref|NP_567018.4|	mitogen-activated protein kinase phosphatase 1 [Arabidopsis thaliana]	100%	GO:0016310;GO:0035335;GO:0008138;GO:0016301;GO:0004725;GO:0006570	3702.AT3G55270.1-P	MKP1 (MITOGEN-ACTIVATED PROTEIN KINASE PHOSPHATASE 1); MAP kinase tyrosine/serine/threonine [...]	100.00%	COG2453	_	_	None	_
comp16517_c0_seq1	433	gi|186524812|ref|NM_203091.2|	Arabidopsis thaliana uncharacterized protein (AT5G22210) mRNA, complete cds	100%	gi|22326986|ref|NP_680207.1|	uncharacterized protein [Arabidopsis thaliana]	100%	GO:0051258;GO:0043234;GO:0005739	3702.AT5G22210.2-P	unknown protein; unknown protein; FUNCTIONS IN: molecular_function unknown; INVOLVED IN: N-t [...]	100.00%	_	_	NOG250133	None	_
comp830_c0_seq3	1862	_	_	_	gi|346471377|gb|AEO35533.1|	hypothetical protein [Amblyomma maculatum]	66%	_	_	_	_	_	_	_	K13963	SERPINB
comp45626_c0_seq1	897	_	_	_	_	_	_	_	_	_	_	_	_	_	None	_
comp70381_c0_seq1	372	gi|332189094|gb|CP002684.1|	Arabidopsis thaliana chromosome 1, complete sequence	100%	gi|9972374|gb|AAG10624.1|AC022521_2	Similar to xylosidase [Arabidopsis thaliana]	100%	GO:0008422;GO:0009505;GO:0046685;GO:0005576;GO:0005975	_	_	_	_	_	_	K05349	bglX
comp51174_c0_seq1	887	_	_	_	_	_	_	_	_	_	_	_	_	_	None	_
comp2920_c0_seq1	988	_	_	_	gi|156553460|ref|XP_001604505.1|	PREDICTED: methylthioribose-1-phosphate isomerase-like [Nasonia vitripennis]	78%	GO:0044424;GO:0016853;GO:0009086	_	_	_	_	_	_	K08963	mtnA
comp14918_c0_seq2	1142	_	_	_	gi|242014758|ref|XP_002428052.1|	beta-sarcoglycan, putative [Pediculus humanus corporis]	62%	_	_	_	_	_	_	_	K12566	SGCB
comp7193_c0_seq3	2165	_	_	_	gi|350426661|ref|XP_003494505.1|	PREDICTED: putative polypeptide N-acetylgalactosaminyltransferase 9-like isoform 1 [Bombus impatiens]	79%	GO:0030246;GO:0016757;GO:0005794;GO:0016021;GO:0005975	_	_	_	_	_	_	K00710	GALNT
comp36813_c0_seq1	360	_	_	_	_	_	_	_	_	_	_	_	_	_	None	_
comp22634_c0_seq1	563	_	_	_	_	_	_	_	_	_	_	_	_	_	None	_
comp15039_c0_seq1	797	gi|145360822|ref|NM_129569.4|	Arabidopsis thaliana yippee-like protein (AT2G40110) mRNA, complete cds	100%	gi|15225631|ref|NP_181540.1|	yippee-like protein [Arabidopsis Yippee-like protein [Arabidopsis thaliana]	100%	GO:0005634	3702.AT2G40110.1-P	yippee family protein; yippee family protein; FUNCTIONS IN: molecular_function unknown; INVO [...]	100.00%	_	KOG3399	_	None	_
comp20779_c0_seq1	366	_	_	_	_	_	_	_	_	_	_	_	_	_	None	_
comp718_c0_seq2	439	_	_	_	gi|302794857|ref|XP_002979192.1|	hypothetical protein SELMODRAFT_418988 [Selaginella moellendorffii]	74%	GO:0000166;GO:0005622;GO:0006412;GO:0003676	_	_	_	_	_	_	None	_
comp19114_c0_seq1	962	_	_	_	gi|321458558|gb|EFX69624.1|	hypothetical protein DAPPUDRAFT_228603 [Daphnia pulex]	80%	_	9615.ENSCAFP00000000166	coenzyme Q10 homolog A (S. cerevisiae)	81.29%	COG2867	_	_	None	_
comp3651_c0_seq1	566	gi|30687383|ref|NM_101999.2|	Arabidopsis thaliana uncharacterized protein (AT1G21500) mRNA, complete cds	100%	gi|18394996|ref|NP_564142.1|	uncharacterized protein [Arabidopsis thaliana]	100%	GO:0009534;GO:0005943	3702.AT1G21500.1-P	unknown protein; unknown protein; LOCATED IN: 1-phosphatidylinositol-4-phosphate 3-kinase, c [...]	100.00%	_	_	NOG261008	None	_
comp32559_c0_seq1	575	gi|145337296|ref|NM_105537.4|	Arabidopsis thaliana UPF0016 protein 5 (AT1G68650) mRNA, complete cds	100%	gi|15221462|ref|NP_177032.1|	UPF0016 protein 5 [Arabidopsis GDT15_ARATH RecName: Full=GDT1-like protein 5 0116	100%	GO:0016020;GO:0080167;GO:0009507	_	_	_	_	_	_	None	_
comp18559_c0_seq1	1414	_	_	_	gi|241818688|ref|XP_002416572.1|	integrator complex subunit, putative [Ixodes scapularis]	63%	_	_	_	_	_	_	_	K13141	INTS4
comp48556_c0_seq1	507	_	_	_	_	_	_	_	_	_	_	_	_	_	None	_
comp18618_c0_seq2	2337	_	_	_	gi|321474533|gb|EFX85498.1|	hypothetical protein DAPPUDRAFT_314156 [Daphnia pulex]	70%	_	_	_	_	_	_	_	None	_
comp18386_c0_seq1	519	_	_	_	_	_	_	_	_	_	_	_	_	_	None	_
comp28666_c0_seq1	1270	gi|240255883|ref|NM_117676.7|	Arabidopsis thaliana BTB/POZ domain-containing protein (AT4G15840) mRNA, complete cds	100%	gi|240255884|ref|NP_193319.6|	BTB/POZ domain-containing protein [Arabidopsis thaliana]	100%	_	_	_	_	_	_	_	None	_
comp38815_c0_seq1	404	gi|330250293|gb|CP002685.1|	Arabidopsis thaliana chromosome 2, complete sequence	100%	gi|15227896|ref|NP_181749.1|	squamosa promoter-binding-like protein 9 [Arabidopsis thaliana]	100%	GO:0048653;GO:0003677;GO:0008361;GO:0006355;GO:0042127;GO:0010228;GO:0005667;GO:0045449;GO:2000025;GO:0003700	_	_	_	_	_	_	None	_
comp6174_c0_seq1	1116	gi|145339933|ref|NM_116492.3|	Arabidopsis thaliana NADH dehydrogenase (ubiquinone) flavoprotein 2 (AT4G02580) mRNA, complete cds	100%	gi|18411985|ref|NP_567244.1|	NADH dehydrogenase (ubiquinone) flavoprotein 2 [Arabidopsis thaliana]	100%	GO:0051537;GO:0006744;GO:0051788;GO:0051287;GO:0006979;GO:0080129;GO:0006120;GO:0006511;GO:0005747;GO:0008270;GO:0009853;GO:0015992;GO:0006814;GO:0008137	3702.AT4G02580.1-P	NADH-ubiquinone oxidoreductase 24 kDa subunit, putative; NADH-ubiquinone oxidoreductase 24 k [...]	100.00%	COG1905	KOG3196	_	K03943	NDUFV2
comp43320_c0_seq1	764	gi|42562302|ref|NM_102289.3|	Arabidopsis thaliana RING/U-box domain-containing protein (AT1G24440) mRNA, complete cds	100%	gi|18395478|ref|NP_564218.1|	RING/U-box domain-containing protein [Arabidopsis thaliana]	100%	GO:0005634;GO:0008270;GO:0016874	_	_	_	_	_	_	None	_
comp4639_c0_seq2	2069	_	_	_	gi|159155197|gb|AAI54722.1|	dtx1 protein [Xenopus (Silurana) tropicalis]	67%	_	_	_	_	_	_	_	K06058	DTX
comp8132_c0_seq5	1868	_	_	_	gi|260826676|ref|XP_002608291.1|	hypothetical protein BRAFLDRAFT_87971 [Branchiostoma floridae]	61%	_	_	_	_	_	_	_	None	_
comp31014_c0_seq1	377	_	_	_	_	_	_	_	_	_	_	_	_	_	None	_
comp2839_c1_seq2	604	_	_	_	_	_	_	_	_	_	_	_	_	_	None	_
comp14035_c0_seq1	1206	_	_	_	_	_	_	_	_	_	_	_	_	_	None	_
comp38320_c0_seq3	398	_	_	_	_	_	_	_	_	_	_	_	_	_	None	_
comp61254_c0_seq1	425	gi|42561598|ref|NM_100040.2|	Arabidopsis thaliana ferric reduction oxidase 2 (FRO2) mRNA, complete cds	100%	gi|15223434|ref|NP_171664.1|	ferric reduction oxidase 2 [Arabidopsis thaliana]	99%	GO:0009055;GO:0015688;GO:0005634;GO:0005506;GO:0050660;GO:0006118;GO:0055114;GO:0055072;GO:0000293;GO:0016021;GO:0009617;GO:0005886	_	_	_	_	_	_	None	_
comp18792_c0_seq1	1895	_	_	_	_	_	_	_	_	_	_	_	_	_	None	_
comp44873_c0_seq1	765	gi|18401134|ref|NM_128203.1|	Arabidopsis thaliana cytokine (SMU2) mRNA, complete cds	100%	gi|15225312|ref|NP_180214.1|	cytokine [Arabidopsis thaliana]	100%	GO:0005634;GO:0008380	_	_	_	_	_	_	K13109	IK, RED, RER
comp4853_c0_seq2	3675	_	_	_	gi|380030003|ref|XP_003698650.1|	PREDICTED: uncharacterized protein LOC100867871 isoform 1 [Apis florea]	48%	_	_	_	_	_	_	_	None	_
comp1622_c0_seq17	1920	_	_	_	gi|321479211|gb|EFX90167.1|	hypothetical protein DAPPUDRAFT_300177 [Daphnia pulex]	89%	GO:0000166;GO:0055114;GO:0016491;GO:0003676	7159.AAEL004415-PA	fuse-binding protein-interacting repressor siahbp1	93.48%	COG0724	_	_	K12838	PUF60
comp35565_c0_seq2	1088	gi|42570055|ref|NM_148230.2|	Arabidopsis thaliana calcium-dependent protein kinase 31 (CPK31) mRNA, complete cds	98%	gi|42570056|ref|NP_680596.2|	calcium-dependent protein kinase 31 [Arabidopsis thaliana]	98%	GO:0004674;GO:0005524;GO:0005509;GO:0009069;GO:0006468;GO:0005886	3702.AT4G04695.1-P	CPK31; ATP binding / calcium ion binding / calmodulin-dependent protein kinase/ kinase/ prot [...]	97.28%	COG0515	_	_	K13412	CPK
comp27703_c0_seq2	600	_	_	_	_	_	_	_	_	_	_	_	_	_	None	_
comp34408_c0_seq2	664	_	_	_	_	_	_	_	_	_	_	_	_	_	None	_
comp69295_c0_seq1	398	_	_	_	_	_	_	_	_	_	_	_	_	_	None	_
comp51329_c0_seq1	357	_	_	_	_	_	_	_	_	_	_	_	_	_	None	_
comp20639_c0_seq1	877	gi|145338009|ref|NM_111089.3|	Arabidopsis thaliana uncharacterized protein (AT3G02220) mRNA, complete cds	100%	gi|15232864|ref|NP_186871.1|	uncharacterized protein [Arabidopsis thaliana]	100%	GO:0005634;GO:0006333;GO:0000398;GO:0001510	3702.AT3G02220.1-P	unknown protein; unknown protein; INVOLVED IN: biological_process unknown; LOCATED IN: cellu [...]	100.00%	_	KOG3241	_	None	_
comp60904_c0_seq1	365	gi|335310461|ref|XM_003361997.1|	PREDICTED: Sus scrofa tubulin polymerization-promoting protein family member 2-like (LOC100625848), mRNA	100%	gi|335310462|ref|XP_003362045.1|	PREDICTED: tubulin polymerization-promoting protein family member 2-like [Sus scrofa]	100%	GO:0005509;GO:0005737	_	_	_	_	_	_	None	_
comp28280_c0_seq2	1066	gi|350419473|ref|XM_003492145.1|	PREDICTED: Bombus impatiens probable nuclear hormone receptor HR3-like (LOC100747341), mRNA	73%	gi|114049539|emb|CAJ90623.1|	HR3 isoform B2 [Blattella germanica]	75%	GO:0003707;GO:0005634;GO:0004887;GO:0006355;GO:0043565;GO:0008270;GO:0043401	_	_	_	_	_	_	K14033	NR1F4
comp56893_c0_seq1	531	_	_	_	_	_	_	_	_	_	_	_	_	_	None	_
comp31661_c0_seq2	430	_	_	_	_	_	_	_	_	_	_	_	_	_	None	_
comp54214_c0_seq1	488	gi|334185875|ref|NM_001203120.1|	Arabidopsis thaliana ATP binding microtubule motor family protein (AT3G51150) mRNA, complete cds	100%	gi|6562267|emb|CAB62637.1|	putative protein [Arabidopsis thaliana]	100%	GO:0007018;GO:0005874;GO:0005524;GO:0003777;GO:0005737	_	_	_	_	_	_	None	_
comp28046_c0_seq1	956	gi|145362403|ref|NM_202454.2|	Arabidopsis thaliana peroxin-2 (TED3) mRNA, complete cds	100%	gi|18412518|ref|NP_565222.1|	peroxin-2 [Arabidopsis thaliana]	100%	GO:0005783;GO:0044265;GO:0009506;GO:0006869;GO:0010351;GO:0005777;GO:0006891;GO:0009640;GO:0006635;GO:0005829;GO:0008270;GO:0016558;GO:0006888	_	_	_	_	_	_	K06664	PEX2, PXMP3
comp3203_c0_seq2	1117	_	_	_	_	_	_	_	_	_	_	_	_	_	None	_
comp11171_c0_seq1	666	_	_	_	_	_	_	_	_	_	_	_	_	_	None	_
comp52256_c0_seq1	485	_	_	_	_	_	_	_	_	_	_	_	_	_	None	_
comp10068_c0_seq1	1162	_	_	_	gi|405957941|gb|EKC24117.1|	Androgen-induced protein 1 [Crassostrea gigas]	64%	_	_	_	_	_	_	_	None	_
comp73181_c0_seq1	365	_	_	_	_	_	_	_	_	_	_	_	_	_	None	_
comp83_c0_seq1	594	_	_	_	gi|2500500|sp|P55833.2|RS27_HOMAM	RecName: Full=40S ribosomal protein S27 40S ribosomal protein S27E [Homarus americanus]	100%	GO:0005840;GO:0042254;GO:0046872;GO:0006412;GO:0003735	7955.ENSDARP00000072300	ribosomal protein S27	94.05%	COG2051	KOG1779	_	K02978	RP-S27e, RPS27
comp68045_c0_seq1	375	gi|240255885|ref|NM_117677.6|	Arabidopsis thaliana RNA helicase 1 (RH1) mRNA, complete cds	100%	gi|240255886|ref|NP_193320.6|	RNA helicase 1 [Arabidopsis RH1_ARATH RecName: Full=DEAD-box ATP-dependent RNA helicase 1 RNA helicase 1 [	100%	GO:0003723;GO:0005524;GO:0008026	_	_	_	_	_	_	K14807	DDX51, DBP6
comp2_c1_seq7	637	gi|3907619|gb|AF100986.1|AF100986	Penaeus monodon actin 1 (act1) mRNA, complete cds	85%	gi|3907620|gb|AAC78681.1|	actin 1 [Penaeus monodon]	99%	GO:0005856;GO:0005524;GO:0005737	7739.JGI56687	hypothetical protein; Actins are highly conserved proteins that are involved in various type [...]	98.11%	_	KOG0676	_	K05692	ACTB_G1
comp70442_c0_seq1	482	_	_	_	_	_	_	_	_	_	_	_	_	_	None	_
comp44344_c0_seq1	1416	_	_	_	_	_	_	_	_	_	_	_	_	_	None	_
comp68841_c0_seq1	722	gi|26451781|dbj|AK118373.1|	Arabidopsis thaliana At5g60930 mRNA for putative microtubule-associated motor, complete cds, clone: RAFL19-64-A22	100%	gi|10177316|dbj|BAB10642.1|	kinesin-like protein [Arabidopsis thaliana]	99%	GO:0007018;GO:0005874;GO:0005524;GO:0003777	_	_	_	_	_	_	K10395	KIF4S
comp1757_c0_seq41	4062	_	_	_	gi|291567822|dbj|BAI90094.1|	hypothetical protein [Arthrospira platensis NIES-39]	45%	_	_	_	_	_	_	_	None	_
comp7749_c0_seq2	457	_	_	_	_	_	_	_	_	_	_	_	_	_	None	_
comp14866_c0_seq1	1526	_	_	_	gi|307212135|gb|EFN87992.1|	hypothetical protein EAI_06111 [Harpegnathos saltator]	70%	_	_	_	_	_	_	_	None	_
comp41969_c0_seq1	489	gi|145340315|ref|NM_117800.3|	Arabidopsis thaliana cell division control protein 7 (AT4G16970) mRNA, complete cds	99%	gi|145340316|ref|NP_193430.3|	cell division control protein 7 [Arabidopsis thaliana]	96%	GO:0008353;GO:0005524;GO:0051301;GO:0009069;GO:0006468	_	_	_	_	_	_	K02214	CDC7
comp57266_c0_seq1	446	gi|145332658|ref|NM_001084726.1|	Arabidopsis thaliana uncharacterized protein (AT3G21295) mRNA, complete cds	100%	gi|9280233|dbj|BAB01723.1|	unnamed protein product [Arabidopsis thaliana]	100%	GO:0005634	_	_	_	_	_	_	None	_
comp3133_c0_seq2	466	_	_	_	_	_	_	_	_	_	_	_	_	_	None	_
comp74754_c0_seq1	400	_	_	_	_	_	_	_	_	_	_	_	_	_	None	_
comp2066_c0_seq2	5056	gi|262305038|gb|GQ887539.1|	Scolopendra polymorpha voucher SpoCHILO acetylglucosaminyl-transferase mRNA, partial cds	78%	gi|110760723|ref|XP_623820.2|	PREDICTED: UDP-N-acetylglucosamine--peptide N-acetylglucosaminyltransferase 110 kDa subunit isoform 2 [Apis mellifera]	91%	_	7460.XP_623820	super sex combs	94.42%	COG3914	_	_	K09667	OGT
comp16493_c0_seq1	758	_	_	_	_	_	_	_	_	_	_	_	_	_	None	_
comp14123_c0_seq4	532	gi|145336580|ref|NM_103920.3|	Arabidopsis thaliana phytochrome-associated serine/threonine protein phosphatase 1 (AT1G50370) mRNA, complete cds	100%	gi|15222945|ref|NP_175454.1|	phytochrome-associated serine/threonine protein phosphatase 1 [Arabidopsis thaliana]	100%	GO:0016310;GO:0005634;GO:0006007;GO:0009069;GO:0005737;GO:0004722;GO:0009910;GO:0004674;GO:0009407;GO:0006470;GO:0000159;GO:0009793	_	_	_	_	_	_	K15498	PPP6C
comp20836_c0_seq1	771	_	_	_	_	_	_	_	_	_	_	_	_	_	None	_
comp50499_c0_seq1	360	_	_	_	_	_	_	_	_	_	_	_	_	_	None	_
comp52622_c0_seq1	801	_	_	_	gi|189236151|ref|XP_974913.2|	PREDICTED: similar to receptor protein-tyrosine phosphatase 10d [Tribolium castaneum]	69%	GO:0016311;GO:0016791	_	_	_	_	_	_	None	_
comp74206_c0_seq1	376	gi|186522124|ref|NM_121173.4|	Arabidopsis thaliana carbon catabolite repressor protein 4-like 6 (AT5G11350) mRNA, complete cds	100%	gi|22326729|ref|NP_196696.2|	carbon catabolite repressor protein 4-like 6 [Arabidopsis thaliana]	100%	GO:0004527;GO:0004519	_	_	_	_	_	_	None	_
comp8309_c0_seq1	530	_	_	_	_	_	_	_	_	_	_	_	_	_	None	_
comp1577_c0_seq1	1742	_	_	_	gi|195997371|ref|XP_002108554.1|	hypothetical protein TRIADDRAFT_49601 [Trichoplax adhaerens]	76%	GO:0044237;GO:0016791	10228.JGI49601	hypothetical protein	77.72%	COG0560	_	_	K01079	serB, PSPH
comp22598_c0_seq4	2909	gi|334188595|ref|NM_001203676.1|	Arabidopsis thaliana cell division cycle 2-like protein (AT5G63370) mRNA, complete cds	100%	gi|15242731|ref|NP_201142.1|	cell division cycle 2-like protein [Arabidopsis thaliana]	100%	GO:0005634;GO:0000074;GO:0005524;GO:0009069;GO:0006468;GO:0008353;GO:0004713;GO:0005515;GO:0004693;GO:0005829;GO:0007049	_	_	_	_	_	_	K08818	CDC2L
comp13425_c0_seq1	796	_	_	_	gi|290462873|gb|ADD24484.1|	Transposable element Tc3 transposase [Lepeophtheirus salmonis]	75%	_	_	_	_	_	_	_	None	_
comp21514_c0_seq1	2155	_	_	_	gi|190358461|ref|NP_001121810.1|	von Willebrand factor A domain-containing protein 8 [Danio rerio]	76%	GO:0000166;GO:0017111	_	_	_	_	_	_	None	_
comp43010_c0_seq1	623	_	_	_	_	_	_	_	_	_	_	_	_	_	None	_
comp41064_c0_seq1	792	gi|330250293|gb|CP002685.1|	Arabidopsis thaliana chromosome 2, complete sequence	100%	gi|30690453|ref|NP_182185.2|	P-loop containing nucleoside triphosphate hydrolase-like protein [Arabidopsis thaliana]	100%	GO:0005524	_	_	_	_	_	_	None	_
comp32417_c0_seq1	977	_	_	_	gi|383852653|ref|XP_003701841.1|	PREDICTED: solute carrier family 35 member G1-like [Megachile rotundata]	76%	GO:0016020	_	_	_	_	_	_	None	_
comp55982_c0_seq1	417	_	_	_	_	_	_	_	_	_	_	_	_	_	None	_
comp28465_c0_seq2	1913	gi|30685643|ref|NM_118322.3|	Arabidopsis thaliana protein SKU5 similar 4 (sks4) mRNA, complete cds	100%	gi|15234688|ref|NP_193932.1|	protein SKU5 similar 4 [Arabidopsis pectinesterase like protein [Arabidopsis thaliana]	100%	GO:0019852;GO:0016020;GO:0048653;GO:0006118;GO:0000271;GO:0048767;GO:0055114;GO:0005507;GO:0005576;GO:0071555;GO:0008447;GO:0016126;GO:0009506;GO:0010075;GO:0009932;GO:0009825;GO:0009505;GO:0010817;GO:0043481	3702.AT4G22010.1-P	sks4 (SKU5 Similar 4); copper ion binding / oxidoreductase; SKU5 Similar 4 (sks4); FUNCTIONS [...]	100.00%	COG2132	KOG1263	_	None	_
comp2869_c0_seq1	1420	_	_	_	gi|242005716|ref|XP_002423708.1|	protein pob, putative [Pediculus humanus corporis]	91%	GO:0016021	121224.XP_002423708	protein pob, putative	91.25%	_	KOG3188	_	None	_
comp2987_c0_seq1	3998	_	_	_	gi|324502934|gb|ADY41282.1|	Kinesin light chain [Ascaris suum]	80%	GO:0005874;GO:0003777;GO:0007017;GO:0005871;GO:0003676	_	_	_	_	_	_	K10407	KLC
comp9827_c0_seq1	1286	gi|30686428|ref|NM_129101.2|	Arabidopsis thaliana putative plastid-lipid-associated protein 3 (AT2G35490) mRNA, complete cds	100%	gi|15227428|ref|NP_181092.1|	putative plastid-lipid-associated protein 3 [Arabidopsis thaliana]	100%	GO:0010287;GO:0009535;GO:0005198	3702.AT2G35490.1-P	plastid-lipid associated protein PAP, putative; plastid-lipid associated protein PAP, putati [...]	100.00%	_	_	NOG260997	None	_
comp41020_c0_seq1	479	_	_	_	gi|195117890|ref|XP_002003478.1|	GI22290 [Drosophila mojavensis]	55%	_	_	_	_	_	_	_	K10414	DYNC2H, DNCH2
comp55948_c0_seq2	598	_	_	_	gi|170052971|ref|XP_001862463.1|	conserved hypothetical protein [Culex quinquefasciatus]	58%	_	_	_	_	_	_	_	None	_
comp29985_c0_seq1	1688	_	_	_	gi|241177320|ref|XP_002399944.1|	dehydrogenase kinase, putative [Ixodes scapularis]	76%	GO:0016301	6945.ISCW005210-PA	dehydrogenase kinase, putative	76.86%	COG0642	KOG0787	_	K00905	E2.7.11.4, BCKDK
comp2448_c0_seq1	3101	_	_	_	gi|195387483|ref|XP_002052425.1|	GJ21758 [Drosophila virilis]	74%	GO:0006094;GO:0006096;GO:0003998;GO:0018874	_	_	_	_	_	_	K01512	acyP
comp35999_c0_seq2	605	_	_	_	gi|383859110|ref|XP_003705040.1|	PREDICTED: stAR-related lipid transfer protein 3-like [Megachile rotundata]	63%	_	_	_	_	_	_	_	None	_
comp39098_c0_seq3	837	_	_	_	_	_	_	_	_	_	_	_	_	_	None	_
comp62601_c0_seq1	558	gi|330250293|gb|CP002685.1|	Arabidopsis thaliana chromosome 2, complete sequence	99%	gi|15226431|ref|NP_182197.1|	D-arabinono-1,4-lactone oxidase-like protein [Arabidopsis thaliana]	99%	GO:0016020;GO:0008762;GO:0003885;GO:0010382;GO:0050660;GO:0055114;GO:0010089;GO:0010014;GO:0010359;GO:0019853;GO:0050105;GO:0005576;GO:0000041;GO:0042546;GO:0005618;GO:0006040	_	_	_	_	_	_	None	_
comp14333_c0_seq1	2082	gi|340721167|ref|XM_003398949.1|	PREDICTED: Bombus terrestris esterase FE4-like, transcript variant 2 (LOC100644814), mRNA	79%	gi|326579691|gb|ADZ96217.1|	JHE-like carboxylesterase 1 [Pandalopsis japonica]	62%	_	_	_	_	_	_	_	None	_
comp72737_c0_seq1	360	gi|332002898|gb|CP002688.1|	Arabidopsis thaliana chromosome 5, complete sequence	99%	_	_	_	_	_	_	_	_	_	_	None	_
comp20277_c0_seq1	795	_	_	_	_	_	_	_	_	_	_	_	_	_	None	_
comp3772_c0_seq104	2841	_	_	_	gi|345488740|ref|XP_001605377.2|	PREDICTED: hypothetical protein LOC100121771 [Nasonia vitripennis]	77%	GO:0008407;GO:0005184;GO:0043025;GO:0008016;GO:0007218;GO:0043186;GO:0097159;GO:1901363;GO:0005925;GO:0046331;GO:0048190;GO:0008613;GO:0007286;GO:0006812;GO:0008360;GO:0004004;GO:0005811;GO:0042052;GO:0016028;GO:0005791;GO:0008154;GO:0000070;GO:0042045;GO:0005875;GO:0001737;GO:0005576;GO:0005739;GO:0008103;GO:0008278;GO:0030424;GO:0005634;GO:0016246;GO:0016084;GO:0051208;GO:0008179;GO:0017166;GO:…	_	_	_	_	_	_	None	_
comp24516_c0_seq1	1389	gi|334182675|ref|NM_101732.3|	Arabidopsis thaliana uncharacterized protein (AT1G18740) mRNA, complete cds	100%	gi|18394649|ref|NP_564062.1|	uncharacterized protein [Arabidopsis thaliana]	100%	GO:0009611;GO:0009612;GO:0006612;GO:0010200;GO:0009963;GO:0009507;GO:0010363	3702.AT1G18740.1-P	unknown protein; unknown protein; FUNCTIONS IN: molecular_function unknown; INVOLVED IN: bio [...]	100.00%	_	_	NOG259462;NOG219091	None	_
comp8976_c0_seq4	574	_	_	_	_	_	_	_	_	_	_	_	_	_	None	_
comp38025_c0_seq1	826	_	_	_	gi|328704977|ref|XP_003242659.1|	PREDICTED: zinc finger protein 135-like [Acyrthosiphon pisum]	66%	GO:0005488	_	_	_	_	_	_	K09228	KRAB
comp57669_c0_seq1	360	gi|334185991|ref|NM_115374.2|	Arabidopsis thaliana uncharacterized protein (AT3G55160) mRNA, complete cds	100%	gi|7019649|emb|CAB75750.1|	putative protein [Arabidopsis thaliana]	100%	GO:0005829;GO:0009165;GO:0009507	_	_	_	_	_	_	None	_
comp42453_c0_seq1	587	_	_	_	_	_	_	_	_	_	_	_	_	_	None	_
comp68140_c0_seq1	379	_	_	_	_	_	_	_	_	_	_	_	_	_	None	_
comp20502_c0_seq4	958	gi|30689971|ref|NM_130088.2|	Arabidopsis thaliana Integral membrane protein hemolysin-III like protein (AT2G45250) mRNA, complete cds	97%	gi|30689972|ref|NP_182050.2|	Integral membrane protein hemolysin-III like protein [Arabidopsis thaliana]	96%	GO:0005634;GO:0016021;GO:0005739;GO:0009507	3702.AT4G38280.1-P	unknown protein; unknown protein; FUNCTIONS IN: molecular_function unknown; INVOLVED IN: bio [...]	100.00%	_	_	NOG274119	None	_
comp46847_c0_seq1	381	_	_	_	_	_	_	_	_	_	_	_	_	_	None	_
comp21820_c0_seq2	512	_	_	_	_	_	_	_	_	_	_	_	_	_	None	_
comp4960_c0_seq2	891	gi|186510097|ref|NM_112413.4|	Arabidopsis thaliana aluminum induced protein with YGL and LRDR motif (AT3G15450) mRNA, complete cds	100%	gi|18400774|ref|NP_566513.1|	aluminum induced protein with YGL and LRDR motif [Arabidopsis thaliana]	100%	GO:0005634;GO:0009506;GO:0009862;GO:0009750;GO:0001666;GO:0009744;GO:0005515;GO:0010310;GO:0005829;GO:0005886;GO:0009507	3702.AT3G15450.1-P	unknown protein; unknown protein; FUNCTIONS IN: molecular_function unknown; EXPRESSED IN: 24 [...]	100.00%	_	_	NOG248559;NOG232066	None	_
comp3449_c1_seq17	377	_	_	_	_	_	_	_	_	_	_	_	_	_	None	_
comp72423_c0_seq1	370	_	_	_	_	_	_	_	_	_	_	_	_	_	None	_
comp35685_c0_seq1	1149	gi|18395133|ref|NM_102105.1|	Arabidopsis thaliana putative peptide/nitrate transporter (AT1G22570) mRNA, complete cds	100%	gi|15219907|ref|NP_173672.1|	putative peptide/nitrate transporter [Arabidopsis thaliana]	100%	GO:0006857;GO:0016021;GO:0005886;GO:0005215	_	_	_	_	_	_	None	_
comp28899_c0_seq1	627	_	_	_	_	_	_	_	_	_	_	_	_	_	None	_
comp66318_c0_seq1	657	gi|332656411|gb|CP002687.1|	Arabidopsis thaliana chromosome 4, complete sequence	100%	gi|16648769|gb|AAL25575.1|	AT4g37390/F6G17_40 [Arabidopsis thaliana]	100%	GO:0009733;GO:0010252;GO:0010279;GO:0005737	_	_	_	_	_	_	K14487	GH3
comp19751_c0_seq1	1512	_	_	_	gi|242021251|ref|XP_002431059.1|	40S ribosomal protein S3a, putative [Pediculus humanus corporis]	78%	GO:0016787	_	_	_	_	_	_	K08601	CYLD, USLP2
comp2900_c0_seq1	4037	_	_	_	gi|328785633|ref|XP_003250627.1|	PREDICTED: dosage compensation regulator isoform 1 [Apis mellifera]	77%	GO:0003723;GO:0000166;GO:0004386	7227.FBpp0085367	maleless; Required in males for dosage compensation of X chromosome linked genes. Mle, msl-1 [...]	79.49%	COG1643	_	_	K13184	DHX9
comp3338_c0_seq4	453	_	_	_	_	_	_	_	_	_	_	_	_	_	None	_
comp347_c0_seq175	5200	_	_	_	gi|307178151|gb|EFN66959.1|	LIM domain-binding protein 3 [Camponotus floridanus]	78%	GO:0008270	7425.XP_001600506	similar to ENSANGP00000021716	83.25%	_	KOG1703	_	None	_
comp45427_c0_seq1	1828	_	_	_	_	_	_	_	_	_	_	_	_	_	None	_
comp63337_c0_seq1	386	gi|145361289|ref|NM_148885.3|	Arabidopsis thaliana E3 ubiquitin ligase BIG BROTHER (BB) mRNA, complete cds	100%	gi|22331928|ref|NP_680148.1|	E3 ubiquitin ligase BIG BROTHER [Arabidopsis thaliana]	100%	GO:0005634;GO:0048437;GO:0046621;GO:0008270;GO:0051865;GO:0004842;GO:0031624	3694.grail3.0001091001	hypothetical protein	85.54%	_	KOG0800	_	None	_
comp13139_c0_seq2	1803	_	_	_	_	_	_	_	_	_	_	_	_	_	None	_
comp21536_c0_seq2	526	_	_	_	_	_	_	_	_	_	_	_	_	_	None	_
comp7042_c0_seq1	1379	_	_	_	gi|307211271|gb|EFN87457.1|	DNA-binding protein Ets97D [Harpegnathos saltator]	64%	GO:0005730;GO:0045944;GO:0046982;GO:0044212	_	_	_	_	_	_	K09441	GABPA
comp62712_c0_seq1	358	gi|330250293|gb|CP002685.1|	Arabidopsis thaliana chromosome 2, complete sequence	100%	gi|145360308|ref|NP_180104.3|	TRAF-like protein [Arabidopsis CGS1 mRNA stability 1 [Arabidopsis thaliana]	100%	GO:0016597;GO:0009058;GO:0003824;GO:0030170	_	_	_	_	_	_	None	_
comp45180_c0_seq1	831	gi|332189094|gb|CP002684.1|	Arabidopsis thaliana chromosome 1, complete sequence	100%	gi|15221008|ref|NP_177666.1|	auxin-like 1 protein [Arabidopsis auxin-like 1 protein [Arabidopsis thaliana]	100%	GO:0006457;GO:0031072;GO:0009507	_	_	_	_	_	_	None	_
comp11902_c0_seq2	1306	_	_	_	_	_	_	_	_	_	_	_	_	_	None	_
comp7333_c0_seq1	659	gi|145347141|ref|NM_118941.4|	Arabidopsis thaliana uncharacterized protein (AT4G28025) mRNA, complete cds	100%	gi|18417110|ref|NP_567794.1|	uncharacterized protein [Arabidopsis thaliana]	100%	GO:0009535	3702.AT4G28025.1-P	unknown protein; unknown protein; FUNCTIONS IN: molecular_function unknown; INVOLVED IN: bio [...]	100.00%	_	KOG2942	_	None	_
comp13419_c0_seq4	1297	gi|222424712|dbj|AK317649.1|	Arabidopsis thaliana AT5G59160 mRNA, complete cds, clone: RAFL09-87-D18	99%	gi|15237829|ref|NP_200724.1|	serine/threonine-protein phosphatase PP1 isozyme 2 [Arabidopsis thaliana]	99%	GO:0006470;GO:0000164;GO:0050665;GO:0016926;GO:0004722;GO:0010228	3702.AT5G59160.2-P	TOPP2; protein serine/threonine phosphatase; Encodes the catalytic subunit of a Type 1 phosp [...]	99.33%	COG0639	KOG0374	_	K06269	PPP1C
comp34927_c0_seq1	382	_	_	_	_	_	_	_	_	_	_	_	_	_	None	_
comp31469_c0_seq1	601	_	_	_	_	_	_	_	_	_	_	_	_	_	None	_
comp45916_c0_seq1	531	_	_	_	_	_	_	_	_	_	_	_	_	_	None	_
comp75034_c0_seq1	396	_	_	_	_	_	_	_	_	_	_	_	_	_	None	_
comp12790_c0_seq6	612	gi|145361132|ref|NM_147251.3|	Arabidopsis thaliana acyl-CoA N-acyltransferases-like protein (AT2G06025) mRNA, complete cds	100%	gi|30678254|ref|NP_671784.2|	acyl-CoA N-acyltransferases-like protein [Arabidopsis thaliana]	100%	GO:0042967;GO:0008080	_	_	_	_	_	_	None	_
comp36060_c0_seq1	1194	gi|186509704|ref|NM_111157.4|	Arabidopsis thaliana putative inactive receptor kinase (AT3G02880) mRNA, complete cds	100%	gi|15233013|ref|NP_186938.1|	putative inactive receptor kinase [Arabidopsis thaliana]	100%	GO:0005524;GO:0016132;GO:0009610;GO:0048767;GO:0043090;GO:0007169;GO:0004713;GO:0010200;GO:0006084;GO:0005829;GO:0016021;GO:0005576;GO:0046658;GO:0052541;GO:0016126;GO:0009506;GO:0009069;GO:0006468;GO:0009737;GO:0002679;GO:0009505;GO:0004674;GO:0052546;GO:0006888	3702.AT3G02880.1-P	leucine-rich repeat transmembrane protein kinase, putative; leucine-rich repeat transmembran [...]	100.00%	COG0515	KOG1187	_	None	_
comp10839_c0_seq3	411	gi|145357921|ref|NM_121226.4|	Arabidopsis thaliana diaminopimelate decarboxylase 2 (AT5G11880) mRNA, complete cds	100%	gi|9279586|dbj|BAB01044.1|	unnamed protein product [Arabidopsis thaliana]	100%	GO:0008836;GO:0009089;GO:0005829;GO:0009570	_	_	_	_	_	_	K01586	lysA
comp13867_c0_seq1	691	_	_	_	_	_	_	_	_	_	_	_	_	_	None	_
comp4363_c0_seq2	687	_	_	_	_	_	_	_	_	_	_	_	_	_	None	_
comp40090_c0_seq2	795	gi|110736433|dbj|AK228237.1|	Arabidopsis thaliana mRNA for similar to MAP/ERK kinase kinase 3, partial cds, clone: RAFL14-68-O21	100%	gi|334183174|ref|NP_001185178.1|	protein kinase-like protein [Arabidopsis thaliana]	100%	GO:0004713;GO:0005524;GO:0004683;GO:0009069;GO:0006468;GO:0003676	_	_	_	_	_	_	None	_
comp16348_c0_seq1	1982	gi|145335388|ref|NM_100970.3|	Arabidopsis thaliana transmembrane nine 1 (TMN1) mRNA, complete cds	100%	gi|18391222|ref|NP_563881.1|	transmembrane nine 1 [Arabidopsis AF446365_1 At1g10950/T19D16_13 [Arabidopsis thaliana]	100%	GO:0005768;GO:0016021;GO:0005576;GO:0005801;GO:0005802;GO:0005797	3702.AT1G10950.1-P	endomembrane protein 70, putative; endomembrane protein 70, putative; LOCATED IN: integral t [...]	100.00%	_	KOG1277	_	None	_
comp26944_c0_seq1	1373	gi|145336195|ref|NM_102577.3|	Arabidopsis thaliana ubiquitin thioesterase otubain-like protein (AT1G28120) mRNA, complete cds	100%	gi|18396650|ref|NP_564299.1|	ubiquitin thioesterase otubain-like protein [Arabidopsis thaliana]	100%	GO:0019538;GO:0008242;GO:0005737	3702.AT1G28120.1-P	unknown protein; FUNCTIONS IN: molecular_function unknown; INVOLVED IN: biological_process u [...]	100.00%	_	KOG3991	_	K09602	OTUB1
comp39_c0_seq2	2176	gi|253796229|gb|GQ257601.1|	Macrobrachium nipponense clone Mni104 microsatellite sequence	90%	gi|83638453|gb|ABC33916.1|	serpin serine protease inhibitor [Fenneropenaeus chinensis]	58%	_	_	_	_	_	_	_	K13963	SERPINB
comp30058_c0_seq1	428	_	_	_	gi|390365589|ref|XP_003730851.1|	PREDICTED: uncharacterized protein LOC100891800 [Strongylocentrotus purpuratus]	52%	_	_	_	_	_	_	_	None	_
comp72181_c0_seq1	481	gi|332189094|gb|CP002684.1|	Arabidopsis thaliana chromosome 1, complete sequence	100%	gi|6630454|gb|AAF19542.1|AC007190_10	F23N19.18 [Arabidopsis thaliana]	100%	GO:0003677;GO:0006571;GO:0000162;GO:0051568;GO:0055114;GO:0010228;GO:0009911;GO:0006574;GO:0006522;GO:0009821;GO:0009094;GO:0005634;GO:0006531;GO:0048364;GO:0006555;GO:0001716;GO:0008131;GO:0006552;GO:0009536;GO:0016575;GO:0006550	_	_	_	_	_	_	K11450	AOF2, LSD1
comp55889_c0_seq1	668	gi|186506956|ref|NM_129641.3|	Arabidopsis thaliana OB-fold nucleic acid binding domain-containing protein (AT2G40780) mRNA, complete cds	100%	gi|15226743|ref|NP_181610.1|	OB-fold nucleic acid binding domain-containing protein [Arabidopsis thaliana]	100%	GO:0005840;GO:0006446;GO:0005634;GO:0003743;GO:0006626	3702.AT2G40780.1-P	RNA binding / translation initiation factor; RNA binding / translation initiation factor; FU [...]	100.00%	_	KOG2925	_	K15025	EIF1AD
comp28267_c0_seq1	352	_	_	_	_	_	_	_	_	_	_	_	_	_	None	_
comp17761_c0_seq1	1657	_	_	_	_	_	_	_	_	_	_	_	_	_	None	_
comp5332_c0_seq2	4341	_	_	_	gi|341650454|gb|AEK86516.1|	toll2 [Litopenaeus vannamei]	63%	GO:0007165;GO:0004888;GO:0005622;GO:0016021;GO:0045087	_	_	_	_	_	_	None	_
comp1889_c0_seq2	1910	_	_	_	_	_	_	_	_	_	_	_	_	_	None	_
comp74005_c0_seq1	397	_	_	_	_	_	_	_	_	_	_	_	_	_	None	_
comp3502_c0_seq1	855	_	_	_	_	_	_	_	_	_	_	_	_	_	None	_
comp30041_c0_seq1	774	_	_	_	_	_	_	_	_	_	_	_	_	_	None	_
comp19529_c0_seq1	1771	_	_	_	_	_	_	_	_	_	_	_	_	_	None	_
comp39156_c0_seq1	699	_	_	_	gi|321477464|gb|EFX88423.1|	hypothetical protein DAPPUDRAFT_311322 [Daphnia pulex]	95%	GO:0003707;GO:0044323;GO:0000122;GO:0010977;GO:0005515;GO:0005667;GO:0043565;GO:0008270;GO:0045941;GO:0004879;GO:0030522;GO:0001764;GO:0030900;GO:0003713;GO:0045944;GO:0043401;GO:0006367	_	_	_	_	_	_	K14032	NR2F3, svp
comp27321_c0_seq2	540	_	_	_	_	_	_	_	_	_	_	_	_	_	None	_
comp67338_c0_seq1	371	_	_	_	_	_	_	_	_	_	_	_	_	_	None	_
comp11301_c0_seq3	1816	_	_	_	gi|350593186|ref|XP_001927683.3|	PREDICTED: mitochondrial GTPase 1 isoform 1 [Sus scrofa]	71%	_	_	_	_	_	_	_	None	_
comp50797_c0_seq1	426	_	_	_	_	_	_	_	_	_	_	_	_	_	None	_
comp37578_c0_seq1	864	_	_	_	gi|260805913|ref|XP_002597830.1|	hypothetical protein BRAFLDRAFT_286065 [Branchiostoma floridae]	81%	GO:0006810	_	_	_	_	_	_	None	_
comp37417_c0_seq1	815	gi|145339457|ref|NM_115213.4|	Arabidopsis thaliana Chloroplast-targeted copper chaperone protein (AT3G53530) mRNA, complete cds	100%	gi|22331770|ref|NP_190921.2|	Chloroplast-targeted copper chaperone protein [Arabidopsis thaliana]	100%	GO:0005634;GO:0046872;GO:0030001	_	_	_	_	_	_	None	_
comp25881_c0_seq1	750	_	_	_	_	_	_	_	_	_	_	_	_	_	None	_
comp13449_c0_seq1	976	gi|186510744|ref|NM_114583.4|	Arabidopsis thaliana RING/U-box domain-containing protein (AT3G47160) mRNA, complete cds	100%	gi|15232735|ref|NP_190300.1|	RING/U-box domain-containing protein [Arabidopsis thaliana]	100%	GO:0005634;GO:0008270;GO:0016874	3702.AT3G47160.1-P	protein binding / zinc ion binding; protein binding / zinc ion binding; FUNCTIONS IN: protei [...]	100.00%	_	KOG1039	_	None	_
comp25075_c0_seq1	532	_	_	_	_	_	_	_	_	_	_	_	_	_	None	_
comp16611_c0_seq1	1534	_	_	_	gi|2352418|gb|AAC05332.1|	extra sex combs [Schistocerca americana]	82%	_	7070.XP_973780	similar to embryonic ectoderm development	83.67%	COG2319	KOG1034	_	K11462	EED
comp4436_c0_seq5	566	_	_	_	_	_	_	_	_	_	_	_	_	_	None	_
comp20093_c0_seq2	400	_	_	_	_	_	_	_	_	_	_	_	_	_	None	_
comp43676_c0_seq2	616	_	_	_	_	_	_	_	_	_	_	_	_	_	None	_
comp46392_c0_seq1	653	_	_	_	gi|328697775|ref|XP_001946487.2|	PREDICTED: putative nuclease HARBI1-like [Acyrthosiphon pisum]	73%	_	_	_	_	_	_	_	None	_
comp66169_c0_seq1	359	_	_	_	_	_	_	_	_	_	_	_	_	_	None	_
comp2987_c0_seq28	2599	_	_	_	gi|321473971|gb|EFX84937.1|	hypothetical protein DAPPUDRAFT_187724 [Daphnia pulex]	89%	GO:0005874;GO:0003777;GO:0007017;GO:0005871	_	_	_	_	_	_	K10407	KLC
comp2659_c0_seq1	1111	_	_	_	gi|321455294|gb|EFX66431.1|	hypothetical protein DAPPUDRAFT_204061 [Daphnia pulex]	62%	GO:0008152	_	_	_	_	_	_	None	_
comp11321_c0_seq4	1919	gi|186504094|ref|NM_128521.4|	Arabidopsis thaliana tetratricopeptide repeat-containing protein (AT2G29670) mRNA, complete cds	100%	gi|18402115|ref|NP_565685.1|	tetratricopeptide repeat-containing protein [Arabidopsis thaliana]	100%	GO:0009507	3702.AT2G29670.1-P	binding; binding; FUNCTIONS IN: binding; LOCATED IN: chloroplast; EXPRESSED IN: 23 plant str [...]	100.00%	_	_	NOG268493	None	_
comp61953_c0_seq1	981	gi|15028034|gb|AY045874.1|	Arabidopsis thaliana unknown protein (At1g78690) mRNA, complete cds	100%	gi|15219155|ref|NP_177990.1|	monolysocardiolipin acyltransferase [Arabidopsis thaliana]	100%	GO:0005634;GO:0006655;GO:0016746	3702.AT1G78690.1-P	phospholipid/glycerol acyltransferase family protein; phospholipid/glycerol acyltransferase [...]	100.00%	_	KOG2847	_	K13511	TAZ
comp436_c0_seq1	366	_	_	_	_	_	_	_	_	_	_	_	_	_	None	_
comp21245_c0_seq1	837	gi|330250293|gb|CP002685.1|	Arabidopsis thaliana chromosome 2, complete sequence	100%	gi|18401542|ref|NP_565660.1|	uncharacterized protein [Arabidopsis thaliana]	100%	GO:0005634;GO:0006914	3702.AT2G27830.1-P	unknown protein; FUNCTIONS IN: molecular_function unknown; EXPRESSED IN: 22 plant structures [...]	100.00%	_	KOG4197	_	None	_
comp23612_c0_seq1	832	_	_	_	_	_	_	_	_	_	_	_	_	_	None	_
comp1309_c0_seq1	1841	_	_	_	gi|259479270|dbj|BAI40014.2|	tumor necrosis factor ligand [Marsupenaeus japonicus]	69%	_	_	_	_	_	_	_	None	_
comp50014_c0_seq1	854	gi|42566901|ref|NM_117846.2|	Arabidopsis thaliana O-fucosyltransferase family protein (AT4G17430) mRNA, complete cds >gi|42461654|emb|BX828088.1| Arabidopsis thaliana Full-length cDNA Complete sequence from clone GSLTPGH50ZG11 of Hormone Treated Callus of strain col-0 of Arabido ...	100%	gi|15236071|ref|NP_193473.1|	O-fucosyltransferase family protein [Arabidopsis thaliana]	100%	GO:0005768;GO:0005634;GO:0016757;GO:0005794;GO:0005802	_	_	_	_	_	_	None	_
comp59221_c0_seq1	394	gi|30680924|ref|NM_116965.2|	Arabidopsis thaliana phosphotyrosyl phosphatase activator (PTPA) family protein (AT4G08960) mRNA, complete cds	100%	gi|18413175|ref|NP_567342.1|	phosphotyrosyl phosphatase activator (PTPA) family protein [Arabidopsis thaliana]	100%	GO:0019211;GO:0005737	_	_	_	_	_	_	None	_
comp16907_c0_seq1	722	_	_	_	_	_	_	_	_	_	_	_	_	_	None	_
comp32393_c0_seq1	528	gi|240254160|ref|NM_102311.6|	Arabidopsis thaliana microtubule-associated proteins 70-2 (MAP70-2) mRNA, complete cds	100%	gi|9945080|gb|AAG03117.1|AC004133_11	F5A9.19 [Arabidopsis thaliana]	100%	_	_	_	_	_	_	_	None	_
comp60280_c0_seq1	425	gi|332656411|gb|CP002687.1|	Arabidopsis thaliana chromosome 4, complete sequence	100%	gi|42566234|ref|NP_192066.2|	pentatricopeptide repeat-containing protein [Arabidopsis thaliana]	100%	_	_	_	_	_	_	_	None	_
comp27153_c0_seq2	1787	gi|334186121|ref|NM_001203204.1|	Arabidopsis thaliana F-box/LRR-repeat protein (AT3G59210) mRNA, complete cds	100%	gi|30694943|ref|NP_191480.2|	F-box/LRR-repeat protein [Arabidopsis thaliana]	100%	GO:0005634	_	_	_	_	_	_	None	_
comp73396_c0_seq1	518	gi|145359888|ref|NM_126449.4|	Arabidopsis thaliana MATE efflux family protein (AT2G04080) mRNA, complete cds	100%	gi|30678096|ref|NP_178497.2|	MATE efflux family protein [Arabidopsis thaliana]	100%	GO:0051238;GO:0015238;GO:0015691;GO:0015297;GO:0005886;GO:0042991;GO:0006855	_	_	_	_	_	_	K03327	TC.MATE, SLC47A, norM, mdtK, dinF
comp8348_c0_seq1	1236	_	_	_	gi|224076291|ref|XP_002196522.1|	PREDICTED: hypothetical protein [Taeniopygia guttata]	72%	GO:0007186;GO:0003899;GO:0004948;GO:0007340;GO:0005730;GO:0009360;GO:0006144;GO:0006206;GO:0006383	_	_	_	_	_	_	None	_
comp3027_c0_seq3	1928	gi|42567776|ref|NM_121124.3|	Arabidopsis thaliana CBS domain-containing protein (AT5G10860) mRNA, complete cds	100%	gi|186510066|ref|NP_188090.2|	mitogen-activated protein kinase 19 [Arabidopsis thaliana]	100%	GO:0000165;GO:0043622;GO:0005524;GO:0009069;GO:0006468;GO:0007178;GO:0005737;GO:0004707	_	_	_	_	_	_	None	_
comp47230_c0_seq1	716	_	_	_	_	_	_	_	_	_	_	_	_	_	None	_
comp5299_c0_seq19	6919	gi|326912425|ref|XM_003202504.1|	PREDICTED: Meleagris gallopavo inositol 1,4,5-trisphosphate receptor type 2-like (LOC100551445), mRNA	77%	gi|3660667|gb|AAC61691.1|	inositol 1,4,5-trisphosphate receptor [Panulirus argus]	90%	GO:0070588;GO:0005220;GO:0005783;GO:0048016;GO:0016021	_	_	_	_	_	_	K02522	ITPRN
comp60139_c0_seq1	362	gi|332640072|gb|CP002686.1|	Arabidopsis thaliana chromosome 3, complete sequence	98%	gi|15795146|dbj|BAB03134.1|	leucine zipper transcription factor HBP-1b [Arabidopsis thaliana]	98%	GO:0031048;GO:0009862;GO:0009410;GO:0005737;GO:0045893;GO:0046983;GO:0005667;GO:0007062;GO:0043565;GO:0045449;GO:0030968;GO:0003700;GO:0009617;GO:0045132	_	_	_	_	_	_	K14431	TGA
comp20806_c0_seq2	1914	_	_	_	gi|268053997|gb|ACY92485.1|	CASP-like transcription factor [Saccoglossus kowalevskii]	77%	GO:0043231;GO:0009987;GO:0005737	_	_	_	_	_	_	K07193	APS, SH2B2
comp49909_c0_seq1	443	gi|332640072|gb|CP002686.1|	Arabidopsis thaliana chromosome 3, complete sequence	100%	gi|15233137|ref|NP_191711.1|	pentatricopeptide repeat-containing protein [Arabidopsis thaliana]	100%	GO:0005739	_	_	_	_	_	_	None	_
comp67900_c0_seq1	438	gi|332189094|gb|CP002684.1|	Arabidopsis thaliana chromosome 1, complete sequence	100%	gi|8927667|gb|AAF82158.1|AC034256_22	Contains similarity to 3309619 from Arabidopsis 00931 domain and multiple Leuc	100%	GO:0043531;GO:0005634;GO:0006952	_	_	_	_	_	_	None	_
comp3329_c0_seq1	1873	gi|145340177|ref|NM_117417.3|	Arabidopsis thaliana 3-isopropylmalate dehydratase (IIL1) mRNA, complete cds	100%	gi|18414006|ref|NP_567405.1|	3-isopropylmalate dehydratase [Arabidopsis thaliana]	100%	GO:0000023;GO:0006094;GO:0003861;GO:0019761;GO:0006096;GO:0009097;GO:0009316;GO:0009099;GO:0009098;GO:0019252;GO:0046686;GO:0009651;GO:0051539;GO:0050486;GO:0009570	3702.AT4G13430.1-P	IIL1 (ISOPROPYL MALATE ISOMERASE LARGE SUBUNIT 1); 4 iron, 4 sulfur cluster binding / hydro- [...]	100.00%	COG0065	KOG0454	_	K01703	leuC
comp14355_c0_seq2	2428	_	_	_	gi|24654970|ref|NP_728565.1|	bric a brac 1, isoform B [Drosophila melanogaster]	79%	GO:0007455;GO:0006355;GO:0003680;GO:0007480;GO:0008585;GO:0005515;GO:0005667;GO:0045449;GO:0048092;GO:0003700	_	_	_	_	_	_	None	_
comp59293_c0_seq1	1473	_	_	_	gi|340717005|ref|XP_003396980.1|	PREDICTED: hypothetical protein LOC100645876 [Bombus terrestris]	59%	_	_	_	_	_	_	_	None	_
comp39253_c0_seq1	537	_	_	_	_	_	_	_	_	_	_	_	_	_	None	_
comp69990_c0_seq1	367	_	_	_	gi|307168568|gb|EFN61626.1|	Vacuolar protein sorting-associated protein 54 [Camponotus floridanus]	65%	_	_	_	_	_	_	_	None	_
comp12810_c0_seq1	1216	gi|186506542|ref|NM_129465.4|	Arabidopsis thaliana Rossmann-fold NAD(P)-binding domain-containing protein (AT2G39080) mRNA, complete cds	100%	gi|145360782|ref|NP_181441.3|	Rossmann-fold NAD(P)-binding domain-containing protein [Arabidopsis thaliana]	100%	GO:0000166	3702.AT2G39080.1-P	binding / catalytic; binding / catalytic; FUNCTIONS IN: binding, catalytic activity; INVOLVE [...]	100.00%	_	_	NOG252168	None	_
comp51734_c0_seq1	924	_	_	_	_	_	_	_	_	_	_	_	_	_	None	_
comp64147_c0_seq1	733	gi|334186201|ref|NM_116080.2|	Arabidopsis thaliana ABC transporter B family member 21 (PGP21) mRNA, complete cds	100%	gi|334186202|ref|NP_191774.2|	ABC transporter B family member 21 [Arabidopsis thaliana]	100%	GO:0043248;GO:0005524;GO:0009738;GO:0000303;GO:0009873;GO:0009414;GO:0051788;GO:0048767;GO:0043090;GO:0009735;GO:0016021;GO:0005886;GO:0010315;GO:0010583;GO:0005634;GO:0009506;GO:0009753;GO:0042538;GO:0010540;GO:0005774;GO:0009407;GO:0043161;GO:0009630;GO:0009743;GO:0006200;GO:0006888;GO:0008559;GO:0006855	_	_	_	_	_	_	K05658	ABCB1
comp24058_c0_seq1	1222	_	_	_	gi|13898841|gb|AAK48894.1|AF357226_1	CUB-serine protease [Panulirus argus]	59%	GO:0016787	_	_	_	_	_	_	None	_
comp553_c7_seq25	1221	_	_	_	_	_	_	_	_	_	_	_	_	_	None	_
comp18070_c0_seq1	2296	gi|348565558|ref|XM_003468522.1|	PREDICTED: Cavia porcellus ras-related protein Rab-30-like (LOC100734061), mRNA	88%	gi|157116294|ref|XP_001652810.1|	rab 19, 41 and [Aedes aegypti]	84%	GO:0007264;GO:0004767;GO:0005525;GO:0015031;GO:0006687	7070.XP_970606	similar to CG7062-PA	88.95%	COG1100	KOG0084	_	K07976	RAB
comp30984_c0_seq1	651	_	_	_	_	_	_	_	_	_	_	_	_	_	None	_
comp4990_c0_seq6	4549	gi|256087716|ref|XM_002579965.1|	Schistosoma mansoni phosphatase 2a regulatory subunit-related (Smp_089930) mRNA, complete cds	74%	gi|189237914|ref|XP_969710.2|	PREDICTED: similar to CG4733 CG4733-PA [Tribolium castaneum]	80%	GO:0005509	7070.XP_969710	similar to CG4733-PA	82.43%	_	KOG2562	_	K11583	PPP2R3
comp28954_c0_seq1	1125	_	_	_	_	_	_	_	_	_	_	_	_	_	None	_
comp7078_c0_seq10	3494	gi|194853688|ref|XM_001968172.1|	Drosophila erecta GG24742 (Dere\GG24742), mRNA	82%	gi|327283053|ref|XP_003226256.1|	PREDICTED: serine/threonine-protein phosphatase 6 regulatory subunit 1-like [Anolis carolinensis]	62%	GO:0005730;GO:0043666;GO:0019903;GO:0005737	_	_	_	_	_	_	K15499	PPP6R1, SAPS1
comp57158_c0_seq1	675	_	_	_	_	_	_	_	_	_	_	_	_	_	None	_
comp11788_c0_seq3	986	_	_	_	_	_	_	_	_	_	_	_	_	_	None	_
comp28003_c0_seq1	508	_	_	_	_	_	_	_	_	_	_	_	_	_	None	_
comp25722_c0_seq5	394	_	_	_	_	_	_	_	_	_	_	_	_	_	None	_
comp4997_c0_seq5	4634	_	_	_	gi|321479374|gb|EFX90330.1|	hypothetical protein DAPPUDRAFT_300082 [Daphnia pulex]	88%	GO:0005524;GO:0004715;GO:0006468	7425.XP_001607731	similar to tyrosine-protein kinase pr2	94.09%	COG0515	_	_	None	_
comp403_c0_seq1	940	gi|145336301|ref|NM_102871.4|	Arabidopsis thaliana photosystem I reaction center subunit III (PSAF) mRNA, complete cds	100%	gi|15221681|ref|NP_174418.1|	photosystem I reaction center subunit III [Arabidopsis thaliana]	100%	GO:0009535;GO:0010287;GO:0019344;GO:0009538;GO:0009941;GO:0015979	3702.AT1G31330.1-P	PSAF (photosystem I subunit F); Encodes subunit F of photosystem I. ; Participates in effici [...]	100.00%	_	_	NOG08121	K02694	psaF
comp36781_c0_seq1	653	gi|30699367|ref|NM_106538.2|	Arabidopsis thaliana reticulon-like protein B22 (AT1G78895) mRNA, complete cds	100%	gi|18412164|ref|NP_565194.1|	reticulon-like protein B22 [Arabidopsis thaliana]	100%	GO:0005783;GO:0005739	3702.AT1G78895.1-P	unknown protein; INVOLVED IN: biological_process unknown; LOCATED IN: endomembrane system, e [...]	100.00%	_	KOG4197	_	None	_
comp29913_c0_seq1	882	_	_	_	_	_	_	_	_	_	_	_	_	_	None	_
comp1697_c0_seq1	588	gi|145360190|ref|NM_127729.3|	Arabidopsis thaliana 40S ribosomal protein S25-2 (AT2G21580) mRNA, complete cds	100%	gi|15226590|ref|NP_179752.1|	40S ribosomal protein S25-2 [Arabidopsis thaliana]	100%	GO:0005774;GO:0042254;GO:0009506;GO:0001510;GO:0005794;GO:0006412;GO:0022627;GO:0003735	3702.AT2G21580.1-P	40S ribosomal protein S25 (RPS25B); 40S ribosomal protein S25 (RPS25B); FUNCTIONS IN: struct [...]	100.00%	COG4901	KOG1767	_	K02975	RP-S25e, RPS25
comp10359_c0_seq3	804	_	_	_	gi|189240495|ref|XP_968692.2|	PREDICTED: similar to AGAP009743-PA [Tribolium castaneum]	69%	_	_	_	_	_	_	_	K00784	rnz
comp36334_c0_seq1	381	_	_	_	_	_	_	_	_	_	_	_	_	_	None	_
comp35145_c0_seq1	653	_	_	_	gi|390367308|ref|XP_799338.3|	PREDICTED: alanine--glyoxylate aminotransferase 2, mitochondrial-like [Strongylocentrotus purpuratus]	82%	GO:0006531;GO:0008453;GO:0009436;GO:0006566;GO:0019481;GO:0006563;GO:0019265;GO:0005739;GO:0045429;GO:0030170	_	_	_	_	_	_	K00827	AGXT2
comp17830_c0_seq1	833	_	_	_	_	_	_	_	_	_	_	_	_	_	None	_
comp58550_c0_seq2	477	_	_	_	_	_	_	_	_	_	_	_	_	_	None	_
comp3280_c0_seq1	593	_	_	_	gi|262401449|gb|ACY66625.1|	eukaryotic translation elongation factor 1 epsilon 1 [Scylla paramamosain]	68%	GO:0005634;GO:0005737;GO:0044260;GO:0043065;GO:0005515;GO:0044238;GO:0043517;GO:0008285	_	_	_	_	_	_	K15439	EEF1E1, AIMP3
comp13120_c0_seq2	354	gi|332189094|gb|CP002684.1|	Arabidopsis thaliana chromosome 1, complete sequence	100%	gi|15218725|ref|NP_174180.1|	GDSL esterase/lipase [Arabidopsis GDL7_ARATH RecName: Full=GDSL esterase/lipase At1g28580; AltName: Full=Extracellular lipase At1g28580;	98%	GO:0016042;GO:0004091;GO:0016298;GO:0005576;GO:0005773	_	_	_	_	_	_	None	_
comp12202_c0_seq3	2594	_	_	_	gi|242003844|ref|XP_002422882.1|	C-terminal pdz ligand of neuronal nitric oxide synthase protein, putative [Pediculus humanus corporis]	80%	_	_	_	_	_	_	_	None	_
comp21564_c0_seq1	397	_	_	_	_	_	_	_	_	_	_	_	_	_	None	_
comp22371_c0_seq2	724	gi|186496308|ref|NM_001124147.1|	Arabidopsis thaliana pyrophosphate-energized membrane proton pump 2 (VP2) mRNA, complete cds	93%	gi|334182631|ref|NP_173122.2|	Pyrophosphate-energized membrane proton pump 3 [Arabidopsis thaliana]	95%	GO:0004427;GO:0005802;GO:0005773;GO:0006119;GO:0005768;GO:0005794;GO:0005886;GO:0015992;GO:0009678	_	_	_	_	_	_	K01507	E3.6.1.1, ppa
comp97_c0_seq1	590	gi|328899961|gb|HQ414576.1|	Procambarus clarkii clone pc-97 ubiquitin mRNA, complete cds	86%	gi|260766535|gb|ACX50289.1|	ubiquitin [Scylla paramamosain]	99%	GO:0005840;GO:0042254;GO:0006412;GO:0003735	45351.JGI159364	hypothetical protein	100.00%	COG5272;COG1998	KOG0004	_	K02977	RP-S27Ae, RPS27A
comp3169_c0_seq1	691	_	_	_	gi|321469544|gb|EFX80524.1|	hypothetical protein DAPPUDRAFT_318590 [Daphnia pulex]	73%	GO:0008274;GO:0000166;GO:0033566;GO:0004672;GO:0005819;GO:0005813	_	_	_	_	_	_	None	_
comp54510_c0_seq1	439	_	_	_	gi|321478608|gb|EFX89565.1|	hypothetical protein DAPPUDRAFT_233376 [Daphnia pulex]	71%	_	_	_	_	_	_	_	K13356	FAR
comp17394_c0_seq1	1110	_	_	_	_	_	_	_	_	_	_	_	_	_	None	_
comp67451_c0_seq1	460	_	_	_	_	_	_	_	_	_	_	_	_	_	None	_
comp18248_c0_seq2	4144	gi|158299846|ref|XM_319865.4|	Anopheles gambiae str. PEST AGAP009115-PA (AgaP_AGAP009115) mRNA, partial cds	90%	gi|189236103|ref|XP_001813325.1|	PREDICTED: similar to phospholipase C [Tribolium castaneum]	77%	GO:0009395;GO:0004435;GO:0005509;GO:0005622;GO:0007242;GO:0004871;GO:0035556;GO:0046339	_	_	_	_	_	_	K05858	PLCB
comp60555_c0_seq1	887	gi|241716500|ref|XM_002403819.1|	Ixodes scapularis hypothetical protein, mRNA	88%	gi|189240185|ref|XP_001815516.1|	PREDICTED: similar to CG10348 CG10348-PA [Tribolium castaneum]	84%	GO:0005622;GO:0008270;GO:0003676	7070.XP_001815516	similar to CG10348 CG10348-PA	98.78%	COG5048	_	_	None	_
comp21286_c0_seq1	847	_	_	_	_	_	_	_	_	_	_	_	_	_	None	_
comp6588_c0_seq2	1048	gi|79548132|ref|NM_126142.4|	Arabidopsis thaliana LOB domain-containing protein 37 (LBD37) mRNA, complete cds	100%	gi|15240739|ref|NP_201543.1|	LOB domain-containing protein 37 [Arabidopsis thaliana]	100%	GO:0005634;GO:0006807;GO:0060776;GO:0010167;GO:0015706	3702.AT5G67420.1-P	LBD37 (LOB DOMAIN-CONTAINING PROTEIN 37); LOB DOMAIN-CONTAINING PROTEIN 37 (LBD37); INVOLVED [...]	100.00%	_	_	NOG288635;NOG250006	None	_
comp11613_c0_seq1	3651	_	_	_	gi|242015077|ref|XP_002428201.1|	Symplekin, putative [Pediculus humanus corporis]	72%	_	_	_	_	_	_	_	K06100	SYMPK
comp46247_c0_seq1	1034	gi|332656411|gb|CP002687.1|	Arabidopsis thaliana chromosome 4, complete sequence	100%	gi|15234617|ref|NP_194739.1|	tRNA-splicing endonuclease positive effector-related protein [Arabidopsis thaliana]	100%	GO:0005634;GO:0009506	_	_	_	_	_	_	K10706	SETX, ALS4
comp58063_c0_seq1	405	gi|145346319|ref|NM_118878.3|	Arabidopsis thaliana uncharacterized protein (AT4G27435) mRNA, complete cds	100%	gi|18416991|ref|NP_567774.1|	uncharacterized protein [Arabidopsis thaliana]	100%	GO:0010413;GO:0005576;GO:0045492	_	_	_	_	_	_	None	_
comp2786_c0_seq1	484	gi|345485879|ref|XM_001603674.2|	PREDICTED: Nasonia vitripennis DNA-directed RNA polymerase I subunit RPA12-like (LOC100120042), mRNA	85%	gi|391332671|ref|XP_003740755.1|	PREDICTED: DNA-directed RNA polymerase I subunit RPA12-like [Metaseiulus occidentalis]	57%	_	_	_	_	_	_	_	K03000	RPA12, ZNRD1
comp8038_c0_seq1	844	_	_	_	_	_	_	_	_	_	_	_	_	_	None	_
comp17329_c0_seq1	550	gi|145358990|ref|NM_124181.3|	Arabidopsis thaliana xyloglucan endotransglucosylase/hydrolase protein 20 (XTH20) mRNA, complete cds	99%	gi|15238891|ref|NP_199618.1|	xyloglucan endotransglucosylase/hydrolase protein 20 [Arabidopsis thaliana]	100%	GO:0010089;GO:0048046;GO:0009505;GO:0016762;GO:0010411;GO:0005794;GO:0080039;GO:0033946	3702.AT4G30280.1-P	XTH18 (XYLOGLUCAN ENDOTRANSGLUCOSYLASE/HYDROLASE 18); hydrolase, acting on glycosyl bonds / [...]	97.33%	COG2273	_	_	K08235	E2.4.1.207
comp23924_c0_seq6	477	gi|186494832|ref|NM_001124118.1|	Arabidopsis thaliana chaperone DnaJ-domain containing protein (AT1G72416) mRNA, complete cds	100%	gi|79321157|ref|NP_001031268.1|	chaperone DnaJ-domain containing protein [Arabidopsis thaliana]	100%	GO:0006457;GO:0031072;GO:0051082;GO:0006950;GO:0005737	3702.AT1G72416.3-P	heat shock protein binding; heat shock protein binding; FUNCTIONS IN: heat shock protein bin [...]	100.00%	COG0484	_	_	None	_
comp20074_c0_seq1	2434	_	_	_	gi|307195299|gb|EFN77247.1|	Serine/threonine-protein kinase QSK [Harpegnathos saltator]	60%	GO:0016772	_	_	_	_	_	_	None	_
comp63891_c0_seq1	477	gi|186507108|ref|NM_129693.3|	Arabidopsis thaliana strictosidine synthase-like 2 (SSL2) mRNA, complete cds	100%	gi|15227323|ref|NP_181661.1|	strictosidine synthase-like 2 [Arabidopsis thaliana]	100%	GO:0009733;GO:0003677;GO:0005524;GO:0009739;GO:0009736;GO:0042432;GO:0008283;GO:0009821;GO:0005576;GO:0008270;GO:0009788;GO:0016887;GO:0010264;GO:0016246;GO:0005634;GO:2000023;GO:0016844;GO:0006346;GO:0016114;GO:0003678;GO:0005657	_	_	_	_	_	_	None	_
comp40511_c0_seq1	355	_	_	_	_	_	_	_	_	_	_	_	_	_	None	_
comp72819_c0_seq1	405	_	_	_	_	_	_	_	_	_	_	_	_	_	None	_
comp31345_c0_seq1	418	_	_	_	_	_	_	_	_	_	_	_	_	_	None	_
comp36012_c0_seq1	434	_	_	_	_	_	_	_	_	_	_	_	_	_	None	_
comp553_c7_seq18	1499	_	_	_	gi|301619133|ref|XP_002938952.1|	PREDICTED: transposon Ty3-G Gag-Pol polyprotein-like [Xenopus (Silurana) tropicalis]	55%	_	_	_	_	_	_	_	K10592	HUWE1, MULE, ARF-BP1
comp10024_c0_seq5	2964	_	_	_	gi|126338693|ref|XP_001363242.1|	PREDICTED: DENN domain-containing protein 5B-like [Monodelphis domestica]	65%	_	_	_	_	_	_	_	None	_
comp7038_c0_seq1	3675	_	_	_	gi|321479051|gb|EFX90007.1|	hypothetical protein DAPPUDRAFT_309722 [Daphnia pulex]	75%	GO:0008270	7070.XP_970631	similar to CG14435-PA	91.76%	_	KOG0801	_	K10694	ZNRF
comp2779_c0_seq1	2434	_	_	_	_	_	_	_	_	_	_	_	_	_	None	_
comp27103_c0_seq1	1106	_	_	_	gi|357618028|gb|EHJ71124.1|	hypothetical protein KGM_08122 [Danaus plexippus]	64%	_	_	_	_	_	_	_	None	_
comp2796_c0_seq1	1049	_	_	_	_	_	_	_	_	_	_	_	_	_	None	_
comp11488_c0_seq3	375	_	_	_	_	_	_	_	_	_	_	_	_	_	None	_
comp10928_c0_seq2	720	_	_	_	_	_	_	_	_	_	_	_	_	_	None	_
comp17870_c0_seq3	1048	_	_	_	gi|332027302|gb|EGI67386.1|	Hermansky-Pudlak syndrome 4 protein [Acromyrmex echinatior]	61%	_	_	_	_	_	_	_	None	_
comp49104_c0_seq1	513	_	_	_	_	_	_	_	_	_	_	_	_	_	None	_
comp7380_c0_seq2	669	gi|332656411|gb|CP002687.1|	Arabidopsis thaliana chromosome 4, complete sequence	100%	gi|15234164|ref|NP_194482.1|	early nodulin-like protein 2 [Arabidopsis thaliana]	100%	GO:0009055;GO:0048046;GO:0019761;GO:0006118;GO:0005773;GO:0005507;GO:0046658;GO:0009507	_	_	_	_	_	_	None	_
comp59407_c0_seq1	381	gi|227204392|dbj|AK318933.1|	Arabidopsis thaliana AT3G61860 mRNA, complete cds, clone: RAFL21-72-B15	100%	gi|227204393|dbj|BAH57048.1|	AT3G61860 [Arabidopsis thaliana]	100%	_	_	_	_	_	_	_	None	_
comp70690_c0_seq1	443	gi|330250293|gb|CP002685.1|	Arabidopsis thaliana chromosome 2, complete sequence	100%	gi|30680274|ref|NP_849972.1|	P-loop containing nucleoside triphosphate hydrolase-like protein [Arabidopsis thaliana]	100%	GO:0005783;GO:0005524;GO:0016887	59689.scaffold_304163.1	annotation not avaliable	84.00%	_	KOG0743	_	K08900	BCS1
comp41458_c0_seq1	1634	gi|79326148|ref|NM_001036697.1|	Arabidopsis thaliana serine/threonine-protein kinase AFC3 (AME3) mRNA, complete cds	100%	gi|15233872|ref|NP_194992.1|	serine/threonine-protein kinase AFC3 [Arabidopsis thaliana]	100%	GO:0005634;GO:0004713;GO:0005524;GO:0004674;GO:0009069;GO:0045727;GO:0005737;GO:0046777	4558.Sb03g026540.1	hypothetical protein	88.96%	COG0515	_	_	K00924	E2.7.1.-
comp15879_c0_seq1	932	_	_	_	_	_	_	_	_	_	_	_	_	_	None	_
comp9124_c0_seq6	1643	_	_	_	_	_	_	_	_	_	_	_	_	_	None	_
comp70656_c0_seq1	514	gi|42569189|ref|NM_127629.3|	Arabidopsis thaliana RING/U-box domain-containing protein (AT2G20650) mRNA, complete cds	100%	gi|42569190|ref|NP_179657.2|	RING/U-box domain-containing protein [Arabidopsis thaliana]	100%	GO:0008270	_	_	_	_	_	_	None	_
comp1387_c0_seq9	560	_	_	_	_	_	_	_	_	_	_	_	_	_	None	_
comp62145_c0_seq1	619	_	_	_	_	_	_	_	_	_	_	_	_	_	None	_
comp63327_c0_seq1	351	gi|42567733|ref|NM_120863.3|	Arabidopsis thaliana SNF2 and helicase domain-containing protein (AT5G07810) mRNA, complete cds	100%	gi|10176715|dbj|BAB09945.1|	unnamed protein product [Arabidopsis thaliana]	97%	GO:0003677;GO:0005524;GO:0016740;GO:0004386;GO:0004519	_	_	_	_	_	_	None	_
comp11908_c0_seq3	395	gi|30684795|ref|NM_101496.2|	Arabidopsis thaliana glyceraldehyde 3-phosphate dehydrogenase (GAPCP-2) mRNA, complete cds	100%	gi|15219206|ref|NP_173080.1|	glyceraldehyde 3-phosphate dehydrogenase [Arabidopsis thaliana]	100%	GO:0016020;GO:0080144;GO:0009555;GO:0006094;GO:0048658;GO:0006096;GO:0051287;GO:0055114;GO:0080022;GO:0050661;GO:0005507;GO:0008270;GO:0009507;GO:0004365	_	_	_	_	_	_	K00134	GAPDH, gapA
comp26843_c0_seq1	621	_	_	_	_	_	_	_	_	_	_	_	_	_	None	_
comp14683_c0_seq1	980	_	_	_	_	_	_	_	_	_	_	_	_	_	None	_
comp5020_c0_seq1	501	_	_	_	_	_	_	_	_	_	_	_	_	_	None	_
comp64996_c0_seq1	681	gi|145337143|ref|NM_105056.3|	Arabidopsis thaliana uncharacterized protein (AT1G63810) mRNA, complete cds	100%	gi|12325017|gb|AAG52459.1|AC010852_16	hypothetical protein; 65170-71022 [Arabidopsis thaliana]	100%	_	_	_	_	_	_	_	K14544	UTP22, NOL6
comp29714_c0_seq1	813	_	_	_	gi|390332915|ref|XP_003723594.1|	PREDICTED: N-acetylated-alpha-linked acidic dipeptidase 2-like isoform 1 [Strongylocentrotus purpuratus]	60%	_	_	_	_	_	_	_	K01301	E3.4.17.21
comp923_c0_seq2	2286	_	_	_	gi|321460552|gb|EFX71593.1|	hypothetical protein DAPPUDRAFT_255504 [Daphnia pulex]	50%	_	_	_	_	_	_	_	K05030	CLCA4
comp44212_c0_seq1	399	_	_	_	_	_	_	_	_	_	_	_	_	_	None	_
comp47422_c0_seq1	453	gi|332640072|gb|CP002686.1|	Arabidopsis thaliana chromosome 3, complete sequence	100%	_	_	_	_	_	_	_	_	_	_	None	_
comp39090_c0_seq1	449	_	_	_	_	_	_	_	_	_	_	_	_	_	None	_
comp12030_c0_seq2	1351	gi|259013190|tpe|BN001300.1|	TPA_inf: Homarus americanus partial mRNA for putative angiotensin converting enzyme (ace gene)	77%	gi|224028155|emb|CAX48990.1|	angiotensin converting enzyme [Pontastacus leptodactylus]	89%	GO:0004180;GO:0016020;GO:0008241;GO:0006508;GO:0008237	_	_	_	_	_	_	K01283	E3.4.15.1, ACE
comp10296_c0_seq4	2104	_	_	_	gi|321479484|gb|EFX90440.1|	hypothetical protein DAPPUDRAFT_300005 [Daphnia pulex]	84%	GO:0003333;GO:0016021;GO:0015171	7070.XP_972107	similar to CG9413-PA, isoform A	83.87%	COG0531	_	_	K13868	SLC7A9, BAT1
comp64952_c0_seq1	433	gi|145345158|ref|NM_118751.3|	Arabidopsis thaliana Mitochondrial substrate carrier family protein (AT4G26180) mRNA, complete cds	96%	gi|15236140|ref|NP_194348.1|	Mitochondrial substrate carrier family protein [Arabidopsis thaliana]	100%	GO:0055085;GO:0016021;GO:0005743;GO:0005215;GO:0006839	_	_	_	_	_	_	K15084	SLC25A16, GDA, LEU5
comp13955_c0_seq1	1448	_	_	_	_	_	_	_	_	_	_	_	_	_	None	_
comp48025_c0_seq1	485	_	_	_	_	_	_	_	_	_	_	_	_	_	None	_
comp64007_c0_seq1	368	_	_	_	_	_	_	_	_	_	_	_	_	_	None	_
comp71634_c0_seq1	586	gi|145338507|ref|NM_112336.4|	Arabidopsis thaliana uncharacterized protein (AT3G14750) mRNA, complete cds	100%	gi|9294396|dbj|BAB02406.1|	unnamed protein product [Arabidopsis thaliana]	99%	GO:0005634;GO:0048573	_	_	_	_	_	_	None	_
comp36985_c0_seq1	823	_	_	_	_	_	_	_	_	_	_	_	_	_	None	_
comp55880_c0_seq1	545	_	_	_	_	_	_	_	_	_	_	_	_	_	None	_
comp45778_c0_seq1	420	gi|332002898|gb|CP002688.1|	Arabidopsis thaliana chromosome 5, complete sequence	100%	gi|18420894|ref|NP_568468.1|	uncharacterized protein [Arabidopsis thaliana]	100%	GO:0005634	_	_	_	_	_	_	None	_
comp6776_c0_seq2	799	_	_	_	gi|312381116|gb|EFR26935.1|	hypothetical protein AND_06647 [Anopheles darlingi]	71%	GO:0046872	_	_	_	_	_	_	None	_
comp3653_c0_seq1	7818	_	_	_	gi|260823633|ref|XP_002606185.1|	hypothetical protein BRAFLDRAFT_92052 [Branchiostoma floridae]	56%	_	_	_	_	_	_	_	None	_
comp14137_c0_seq3	1428	gi|18377738|gb|AY074323.1|	Arabidopsis thaliana unknown protein (At3g62270) mRNA, complete cds	100%	gi|15228719|ref|NP_191786.1|	putative boron transporter 2 [Arabidopsis thaliana]	100%	GO:0005452;GO:0010036;GO:0015706;GO:0080139;GO:0006821;GO:0006826;GO:0016021;GO:0016328;GO:0052541;GO:0010106;GO:0046713;GO:0010167;GO:0005773;GO:0015701;GO:0005768;GO:0043674;GO:0052546	_	_	_	_	_	_	None	_
comp22161_c0_seq1	608	gi|330250293|gb|CP002685.1|	Arabidopsis thaliana chromosome 2, complete sequence	100%	gi|18406272|ref|NP_566001.1|	uncharacterized protein [Arabidopsis thaliana]	100%	GO:0006914	3702.AT2G43540.1-P	unknown protein; unknown protein; FUNCTIONS IN: molecular_function unknown; INVOLVED IN: N-t [...]	100.00%	_	_	NOG236283	None	_
comp3040_c0_seq2	372	_	_	_	_	_	_	_	_	_	_	_	_	_	None	_
comp9560_c0_seq1	362	_	_	_	_	_	_	_	_	_	_	_	_	_	None	_
comp71533_c0_seq1	371	_	_	_	_	_	_	_	_	_	_	_	_	_	None	_
comp17581_c0_seq2	1325	gi|79326776|ref|NM_001036746.1|	Arabidopsis thaliana protein LHY/CCA1-like 1 (LCL1) mRNA, complete cds	100%	gi|79326777|ref|NP_001031823.1|	protein LHY/CCA1-like 1 [Arabidopsis thaliana]	100%	GO:0009733;GO:0003677;GO:0006355;GO:0009739;GO:0009723;GO:0005667;GO:0003682;GO:0009651;GO:0032922;GO:0003700;GO:0000785;GO:0009753;GO:0009737;GO:0009751;GO:0046686;GO:0043966;GO:0048574;GO:0045449	3702.AT3G09600.1-P	myb family transcription factor; myb family transcription factor; FUNCTIONS IN: transcriptio [...]	85.43%	_	KOG0724	_	None	_
comp3731_c0_seq2	991	gi|145354793|ref|NM_119894.3|	Arabidopsis thaliana protein maternal effect embryo arrest 59 (MEE59) mRNA, complete cds	100%	gi|15235514|ref|NP_195447.1|	protein maternal effect embryo arrest 59 [Arabidopsis thaliana]	100%	GO:0005634;GO:0003676;GO:0009793	3702.AT4G37300.1-P	MEE59 (maternal effect embryo arrest 59); maternal effect embryo arrest 59 (MEE59); FUNCTION [...]	100.00%	_	_	NOG258876	None	_
comp49240_c0_seq1	352	_	_	_	_	_	_	_	_	_	_	_	_	_	None	_
comp48375_c0_seq1	567	_	_	_	_	_	_	_	_	_	_	_	_	_	None	_
comp18855_c0_seq1	359	_	_	_	_	_	_	_	_	_	_	_	_	_	None	_
comp20118_c0_seq1	420	_	_	_	_	_	_	_	_	_	_	_	_	_	None	_
comp5812_c0_seq2	601	_	_	_	_	_	_	_	_	_	_	_	_	_	None	_
comp23033_c0_seq1	369	_	_	_	_	_	_	_	_	_	_	_	_	_	None	_
comp69999_c0_seq1	577	_	_	_	gi|328700992|ref|XP_003241449.1|	PREDICTED: hypothetical protein LOC100569934 [Acyrthosiphon pisum]	59%	_	_	_	_	_	_	_	None	_
comp2752_c0_seq5	404	_	_	_	_	_	_	_	_	_	_	_	_	_	None	_
comp4698_c0_seq2	4260	_	_	_	_	_	_	_	_	_	_	_	_	_	None	_
comp26645_c0_seq1	1082	_	_	_	gi|340722220|ref|XP_003399506.1|	PREDICTED: CTL-like protein 1-like [Bombus terrestris]	67%	_	_	_	_	_	_	_	K06515	SLC44A1, CDW92
comp19476_c0_seq2	2747	gi|186528370|ref|NM_123544.3|	Arabidopsis thaliana COP1-interactive protein 1 (CIP1) mRNA, complete cds	100%	gi|10177363|dbj|BAB10654.1|	myosin heavy chain-like protein [Arabidopsis thaliana]	100%	GO:0005774	_	_	_	_	_	_	None	_
comp9964_c0_seq1	669	_	_	_	_	_	_	_	_	_	_	_	_	_	None	_
comp44674_c0_seq1	597	_	_	_	_	_	_	_	_	_	_	_	_	_	None	_
comp7398_c0_seq4	573	_	_	_	_	_	_	_	_	_	_	_	_	_	None	_
comp57947_c0_seq1	511	_	_	_	_	_	_	_	_	_	_	_	_	_	None	_
comp44065_c0_seq1	611	_	_	_	_	_	_	_	_	_	_	_	_	_	None	_
comp3860_c0_seq1	626	gi|145361532|ref|NM_179576.2|	Arabidopsis thaliana phosphoglycerate kinase (PGK) mRNA, complete cds	100%	gi|15219412|ref|NP_178073.1|	phosphoglycerate kinase [Arabidopsis thaliana]	100%	GO:0048046;GO:0016310;GO:0006096;GO:0034976;GO:0005829;GO:0046685;GO:0005886;GO:0005634;GO:0009506;GO:0006094;GO:0004618;GO:0005774;GO:0046686;GO:0015976;GO:0005794;GO:0009570	_	_	_	_	_	_	K00927	PGK, pgk
comp65927_c0_seq1	354	gi|334186338|ref|NM_116561.5|	Arabidopsis thaliana S-locus lectin protein kinase-like protein (AT4G03230) mRNA, complete cds	100%	gi|322510091|sp|Q9ZR08.3|Y4230_ARATH	RecName: Full=G-type lectin S-receptor-like serine/threonine-protein kinase At4g03230; Flags: putative receptor kinase [Arabid	100%	GO:0030246;GO:0004674;GO:0005524;GO:0009069;GO:0006468;GO:0048544	_	_	_	_	_	_	None	_
comp11963_c0_seq1	810	_	_	_	_	_	_	_	_	_	_	_	_	_	None	_
comp16117_c0_seq1	367	gi|332189094|gb|CP002684.1|	Arabidopsis thaliana chromosome 1, complete sequence	100%	gi|15222622|ref|NP_173927.1|	AP2/ERF and B3 domain-containing transcription factor TEM1 [Arabidopsis thaliana]	100%	GO:0045892;GO:0003677;GO:0009873;GO:0010167;GO:0030003;GO:0048573;GO:0015706;GO:0010200;GO:0005667;GO:0045449;GO:0003700;GO:0070838	_	_	_	_	_	_	K09287	RAV
comp8755_c0_seq2	358	_	_	_	_	_	_	_	_	_	_	_	_	_	None	_
comp56134_c0_seq1	432	gi|332002898|gb|CP002688.1|	Arabidopsis thaliana chromosome 5, complete sequence	100%	gi|30679594|ref|NP_195851.2|	proteolysis 6 [Arabidopsis thaliana]	100%	GO:0008270;GO:0016567;GO:0004842	_	_	_	_	_	_	None	_
comp56814_c0_seq1	564	_	_	_	_	_	_	_	_	_	_	_	_	_	None	_
comp42211_c0_seq1	877	gi|332189094|gb|CP002684.1|	Arabidopsis thaliana chromosome 1, complete sequence	100%	gi|18391032|ref|NP_563845.1|	uncharacterized protein [Arabidopsis thaliana]	100%	GO:0005634	_	_	_	_	_	_	None	_
comp4853_c0_seq9	3264	_	_	_	_	_	_	_	_	_	_	_	_	_	None	_
comp2132_c0_seq1	3377	_	_	_	gi|321456488|gb|EFX67594.1|	hypothetical protein DAPPUDRAFT_330864 [Daphnia pulex]	75%	GO:0016020;GO:0006810	_	_	_	_	_	_	K14388	SLC5A8_12, SMCT
comp6418_c0_seq3	2481	_	_	_	gi|91089195|ref|XP_974485.1|	PREDICTED: similar to CG33156 CG33156-PE [Tribolium castaneum]	91%	GO:0006769;GO:0003951;GO:0016310;GO:0006741;GO:0019674;GO:0046497	7070.XP_974485	similar to CG33156-PE, isoform E	93.78%	COG0061	KOG2178	_	K00858	ppnK, NADK
comp19143_c0_seq5	1232	gi|145339234|ref|NM_114676.3|	Arabidopsis thaliana RING/U-box domain-containing protein (AT3G48070) mRNA, complete cds	100%	gi|15228327|ref|NP_190390.1|	RING/U-box domain-containing protein [Arabidopsis thaliana]	100%	GO:0005634;GO:0008270	3702.AT3G48070.2-P	protein binding / zinc ion binding; protein binding / zinc ion binding; FUNCTIONS IN: protei [...]	100.00%	COG5175	_	_	None	_
comp640_c0_seq1	1451	gi|186509909|ref|NM_111728.4|	Arabidopsis thaliana chlorophyll a-b binding protein CP29.2 (LHCB4.2) mRNA, complete cds	100%	gi|15231990|ref|NP_187506.1|	chlorophyll a-b binding protein CP29.2 [Arabidopsis thaliana]	100%	GO:0009644;GO:0010287;GO:0009535;GO:0009637;GO:0006364;GO:0035304;GO:0009744;GO:0009765;GO:0010218;GO:0030076;GO:0019344;GO:0009941;GO:0016168;GO:0010114;GO:0010155	3702.AT3G08940.2-P	LHCB4.2 (light harvesting complex PSII); chlorophyll binding; Lhcb4.2 protein (Lhcb4.2, prot [...]	100.00%	_	_	NOG293196;NOG219573	K08915	LHCB4
comp1344_c0_seq2	5762	_	_	_	gi|242009763|ref|XP_002425652.1|	hypothetical protein Phum_PHUM213210 [Pediculus humanus corporis]	51%	_	_	_	_	_	_	_	None	_
comp12241_c0_seq2	536	_	_	_	_	_	_	_	_	_	_	_	_	_	None	_
comp5333_c0_seq1	7609	_	_	_	gi|328701761|ref|XP_001952609.2|	PREDICTED: transcriptional activator protein Pur-alpha-like [Acyrthosiphon pisum]	83%	_	7425.XP_001601888	similar to pur-alpha	96.71%	_	KOG3074	_	None	_
comp29646_c0_seq2	526	_	_	_	_	_	_	_	_	_	_	_	_	_	None	_
comp53784_c0_seq1	422	gi|145336627|ref|NM_104038.3|	Arabidopsis thaliana GATA transcription factor 28 (ZML2) mRNA, complete cds	100%	gi|18403600|ref|NP_564593.1|	GATA transcription factor 28 [Arabidopsis thaliana]	100%	GO:0005667;GO:0006355;GO:0008270;GO:0043565;GO:0045449;GO:0003700	_	_	_	_	_	_	None	_
comp16562_c0_seq1	1072	_	_	_	gi|321461058|gb|EFX72093.1|	hypothetical protein DAPPUDRAFT_59365 [Daphnia pulex]	77%	GO:0046486;GO:0046982;GO:0042967;GO:0047179;GO:0042803;GO:0007283;GO:0007420;GO:0006928;GO:0016239;GO:0016787;GO:0005730;GO:0005829;GO:0005886	_	_	_	_	_	_	K01062	E3.1.1.47, PAFAH
comp12614_c0_seq1	710	_	_	_	_	_	_	_	_	_	_	_	_	_	None	_
comp56948_c0_seq1	463	gi|186510992|ref|NM_001084805.2|	Arabidopsis thaliana Polynucleotidyl transferase/ ribonuclease H-like protein (AT3G52905) mRNA, complete cds	100%	gi|7529715|emb|CAB86895.1|	putative protein [Arabidopsis thaliana]	92%	GO:0005634;GO:0005524;GO:0006281;GO:0006355;GO:0005737;GO:0003676;GO:0016788;GO:0016818;GO:0006310	_	_	_	_	_	_	K07447	ruvX
comp29389_c0_seq1	3779	gi|30685013|ref|NM_128723.2|	Arabidopsis thaliana Importin 7-like protein URM9 (SAD2) mRNA, complete cds	100%	gi|30685014|ref|NP_180724.2|	Importin 7-like protein URM9 [Arabidopsis thaliana]	100%	GO:0008565;GO:0006606;GO:0005622	3702.AT2G31660.1-P	SAD2 (SUPER SENSITIVE TO ABA AND DROUGHT2); binding / protein transporter; SAD2 (super sensi [...]	100.00%	COG5656	KOG1991	_	None	_
comp13633_c0_seq1	701	gi|79558699|ref|NM_127674.4|	Arabidopsis thaliana rhodanese-like domain-containing protein (AT2G21045) mRNA, complete cds	100%	gi|79558700|ref|NP_565497.3|	rhodanese-like domain-containing protein [Arabidopsis thaliana]	100%	GO:0005524;GO:0016740;GO:0004386;GO:0003676	3702.AT2G21045.1-P	unknown protein; INVOLVED IN: aging; EXPRESSED IN: hypocotyl, root; CONTAINS InterPro DOMAIN [...]	100.00%	COG0607	KOG1530	_	None	_
comp42510_c0_seq1	530	_	_	_	_	_	_	_	_	_	_	_	_	_	None	_
comp10108_c0_seq1	1574	_	_	_	gi|378828692|gb|AFC60660.1|	chitinase [Pandalopsis japonica]	80%	GO:0043169;GO:0006032;GO:0008061;GO:0016998;GO:0004568;GO:0005576;GO:0005975	_	_	_	_	_	_	K01183	E3.2.1.14
comp40125_c0_seq1	480	gi|30685720|ref|NM_101676.3|	Arabidopsis thaliana protein kinase family protein (AT1G18160) mRNA, complete cds	100%	gi|8671767|gb|AAF78373.1|AC069551_6	T10O22.13 [Arabidopsis thaliana]	100%	GO:0005634;GO:0004709;GO:0004712;GO:0005524;GO:0009069;GO:0006468;GO:0007178;GO:0048573;GO:0009651	_	_	_	_	_	_	None	_
comp22131_c0_seq2	401	_	_	_	_	_	_	_	_	_	_	_	_	_	None	_
comp2601_c0_seq5	439	_	_	_	gi|312377556|gb|EFR24365.1|	hypothetical protein AND_11112 [Anopheles darlingi]	42%	_	_	_	_	_	_	_	K09185	NR6AN
comp66059_c0_seq1	498	gi|30694493|ref|NM_115528.2|	Arabidopsis thaliana Cam interacting protein 111 (CIP111) mRNA, complete cds	100%	gi|15228991|ref|NP_191228.1|	Cam interacting protein 111 [Arabidopsis thaliana]	100%	GO:0009535;GO:0005634;GO:0005524;GO:0008568;GO:0005516	_	_	_	_	_	_	None	_
comp6733_c0_seq1	611	_	_	_	_	_	_	_	_	_	_	_	_	_	None	_
comp52234_c0_seq1	416	_	_	_	_	_	_	_	_	_	_	_	_	_	None	_
comp57953_c0_seq1	599	gi|186506697|ref|NM_129540.4|	Arabidopsis thaliana E3 ubiquitin-protein ligase HOS1 (HOS1) mRNA, complete cds	100%	gi|79571425|ref|NP_181511.3|	E3 ubiquitin-protein ligase HOS1 [Arabidopsis thaliana]	100%	_	_	_	_	_	_	_	None	_
comp48382_c0_seq1	440	_	_	_	_	_	_	_	_	_	_	_	_	_	None	_
comp17960_c0_seq1	1290	gi|145338732|ref|NM_112881.4|	Arabidopsis thaliana E3 ubiquitin ligase BIG BROTHER-like protein (AT3G19910) mRNA, complete cds	100%	gi|18402411|ref|NP_566651.1|	E3 ubiquitin ligase BIG BROTHER-like protein [Arabidopsis thaliana]	100%	GO:0005634;GO:0008270	3702.AT3G19910.1-P	zinc finger (C3HC4-type RING finger) family protein; zinc finger (C3HC4-type RING finger) fa [...]	100.00%	_	KOG0800	_	None	_
comp14270_c0_seq1	874	gi|145360498|ref|NM_128646.3|	Arabidopsis thaliana uncharacterized protein (AT2G30930) mRNA, complete cds	100%	gi|18402503|ref|NP_565708.1|	uncharacterized protein [Arabidopsis thaliana]	100%	GO:0006612;GO:0019761;GO:0009963;GO:0005886;GO:0009507;GO:0010363	3702.AT2G30930.1-P	unknown protein; unknown protein; FUNCTIONS IN: molecular_function unknown; INVOLVED IN: bio [...]	100.00%	_	_	NOG251119	None	_
comp28799_c0_seq2	387	_	_	_	_	_	_	_	_	_	_	_	_	_	None	_
comp16036_c0_seq1	392	_	_	_	_	_	_	_	_	_	_	_	_	_	None	_
comp4170_c0_seq1	2138	_	_	_	gi|332027409|gb|EGI67492.1|	Insulin-like receptor [Acromyrmex echinatior]	60%	GO:0016310;GO:0004672;GO:0005488	_	_	_	_	_	_	K04527	INSR
comp70940_c0_seq1	481	gi|332189094|gb|CP002684.1|	Arabidopsis thaliana chromosome 1, complete sequence	100%	gi|42563102|ref|NP_177182.2|	putative receptor serine/threonine kinase [Arabidopsis thaliana]	100%	GO:0005524;GO:0009506;GO:0004674;GO:0006869;GO:0009069;GO:0006468;GO:0009691	_	_	_	_	_	_	None	_
comp3617_c0_seq1	2807	_	_	_	gi|307188505|gb|EFN73242.1|	Putative RNA-binding protein 15B [Camponotus floridanus]	68%	GO:0000166;GO:0003676	_	_	_	_	_	_	K13190	RBM15
comp10514_c0_seq1	1258	_	_	_	_	_	_	_	_	_	_	_	_	_	None	_
comp73139_c0_seq1	405	gi|334186064|ref|NM_115628.4|	Arabidopsis thaliana Peptidase S41 family protein (AT3G57680) mRNA, complete cds	100%	gi|4678279|emb|CAB41187.1|	carboxyl terminal protease-like protein [Arabidopsis thaliana]	100%	GO:0016020;GO:0006508;GO:0008236	_	_	_	_	_	_	None	_
comp38409_c0_seq1	367	_	_	_	_	_	_	_	_	_	_	_	_	_	None	_
comp1520_c1_seq9	714	_	_	_	_	_	_	_	_	_	_	_	_	_	None	_
comp17464_c0_seq6	521	gi|145351497|ref|NM_119409.3|	Arabidopsis thaliana protein TIFY 8 (TIFY8) mRNA, complete cds	100%	gi|18418038|ref|NP_567898.1|	protein TIFY 8 [Arabidopsis TIF8_ARATH RecName: Full=Protein TIFY 8 At4g32570 [Arabidopsis thaliana]	99%	GO:0005634;GO:0005515	_	_	_	_	_	_	None	_
comp5712_c0_seq1	655	_	_	_	gi|389612755|dbj|BAM19791.1|	mitochondrial inner membrane protein translocase, 13kD-subunit [Papilio xuthus]	88%	GO:0046872;GO:0005743;GO:0042719;GO:0045039	7425.XP_001605905	similar to inner mitochondrial membrane translocase	91.55%	_	KOG1733	_	None	_
comp7078_c0_seq7	3524	gi|194853688|ref|XM_001968172.1|	Drosophila erecta GG24742 (Dere\GG24742), mRNA	82%	gi|327283053|ref|XP_003226256.1|	PREDICTED: serine/threonine-protein phosphatase 6 regulatory subunit 1-like [Anolis carolinensis]	62%	GO:0005730;GO:0043666;GO:0019903;GO:0005737	_	_	_	_	_	_	K15499	PPP6R1, SAPS1
comp24271_c0_seq1	2370	gi|145337326|ref|NM_105609.3|	Arabidopsis thaliana putative S-acyltransferase (AT1G69420) mRNA, complete cds	100%	gi|42563074|ref|NP_177101.2|	putative S-acyltransferase [Arabidopsis thaliana]	100%	GO:0008270	3702.AT1G69420.2-P	zinc finger (DHHC type) family protein; zinc finger (DHHC type) family protein; FUNCTIONS IN [...]	100.00%	COG5273	KOG1311	_	None	_
comp4566_c0_seq6	941	_	_	_	_	_	_	_	_	_	_	_	_	_	None	_
comp66864_c0_seq1	494	gi|332189094|gb|CP002684.1|	Arabidopsis thaliana chromosome 1, complete sequence	100%	gi|15218551|ref|NP_172518.1|	zinc finger protein 5 [Arabidopsis ZFP5_ARATH RecName: Full=Zinc finger protein 5 AC007067_9 T10O24.9 [Arabidop	100%	GO:0010382;GO:0006355;GO:0003676;GO:0010089;GO:0010026;GO:0048510;GO:0005667;GO:0008270;GO:0045449;GO:0003700;GO:0009740	_	_	_	_	_	_	None	_
comp13117_c0_seq1	1946	_	_	_	_	_	_	_	_	_	_	_	_	_	None	_
comp64881_c0_seq1	418	_	_	_	_	_	_	_	_	_	_	_	_	_	None	_
comp3772_c0_seq135	1490	_	_	_	gi|242010082|ref|XP_002425805.1|	dcapl, putative [Pediculus humanus corporis]	61%	_	_	_	_	_	_	_	None	_
comp31647_c0_seq1	364	_	_	_	_	_	_	_	_	_	_	_	_	_	None	_
comp29641_c0_seq1	906	_	_	_	_	_	_	_	_	_	_	_	_	_	None	_
comp2823_c0_seq1	1528	_	_	_	gi|321460135|gb|EFX71180.1|	hypothetical protein DAPPUDRAFT_60396 [Daphnia pulex]	69%	GO:0016020	_	_	_	_	_	_	None	_
comp20105_c0_seq2	1434	gi|42561790|ref|NM_100655.3|	Arabidopsis thaliana Ca2+-transporting ATPase (ECA1) mRNA, complete cds	99%	gi|15223017|ref|NP_172259.1|	Ca2+-transporting ATPase [Arabidopsis thaliana]	100%	GO:0005634;GO:0005524;GO:0005388;GO:0006816;GO:0016529;GO:0005774;GO:0006754;GO:0010042;GO:0046872;GO:0046686;GO:0030176;GO:0030026;GO:0006828;GO:0005886	_	_	_	_	_	_	K01537	E3.6.3.8
comp27996_c0_seq2	887	_	_	_	gi|390351596|ref|XP_003727689.1|	PREDICTED: uncharacterized protein LOC100889627 [Strongylocentrotus purpuratus]	70%	_	_	_	_	_	_	_	None	_
comp9188_c0_seq2	641	_	_	_	gi|221220922|gb|ACM09122.1|	SFRS12IP1 [Salmo salar]	60%	_	_	_	_	_	_	_	None	_
comp11235_c0_seq1	404	_	_	_	_	_	_	_	_	_	_	_	_	_	None	_
comp22569_c0_seq1	818	gi|186512309|ref|NM_118336.4|	Arabidopsis thaliana plant UBX domain-containing protein 3 (PUX3) mRNA, complete cds	100%	gi|5804817|emb|CAB52871.1|	putative protein [Arabidopsis putative protein [Arabidopsis thaliana]	100%	GO:0005634	_	_	_	_	_	_	None	_
comp41127_c0_seq3	868	gi|30681745|ref|NM_120792.2|	Arabidopsis thaliana WRKY DNA-binding protein 26 (WRKY26) mRNA, complete cds	100%	gi|15240696|ref|NP_196327.1|	WRKY DNA-binding protein 26 [Arabidopsis thaliana]	97%	GO:0070370;GO:0005667;GO:0006355;GO:0043565;GO:0045449;GO:0003700	3218.JGI26902	transcription factor WRKY16	75.00%	_	_	NOG280996	None	_
comp54666_c0_seq1	722	gi|145361825|ref|NM_180291.2|	Arabidopsis thaliana Ras-related small GTP-binding family protein (SGP2) mRNA, complete cds	100%	gi|30686351|ref|NP_850622.1|	Ras-related small GTP-binding family protein [Arabidopsis thaliana]	100%	GO:0090404;GO:0007264;GO:0005622;GO:0015824;GO:0005525;GO:0016192	3702.AT3G21700.3-P	SGP2; GTP binding; Monomeric G protein. Expressed in root epidermal cells that are destined [...]	99.47%	COG1100	KOG1673	_	None	_
comp5706_c0_seq8	3040	gi|157123915|ref|XM_001653922.1|	Aedes aegypti chloride channel protein 3 partial mRNA	73%	gi|91078426|ref|XP_974745.1|	PREDICTED: similar to AGAP005777-PA [Tribolium castaneum]	89%	GO:0055085;GO:0006821;GO:0016021;GO:0005247	7070.XP_974745	similar to AGAP005777-PA	89.52%	COG0038	KOG0475	_	K05012	CLCN3
comp45752_c0_seq1	935	_	_	_	gi|307182417|gb|EFN69653.1|	UHRF1-binding protein 1-like [Camponotus floridanus]	64%	_	_	_	_	_	_	_	None	_
comp41657_c0_seq1	777	gi|194306661|gb|BT033150.1|	Arabidopsis thaliana unknown protein (At3g48860) mRNA, complete cds	100%	gi|30693095|ref|NP_851014.1|	uncharacterized protein [Arabidopsis thaliana]	100%	GO:0005886;GO:0009507	_	_	_	_	_	_	None	_
comp27835_c0_seq1	424	_	_	_	_	_	_	_	_	_	_	_	_	_	None	_
comp17334_c0_seq1	1036	_	_	_	gi|390347070|ref|XP_787027.3|	PREDICTED: methionine synthase reductase-like [Strongylocentrotus purpuratus]	72%	GO:0045111;GO:0050660;GO:0006118;GO:0055114;GO:0050661;GO:0006555;GO:0005730;GO:0005829;GO:0010181;GO:0030586	_	_	_	_	_	_	K00597	E1.16.1.8
comp68557_c0_seq1	1082	gi|332189094|gb|CP002684.1|	Arabidopsis thaliana chromosome 1, complete sequence	100%	gi|15220574|ref|NP_176955.1|	beta-1,4-N-acetylglucosaminyltransferase like protein [Arabidopsis thaliana]	100%	GO:0016020;GO:0003830;GO:0005794;GO:0006487	_	_	_	_	_	_	K00737	MGAT3
comp347_c0_seq127	5599	gi|33354296|gb|AC107505.6|	Rattus norvegicus 18 BAC CH230-129O15 (Children's Hospital Oakland Research Institute) complete sequence	97%	gi|307178151|gb|EFN66959.1|	LIM domain-binding protein 3 [Camponotus floridanus]	78%	GO:0008270	7425.XP_001600506	similar to ENSANGP00000021716	83.25%	_	KOG1703	_	None	_
comp52188_c0_seq1	601	_	_	_	gi|345493337|ref|XP_001604313.2|	PREDICTED: BTB/POZ domain-containing protein 7-like [Nasonia vitripennis]	74%	_	_	_	_	_	_	_	K10479	BTBD7
comp18660_c0_seq2	1073	_	_	_	_	_	_	_	_	_	_	_	_	_	None	_
comp66162_c0_seq1	649	_	_	_	_	_	_	_	_	_	_	_	_	_	None	_
comp16547_c0_seq1	387	gi|332189094|gb|CP002684.1|	Arabidopsis thaliana chromosome 1, complete sequence	100%	gi|2829913|gb|AAC00621.1|	putative carboxyphosphonoenolpyruvate mutase [Arabidopsis thaliana]	100%	GO:0030603;GO:0046872;GO:0008152;GO:0047776;GO:0016740;GO:0009570	_	_	_	_	_	_	None	_
comp70369_c0_seq1	355	_	_	_	_	_	_	_	_	_	_	_	_	_	None	_
comp69897_c0_seq1	356	gi|30686357|ref|NM_118524.2|	Arabidopsis thaliana UDP-D-glucose/UDP-D-galactose 4-epimerase 2 (UGE2) mRNA, complete cds	99%	gi|297803740|ref|XP_002869754.1|	UDP-D-glucose/UDP-D-galactose 4-epimerase 2 [Arabidopsis lyrata subsp. lyrata]	100%	GO:0009969;GO:0006950;GO:0042546;GO:0046983;GO:0005795;GO:0009225;GO:0005829;GO:0000166;GO:0006012;GO:0005886;GO:0003978;GO:0010053;GO:0050662	_	_	_	_	_	_	K01784	galE, GALE
comp45995_c0_seq1	720	gi|42563998|ref|NM_111921.3|	Arabidopsis thaliana alpha/beta-hydrolase domain-containing protein (AT3G10840) mRNA, complete cds	100%	gi|26450364|dbj|BAC42298.1|	putative alpha/beta hydrolase [Arabidopsis thaliana]	100%	GO:0016787	4558.Sb09g007920.1	annotation not avaliable	80.52%	COG0596	_	_	None	_
comp6594_c0_seq1	1507	gi|332189094|gb|CP002684.1|	Arabidopsis thaliana chromosome 1, complete sequence	100%	gi|18395236|ref|NP_564193.1|	Kelch repeat-containing F-box protein [Arabidopsis thaliana]	100%	GO:0005634	3702.AT1G23390.1-P	kelch repeat-containing F-box family protein; kelch repeat-containing F-box family protein; [...]	100.00%	_	_	NOG272741	None	_
comp21070_c0_seq1	694	_	_	_	_	_	_	_	_	_	_	_	_	_	None	_
comp18974_c0_seq1	1584	gi|145339155|ref|NM_114431.3|	Arabidopsis thaliana transducin/WD40 domain-containing protein (AT3G45620) mRNA, complete cds	100%	gi|15231191|ref|NP_190148.1|	transducin/WD40 domain-containing protein [Arabidopsis thaliana]	100%	GO:0080008;GO:0005634;GO:0005515;GO:0000166;GO:0009862;GO:0005737	3702.AT3G45620.1-P	transducin family protein / WD-40 repeat family protein; This gene is predicted to encode a [...]	100.00%	COG2319	KOG1334	_	K11804	WDR42A
comp53046_c0_seq1	400	gi|332189094|gb|CP002684.1|	Arabidopsis thaliana chromosome 1, complete sequence	100%	gi|15220093|ref|NP_178141.1|	uncharacterized protein [Arabidopsis thaliana]	100%	GO:0009505;GO:0009506;GO:0080167;GO:0005576;GO:0010015	_	_	_	_	_	_	None	_
comp73245_c0_seq1	383	_	_	_	gi|321477765|gb|EFX88723.1|	hypothetical protein DAPPUDRAFT_304755 [Daphnia pulex]	78%	_	_	_	_	_	_	_	None	_
comp32885_c0_seq1	1291	_	_	_	gi|405953804|gb|EKC21394.1|	Dymeclin [Crassostrea gigas]	66%	_	_	_	_	_	_	_	None	_
comp19621_c0_seq1	1777	gi|332656411|gb|CP002687.1|	Arabidopsis thaliana chromosome 4, complete sequence	100%	gi|15234056|ref|NP_192016.1|	hydroquinone glucosyltransferase [Arabidopsis thaliana]	100%	GO:0080043;GO:0042178;GO:0009611;GO:0005634;GO:0006612;GO:0009636;GO:0010363;GO:0009651;GO:0009963;GO:0009507;GO:0009805	3702.AT4G01070.1-P	GT72B1; UDP-glucosyltransferase/ UDP-glycosyltransferase/ transferase, transferring glycosyl [...]	100.00%	_	KOG1192	_	K08237	E2.4.1.218
comp3415_c0_seq1	804	_	_	_	gi|345494563|ref|XP_001602786.2|	PREDICTED: hypothetical protein LOC100118921 [Nasonia vitripennis]	60%	_	_	_	_	_	_	_	K12824	TCERG1, CA150
comp1476_c0_seq1	1118	_	_	_	gi|346470655|gb|AEO35172.1|	hypothetical protein [Amblyomma maculatum]	55%	_	_	_	_	_	_	_	None	_
comp57363_c0_seq1	556	_	_	_	_	_	_	_	_	_	_	_	_	_	None	_
comp36228_c0_seq1	655	_	_	_	gi|195126605|ref|XP_002007761.1|	GI12208 [Drosophila mojavensis]	78%	GO:0030382;GO:0048477;GO:1900407;GO:0007283;GO:0004842;GO:0031624;GO:0005829;GO:0046329;GO:0051865;GO:0008270;GO:0010821;GO:0005739;GO:0000266	_	_	_	_	_	_	K04556	PARK2
comp12373_c0_seq1	3176	_	_	_	gi|347964042|ref|XP_001688291.2|	AGAP000558-PB [Anopheles gambiae str. PEST]	81%	GO:0008340;GO:0005509;GO:0004571;GO:0006487;GO:0072347;GO:0000139	_	_	_	_	_	_	K01230	MAN1
comp6536_c0_seq1	1382	_	_	_	gi|270008437|gb|EFA04885.1|	hypothetical protein TcasGA2_TC014947 [Tribolium castaneum]	63%	GO:0008152	_	_	_	_	_	_	K03256	TRM6, GCD10
comp54650_c0_seq1	591	_	_	_	_	_	_	_	_	_	_	_	_	_	None	_
comp52619_c0_seq1	480	gi|330250293|gb|CP002685.1|	Arabidopsis thaliana chromosome 2, complete sequence	100%	gi|18400050|ref|NP_565541.1|	zinc ion binding protein [Arabidopsis thaliana]	100%	GO:0005634;GO:0008270	_	_	_	_	_	_	None	_
comp1334_c0_seq7	643	_	_	_	_	_	_	_	_	_	_	_	_	_	None	_
comp56272_c0_seq1	395	_	_	_	_	_	_	_	_	_	_	_	_	_	None	_
comp6680_c0_seq1	811	_	_	_	_	_	_	_	_	_	_	_	_	_	None	_
comp66647_c0_seq1	353	_	_	_	_	_	_	_	_	_	_	_	_	_	None	_
comp6645_c0_seq2	3556	_	_	_	gi|241682274|ref|XP_002411628.1|	cation chloride cotransporter, putative [Ixodes scapularis]	71%	_	_	_	_	_	_	_	K14429	SLC12A9, CCC6
comp44339_c0_seq1	513	gi|110737415|dbj|AK228752.1|	Arabidopsis thaliana mRNA for hypothetical protein, complete cds, clone: RAFL16-08-A21	99%	gi|79531960|ref|NP_199663.2|	uncharacterized protein [Arabidopsis thaliana]	99%	GO:0070652;GO:0051225	_	_	_	_	_	_	None	_
comp31455_c0_seq1	476	_	_	_	_	_	_	_	_	_	_	_	_	_	None	_
comp10808_c0_seq4	604	gi|145360198|ref|NM_127765.4|	Arabidopsis thaliana uncharacterized protein (AT2G21960) mRNA, complete cds	100%	gi|18399842|ref|NP_565523.1|	uncharacterized protein [Arabidopsis thaliana]	100%	GO:0006098;GO:0009534	_	_	_	_	_	_	None	_
comp14341_c0_seq1	362	_	_	_	_	_	_	_	_	_	_	_	_	_	None	_
comp9166_c0_seq1	1118	gi|145336333|ref|NM_102955.3|	Arabidopsis thaliana NAD(P)-binding Rossmann-fold-containing protein (AT1G32220) mRNA, complete cds	100%	gi|18398333|ref|NP_564390.1|	NAD(P)-binding Rossmann-fold-containing protein [Arabidopsis thaliana]	100%	GO:0010287;GO:0016853;GO:0009579;GO:0006979;GO:0000166;GO:0044237;GO:0005739;GO:0042631;GO:0050662	3702.AT1G32220.1-P	binding / catalytic/ coenzyme binding; binding / catalytic/ coenzyme binding; FUNCTIONS IN: [...]	100.00%	COG0702	KOG4288	_	None	_
comp19900_c0_seq1	648	gi|186510041|ref|NM_112224.3|	Arabidopsis thaliana Ribonuclease III family protein (AT3G13740) mRNA, complete cds	100%	gi|18400144|ref|NP_566463.1|	Ribonuclease III family protein [Arabidopsis thaliana]	100%	GO:0006396;GO:0005634;GO:0003723;GO:0004525;GO:0051252	_	_	_	_	_	_	K11145	K11145
comp19328_c0_seq1	1232	_	_	_	_	_	_	_	_	_	_	_	_	_	None	_
comp20249_c0_seq1	716	gi|145339147|ref|NM_114400.3|	Arabidopsis thaliana thiol protease aleurain-like protein (AT3G45310) mRNA, complete cds	100%	gi|18407961|ref|NP_566880.1|	thiol protease aleurain-like protein [Arabidopsis thaliana]	100%	GO:0006508;GO:0008234;GO:0005576	_	_	_	_	_	_	K01366	CTSH
comp58847_c0_seq1	358	_	_	_	_	_	_	_	_	_	_	_	_	_	None	_
comp21035_c0_seq1	697	gi|330250293|gb|CP002685.1|	Arabidopsis thaliana chromosome 2, complete sequence	100%	gi|42570679|ref|NP_973413.1|	phosphoinositide 4-kinase gamma 7 [Arabidopsis thaliana]	100%	GO:0046854;GO:0004430	_	_	_	_	_	_	None	_
comp11436_c0_seq1	2281	gi|238480716|ref|NM_001160767.1|	Arabidopsis thaliana importin alpha isoform 2 (IMPA-2) mRNA, complete cds	100%	gi|13605661|gb|AAK32824.1|AF361811_1	AT3g06720/F3E22_14 [Arabidopsis thaliana]	100%	GO:0009506;GO:0005730;GO:0009407;GO:0005829;GO:0008565;GO:0006606	3702.AT4G16143.2-P	IMPA-2 (IMPORTIN ALPHA ISOFORM 2); binding / protein transporter; Protein interacts with Agr [...]	99.81%	COG5064	KOG0166	_	None	_
comp5031_c0_seq1	1645	gi|145357886|ref|NM_121158.3|	Arabidopsis thaliana DEAD-box ATP-dependent RNA helicase 56 (AT5G11200) mRNA, complete cds	99%	gi|3776005|emb|CAA09205.1|	RNA helicase [Arabidopsis thaliana]	100%	GO:0046686;GO:0005524;GO:0005618;GO:0009506;GO:0005730;GO:0005829;GO:0003676;GO:0008026	3702.AT5G11170.1-P	ATP binding / ATP-dependent helicase/ helicase/ nucleic acid binding; ATP binding / ATP-depe [...]	100.00%	COG0513	KOG0329	_	K12812	UAP56, BAT1, SUB2
comp1374_c0_seq1	2970	gi|332002898|gb|CP002688.1|	Arabidopsis thaliana chromosome 5, complete sequence	100%	gi|91078104|ref|XP_972867.1|	PREDICTED: similar to GA10108-PA [Tribolium castaneum]	76%	GO:0016787	_	_	_	_	_	_	None	_
comp9905_c0_seq1	3073	_	_	_	gi|242015137|ref|XP_002428230.1|	conserved hypothetical protein [Pediculus humanus corporis]	68%	GO:0016020;GO:0016787;GO:0006629	_	_	_	_	_	_	None	_
comp18819_c0_seq2	1081	_	_	_	gi|321473500|gb|EFX84467.1|	hypothetical protein DAPPUDRAFT_314798 [Daphnia pulex]	77%	_	_	_	_	_	_	_	None	_
comp16871_c0_seq1	653	gi|42472703|emb|BX817869.1|	Arabidopsis thaliana Full-length cDNA Complete sequence from clone GSLTSIL46ZF09 of Silique of strain col-0 of Arabidopsis thaliana (thale cress)	99%	gi|18395077|ref|NP_564158.1|	uncharacterized protein [Arabidopsis thaliana]	100%	GO:0009507	3702.AT1G22140.1-P	unknown protein; unknown protein; FUNCTIONS IN: molecular_function unknown; INVOLVED IN: bio [...]	100.00%	_	_	NOG254970	None	_
comp21946_c0_seq1	635	_	_	_	_	_	_	_	_	_	_	_	_	_	None	_
comp16808_c0_seq1	506	gi|332656411|gb|CP002687.1|	Arabidopsis thaliana chromosome 4, complete sequence	100%	gi|15234825|ref|NP_195595.1|	SAUR-like auxin-responsive protein [Arabidopsis thaliana]	100%	GO:0009733;GO:0010200;GO:0009409;GO:0042742;GO:0005886;GO:0009507;GO:0015995	3702.AT4G38840.1-P	auxin-responsive protein, putative; auxin-responsive protein, putative; FUNCTIONS IN: molecu [...]	100.00%	_	_	NOG269634;NOG269046;NOG281516	K14488	SAUR
comp65137_c0_seq1	931	gi|334188252|ref|NM_001203560.1|	Arabidopsis thaliana uncharacterized protein (AT5G48310) mRNA, complete cds	100%	gi|334188253|ref|NP_001190489.1|	uncharacterized protein [Arabidopsis thaliana]	100%	GO:0006342;GO:0010389;GO:0006275;GO:0051567;GO:0009507	_	_	_	_	_	_	None	_
comp24524_c0_seq1	1716	_	_	_	_	_	_	_	_	_	_	_	_	_	None	_
comp48869_c0_seq1	436	_	_	_	_	_	_	_	_	_	_	_	_	_	None	_
comp8097_c0_seq2	4020	_	_	_	gi|189238453|ref|XP_974381.2|	PREDICTED: similar to CG33182 CG33182-PA [Tribolium castaneum]	91%	GO:0003677;GO:0005634;GO:0008168;GO:0008270;GO:0032259	7070.D2A693	similar to CG33182-PA	92.09%	_	KOG0958	_	K06709	JMJD2, JHDM3
comp57978_c0_seq1	351	_	_	_	_	_	_	_	_	_	_	_	_	_	None	_
comp8336_c0_seq1	2846	_	_	_	_	_	_	_	_	_	_	_	_	_	None	_
comp17803_c0_seq1	855	_	_	_	_	_	_	_	_	_	_	_	_	_	None	_
comp10651_c0_seq1	1256	_	_	_	_	_	_	_	_	_	_	_	_	_	None	_
comp41619_c0_seq1	563	gi|145361560|ref|NM_179654.2|	Arabidopsis thaliana Core-2/I-branching beta-1,6-N-acetylglucosaminyltransferase family protein (AT2G19160) mRNA, complete cds	100%	gi|30680587|ref|NP_849985.1|	Core-2/I-branching beta-1,6-N-acetylglucosaminyltransferase family protein [Arabidopsis thaliana]	100%	GO:0008375;GO:0016020;GO:0005739	_	_	_	_	_	_	None	_
comp31877_c0_seq1	362	_	_	_	_	_	_	_	_	_	_	_	_	_	None	_
comp25570_c0_seq1	504	_	_	_	_	_	_	_	_	_	_	_	_	_	None	_
comp9504_c0_seq1	1265	_	_	_	_	_	_	_	_	_	_	_	_	_	None	_
comp32843_c0_seq1	412	_	_	_	_	_	_	_	_	_	_	_	_	_	None	_
comp25311_c0_seq1	567	_	_	_	_	_	_	_	_	_	_	_	_	_	None	_
comp20499_c0_seq2	587	_	_	_	_	_	_	_	_	_	_	_	_	_	None	_
comp33848_c0_seq2	590	_	_	_	_	_	_	_	_	_	_	_	_	_	None	_
comp51521_c0_seq1	762	gi|334182646|ref|NM_001198092.1|	Arabidopsis thaliana nucleoside diphosphate kinase-like protein (AT1G17410) mRNA, complete cds	98%	gi|42562123|ref|NP_173184.2|	nucleoside diphosphate kinase-like protein [Arabidopsis thaliana]	100%	GO:0006228;GO:0005524;GO:0006241;GO:0006165;GO:0006144;GO:0006206;GO:0004550;GO:0009507;GO:0006183	_	_	_	_	_	_	K00940	E2.7.4.6, ndk
comp28825_c0_seq1	580	_	_	_	_	_	_	_	_	_	_	_	_	_	None	_
comp18597_c0_seq1	546	_	_	_	_	_	_	_	_	_	_	_	_	_	None	_
comp6649_c0_seq1	462	gi|145338310|ref|NM_111808.3|	Arabidopsis thaliana DNA-binding protein S1FA3 (AT3G09735) mRNA, complete cds	100%	gi|18398621|ref|NP_566353.1|	DNA-binding protein S1FA3 [Arabidopsis thaliana]	100%	GO:0005634;GO:0003677;GO:0006355	3702.AT3G09735.1-P	DNA-binding S1FA family protein; DNA-binding S1FA family protein; FUNCTIONS IN: DNA binding; [...]	100.00%	_	_	NOG270651	None	_
comp3201_c0_seq3	662	_	_	_	gi|374094670|gb|AEY84720.1|	glutamate receptor, partial [Pandalus platyceros]	78%	GO:0016020;GO:0005216;GO:0006811	_	_	_	_	_	_	None	_
comp26789_c0_seq2	486	_	_	_	_	_	_	_	_	_	_	_	_	_	None	_
comp57007_c0_seq1	587	_	_	_	_	_	_	_	_	_	_	_	_	_	None	_
comp764_c0_seq1	1222	_	_	_	gi|348553018|ref|XP_003462324.1|	PREDICTED: palmitoyl-protein thioesterase 1-like [Cavia porcellus]	77%	GO:0007399;GO:0043231;GO:0044265;GO:0065008;GO:0043066;GO:0045807;GO:0043005;GO:0006464;GO:0008474;GO:0006898;GO:0006907;GO:0044708;GO:0044444;GO:0050877;GO:0007040	10141.ENSCPOP00000005188	palmitoyl-protein thioesterase 1	81.44%	COG1075	_	_	K01074	PPT
comp58820_c0_seq1	528	gi|110743342|dbj|AK227565.1|	Arabidopsis thaliana mRNA for hypothetical protein, complete cds, clone: RAFL14-16-G11	100%	gi|15238389|ref|NP_200746.1|	methyl-CPG-binding domain 6 protein [Arabidopsis thaliana]	100%	GO:0010370;GO:0051747;GO:0005731;GO:0043621;GO:0019899;GO:0008327;GO:0005720	_	_	_	_	_	_	None	_
comp468_c1_seq19	656	_	_	_	gi|288869842|ref|ZP_06112017.2|	conserved hypothetical protein [Clostridium hathewayi DSM 13479]	56%	_	_	_	_	_	_	_	None	_
comp11750_c0_seq2	767	_	_	_	gi|321475309|gb|EFX86272.1|	hypothetical protein DAPPUDRAFT_308529 [Daphnia pulex]	81%	GO:0006886;GO:0016020;GO:0005801	_	_	_	_	_	_	None	_
comp5695_c0_seq1	470	_	_	_	_	_	_	_	_	_	_	_	_	_	None	_
comp53613_c0_seq1	688	_	_	_	_	_	_	_	_	_	_	_	_	_	None	_
comp4158_c0_seq1	1372	gi|145337655|ref|NM_106362.2|	Arabidopsis thaliana alcohol dehydrogenase class-P (ADH1) mRNA, complete cds	100%	gi|15223838|ref|NP_177837.1|	alcohol dehydrogenase class-P [Arabidopsis thaliana]	100%	GO:0009862;GO:0001666;GO:0004022;GO:0046686;GO:0005794;GO:0010310;GO:0005829;GO:0000166;GO:0008270;GO:0009651;GO:0045333;GO:0005886	3702.AT1G77120.1-P	ADH1 (ALCOHOL DEHYDROGENASE 1); alcohol dehydrogenase; Catalyzes the reduction of acetaldehy [...]	100.00%	COG1062	KOG0022	_	K00001	E1.1.1.1, adh
comp20252_c0_seq1	423	_	_	_	_	_	_	_	_	_	_	_	_	_	None	_
comp63155_c0_seq1	1101	gi|332640072|gb|CP002686.1|	Arabidopsis thaliana chromosome 3, complete sequence	100%	gi|15231625|ref|NP_191467.1|	aspartyl protease family protein [Arabidopsis thaliana]	100%	GO:0050832;GO:0003677;GO:0006508;GO:0010200;GO:0005576;GO:0004190	_	_	_	_	_	_	None	_
comp25750_c0_seq1	500	_	_	_	_	_	_	_	_	_	_	_	_	_	None	_
comp24838_c0_seq1	1340	_	_	_	_	_	_	_	_	_	_	_	_	_	None	_
comp9069_c0_seq2	3136	_	_	_	gi|170045935|ref|XP_001850545.1|	conserved hypothetical protein [Culex quinquefasciatus]	76%	_	_	_	_	_	_	_	K10350	ZYG11
comp14256_c0_seq1	1113	gi|145335341|ref|NM_100848.4|	Arabidopsis thaliana U2 small nuclear ribonucleoprotein A' (U2A') mRNA, complete cds	100%	gi|15218274|ref|NP_172447.1|	U2 small nuclear ribonucleoprotein A' [Arabidopsis thaliana]	100%	GO:0000398;GO:0009409;GO:0003676;GO:0005730;GO:0001510;GO:0005829;GO:0030529;GO:0015030;GO:0009507	3702.AT1G09760.1-P	U2A' (U2 small nuclear ribonucleoprotein A); protein binding; U2 small nuclear ribonucleopro [...]	100.00%	COG4886	KOG1644	_	K11092	SNRPA1
comp60198_c0_seq1	629	gi|240254614|ref|NM_129640.5|	Arabidopsis thaliana RING-finger, DEAD-like helicase, PHD and SNF2 domain-containing protein (AT2G40770) mRNA, complete cds	100%	gi|240254615|ref|NP_181609.4|	RING-finger, DEAD-like helicase, PHD and SNF2 domain-containing protein [Arabidopsis thaliana]	100%	GO:0003677;GO:0005524;GO:0008270;GO:0004386	3694.gw1.125.236.1	hypothetical protein	77.11%	COG0553	KOG0298	_	K15710	SHPRH
comp8060_c0_seq4	1673	_	_	_	gi|357625887|gb|EHJ76176.1|	putative odd Oz protein [Danaus plexippus]	65%	_	_	_	_	_	_	_	None	_
comp3009_c0_seq5	1012	_	_	_	_	_	_	_	_	_	_	_	_	_	None	_
comp43879_c0_seq1	362	_	_	_	_	_	_	_	_	_	_	_	_	_	None	_
comp56039_c0_seq1	692	gi|332189094|gb|CP002684.1|	Arabidopsis thaliana chromosome 1, complete sequence	100%	gi|15218425|ref|NP_177374.1|	Tyrosine-sulfated glycopeptide receptor 1 [Arabidopsis thaliana]	100%	GO:0009611;GO:0005524;GO:0009069;GO:0006468;GO:0007169;GO:0004713;GO:0004674;GO:0001653;GO:0004888;GO:0016021;GO:0005886	_	_	_	_	_	_	None	_
comp72616_c0_seq1	384	gi|332656411|gb|CP002687.1|	Arabidopsis thaliana chromosome 4, complete sequence	100%	gi|2244997|emb|CAB10417.1|	hypothetical protein [Arabidopsis hypothetical protein [Arabidopsis thaliana]	100%	_	_	_	_	_	_	_	None	_
comp347_c0_seq320	3109	gi|33354296|gb|AC107505.6|	Rattus norvegicus 18 BAC CH230-129O15 (Children's Hospital Oakland Research Institute) complete sequence	97%	gi|345523050|gb|AEO00784.1|	Z-band PDZ-motif protein 52 isoform 6 [Drosophila melanogaster]	65%	GO:0008270;GO:0016740	_	_	_	_	_	_	None	_
comp28203_c0_seq1	966	_	_	_	_	_	_	_	_	_	_	_	_	_	None	_
comp29877_c0_seq1	1159	gi|145336447|ref|NM_103517.3|	Arabidopsis thaliana putative protein phosphatase 2C 11 (AT1G43900) mRNA, complete cds	100%	gi|30693757|ref|NP_175057.2|	putative protein phosphatase 2C 11 [Arabidopsis thaliana]	100%	GO:0008287;GO:0046872;GO:0007264;GO:0004767;GO:0006470;GO:0005525;GO:0015031;GO:0004722;GO:0006687	3702.AT1G43900.1-P	protein phosphatase 2C, putative / PP2C, putative; protein phosphatase 2C, putative / PP2C, [...]	100.00%	COG0631	KOG0698	_	None	_
comp58211_c0_seq1	380	_	_	_	_	_	_	_	_	_	_	_	_	_	None	_
comp61100_c0_seq1	575	gi|145359433|ref|NM_125295.3|	Arabidopsis thaliana uncharacterized protein (AT5G59050) mRNA, complete cds	100%	gi|42568646|ref|NP_200713.2|	uncharacterized protein [Arabidopsis thaliana]	100%	_	_	_	_	_	_	_	None	_
comp57499_c0_seq1	978	gi|332189094|gb|CP002684.1|	Arabidopsis thaliana chromosome 1, complete sequence	100%	gi|30695636|ref|NP_175806.3|	epithiospecifier protein [Arabidopsis thaliana]	100%	GO:0031048;GO:0008233;GO:0010150;GO:0009909;GO:0006275;GO:0042023;GO:0050826;GO:0005737;GO:0007067;GO:0010228;GO:0010332;GO:0006302;GO:0007131;GO:0042138;GO:0005515;GO:0032204;GO:0016572;GO:0007129;GO:0051225;GO:0010072;GO:0010389;GO:0006508;GO:0045595;GO:0006396;GO:0016567;GO:0051322;GO:0042742;GO:0051567;GO:0009640;GO:0045893;GO:0010182;GO:0000911;GO:0009880;GO:0019762;GO:0009960;GO:0007623;GO:…	_	_	_	_	_	_	None	_
comp48796_c0_seq1	589	gi|332656411|gb|CP002687.1|	Arabidopsis thaliana chromosome 4, complete sequence	100%	gi|15233443|ref|NP_195327.1|	armadillo repeat-containing protein [Arabidopsis thaliana]	100%	GO:0005634;GO:0006612;GO:0009738;GO:0035556;GO:0052542;GO:0005737;GO:0009723;GO:0010363;GO:0009863;GO:0009867;GO:0010200;GO:0005886;GO:0030968	_	_	_	_	_	_	None	_
comp11450_c0_seq2	744	_	_	_	gi|395515129|ref|XP_003761759.1|	PREDICTED: activating transcription factor 7-interacting protein 2 [Sarcophilus harrisii]	79%	_	_	_	_	_	_	_	None	_
comp64111_c0_seq1	441	_	_	_	_	_	_	_	_	_	_	_	_	_	None	_
comp1084_c0_seq1	1262	_	_	_	gi|340720923|ref|XP_003398878.1|	PREDICTED: zinc finger protein 268-like [Bombus terrestris]	91%	GO:0005840;GO:0042254;GO:0003723;GO:0005730;GO:0008270	7425.XP_001601361	similar to hoip-prov protein	90.55%	COG1358	KOG3387	_	K12845	SNU13, NHP2L
comp32720_c0_seq1	643	_	_	_	_	_	_	_	_	_	_	_	_	_	None	_
comp50190_c0_seq1	597	gi|332189094|gb|CP002684.1|	Arabidopsis thaliana chromosome 1, complete sequence	100%	gi|8954055|gb|AAF82228.1|AC069143_4	Contains similarity to a 7529266 from Arabidopsis AL138654 and contains multiple polygalacturonase (pectina	100%	GO:0005982;GO:0005576;GO:0005985;GO:0004650;GO:0007047	_	_	_	_	_	_	None	_
comp50476_c0_seq1	893	gi|79478966|ref|NM_118143.3|	Arabidopsis thaliana cytochrome P450, family 71, subfamily A, polypeptide 27 (CYP71A27) mRNA, complete cds	100%	gi|79478967|ref|NP_193757.3|	cytochrome P450, family 71, subfamily A, polypeptide 27 [Arabidopsis thaliana]	100%	GO:0005783;GO:0005576;GO:0019825;GO:0009507	_	_	_	_	_	_	K00517	E1.14.-.-
comp57687_c0_seq1	418	_	_	_	_	_	_	_	_	_	_	_	_	_	None	_
comp2971_c0_seq2	910	gi|13926236|gb|AF372877.1|AF372877	Arabidopsis thaliana AT5g01750/T20L15_20 mRNA, complete cds	93%	gi|30679390|ref|NP_850751.1|	LURP-one-related 15 protein [Arabidopsis thaliana]	92%	GO:0043069;GO:0002831;GO:0042742;GO:0043900;GO:0030003;GO:0010363;GO:0009595;GO:0010200;GO:0010310;GO:0009507;GO:0050832;GO:0000165;GO:0006612;GO:0009862;GO:0006569;GO:0009684;GO:0009867;GO:0006995;GO:0009697;GO:0070838;GO:0031348	_	_	_	_	_	_	None	_
comp9603_c0_seq1	416	_	_	_	_	_	_	_	_	_	_	_	_	_	None	_
comp560_c1_seq1	942	_	_	_	gi|356651196|gb|AET34915.1|	heat shock protein 21 [Macrobrachium rosenbergii]	71%	_	_	_	_	_	_	_	K09542	CRYAB
comp8510_c0_seq1	445	_	_	_	_	_	_	_	_	_	_	_	_	_	None	_
comp10967_c0_seq1	541	_	_	_	_	_	_	_	_	_	_	_	_	_	None	_
comp26839_c0_seq1	1059	_	_	_	_	_	_	_	_	_	_	_	_	_	None	_
comp4076_c0_seq1	3212	_	_	_	gi|241709314|ref|XP_002413369.1|	cleavage/polyadenylation factor Ia subunit Clp1p, putative [Ixodes scapularis]	58%	_	_	_	_	_	_	_	None	_
comp16519_c0_seq1	550	_	_	_	_	_	_	_	_	_	_	_	_	_	None	_
comp59167_c0_seq1	489	_	_	_	_	_	_	_	_	_	_	_	_	_	None	_
comp52647_c0_seq1	659	_	_	_	_	_	_	_	_	_	_	_	_	_	None	_
comp65394_c0_seq1	403	_	_	_	_	_	_	_	_	_	_	_	_	_	None	_
comp53292_c0_seq1	382	_	_	_	_	_	_	_	_	_	_	_	_	_	None	_
comp39613_c0_seq1	1431	gi|332656411|gb|CP002687.1|	Arabidopsis thaliana chromosome 4, complete sequence	95%	gi|15233665|ref|NP_194699.1|	alkaline-phosphatase-like protein [Arabidopsis thaliana]	96%	GO:0016787;GO:0005576;GO:0005773;GO:0009117	3702.AT4G29700.1-P	type I phosphodiesterase/nucleotide pyrophosphatase family protein; type I phosphodiesterase [...]	96.38%	COG1524	_	_	None	_
comp31413_c0_seq1	400	_	_	_	_	_	_	_	_	_	_	_	_	_	None	_
comp32991_c0_seq1	1446	gi|30686249|ref|NM_118491.2|	Arabidopsis thaliana cystine lyase (CORI3) mRNA, complete cds >gi|20466689|gb|AY099811.1| Arabidopsis thaliana tyrosine transaminase like protein (At4g23600) mRNA, complete cds	100%	gi|15236533|ref|NP_194091.1|	cystine lyase [Arabidopsis thaliana]	100%	GO:0050362;GO:0004021;GO:0000162;GO:0009965;GO:0009117;GO:0006522;GO:0009821;GO:0030170;GO:0016847;GO:0006519;GO:0009611;GO:0009094;GO:0030154;GO:0004121;GO:0006766;GO:0006546;GO:0019288;GO:0006560;GO:0009737;GO:0006536;GO:0006555;GO:0006534;GO:0010188;GO:0009108;GO:0006103;GO:0004838;GO:0009695;GO:0042218;GO:0048046;GO:0009106;GO:0006571;GO:0006733;GO:0045893;GO:0006525;GO:0006107;GO:0006636;GO:…	3702.AT4G23600.1-P	CORI3 (CORONATINE INDUCED 1); cystathionine beta-lyase/ transaminase; Encodes cystine lyase [...]	100.00%	COG0436	KOG0259	_	K11819	SUR1, RTY
comp2620_c0_seq1	3356	_	_	_	_	_	_	_	_	_	_	_	_	_	None	_
comp7875_c0_seq2	753	_	_	_	gi|321465433|gb|EFX76434.1|	hypothetical protein DAPPUDRAFT_322333 [Daphnia pulex]	59%	_	_	_	_	_	_	_	K01304	E3.4.19.3, pcp
comp5214_c0_seq1	1376	_	_	_	_	_	_	_	_	_	_	_	_	_	None	_
comp57801_c0_seq1	851	gi|145337652|ref|NM_106353.3|	Arabidopsis thaliana DNAJ heat shock N-terminal domain-containing protein (AT1G77020) mRNA, complete cds	100%	gi|30699227|ref|NP_177828.2|	DNAJ heat shock N-terminal domain-containing protein [Arabidopsis thaliana]	100%	GO:0006457;GO:0031072;GO:0051082;GO:0006950	29760.GSVIVG00014342001	SubName: Full=Chromosome chr18 scaffold_1, whole genome shotgun sequence;	80.46%	_	KOG0691	_	None	_
comp2011_c0_seq1	1640	_	_	_	gi|169139269|gb|ACA48584.1|	peptidase D [Gallus gallus]	76%	GO:0046872;GO:0008233	59729.ENSTGUP00000009788	Xaa-Pro dipeptidase (X-Pro dipeptidase)(EC 3.4.13.9)(Proline dipeptidase)(Prolidase)(Imidodi [...]	77.80%	COG0006	KOG2737	_	K14213	PEPD
comp65730_c0_seq1	373	gi|330250293|gb|CP002685.1|	Arabidopsis thaliana chromosome 2, complete sequence	100%	gi|22325438|ref|NP_671769.1|	maternal effect embryo arrest 12 protein [Arabidopsis thaliana]	100%	GO:0005634;GO:0009793	_	_	_	_	_	_	None	_
comp15010_c0_seq2	718	_	_	_	gi|3372841|gb|AAC28351.1|	cytochrome P450 [Homarus americanus]	71%	GO:0005488;GO:0016491	_	_	_	_	_	_	K01832	TBXAS1, CYP5A
comp44406_c0_seq1	519	gi|332189094|gb|CP002684.1|	Arabidopsis thaliana chromosome 1, complete sequence	100%	gi|18391117|ref|NP_563862.1|	protein PHLOEM protein 2-LIKE A10 [Arabidopsis thaliana]	100%	GO:0030246;GO:0005739	_	_	_	_	_	_	None	_
comp25622_c0_seq1	1148	gi|145335773|ref|NM_101500.3|	Arabidopsis thaliana 2-dehydro-3-deoxyphosphooctonate aldolase (KDO 8-P synthase) (ATKDSA2) mRNA, complete cds	95%	gi|15219214|ref|NP_173084.1|	2-dehydro-3-deoxyphosphooctonate aldolase (KDO 8-P synthase) [Arabidopsis thaliana]	99%	GO:0009103;GO:0042819;GO:0010306;GO:0005829;GO:0008676	3702.AT1G16340.2-P	ATKDSA2; 3-deoxy-8-phosphooctulonate synthase; Encodes a protein with putative 3-deoxy-D-man [...]	99.23%	COG2877	_	_	K01627	kdsA
comp17368_c0_seq1	720	gi|145337580|ref|NM_106198.4|	Arabidopsis thaliana putative ubiquitin-conjugating enzyme E2 16 (UBC16) mRNA, complete cds	100%	gi|18410856|ref|NP_565110.1|	putative ubiquitin-conjugating enzyme E2 16 [Arabidopsis thaliana]	100%	GO:0005634;GO:0005524;GO:0006511;GO:0016567;GO:0009739;GO:0004842;GO:0006301	3702.AT1G75440.1-P	UBC16 (ubiquitin-conjugating enzyme 16); small conjugating protein ligase/ ubiquitin-protein [...]	100.00%	COG5078	KOG0427	_	K10688	UBE2W, UBC16
comp12272_c0_seq1	507	_	_	_	_	_	_	_	_	_	_	_	_	_	None	_
comp54860_c0_seq1	357	_	_	_	_	_	_	_	_	_	_	_	_	_	None	_
comp3835_c0_seq2	1123	_	_	_	gi|321455856|gb|EFX66978.1|	hypothetical protein DAPPUDRAFT_331518 [Daphnia pulex]	88%	GO:0006222;GO:0016310;GO:0005524;GO:0004849;GO:0016773;GO:0006206	7955.ENSDARP00000018636	Uridine-cytidine kinase 2-A (UCK 2-A)(EC 2.7.1.48)(Uridine monophosphokinase 2-A)(Cytidine m [...]	85.31%	COG0572	_	_	K00876	E2.7.1.48, udk
comp49789_c0_seq1	639	gi|332640072|gb|CP002686.1|	Arabidopsis thaliana chromosome 3, complete sequence	100%	gi|9294553|dbj|BAB02816.1|	unnamed protein product [Arabidopsis thaliana]	100%	GO:0007155;GO:0048765;GO:0071555;GO:0010090;GO:0005886;GO:0005737;GO:0045010	_	_	_	_	_	_	None	_
comp16265_c0_seq1	3428	_	_	_	gi|331031262|gb|AEC50085.1|	TEP isoform 1 [Pacifastacus leniusculus]	88%	GO:0005615;GO:0010951;GO:0004866	_	_	_	_	_	_	K06530	CD109
comp38788_c0_seq1	532	_	_	_	_	_	_	_	_	_	_	_	_	_	None	_
comp62202_c0_seq1	408	gi|145357903|ref|NM_121191.3|	Arabidopsis thaliana embryonic flower 1 (EMF1) (EMF1) mRNA, complete cds	100%	gi|15239080|ref|NP_196714.1|	embryonic flower 1 (EMF1) [Arabidopsis thaliana]	100%	GO:0045892;GO:0005634;GO:0006486;GO:0070734;GO:0003723;GO:0010022;GO:0003690;GO:0009910;GO:0003697;GO:0005515;GO:0048367	_	_	_	_	_	_	None	_
comp74477_c0_seq1	383	gi|145357678|ref|NM_120650.3|	Arabidopsis thaliana nuclear pore complex protein-like protein (MOS7) mRNA, complete cds	99%	gi|15239202|ref|NP_196187.1|	nuclear pore complex protein-like protein [Arabidopsis thaliana]	100%	GO:0000911;GO:0000226;GO:0005643;GO:0005515;GO:0009627;GO:0006611	_	_	_	_	_	_	K14318	NUP88
comp62215_c0_seq1	532	gi|332189094|gb|CP002684.1|	Arabidopsis thaliana chromosome 1, complete sequence	100%	gi|6503280|gb|AAF14656.1|AC011713_4	Identical to gi|1297187 nucleoprotein 98 homolog from Arabidopsis thaliana cosmid W43800 comes from this gene [Arabidopsis g	100%	GO:0006810;GO:0005643;GO:0050896;GO:0009987	_	_	_	_	_	_	None	_
comp16324_c0_seq1	1087	gi|30679579|ref|NM_120305.2|	Arabidopsis thaliana ABC transporter I family member 20 (NAP9) mRNA, complete cds	100%	gi|15241744|ref|NP_195847.1|	ABC transporter I family member 20 [Arabidopsis thaliana]	100%	GO:0006810;GO:0005524;GO:0006007;GO:0009813;GO:0010224;GO:0009744;GO:0080167;GO:0006200;GO:0005886;GO:0016887;GO:0005215	3702.AT5G02270.1-P	ATNAP9; transporter; member of NAP subfamily	100.00%	COG4586	KOG2355	_	K12608	CAF16
comp11612_c0_seq1	755	gi|145358058|ref|NM_121539.3|	Arabidopsis thaliana Lamin-like protein (ENODL17) mRNA, complete cds	100%	gi|15242279|ref|NP_197039.1|	Lamin-like protein [Arabidopsis LAML_ARATH RecName: Full=Lamin-like protein; Flags: Precursor AF424627_1 AT5g1	100%	GO:0009055;GO:0048046;GO:0016126;GO:0016132;GO:0042546;GO:0006118;GO:0007030;GO:0006816;GO:0005773;GO:0005507;GO:0006084;GO:0052546;GO:0009651;GO:0046658;GO:0052541	3702.AT5G15350.1-P	plastocyanin-like domain-containing protein; plastocyanin-like domain-containing protein; FU [...]	100.00%	_	_	NOG272274	None	_
comp64680_c0_seq1	360	gi|332656411|gb|CP002687.1|	Arabidopsis thaliana chromosome 4, complete sequence	100%	_	_	_	_	_	_	_	_	_	_	None	_
comp55315_c0_seq1	374	_	_	_	_	_	_	_	_	_	_	_	_	_	None	_
comp16288_c0_seq1	699	gi|332640072|gb|CP002686.1|	Arabidopsis thaliana chromosome 3, complete sequence	100%	gi|18404328|ref|NP_566754.1|	protein CLAVATA3/ESR-related 41 [Arabidopsis thaliana]	100%	GO:0010089;GO:0010223;GO:0048046;GO:0010067;GO:0006995;GO:0007165;GO:0033612;GO:0005739	3702.AT3G24770.1-P	CLE41 (CLAVATA3/ESR-RELATED 41); protein binding / receptor binding; Belongs to a large gene [...]	100.00%	_	_	NOG277879	None	_
comp3135_c0_seq1	1490	_	_	_	gi|307210156|gb|EFN86829.1|	Protein charybde [Harpegnathos saltator]	55%	_	_	_	_	_	_	_	None	_
comp11145_c0_seq2	1502	_	_	_	gi|291390529|ref|XP_002711747.1|	PREDICTED: tigger transposable element derived 6-like [Oryctolagus cuniculus]	78%	_	_	_	_	_	_	_	None	_
comp37306_c0_seq1	1287	gi|186504624|ref|NM_179845.3|	Arabidopsis thaliana protein RAP (RAP) mRNA, complete cds	100%	gi|30685105|ref|NP_850176.1|	protein RAP [Arabidopsis thaliana]	100%	GO:0005634	_	_	_	_	_	_	None	_
comp10333_c0_seq1	373	_	_	_	_	_	_	_	_	_	_	_	_	_	None	_
comp658_c0_seq7	995	gi|195131846|ref|XM_002010320.1|	Drosophila mojavensis GI14727 (Dmoj\GI14727), mRNA	77%	gi|328721831|ref|XP_001942938.2|	PREDICTED: carboxypeptidase M-like [Acyrthosiphon pisum]	87%	GO:0006508;GO:0008270;GO:0004181	121224.XP_002423950	carboxypeptidase M precursor, putative (EC:3.4.17.22)	90.51%	COG2866	_	_	None	_
comp10048_c0_seq1	363	_	_	_	_	_	_	_	_	_	_	_	_	_	None	_
comp69273_c0_seq1	372	gi|332189094|gb|CP002684.1|	Arabidopsis thaliana chromosome 1, complete sequence	100%	gi|15219959|ref|NP_173137.1|	F-box/RNI-like/FBD-like domains-containing protein [Arabidopsis thaliana]	100%	GO:0005634	_	_	_	_	_	_	None	_
comp553_c7_seq74	644	_	_	_	_	_	_	_	_	_	_	_	_	_	None	_
comp14266_c0_seq2	665	_	_	_	_	_	_	_	_	_	_	_	_	_	None	_
comp1_c0_seq2	959	gi|146432644|gb|EF364526.1|	Macrobrachium rosenbergii clone A11 male reproductive-related protein A mRNA, complete cds	84%	gi|146432649|gb|ABQ41225.1|	male reproductive-related protein A [Macrobrachium rosenbergii]	84%	_	_	_	_	_	_	_	None	_
comp9706_c0_seq7	1026	_	_	_	gi|70984924|ref|XP_747968.1|	class III chitinase ChiA1 [Aspergillus fumigatus Af293]	42%	_	_	_	_	_	_	_	K01183	E3.2.1.14
comp64951_c0_seq1	434	_	_	_	_	_	_	_	_	_	_	_	_	_	None	_
comp54150_c0_seq1	1057	gi|371780049|emb|HE617325.1|	Arabidopsis thaliana fls2 gene for receptor kinase, ecotype Mrk-0, exons 1-2	100%	gi|15237426|ref|NP_199445.1|	LRR receptor-like serine/threonine-protein kinase FLS2 [Arabidopsis thaliana]	100%	GO:0005524;GO:0009813;GO:0045431;GO:0042742;GO:0005737;GO:0055114;GO:0016045;GO:0010359;GO:0007169;GO:0004713;GO:0005515;GO:0005886;GO:0052544;GO:0009069;GO:0006468;GO:0007178;GO:0004675	_	_	_	_	_	_	K13420	FLS2
comp13296_c0_seq1	1133	gi|30684802|ref|NM_112696.2|	Arabidopsis thaliana transducin/WD40 domain-containing protein (AT3G18140) mRNA, complete cds	100%	gi|15229590|ref|NP_188442.1|	transducin/WD40 domain-containing protein [Arabidopsis thaliana]	100%	GO:0016020;GO:0080008;GO:0016310;GO:0009069;GO:1900088;GO:0005768;GO:0016459;GO:0000166;GO:0048571;GO:0016905;GO:1900091	3702.AT3G18140.1-P	transducin family protein / WD-40 repeat family protein; transducin family protein / WD-40 r [...]	100.00%	COG2319	KOG0272;KOG0315	_	K08266	GBL
comp383_c0_seq3	3764	_	_	_	_	_	_	_	_	_	_	_	_	_	None	_
comp34038_c0_seq1	1124	gi|371923254|dbj|AK398272.1|	Sus scrofa mRNA, clone: TES010085D01, expressed in testis	100%	gi|308153436|sp|Q8WNV7.2|DHRS4_PIG	RecName: Full=Dehydrogenase/reductase SDR family member 4; AltName: Full=NADPH-dependent carbonyl reductase/NADP-retinol dehydrogenase; Short=CR; Short=PHCR; AltNam	100%	GO:0006096;GO:0018455;GO:0042574;GO:0006118;GO:0005102;GO:0006066;GO:0055114;GO:0006691;GO:0008202;GO:0000166;GO:0001758;GO:0005739;GO:0016655;GO:0005778;GO:0005634;GO:0007165;GO:0042572;GO:0006094;GO:0051262;GO:0004090;GO:0000253;GO:0006693	9823.ENSSSCP00000002200	Dehydrogenase/reductase SDR family member 4 (EC 1.1.1.184)(NADPH-dependent carbonyl reductas [...]	100.00%	COG1028	KOG0725	_	K11147	DHRS4
comp4884_c0_seq3	923	_	_	_	gi|321464559|gb|EFX75566.1|	hypothetical protein DAPPUDRAFT_306732 [Daphnia pulex]	77%	_	_	_	_	_	_	_	None	_
comp28062_c0_seq1	454	gi|170061762|ref|XM_001866342.1|	Culex quinquefasciatus zinc finger protein, mRNA	94%	gi|260806398|ref|XP_002598071.1|	hypothetical protein BRAFLDRAFT_85713 [Branchiostoma floridae]	65%	_	_	_	_	_	_	_	None	_
comp6428_c0_seq1	443	_	_	_	_	_	_	_	_	_	_	_	_	_	None	_
comp73432_c0_seq1	605	_	_	_	_	_	_	_	_	_	_	_	_	_	None	_
comp31124_c0_seq1	1497	gi|145335383|ref|NM_100962.3|	Arabidopsis thaliana ADP-ribosylation factor GTPase-activating protein AGD4 (AGD4) mRNA, complete cds	100%	gi|1931654|gb|AAB65489.1|	BRCA1-associated RING domain protein isolog; 106935-111081 [Arabidopsis thaliana]	100%	GO:0008060;GO:0010051;GO:0031048;GO:0009616;GO:0051567;GO:0009965;GO:0010267;GO:0010014;GO:0009693;GO:0048439;GO:0005829;GO:0005507;GO:0008270;GO:0010073;GO:0030170;GO:0010050;GO:0032312;GO:0009855;GO:0035196;GO:0009862;GO:0007267;GO:0005543;GO:0009089;GO:0006346;GO:0005794;GO:0010285;GO:0009570	3702.AT1G10870.1-P	AGD4 (ARF-GAP domain 4); ARF GTPase activator/ protein binding / zinc ion binding; A member [...]	100.00%	COG5347;COG0666	_	_	K12489	ACAP
comp41324_c0_seq1	443	_	_	_	_	_	_	_	_	_	_	_	_	_	None	_
comp50724_c0_seq1	430	_	_	_	_	_	_	_	_	_	_	_	_	_	None	_
comp28294_c0_seq1	2247	gi|334185207|ref|NM_111862.6|	Arabidopsis thaliana DNA gyrase subunit B (GYRB1) mRNA, complete cds	100%	gi|378405244|sp|Q9SS38.3|GYRBP_ARATH	RecName: Full=DNA gyrase subunit B, chloroplastic; Flags: Precursor	94%	GO:0005524;GO:0007059;GO:0003918;GO:0005694;GO:0009330;GO:0006200;GO:0006261;GO:0005739;GO:0006265	_	_	_	_	_	_	K02470	gyrB
comp2124_c0_seq34	5320	_	_	_	gi|189235014|ref|XP_971014.2|	PREDICTED: similar to Myosin binding subunit CG32156-PG [Tribolium castaneum]	57%	GO:0044710	_	_	_	_	_	_	K06270	PPP1R12A, MYPT1
comp19204_c0_seq2	509	gi|145357534|ref|NM_120282.3|	Arabidopsis thaliana PRA1-like protein A1 (PRA1.A1) mRNA, complete cds	100%	gi|21553976|gb|AAM63057.1|	unknown [Arabidopsis thaliana]	100%	GO:0005783;GO:0005634;GO:0006869;GO:0016558;GO:0006888;GO:0010351;GO:0006891	_	_	_	_	_	_	None	_
comp7429_c0_seq5	3762	_	_	_	gi|242004257|ref|XP_002423023.1|	IQ motif and Sec7 domain-containing protein, putative [Pediculus humanus corporis]	84%	GO:0043087;GO:0032012;GO:0005622;GO:0005086;GO:0005543	_	_	_	_	_	_	K12495	IQSEC
comp347_c0_seq146	5440	_	_	_	gi|193669165|ref|XP_001944917.1|	PREDICTED: PDZ and LIM domain protein Zasp-like isoform 1 [Acyrthosiphon pisum]	81%	GO:0008270	_	_	_	_	_	_	None	_
comp19315_c0_seq1	1717	gi|196049164|emb|CR380957.2|	Candida glabrata strain CBS138 chromosome K complete sequence	78%	gi|380014313|ref|XP_003691183.1|	PREDICTED: putative glycogen [starch]	89%	GO:0005978;GO:0005982;GO:0004373;GO:0005985	_	_	_	_	_	_	K00693	GYS
comp5802_c0_seq1	2492	_	_	_	_	_	_	_	_	_	_	_	_	_	None	_
comp25637_c0_seq1	490	gi|30685963|ref|NM_101724.2|	Arabidopsis thaliana zinc finger (C3HC4-type RING finger) family protein (AT1G18660) mRNA, complete cds	100%	gi|42571537|ref|NP_973859.1|	zinc finger (C3HC4-type RING finger) family protein [Arabidopsis thaliana]	100%	GO:0005634;GO:0006508;GO:0004672;GO:0008270;GO:0004176;GO:0019288;GO:0006510	_	_	_	_	_	_	None	_
comp5915_c0_seq2	2672	_	_	_	gi|321478847|gb|EFX89804.1|	hypothetical protein DAPPUDRAFT_303110 [Daphnia pulex]	77%	GO:0003707;GO:0005634;GO:0004887;GO:0006355;GO:0043565;GO:0008270;GO:0043401	6945.ISCW009328-PA	nuclear hormone receptor 48, putative	80.10%	_	KOG3575	_	K14035	NR1IN
comp33299_c0_seq1	377	_	_	_	_	_	_	_	_	_	_	_	_	_	None	_
comp56617_c0_seq1	583	_	_	_	_	_	_	_	_	_	_	_	_	_	None	_
comp26885_c0_seq1	420	_	_	_	gi|241631815|ref|XP_002410284.1|	conserved hypothetical protein [Ixodes scapularis]	58%	_	_	_	_	_	_	_	K10801	MBD4
comp53663_c0_seq2	466	_	_	_	_	_	_	_	_	_	_	_	_	_	None	_
comp19965_c0_seq3	949	gi|145336720|ref|NM_104265.3|	Arabidopsis thaliana eukaryotic translation initiation factor 2B-like protein (AT1G53880) mRNA, complete cds >gi|186490809|ref|NM_104268.5| Arabidopsis thaliana eukaryotic translation initiation factor 2B-like protein (AT1G53900) mRNA, complete cds	100%	gi|79365595|ref|NP_564643.2|	eukaryotic translation initiation factor 2B-like protein [Arabidopsis thaliana]	100%	GO:0005840;GO:0005085;GO:0003743;GO:0006446;GO:0043087;GO:0005851;GO:0005525;GO:0009507	3702.AT1G53880.1-P	GTP binding / translation initiation factor; GTP binding / translation initiation factor; FU [...]	100.00%	COG1184	_	_	K03239	EIF2B1
comp6895_c0_seq5	1331	_	_	_	_	_	_	_	_	_	_	_	_	_	None	_
comp52231_c0_seq1	1114	gi|145339980|ref|NM_116725.4|	Arabidopsis thaliana cardiolipin synthase (CLS) mRNA, complete cds	100%	gi|18412722|ref|NP_567273.1|	cardiolipin synthase [Arabidopsis putative phosphatidylglycerotransferase [Arabidopsis thaliana]	100%	GO:0016020;GO:0008654;GO:0008808;GO:0019722;GO:0005739	3702.AT4G04870.1-P	CLS (CARDIOLIPIN SYNTHASE); cardiolipin synthase/ phosphatidyltransferase; Encodes a protein [...]	100.00%	COG0558	_	_	K08744	CRLS
comp36680_c0_seq1	503	gi|145359583|ref|NM_125700.3|	Arabidopsis thaliana Sec14p-like phosphatidylinositol transfer family protein (AT5G63060) mRNA, complete cds	100%	gi|79546079|ref|NP_201111.2|	Sec14p-like phosphatidylinositol transfer family protein [Arabidopsis thaliana]	100%	GO:0005739;GO:0009507	_	_	_	_	_	_	None	_
comp2575_c0_seq2	3639	_	_	_	gi|156544622|ref|XP_001604197.1|	PREDICTED: ran-specific GTPase-activating protein-like [Nasonia vitripennis]	70%	_	7425.XP_001604197	similar to RAN binding protein	86.24%	COG5171	KOG0864	_	K15306	RANBP1
comp3258_c0_seq3	7498	_	_	_	gi|383847432|ref|XP_003699358.1|	PREDICTED: uncharacterized protein LOC100876381 [Megachile rotundata]	70%	_	_	_	_	_	_	_	None	_
comp50583_c0_seq1	1020	gi|42468484|emb|BX820169.1|	Arabidopsis thaliana Full-length cDNA Complete sequence from clone GSLTLS85ZB06 of Adult vegetative tissue of strain col-0 of Arabidopsis thaliana (thale cress)	99%	gi|13605677|gb|AAK32832.1|AF361819_1	At1g09870 [Arabidopsis thaliana]	100%	_	_	_	_	_	_	_	None	_
comp71058_c0_seq1	463	_	_	_	_	_	_	_	_	_	_	_	_	_	None	_
comp35959_c0_seq1	637	_	_	_	_	_	_	_	_	_	_	_	_	_	None	_
comp62328_c0_seq1	469	gi|79393347|ref|NM_111367.2|	Arabidopsis thaliana uncharacterized protein (AT3G04950) mRNA, complete cds	100%	gi|79393348|ref|NP_187146.2|	uncharacterized protein [Arabidopsis thaliana]	100%	_	_	_	_	_	_	_	None	_
comp42505_c0_seq1	1092	gi|42568352|ref|NM_124017.2|	Arabidopsis thaliana TIR-NBS-LRR class disease resistance protein (RPS6) mRNA, complete cds	100%	gi|10177584|dbj|BAB10815.1|	disease resistance protein-like [Arabidopsis thaliana]	100%	GO:0043531;GO:0007165;GO:0005524;GO:0006952;GO:0017111;GO:0005622	3702.AT5G46470.1-P	disease resistance protein (TIR-NBS-LRR class), putative; disease resistance protein (TIR-NB [...]	100.00%	_	KOG0619	_	None	_
comp553_c7_seq3	3350	_	_	_	gi|301605299|ref|XP_002932298.1|	PREDICTED: treslin-like [Xenopus (Silurana) tropicalis]	57%	GO:0006259;GO:0003676	_	_	_	_	_	_	None	_
comp688_c3_seq5	2957	_	_	_	gi|170048253|ref|XP_001851692.1|	glutathione synthetase [Culex glutathione synthetase [Culex quinquefasciatus]	75%	GO:0016874	7176.CPIJ009697-PA	glutathione synthetase	75.16%	_	KOG0021	_	K01920	E6.3.2.3, gshB
comp56885_c0_seq1	381	gi|145361951|ref|NM_180612.3|	Arabidopsis thaliana class I glutamine amidotransferase domain-containing protein (AT1G15040) mRNA, complete cds	100%	gi|30684146|ref|NP_850943.1|	class I glutamine amidotransferase domain-containing protein [Arabidopsis thaliana]	100%	GO:0006541;GO:0005634;GO:0016787;GO:2000032	_	_	_	_	_	_	None	_
comp36128_c0_seq1	1408	gi|145357887|ref|NM_121162.4|	Arabidopsis thaliana transducin/WD40 domain-containing protein (AT5G11240) mRNA, complete cds	100%	gi|30683535|ref|NP_196685.2|	transducin/WD40 domain-containing protein [Arabidopsis thaliana]	100%	_	_	_	_	_	_	_	K14546	UTP5, WDR43
comp43075_c0_seq1	587	_	_	_	_	_	_	_	_	_	_	_	_	_	None	_
comp2736_c0_seq3	1618	gi|241732650|ref|XM_002413833.1|	Ixodes scapularis secreted protein, putative, mRNA	98%	gi|405969029|gb|EKC34043.1|	Putative phospholipase B-like 2 [Crassostrea gigas]	76%	_	_	_	_	_	_	_	None	_
comp73326_c0_seq1	505	gi|145337252|ref|NM_105407.4|	Arabidopsis thaliana ELMO/CED-12 domain-containing protein (AT1G67400) mRNA, complete cds	100%	gi|79374282|ref|NP_564897.2|	ELMO/CED-12 domain-containing protein [Arabidopsis thaliana]	100%	GO:0005856;GO:0006909	_	_	_	_	_	_	None	_
comp2698_c0_seq1	760	_	_	_	_	_	_	_	_	_	_	_	_	_	None	_
comp22421_c0_seq2	668	_	_	_	_	_	_	_	_	_	_	_	_	_	None	_
comp24934_c0_seq1	449	_	_	_	_	_	_	_	_	_	_	_	_	_	None	_
comp59108_c0_seq1	385	gi|145336690|ref|NM_104195.2|	Arabidopsis thaliana map 4 kinase alpha1 (ATMAP4K ALPHA1) mRNA, complete cds	100%	gi|7769851|gb|AAF69529.1|AC008007_4	F12M16.4 [Arabidopsis thaliana]	100%	GO:0009611;GO:0005634;GO:0006486;GO:0005524;GO:0006468;GO:0045727;GO:0005737;GO:0006972;GO:0004713;GO:0009630;GO:0005819;GO:0009651	_	_	_	_	_	_	None	_
comp5476_c0_seq1	1534	_	_	_	gi|242014565|ref|XP_002427957.1|	parafibromin, putative [Pediculus humanus corporis]	75%	_	7070.XP_001810768	similar to CG11990-PA	75.74%	COG5157	_	_	K15175	CDC73
comp22851_c0_seq1	447	gi|79497102|ref|NM_119656.2|	Arabidopsis thaliana xanthine dehydrogenase 2 (XDH2) mRNA, complete cds	100%	gi|79497103|ref|NP_195216.2|	xanthine dehydrogenase 2 [Arabidopsis thaliana]	99%	GO:0009055;GO:0008762;GO:0051537;GO:0009414;GO:0005506;GO:0004855;GO:0050660;GO:0006118;GO:0055114;GO:0000302;GO:0006040;GO:0042554;GO:0046110	_	_	_	_	_	_	K00106	XDH
comp31412_c0_seq2	1169	_	_	_	gi|321459306|gb|EFX70361.1|	hypothetical protein DAPPUDRAFT_129893 [Daphnia pulex]	80%	GO:0055085;GO:0016021	7739.JGI94262	hypothetical protein	75.58%	_	KOG0752	_	K15085	SLC25A42
comp66848_c0_seq1	412	_	_	_	_	_	_	_	_	_	_	_	_	_	None	_
comp71210_c0_seq1	409	_	_	_	_	_	_	_	_	_	_	_	_	_	None	_
comp27892_c0_seq1	461	_	_	_	gi|3287776|sp|P81388.1|CU04_HOMAM	RecName: Full=Cuticle protein AMP4; AltName: Full=HA-AMP4	78%	_	_	_	_	_	_	_	None	_
comp9170_c0_seq2	1221	_	_	_	gi|91091240|ref|XP_968234.1|	PREDICTED: similar to Beta-1,3-glucosyltransferase (Beta3Glc-T) (Beta-3-glycosyltransferase-like) [Tribolium castaneum]	62%	_	_	_	_	_	_	_	K13675	B3GALTL
comp20296_c0_seq1	480	gi|330250293|gb|CP002685.1|	Arabidopsis thaliana chromosome 2, complete sequence	100%	gi|21618268|gb|AAM67318.1|	unknown [Arabidopsis thaliana]	100%	_	_	_	_	_	_	_	None	_
comp21758_c0_seq1	1158	gi|186510372|ref|NM_113324.4|	Arabidopsis thaliana aarF domain-containing kinase (AT3G24190) mRNA, complete cds	100%	gi|18404075|ref|NP_566745.1|	aarF domain-containing kinase [Arabidopsis thaliana]	100%	GO:0005524;GO:0009813;GO:0006468;GO:0010224;GO:0009744;GO:0004672;GO:0005886;GO:0009507	_	_	_	_	_	_	K08869	ADCK, ABC1
comp15793_c0_seq1	1082	gi|30682317|ref|NM_112112.2|	Arabidopsis thaliana uncharacterized protein (AT3G12760) mRNA, complete cds	100%	gi|18399737|ref|NP_566436.1|	uncharacterized protein [Arabidopsis thaliana]	100%	GO:0005634	3702.AT3G12760.1-P	unknown protein; FUNCTIONS IN: molecular_function unknown; INVOLVED IN: biological_process u [...]	100.00%	_	KOG3077	_	None	_
comp20811_c0_seq1	539	_	_	_	_	_	_	_	_	_	_	_	_	_	None	_
comp2236_c0_seq1	2003	_	_	_	_	_	_	_	_	_	_	_	_	_	None	_
comp74607_c0_seq1	353	_	_	_	_	_	_	_	_	_	_	_	_	_	None	_
comp39896_c0_seq1	2336	gi|79518938|ref|NM_122346.3|	Arabidopsis thaliana metal-nicotianamine transporter YSL2 (YSL2) mRNA, complete cds	100%	gi|79518939|ref|NP_197826.2|	metal-nicotianamine transporter YSL2 [Arabidopsis thaliana]	100%	GO:0048316;GO:0034755;GO:0051980;GO:0009624;GO:0005886	3702.AT5G24380.1-P	YSL2 (YELLOW STRIPE LIKE 2); oligopeptide transporter; closest Arabidopsis homolog of Zea ma [...]	100.00%	COG1297	_	_	None	_
comp10548_c0_seq1	1452	gi|145340634|ref|NM_118299.3|	Arabidopsis thaliana tobamovirus multiplication protein 1 (TOM1) mRNA, complete cds	100%	gi|18415765|ref|NP_567636.1|	tobamovirus multiplication protein 1 [Arabidopsis thaliana]	100%	GO:0005774;GO:0046786;GO:0006914;GO:0005886	3702.AT4G21790.1-P	TOM1 (TOBAMOVIRUS MULTIPLICATION 1); protein binding; encodes a host factor that is required [...]	100.00%	_	_	NOG295222	None	_
comp1334_c0_seq18	483	_	_	_	_	_	_	_	_	_	_	_	_	_	None	_
comp37774_c0_seq1	1288	_	_	_	_	_	_	_	_	_	_	_	_	_	None	_
comp44101_c0_seq1	491	gi|330250293|gb|CP002685.1|	Arabidopsis thaliana chromosome 2, complete sequence	100%	gi|15227459|ref|NP_181720.1|	curculin-like mannose-binding lectin fand PAN domain-containing protein [Arabidopsis thaliana]	100%	GO:0005524;GO:0006468;GO:0048438;GO:0007389;GO:0048439;GO:0030246;GO:0004672;GO:0048544;GO:0005886	_	_	_	_	_	_	None	_
comp1689_c1_seq6	1358	_	_	_	gi|270001020|gb|EEZ97467.1|	hypothetical protein TcasGA2_TC011298 [Tribolium castaneum]	80%	GO:0005856;GO:0005523	7070.XP_970292	similar to CG1539-PD, isoform D	82.03%	_	KOG3735	_	K10370	TMOD
comp25451_c0_seq3	645	gi|145338865|ref|NM_113258.4|	Arabidopsis thaliana mate efflux domain-containing protein (AT3G23550) mRNA, complete cds	97%	gi|15229468|ref|NP_188997.1|	mate efflux domain-containing protein [Arabidopsis thaliana]	98%	GO:0015238;GO:0009723;GO:0005886;GO:0015297;GO:0009636;GO:0006855	_	_	_	_	_	_	K03327	TC.MATE, SLC47A, norM, mdtK, dinF
comp1203_c0_seq14	845	_	_	_	_	_	_	_	_	_	_	_	_	_	None	_
comp617_c0_seq2	545	_	_	_	_	_	_	_	_	_	_	_	_	_	None	_
comp22043_c0_seq3	464	_	_	_	_	_	_	_	_	_	_	_	_	_	None	_
comp69376_c0_seq1	358	_	_	_	_	_	_	_	_	_	_	_	_	_	None	_
comp56216_c0_seq1	391	gi|42565982|ref|NM_115560.3|	Arabidopsis thaliana strictosidine synthase family protein (AT3G57010) mRNA, complete cds	100%	gi|15230182|ref|NP_191260.1|	strictosidine synthase family protein [Arabidopsis thaliana]	100%	GO:0005783;GO:0009813;GO:0016132;GO:0010224;GO:0005773;GO:0009744;GO:0016844;GO:0042432;GO:0009821;GO:0016114;GO:0009507	_	_	_	_	_	_	None	_
comp3373_c0_seq7	4177	_	_	_	gi|189236628|ref|XP_975657.2|	PREDICTED: similar to liprin-beta1, putative [Tribolium castaneum]	73%	_	_	_	_	_	_	_	None	_
comp17709_c0_seq2	522	_	_	_	_	_	_	_	_	_	_	_	_	_	None	_
comp895_c0_seq14	678	_	_	_	_	_	_	_	_	_	_	_	_	_	None	_
comp22401_c0_seq2	709	_	_	_	_	_	_	_	_	_	_	_	_	_	None	_
comp67634_c0_seq1	371	gi|186529381|ref|NM_001125901.1|	Arabidopsis thaliana DNA repair protein REV1 (REV1) mRNA, complete cds	100%	gi|2660674|gb|AAC79145.1|	hypothetical protein [Arabidopsis unnamed protein product [Arabidopsis thaliana]	99%	GO:0000287;GO:0005634;GO:0006281;GO:0006260;GO:0010090;GO:0010224;GO:0042575;GO:0010228;GO:0045010;GO:0003887;GO:0007155;GO:0003684;GO:0016926;GO:0050665	_	_	_	_	_	_	K03515	REV1
comp34746_c0_seq1	728	gi|332189094|gb|CP002684.1|	Arabidopsis thaliana chromosome 1, complete sequence	100%	gi|12597835|gb|AAG60145.1|AC074360_10	copper amine oxidase, putative [Arabidopsis thaliana]	100%	GO:0008131;GO:0005507;GO:0005576;GO:0048038;GO:0009308;GO:0055114	_	_	_	_	_	_	None	_
comp10766_c0_seq1	1303	_	_	_	gi|405966866|gb|EKC32098.1|	Zinc transporter ZIP1 [Crassostrea gigas]	61%	GO:0006810	_	_	_	_	_	_	K14709	SLC39A1_2_3, ZIP1_2_3
comp13142_c0_seq5	1398	_	_	_	_	_	_	_	_	_	_	_	_	_	None	_
comp13950_c0_seq1	1274	_	_	_	_	_	_	_	_	_	_	_	_	_	None	_
comp39449_c0_seq1	1887	_	_	_	gi|195493105|ref|XP_002094276.1|	GE21735 [Drosophila yakuba]	62%	_	_	_	_	_	_	_	None	_
comp914_c0_seq3	2446	_	_	_	gi|21666702|gb|AAM73800.1|AF445314_1	SCYLLA-like protein [Penaeus monodon]	87%	GO:0009968;GO:0005737	_	_	_	_	_	_	None	_
comp41182_c0_seq1	749	gi|222423454|dbj|AK317003.1|	Arabidopsis thaliana AT1G30820 mRNA, complete cds, clone: RAFL19-54-E04	100%	gi|15221525|ref|NP_174368.1|	CTP synthase-like protein [Arabidopsis thaliana]	100%	GO:0006541;GO:0046686;GO:0006221;GO:0006206;GO:0016740;GO:0005737;GO:0003883	_	_	_	_	_	_	K01937	E6.3.4.2, pyrG
comp46587_c0_seq1	484	_	_	_	gi|322788458|gb|EFZ14127.1|	hypothetical protein SINV_07362 [Solenopsis invicta]	63%	_	_	_	_	_	_	_	None	_
comp20888_c0_seq1	592	_	_	_	_	_	_	_	_	_	_	_	_	_	None	_
comp22792_c0_seq1	1136	_	_	_	_	_	_	_	_	_	_	_	_	_	None	_
comp29855_c0_seq1	559	_	_	_	_	_	_	_	_	_	_	_	_	_	None	_
comp67810_c0_seq1	359	_	_	_	_	_	_	_	_	_	_	_	_	_	None	_
comp13860_c0_seq1	1243	gi|145360182|ref|NM_127700.3|	Arabidopsis thaliana Rossmann-fold NAD(P)-binding domain-containing protein (SULA) mRNA, complete cds	100%	gi|18399648|ref|NP_565505.1|	Rossmann-fold NAD(P)-binding domain-containing protein [Arabidopsis thaliana]	100%	GO:0003824;GO:0019288;GO:0006098;GO:0000166;GO:0009941;GO:0016117;GO:0010027;GO:0010020;GO:0050662	3702.AT2G21280.1-P	SULA; binding / catalytic/ coenzyme binding; A nuclear-encoded, plastid-targeted protein (At [...]	100.00%	COG1090	KOG3019	_	K07071	K07071
comp40591_c0_seq1	398	_	_	_	_	_	_	_	_	_	_	_	_	_	None	_
comp12782_c0_seq2	2401	gi|194769827|ref|XM_001966967.1|	Drosophila ananassae GF21756 (Dana\GF21756), mRNA	80%	gi|66555624|ref|XP_396585.2|	PREDICTED: UNC93-like protein-like [Apis mellifera]	70%	_	_	_	_	_	_	_	None	_
comp33309_c0_seq1	467	_	_	_	gi|156403163|ref|XP_001639959.1|	predicted protein [Nematostella predicted protein [Nematostella vectensis]	65%	_	_	_	_	_	_	_	None	_
comp7021_c0_seq1	3396	_	_	_	gi|321478680|gb|EFX89637.1|	hypothetical protein DAPPUDRAFT_126775 [Daphnia pulex]	63%	GO:0008168;GO:0032259	_	_	_	_	_	_	None	_
comp55407_c0_seq1	373	gi|334185141|ref|NM_001202900.1|	Arabidopsis thaliana U3 small nucleolar RNA-associated protein 10 and NUC211 domain-containing protein (AT3G06530) mRNA, complete cds	100%	gi|12322679|gb|AAG51331.1|AC020580_11	hypothetical protein; 63771-52730 [Arabidopsis thaliana]	100%	GO:0005634;GO:0005515;GO:0005829;GO:0001510;GO:0009220;GO:0005773;GO:0009507	_	_	_	_	_	_	K14550	UTP10, HEATR1
comp19953_c0_seq8	1410	gi|222423530|dbj|AK317042.1|	Arabidopsis thaliana AT5G53050 mRNA, complete cds, clone: RAFL17-20-L10	100%	gi|42573668|ref|NP_974930.1|	hydrolase, alpha/beta fold family protein [Arabidopsis thaliana]	100%	GO:0008152;GO:0016787;GO:0005737	3702.AT5G53050.3-P	hydrolase, alpha/beta fold family protein; hydrolase, alpha/beta fold family protein; FUNCTI [...]	100.00%	COG0596	KOG4178	_	None	_
comp32980_c0_seq1	749	gi|291227158|ref|XM_002733508.1|	PREDICTED: Saccoglossus kowalevskii DNA-directed DNA polymerase epsilon-like (LOC100367259), mRNA	84%	gi|321461276|gb|EFX72310.1|	hypothetical protein DAPPUDRAFT_227571 [Daphnia pulex]	77%	GO:0016779;GO:0006139;GO:0003676	_	_	_	_	_	_	K02324	POLE1
comp64615_c0_seq1	563	gi|186491230|ref|NM_104450.3|	Arabidopsis thaliana putative galactinol--sucrose galactosyltransferase 1 (SIP1) mRNA, complete cds	100%	gi|15222768|ref|NP_175970.1|	putative galactinol--sucrose galactosyltransferase 1 [Arabidopsis thaliana]	100%	GO:0004553;GO:0016757;GO:0005975;GO:0005737	_	_	_	_	_	_	K06617	E2.4.1.82
comp14740_c0_seq1	4129	_	_	_	gi|189236477|ref|XP_974791.2|	PREDICTED: similar to CG33967 CG33967-PA [Tribolium castaneum]	73%	_	7070.XP_974791	similar to KIBRA protein	83.33%	COG5021	KOG0940	_	None	_
comp50832_c0_seq1	483	gi|186510840|ref|NM_001125329.1|	Arabidopsis thaliana uncharacterized protein (AT3G49645) mRNA, complete cds	100%	gi|186510841|ref|NP_001118801.1|	uncharacterized protein [Arabidopsis thaliana]	100%	GO:0017150;GO:0050660;GO:0055114;GO:0008033	_	_	_	_	_	_	K05543	DUS2
comp2987_c0_seq7	3822	_	_	_	gi|321473971|gb|EFX84937.1|	hypothetical protein DAPPUDRAFT_187724 [Daphnia pulex]	89%	GO:0005874;GO:0003777;GO:0007017;GO:0005871	_	_	_	_	_	_	K10407	KLC
comp39983_c0_seq1	410	_	_	_	_	_	_	_	_	_	_	_	_	_	None	_
comp12071_c0_seq1	655	gi|30694154|ref|NM_123650.2|	Arabidopsis thaliana thioredoxin-like protein Clot (AT5G42850) mRNA, complete cds	100%	gi|18422261|ref|NP_568614.1|	thioredoxin-like protein Clot [Arabidopsis thaliana]	100%	GO:0005737;GO:0045454	3702.AT5G42850.2-P	unknown protein; INVOLVED IN: cell redox homeostasis; LOCATED IN: cellular_component unknown [...]	100.00%	_	KOG3425	_	None	_
comp33331_c0_seq1	625	_	_	_	_	_	_	_	_	_	_	_	_	_	None	_
comp7956_c0_seq18	863	_	_	_	_	_	_	_	_	_	_	_	_	_	None	_
comp34795_c0_seq1	570	_	_	_	_	_	_	_	_	_	_	_	_	_	None	_
comp12383_c0_seq1	952	_	_	_	_	_	_	_	_	_	_	_	_	_	None	_
comp53319_c0_seq1	359	_	_	_	_	_	_	_	_	_	_	_	_	_	None	_
comp17110_c0_seq6	432	gi|186501683|ref|NM_127570.4|	Arabidopsis thaliana uncharacterized protein (COV1) mRNA, complete cds	100%	gi|110740443|dbj|BAF02116.1|	hypothetical protein [Arabidopsis thaliana]	100%	GO:0005634;GO:0005794	_	_	_	_	_	_	None	_
comp15321_c0_seq1	789	gi|334187931|ref|NM_001203464.1|	Arabidopsis thaliana uncharacterized protein (AT5G25360) mRNA, complete cds	99%	gi|15239401|ref|NP_197918.1|	uncharacterized protein [Arabidopsis thaliana]	100%	_	_	_	_	_	_	_	None	_
comp4198_c0_seq4	579	_	_	_	_	_	_	_	_	_	_	_	_	_	None	_
comp20223_c0_seq1	851	_	_	_	_	_	_	_	_	_	_	_	_	_	None	_
comp51554_c0_seq1	466	_	_	_	gi|296229529|ref|XP_002760298.1|	PREDICTED: hemicentin-1 [Callithrix jacchus]	66%	GO:0071711;GO:0033334	_	_	_	_	_	_	None	_
comp19660_c0_seq1	1538	_	_	_	_	_	_	_	_	_	_	_	_	_	None	_
comp52853_c0_seq1	391	_	_	_	_	_	_	_	_	_	_	_	_	_	None	_
comp62765_c0_seq1	422	gi|186523068|ref|NM_121531.5|	Arabidopsis thaliana RNA-binding KH domain-containing protein (AT5G15270) mRNA, complete cds	100%	gi|30685269|ref|NP_851040.1|	RNA-binding KH domain-containing protein [Arabidopsis thaliana]	100%	GO:0005634;GO:0003723	_	_	_	_	_	_	None	_
comp58041_c0_seq1	369	_	_	_	_	_	_	_	_	_	_	_	_	_	None	_
comp31116_c0_seq1	490	_	_	_	_	_	_	_	_	_	_	_	_	_	None	_
comp35714_c0_seq1	502	_	_	_	_	_	_	_	_	_	_	_	_	_	None	_
comp34082_c0_seq1	818	_	_	_	_	_	_	_	_	_	_	_	_	_	None	_
comp13912_c0_seq6	983	_	_	_	_	_	_	_	_	_	_	_	_	_	None	_
comp2141_c0_seq4	1649	_	_	_	_	_	_	_	_	_	_	_	_	_	None	_
comp33829_c0_seq1	1228	_	_	_	_	_	_	_	_	_	_	_	_	_	None	_
comp27913_c0_seq2	744	_	_	_	_	_	_	_	_	_	_	_	_	_	None	_
comp1924_c2_seq4	412	_	_	_	_	_	_	_	_	_	_	_	_	_	None	_
comp26104_c0_seq1	711	gi|79326378|ref|NM_001036721.1|	Arabidopsis thaliana calcium-binding protein CML19 (CEN2) mRNA, complete cds	100%	gi|79326379|ref|NP_001031798.1|	calcium-binding protein CML19 [Arabidopsis thaliana]	100%	GO:0030048;GO:0032440;GO:0005815;GO:0006281;GO:0051646;GO:0060151;GO:0055114;GO:0007067;GO:0009932;GO:0051645;GO:0005509;GO:0051301;GO:0005886;GO:0010053	3702.AT4G37010.2-P	caltractin, putative / centrin, putative; CENTRIN 2 (CEN2); FUNCTIONS IN: calcium ion bindin [...]	100.00%	COG5126	KOG0028	_	K13448	CML
comp62285_c0_seq1	503	_	_	_	_	_	_	_	_	_	_	_	_	_	None	_
comp48044_c0_seq1	1674	gi|30696797|ref|NM_148141.2|	Arabidopsis thaliana protein kinase family protein (AT5G56890) mRNA, complete cds	100%	gi|22327898|ref|NP_680446.1|	protein kinase family protein [Arabidopsis thaliana]	100%	GO:0004713;GO:0004674;GO:0005524;GO:0009069;GO:0006468;GO:0005886	3702.AT5G56890.1-P	protein kinase family protein; protein kinase family protein; FUNCTIONS IN: protein serine/t [...]	100.00%	COG0515	KOG1187	_	None	_
comp267_c1_seq13	654	_	_	_	_	_	_	_	_	_	_	_	_	_	None	_
comp66953_c0_seq1	399	gi|18417496|ref|NM_119140.1|	Arabidopsis thaliana Pathogenesis-related homeodomain protein (PRHA) mRNA, complete cds	100%	gi|15233766|ref|NP_194723.1|	Pathogenesis-related homeodomain protein [Arabidopsis thaliana]	100%	GO:0009733;GO:0045893;GO:0005515;GO:0005667;GO:0008270;GO:0043565;GO:0003700;GO:0045449	_	_	_	_	_	_	None	_
comp9005_c0_seq4	4602	gi|363745503|ref|XM_424694.3|	PREDICTED: Gallus gallus chromodomain helicase DNA binding protein 1 (CHD1), mRNA	72%	gi|189233881|ref|XP_970343.2|	PREDICTED: similar to Chromodomain-helicase-DNA-binding protein [Tribolium castaneum]	75%	GO:0004386;GO:0003676	_	_	_	_	_	_	K11367	CHD1
comp64281_c0_seq1	463	_	_	_	_	_	_	_	_	_	_	_	_	_	None	_
comp55209_c0_seq1	480	gi|332189094|gb|CP002684.1|	Arabidopsis thaliana chromosome 1, complete sequence	100%	gi|18394719|ref|NP_564077.1|	putative galacturonosyltransferase-like 1 [Arabidopsis thaliana]	100%	GO:0010051;GO:0005783;GO:0005982;GO:0009117;GO:0010363;GO:0047262;GO:0009863;GO:0032504;GO:0006612;GO:0006569;GO:0005985;GO:0010417;GO:0009867;GO:0009684;GO:0019344;GO:0052386;GO:0048366	_	_	_	_	_	_	None	_
comp35505_c0_seq1	1018	_	_	_	gi|332022970|gb|EGI63236.1|	Wee1-like protein kinase [Acromyrmex echinatior]	70%	GO:0016310;GO:0000166;GO:0004672	_	_	_	_	_	_	K06632	WEE1
comp6707_c0_seq3	1864	_	_	_	gi|346470315|gb|AEO35002.1|	hypothetical protein [Amblyomma maculatum]	76%	_	_	_	_	_	_	_	K14399	CLP1, HERB
comp3232_c0_seq1	1397	gi|240256162|ref|NM_001036714.5|	Arabidopsis thaliana catalase 2 (CAT2) mRNA, complete cds	100%	gi|15236264|ref|NP_195235.1|	catalase 2 [Arabidopsis thaliana]	100%	GO:0005982;GO:0005777;GO:0015947;GO:0045454;GO:0048573;GO:0006804;GO:0009705;GO:0009970;GO:0006635;GO:0004096;GO:0005515;GO:0003333;GO:0016558;GO:0005739;GO:0009507;GO:0005634;GO:0016036;GO:0020037;GO:0009409;GO:0008219;GO:0050897;GO:0006995;GO:0006568;GO:0042744;GO:0010319;GO:0015171;GO:0022626	_	_	_	_	_	_	K03781	katE, CAT
comp27101_c0_seq1	822	_	_	_	_	_	_	_	_	_	_	_	_	_	None	_
comp27838_c0_seq1	981	gi|312086794|ref|XM_003145170.1|	Loa loa RNA polymerase III 128kD subunit-PA (LOAG_09641) mRNA, complete cds	78%	gi|380017785|ref|XP_003692825.1|	PREDICTED: DNA-directed RNA polymerase III subunit RPC2 [Apis florea]	87%	GO:0003899;GO:0009304;GO:0032549;GO:0003677;GO:0005730;GO:0006144;GO:0006206;GO:0048565;GO:0031017	_	_	_	_	_	_	K03021	RPC2, POLR3B
comp38807_c0_seq1	705	_	_	_	_	_	_	_	_	_	_	_	_	_	None	_
comp57322_c0_seq1	511	gi|18412762|ref|NM_116736.1|	Arabidopsis thaliana callose synthase 11 (GSL1) mRNA, complete cds	100%	gi|18412763|ref|NP_567278.1|	callose synthase 11 [Arabidopsis CALSB_ARATH RecName: Full=Callose synthase 11; AltName: Full=1,3-beta-glucan synthase; AltName: Full=Pr	100%	GO:0007623;GO:0005982;GO:0052543;GO:0005985;GO:0006944;GO:0009556;GO:0006075;GO:0003843;GO:0000148	_	_	_	_	_	_	K11000	CALS
comp72548_c0_seq1	537	gi|332002898|gb|CP002688.1|	Arabidopsis thaliana chromosome 5, complete sequence	100%	gi|7573448|emb|CAB87762.1|	ankyrin-like protein [Arabidopsis ankyrin like protein [Arabidopsis thaliana]	100%	_	_	_	_	_	_	_	None	_
comp19958_c0_seq1	484	_	_	_	_	_	_	_	_	_	_	_	_	_	None	_
comp57366_c0_seq1	723	gi|145339617|ref|NM_115640.2|	Arabidopsis thaliana glycoside hydrolase family 28 protein / polygalacturonase (pectinase) family protein (AT3G57790) mRNA, complete cds	100%	gi|18410809|ref|NP_567055.1|	glycoside hydrolase family 28 protein / polygalacturonase (pectinase) family protein [Arabidopsis thaliana]	100%	GO:0005774;GO:0005982;GO:0005576;GO:0005985;GO:0005886;GO:0004650;GO:0007047	_	_	_	_	_	_	None	_
comp19740_c0_seq2	776	_	_	_	_	_	_	_	_	_	_	_	_	_	None	_
comp28631_c0_seq1	1013	_	_	_	gi|158295108|ref|XP_556655.3|	AGAP005978-PA [Anopheles gambiae str. PEST]	65%	GO:0005634;GO:0005515;GO:0005737	_	_	_	_	_	_	K09228	KRAB
comp30830_c0_seq1	2233	gi|145338222|ref|NM_111598.4|	Arabidopsis thaliana GPI transamidase component PIG-S-related protein (AT3G07180) mRNA, complete cds	100%	gi|22330899|ref|NP_187374.2|	GPI transamidase component PIG-S-related protein [Arabidopsis thaliana]	100%	GO:0005774;GO:0005634;GO:0005783	3702.AT3G07180.1-P	GPI transamidase component PIG-S-related; GPI transamidase component PIG-S-related; FUNCTION [...]	100.00%	_	KOG2459	_	K05291	PIGS
comp31080_c0_seq1	1569	gi|42573472|ref|NM_203104.1|	Arabidopsis thaliana SPOC dand transcription elongation factor S-II domain protein (AT5G25520) mRNA, complete cds	99%	gi|30689925|ref|NP_197934.2|	SPOC dand transcription elongation factor S-II domain protein [Arabidopsis thaliana]	100%	GO:0005634;GO:0006351	3702.AT5G25520.2-P	transcription elongation factor-related; transcription elongation factor-related; INVOLVED I [...]	100.00%	COG1594	_	_	None	_
comp45514_c0_seq1	576	_	_	_	_	_	_	_	_	_	_	_	_	_	None	_
comp21483_c0_seq1	637	gi|332640072|gb|CP002686.1|	Arabidopsis thaliana chromosome 3, complete sequence	100%	gi|145361267|ref|NP_683534.2|	uncharacterized protein [Arabidopsis thaliana]	100%	GO:0008270	3694.gw1.X.4115.1	hypothetical protein	78.95%	_	KOG4265	_	None	_
comp36572_c0_seq1	505	_	_	_	_	_	_	_	_	_	_	_	_	_	None	_
comp12438_c0_seq2	1304	_	_	_	_	_	_	_	_	_	_	_	_	_	None	_
comp13430_c0_seq1	2179	_	_	_	_	_	_	_	_	_	_	_	_	_	None	_
comp21460_c0_seq2	599	gi|42570840|ref|NM_201765.1|	Arabidopsis thaliana Tetraspanin family protein (AT2G20740) mRNA, complete cds	100%	gi|30681117|ref|NP_179667.2|	Tetraspanin family protein [Arabidopsis thaliana]	100%	GO:0016021;GO:0005737	_	_	_	_	_	_	None	_
comp24226_c0_seq1	1098	gi|42563548|ref|NM_111513.3|	Arabidopsis thaliana tubby-like F-box protein 9 (TLP9) mRNA, complete cds	100%	gi|15230707|ref|NP_187289.1|	tubby-like F-box protein 9 [Arabidopsis thaliana]	100%	GO:0009620;GO:0005515;GO:0008081;GO:0005667;GO:0006355;GO:0045449;GO:0003700	_	_	_	_	_	_	None	_
comp60209_c0_seq1	504	_	_	_	_	_	_	_	_	_	_	_	_	_	None	_
comp65378_c0_seq1	384	gi|332640072|gb|CP002686.1|	Arabidopsis thaliana chromosome 3, complete sequence	100%	gi|15229906|ref|NP_190008.1|	late embryogenesis abundant hydroxyproline-rich glycoprotein [Arabidopsis thaliana]	100%	GO:0009505;GO:0009506;GO:0005739;GO:0005886	_	_	_	_	_	_	None	_
comp42213_c0_seq1	554	gi|222424246|dbj|AK317412.1|	Arabidopsis thaliana AT4G25360 mRNA, partial sequence, clone: RAFL25-31-E04	100%	gi|22328922|ref|NP_194266.2|	protein trichome birefringence-like 18 [Arabidopsis thaliana]	100%	GO:0007165;GO:0010150;GO:0006950;GO:0009725;GO:0009628	_	_	_	_	_	_	None	_
comp30291_c0_seq1	540	_	_	_	_	_	_	_	_	_	_	_	_	_	None	_
comp16951_c0_seq1	385	gi|334188173|ref|NM_123724.4|	Arabidopsis thaliana Serine protease inhibitor, potato inhibitor I-type family protein (AT5G43580) mRNA, complete cds	100%	gi|334188174|ref|NP_199171.3|	Serine protease inhibitor, potato inhibitor I-type family protein [Arabidopsis thaliana]	100%	GO:0050832;GO:0009611;GO:0004867;GO:0005576;GO:0002213	59689.fgenesh1_pm.C_scaffold_8000389	annotation not avaliable	98.53%	_	_	NOG269908;NOG240537	None	_
comp5714_c0_seq2	1058	_	_	_	_	_	_	_	_	_	_	_	_	_	None	_
comp45299_c0_seq1	478	_	_	_	_	_	_	_	_	_	_	_	_	_	None	_
comp71738_c0_seq1	353	gi|30689684|ref|NM_129994.2|	Arabidopsis thaliana xylogen-like protein 10 (AT2G44300) mRNA, complete cds	100%	gi|15224863|ref|NP_181959.1|	xylogen-like protein 10 [Arabidopsis thaliana]	100%	GO:0008289;GO:0008233;GO:0006508;GO:0006869;GO:0005886;GO:0031225	_	_	_	_	_	_	None	_
comp4833_c0_seq1	860	gi|240254672|ref|NM_180148.4|	Arabidopsis thaliana glutathione S-transferase 6 (GSTF8) mRNA, complete cds	100%	gi|30690772|ref|NP_850479.1|	glutathione S-transferase 6 [Arabidopsis thaliana]	100%	GO:0042742;GO:0043295;GO:0009651;GO:0009941;GO:0005886;GO:0004364;GO:0005634;GO:0009409;GO:0009579;GO:0005774;GO:0006749;GO:0009407;GO:0080167;GO:0006803;GO:0010319;GO:0009570	3702.AT2G47730.1-P	ATGSTF8 (ARABIDOPSIS THALIANA GLUTATHIONE S-TRANSFERASE PHI 8); glutathione binding / glutat [...]	100.00%	COG0625	KOG0867	_	K00799	E2.5.1.18, gst
comp9074_c0_seq2	1209	gi|42460463|emb|BX827313.1|	Arabidopsis thaliana Full-length cDNA Complete sequence from clone GSLTLS38ZB10 of Adult vegetative tissue of strain col-0 of Arabidopsis thaliana (thale cress)	100%	gi|5725433|emb|CAB52442.1|	putative protein [Arabidopsis putative protein [Arabidopsis thaliana]	100%	GO:0005840;GO:0006446;GO:0003743;GO:0005618;GO:0009507	_	_	_	_	_	_	K02520	infC, MTIF3
comp23499_c0_seq1	1732	_	_	_	gi|348583906|ref|XP_003477713.1|	PREDICTED: extracellular matrix protein FRAS1-like [Cavia porcellus]	50%	_	_	_	_	_	_	_	None	_
comp12068_c0_seq3	1247	gi|145337983|ref|NM_111035.4|	Arabidopsis thaliana alpha/beta-hydrolase domain-containing protein (AT3G01690) mRNA, complete cds	100%	gi|15232168|ref|NP_186818.1|	alpha/beta-hydrolase domain-containing protein [Arabidopsis thaliana]	100%	GO:0005634;GO:0019344;GO:0008284	_	_	_	_	_	_	None	_
comp3718_c1_seq7	1133	_	_	_	gi|189234402|ref|XP_974971.2|	PREDICTED: similar to draper CG2086-PB [Tribolium castaneum]	75%	_	_	_	_	_	_	_	None	_
comp25845_c0_seq3	552	_	_	_	_	_	_	_	_	_	_	_	_	_	None	_
comp61997_c0_seq1	645	gi|334182211|ref|NM_001197954.1|	Arabidopsis thaliana transcription factor bHLH13 (AT1G01260) mRNA, complete cds	100%	gi|15223363|ref|NP_171634.1|	transcription factor bHLH13 [Arabidopsis thaliana]	100%	GO:0003677;GO:0006355;GO:0009753;GO:0046983;GO:0005667;GO:0045449;GO:0003700;GO:0009694;GO:0016491	_	_	_	_	_	_	None	_
comp61859_c0_seq1	432	gi|334182628|ref|NM_001198086.1|	Arabidopsis thaliana histone acetyltransferase HAC12 (HAC12) mRNA, complete cds	100%	gi|9954734|gb|AAG09087.1|AC026237_8	Unknown Protein [Arabidopsis thaliana]	100%	GO:0006355;GO:0048573;GO:0005667;GO:0008270;GO:0003712;GO:0000123;GO:0071555;GO:0009294;GO:0004402;GO:0010090;GO:0016573;GO:0042967;GO:0045010;GO:0009908;GO:0007155;GO:0048765;GO:0045449;GO:0009793	_	_	_	_	_	_	K04498	EP300, CREBBP, KAT3
comp2211_c0_seq1	1394	_	_	_	gi|66911391|gb|AAH97206.1|	LOC561562 protein [Danio rerio]	55%	GO:0003824	_	_	_	_	_	_	None	_
comp62049_c0_seq1	481	gi|145336689|ref|NM_104194.3|	Arabidopsis thaliana squamosa promoter binding protein-like 4 (SPL4) mRNA, complete cds	99%	gi|15219210|ref|NP_175723.1|	squamosa promoter binding protein-like 4 [Arabidopsis thaliana]	99%	GO:0003677;GO:0010321;GO:0005667;GO:0006355;GO:0045449;GO:0003700	3694.gw1.107.39.1	hypothetical protein	79.81%	_	_	NOG283776	None	_
comp5216_c0_seq3	372	_	_	_	gi|213512115|ref|NP_001134378.1|	Coiled-coil-helix-coiled-coil-helix domain-containing protein 8 [Salmo salar]	80%	_	9258.ENSOANP00000021921	coiled-coil-helix-coiled-coil-helix domain containing 8	87.50%	_	KOG4138	_	None	_
comp32293_c0_seq2	456	_	_	_	_	_	_	_	_	_	_	_	_	_	None	_
comp19460_c0_seq1	874	gi|332640072|gb|CP002686.1|	Arabidopsis thaliana chromosome 3, complete sequence	100%	gi|15232255|ref|NP_189412.1|	uncharacterized protein [Arabidopsis thaliana]	100%	GO:0003723;GO:0000373;GO:0009658;GO:0009507	3702.AT3G27750.1-P	unknown protein; FUNCTIONS IN: molecular_function unknown; INVOLVED IN: biological_process u [...]	100.00%	_	_	NOG227678	None	_
comp12085_c0_seq2	2925	gi|198465702|ref|XM_001353699.2|	Drosophila pseudoobscura pseudoobscura GA18858 (Dpse\GA18858), mRNA	81%	gi|189237416|ref|XP_001815363.1|	PREDICTED: similar to AGAP006590-PD [Tribolium castaneum]	87%	GO:0043087;GO:0005057;GO:0005622;GO:0035023;GO:0005543;GO:0005089	_	_	_	_	_	_	K05731	TIAM
comp13044_c0_seq3	1057	gi|332640072|gb|CP002686.1|	Arabidopsis thaliana chromosome 3, complete sequence	97%	gi|18396805|ref|NP_566223.1|	TIR-NBS class disease resistance protein [Arabidopsis thaliana]	89%	GO:0043531;GO:0007165;GO:0017111;GO:0031347;GO:0009627;GO:0005737	_	_	_	_	_	_	None	_
comp13027_c0_seq3	351	_	_	_	_	_	_	_	_	_	_	_	_	_	None	_
comp7450_c0_seq3	720	_	_	_	_	_	_	_	_	_	_	_	_	_	None	_
comp41031_c0_seq1	409	_	_	_	_	_	_	_	_	_	_	_	_	_	None	_
comp12869_c0_seq1	1468	gi|30689375|ref|NM_119393.2|	Arabidopsis thaliana cellulose synthase A catalytic subunit 1 [UDP-forming] (CESA1) mRNA, complete cds	100%	gi|15236786|ref|NP_194967.1|	cellulose synthase A catalytic subunit 1 [UDP-forming]	100%	GO:0006833;GO:0005982;GO:0006096;GO:0048767;GO:0048193;GO:0009664;GO:0016021;GO:0008270;GO:0005886;GO:0000902;GO:0006011;GO:0005985;GO:0006816;GO:0007030;GO:0042538;GO:0009750;GO:0005802;GO:0009266;GO:0005768;GO:0016760;GO:0046686;GO:0005794;GO:0009833;GO:0030244	_	_	_	_	_	_	K10999	CESA
comp40614_c0_seq1	521	_	_	_	_	_	_	_	_	_	_	_	_	_	None	_
comp20259_c0_seq1	1306	_	_	_	gi|335290355|ref|XP_003356152.1|	PREDICTED: zinc finger protein 551-like [Sus scrofa]	58%	_	_	_	_	_	_	_	None	_
comp59867_c0_seq1	605	gi|145340460|ref|NM_118211.4|	Arabidopsis thaliana 3-hydroxyisobutyrate dehydrogenase (AT4G20930) mRNA, complete cds	100%	gi|18415593|ref|NP_567617.1|	3-hydroxyisobutyrate dehydrogenase [Arabidopsis thaliana]	100%	GO:0004616;GO:0019521;GO:0008442;GO:0051287;GO:0006574;GO:0006098;GO:0006552;GO:0005739;GO:0006550	_	_	_	_	_	_	K00020	E1.1.1.31, mmsB
comp66107_c0_seq1	545	gi|334184372|ref|NM_001202648.1|	Arabidopsis thaliana Di-glucose binding protein with Kinesin motor domain (AT2G22610) mRNA, complete cds	100%	gi|334184371|ref|NP_179846.3|	Di-glucose binding protein with Kinesin motor domain [Arabidopsis thaliana]	100%	GO:0005524;GO:0005874;GO:0009909;GO:0051322;GO:0005737;GO:0051567;GO:0000911;GO:0048453;GO:0016572;GO:0000226;GO:0006342;GO:0007018;GO:0048451;GO:0031047;GO:0006306;GO:0003777	_	_	_	_	_	_	K10406	KIFC2_3
comp9213_c0_seq1	1161	gi|42454908|emb|BX830541.1|	Arabidopsis thaliana Full-length cDNA Complete sequence from clone GSLTFB8ZA05 of Flowers and buds of strain col-0 of Arabidopsis thaliana (thale cress)	98%	gi|22326868|ref|NP_197269.2|	hydrolase-like protein [Arabidopsis unnamed protein product [Arabidopsis thaliana]	100%	GO:0006886;GO:0005739;GO:0009941;GO:0031227;GO:0016788;GO:0006505	_	_	_	_	_	_	None	_
comp14311_c0_seq1	985	_	_	_	_	_	_	_	_	_	_	_	_	_	None	_
comp39395_c0_seq1	509	_	_	_	_	_	_	_	_	_	_	_	_	_	None	_
comp65953_c0_seq1	797	gi|145322921|ref|NM_001035707.2|	Arabidopsis thaliana serine/threonine kinase (ATPK7) mRNA, complete cds	100%	gi|15232201|ref|NP_189395.1|	serine/threonine kinase [Arabidopsis thaliana]	100%	GO:0004713;GO:0004674;GO:0005524;GO:0009069;GO:0006468	_	_	_	_	_	_	K08286	E2.7.11.-
comp38690_c0_seq1	1719	gi|145358214|ref|NM_121937.4|	Arabidopsis thaliana RAN GTPase-activating protein 2 (RANGAP2) mRNA, complete cds	100%	gi|15239712|ref|NP_197433.1|	RAN GTPase-activating protein 2 [Arabidopsis thaliana]	100%	GO:0005783;GO:0005635;GO:0048527;GO:0010388;GO:0009640;GO:0005098;GO:0005774;GO:0000085;GO:0006913;GO:0009407;GO:0009651;GO:0005886;GO:0009507	3694.gw1.X.6002.1	hypothetical protein	88.10%	COG5238	KOG1909	_	K14319	RANGAP1
comp51479_c0_seq2	496	_	_	_	gi|167381182|ref|XP_001735609.1|	hypothetical protein [Entamoeba dispar SAW760]	47%	_	_	_	_	_	_	_	None	_
comp71039_c0_seq1	359	_	_	_	_	_	_	_	_	_	_	_	_	_	None	_
comp49767_c0_seq1	1374	gi|334188350|ref|NM_124681.3|	Arabidopsis thaliana Ribonuclease P protein subunit P38-like protein (AT5G53020) mRNA, complete cds	100%	gi|334188351|ref|NP_200114.3|	Ribonuclease P protein subunit P38-like protein [Arabidopsis thaliana]	100%	_	_	_	_	_	_	_	None	_
comp3388_c0_seq2	555	_	_	_	gi|291237505|ref|XP_002738686.1|	PREDICTED: chromosome 7 open reading frame 23-like [Saccoglossus kowalevskii]	71%	_	_	_	_	_	_	_	None	_
comp2436_c0_seq2	1010	gi|30693147|ref|NM_103213.2|	Arabidopsis thaliana 14-3-3-like protein GF14 phi (GF14 PHI) mRNA, complete cds	96%	gi|18399524|ref|NP_564453.1|	14-3-3-like protein GF14 phi [Arabidopsis thaliana]	100%	GO:0005524;GO:0005635;GO:0006355;GO:0009845;GO:0009742;GO:0009965;GO:0009737;GO:0005774;GO:0045309;GO:0019904;GO:0005794;GO:0005829;GO:0016818;GO:0010162;GO:0005886;GO:0009793	_	_	_	_	_	_	K06630	YWHA
comp66933_c0_seq1	361	gi|332189094|gb|CP002684.1|	Arabidopsis thaliana chromosome 1, complete sequence	100%	gi|15223396|ref|NP_171649.1|	hydroquinone glucosyltransferase [Arabidopsis thaliana]	100%	GO:0080043;GO:0042178;GO:0009611;GO:0005634;GO:0006612;GO:0009636;GO:0010363;GO:0009651;GO:0009963;GO:0009507;GO:0009805	_	_	_	_	_	_	K08237	E2.4.1.218
comp73244_c0_seq1	434	gi|332656411|gb|CP002687.1|	Arabidopsis thaliana chromosome 4, complete sequence	100%	_	_	_	_	_	_	_	_	_	_	None	_
comp15185_c0_seq1	1876	_	_	_	gi|242006107|ref|XP_002423897.1|	conserved hypothetical protein [Pediculus humanus corporis]	62%	_	_	_	_	_	_	_	None	_
comp28156_c0_seq1	569	_	_	_	_	_	_	_	_	_	_	_	_	_	None	_
comp51685_c0_seq1	624	_	_	_	_	_	_	_	_	_	_	_	_	_	None	_
comp24002_c0_seq1	795	gi|145357775|ref|NM_120902.2|	Arabidopsis thaliana nuclear factor Y, subunit B12 (NF-YB12) mRNA, complete cds	100%	gi|18415737|ref|NP_568190.1|	nuclear factor Y, subunit B12 [Arabidopsis thaliana]	100%	GO:0005667;GO:0006355;GO:0046982;GO:0043565;GO:0045449;GO:0003700	3702.AT5G08190.1-P	NF-YB12 (NUCLEAR FACTOR Y, SUBUNIT B12); DNA binding / transcription factor; NUCLEAR FACTOR [...]	100.00%	COG5150	KOG0871	_	None	_
comp31789_c0_seq1	619	_	_	_	gi|380023017|ref|XP_003695328.1|	PREDICTED: beta-1,4-galactosyltransferase 7-like [Apis florea]	78%	GO:0016740	_	_	_	_	_	_	K00733	B4GALT7
comp22790_c0_seq2	472	_	_	_	gi|291233344|ref|XP_002736614.1|	PREDICTED: peroxisomal trans-2-enoyl-CoA reductase-like [Saccoglossus kowalevskii]	73%	_	_	_	_	_	_	_	K07753	PECR
comp33884_c0_seq1	444	_	_	_	_	_	_	_	_	_	_	_	_	_	None	_
comp74490_c0_seq1	363	gi|145358663|ref|NM_123360.4|	Arabidopsis thaliana uncharacterized protein (AT5G39970) mRNA, complete cds	100%	gi|10176989|dbj|BAB10221.1|	unnamed protein product [Arabidopsis thaliana]	100%	GO:0016901;GO:0005975;GO:0048038	_	_	_	_	_	_	None	_
comp34372_c0_seq3	731	_	_	_	gi|196123668|gb|ACG70181.1|	cathepsin D-like protein [Homarus americanus]	75%	GO:0008233	_	_	_	_	_	_	K01379	CTSD
comp27084_c0_seq1	1198	_	_	_	gi|149633109|ref|XP_001510722.1|	PREDICTED: TBC domain-containing protein kinase-like protein isoform 1 [Ornithorhynchus anatinus]	62%	GO:0005524;GO:0004672;GO:0006468	_	_	_	_	_	_	None	_
comp23485_c0_seq1	2363	_	_	_	gi|350409444|ref|XP_003488739.1|	PREDICTED: hypothetical protein LOC100749083 isoform 2 [Bombus impatiens]	61%	_	_	_	_	_	_	_	None	_
comp2725_c0_seq4	626	_	_	_	_	_	_	_	_	_	_	_	_	_	None	_
comp3772_c0_seq59	3122	_	_	_	gi|345488740|ref|XP_001605377.2|	PREDICTED: hypothetical protein LOC100121771 [Nasonia vitripennis]	77%	GO:0008407;GO:0005184;GO:0043025;GO:0008016;GO:0007218;GO:0043186;GO:0097159;GO:1901363;GO:0005925;GO:0046331;GO:0048190;GO:0008613;GO:0007286;GO:0006812;GO:0008360;GO:0004004;GO:0005811;GO:0042052;GO:0016028;GO:0005791;GO:0008154;GO:0000070;GO:0042045;GO:0005875;GO:0001737;GO:0005576;GO:0005739;GO:0008103;GO:0008278;GO:0030424;GO:0005634;GO:0016246;GO:0016084;GO:0051208;GO:0008179;GO:0017166;GO:…	_	_	_	_	_	_	None	_
comp14912_c0_seq1	2535	gi|332640072|gb|CP002686.1|	Arabidopsis thaliana chromosome 3, complete sequence	100%	gi|18403425|ref|NP_566710.1|	uncharacterized protein [Arabidopsis thaliana]	100%	GO:0005774;GO:0005634;GO:0005515	_	_	_	_	_	_	None	_
comp8973_c0_seq1	3743	_	_	_	gi|328704463|ref|XP_003242498.1|	PREDICTED: hypothetical protein LOC100575191 isoform 2 [Acyrthosiphon pisum]	75%	GO:0003779;GO:0071844	_	_	_	_	_	_	None	_
comp1210_c0_seq13	824	_	_	_	_	_	_	_	_	_	_	_	_	_	None	_
comp3970_c0_seq3	1488	_	_	_	gi|321470394|gb|EFX81370.1|	hypothetical protein DAPPUDRAFT_224227 [Daphnia pulex]	65%	_	_	_	_	_	_	_	None	_
comp7192_c0_seq1	813	gi|186511596|ref|NM_116921.4|	Arabidopsis thaliana coatomer subunit zeta-3 (AT4G08520) mRNA, complete cds	100%	gi|18413126|ref|NP_567337.1|	coatomer subunit zeta-3 [Arabidopsis thaliana]	100%	GO:0006886;GO:0030125;GO:0005886	3702.AT4G08520.1-P	clathrin adaptor complex small chain family protein; clathrin adaptor complex small chain fa [...]	100.00%	COG5541	KOG3343	_	None	_
comp37454_c0_seq1	414	_	_	_	_	_	_	_	_	_	_	_	_	_	None	_
comp19856_c0_seq4	381	_	_	_	_	_	_	_	_	_	_	_	_	_	None	_
comp60820_c0_seq1	423	_	_	_	_	_	_	_	_	_	_	_	_	_	None	_
comp59942_c0_seq1	402	_	_	_	_	_	_	_	_	_	_	_	_	_	None	_
comp67250_c0_seq1	582	gi|18395281|ref|NM_126262.1|	Arabidopsis thaliana glutamate decarboxylase 4 (GAD4) mRNA, complete cds	100%	gi|15226854|ref|NP_178310.1|	glutamate decarboxylase 4 [Arabidopsis thaliana]	99%	GO:0019530;GO:0005634;GO:0004351;GO:0006531;GO:0006536;GO:0006522;GO:0019482;GO:0005829;GO:0005516;GO:0030170	_	_	_	_	_	_	K01580	E4.1.1.15, gadB, gadA, GAD
comp9246_c0_seq2	1800	_	_	_	gi|91086385|ref|XP_974771.1|	PREDICTED: similar to RIKEN cDNA 9130404D08 [Tribolium castaneum]	76%	_	_	_	_	_	_	_	K11266	MAU2
comp16271_c0_seq2	760	gi|145338999|ref|NM_113649.3|	Arabidopsis thaliana uncharacterized protein (AT3G27340) mRNA, complete cds	100%	gi|15232144|ref|NP_189370.1|	uncharacterized protein [Arabidopsis thaliana]	100%	GO:0005739;GO:0009507	3702.AT3G27340.1-P	unknown protein; unknown protein; FUNCTIONS IN: molecular_function unknown; INVOLVED IN: bio [...]	100.00%	COG3536	_	_	K09422	MYBP
comp32692_c0_seq1	414	_	_	_	_	_	_	_	_	_	_	_	_	_	None	_
comp5240_c0_seq1	781	gi|332656411|gb|CP002687.1|	Arabidopsis thaliana chromosome 4, complete sequence	100%	gi|30683885|ref|NP_193431.2|	arabinogalactan family protein [Arabidopsis thaliana]	100%	_	_	_	_	_	_	_	None	_
comp23641_c0_seq1	886	_	_	_	_	_	_	_	_	_	_	_	_	_	None	_
comp3658_c0_seq1	1845	_	_	_	gi|390350411|ref|XP_003727405.1|	PREDICTED: guanine deaminase-like [Strongylocentrotus purpuratus]	67%	_	_	_	_	_	_	_	K01487	E3.5.4.3, guaD
comp9089_c0_seq2	3033	_	_	_	gi|321471084|gb|EFX82058.1|	hypothetical protein DAPPUDRAFT_101809 [Daphnia pulex]	70%	_	_	_	_	_	_	_	None	_
comp17877_c0_seq4	651	gi|145337130|ref|NM_105008.3|	Arabidopsis thaliana putative D-ribulose-5-phosphate 3-epimerase (AT1G63290) mRNA, complete cds	100%	gi|15221735|ref|NP_176518.1|	putative D-ribulose-5-phosphate 3-epimerase [Arabidopsis thaliana]	100%	GO:0015976;GO:0006098;GO:0046872;GO:0005829;GO:0005886;GO:0004750	_	_	_	_	_	_	K01783	rpe, RPE
comp8372_c0_seq2	2376	_	_	_	gi|242025600|ref|XP_002433212.1|	sodium/hydrogen exchanger, putative [Pediculus humanus corporis]	76%	GO:0016020;GO:0006885;GO:0006812;GO:0015299	7070.XP_001808952	similar to CG11328-PA, isoform A	75.86%	COG0025	_	_	K12041	SLC9A6_7, NHE6_7
comp18617_c0_seq1	1395	gi|42562596|ref|NM_103664.3|	Arabidopsis thaliana serpin-ZX (AT1G47710) mRNA, complete cds	100%	gi|289526917|pdb|3LE2|A	Chain A, Structure Of Arabidopsis Atserpin1. Native Stressed Conforma	100%	GO:0048046;GO:0004867;GO:0010951;GO:0030162;GO:0016740;GO:0004869	3702.AT1G47710.1-P	serpin, putative / serine protease inhibitor, putative; serpin, putative / serine protease i [...]	100.00%	COG4826	KOG2392	_	K13963	SERPINB
comp6317_c0_seq1	1240	_	_	_	_	_	_	_	_	_	_	_	_	_	None	_
comp55917_c0_seq1	516	_	_	_	gi|47211312|emb|CAF92105.1|	unnamed protein product [Tetraodon nigroviridis]	55%	_	_	_	_	_	_	_	None	_
comp11268_c0_seq1	1068	_	_	_	gi|307181418|gb|EFN69013.1|	Serine/threonine-protein kinase 16 [Camponotus floridanus]	75%	GO:0016310;GO:0000166;GO:0004672	_	_	_	_	_	_	K08856	STK16
comp2601_c0_seq1	2913	_	_	_	gi|158295993|ref|XP_001688892.1|	AGAP006526-PA [Anopheles gambiae str. PEST]	57%	_	7460.XP_001121584	similar to LIM and SH3 domain protein F42H10.3	87.50%	_	KOG1702	_	None	_
comp7217_c0_seq1	1503	gi|30678244|ref|NM_126612.2|	Arabidopsis thaliana enoyl-[acyl-carrier protein] reductase I (MOD1) mRNA, complete cds	100%	gi|18396215|ref|NP_565331.1|	enoyl-[acyl-carrier protein]	100%	GO:0016132;GO:0055114;GO:0000166;GO:0005507;GO:0006084;GO:0009651;GO:0004318;GO:0006633;GO:0009941;GO:0016126;GO:0006816;GO:0007030;GO:0042967;GO:0009579;GO:0005835;GO:0016631;GO:0009570	3702.AT2G05990.2-P	MOD1 (MOSAIC DEATH 1); enoyl-[acyl-carrier-protein] reductase (NADH)/ enoyl-[acyl-carrier-pr [...]	100.00%	COG0623	KOG0725	_	K00208	fabI
comp37730_c0_seq1	445	_	_	_	_	_	_	_	_	_	_	_	_	_	None	_
comp61618_c0_seq1	403	gi|30686447|ref|NM_121771.2|	Arabidopsis thaliana glycine/proline-rich protein (AT5G17650) mRNA, complete cds	100%	gi|15238005|ref|NP_197267.1|	glycine/proline-rich protein [Arabidopsis thaliana]	100%	_	_	_	_	_	_	_	None	_
comp27042_c0_seq1	1371	gi|145339378|ref|NM_115042.3|	Arabidopsis thaliana SAC domain-containing protein 8 (SAC8) mRNA, complete cds	100%	gi|30693541|ref|NP_190751.2|	SAC domain-containing protein 8 [Arabidopsis thaliana]	100%	GO:0042578	_	_	_	_	_	_	None	_
comp51752_c0_seq1	1079	gi|21403458|gb|AY084748.1|	Arabidopsis thaliana clone 116641 mRNA, complete sequence	100%	gi|18413393|ref|NP_567367.1|	uncharacterized protein [Arabidopsis thaliana]	100%	_	59689.fgenesh1_pm.C_scaffold_6002463	annotation not avaliable	95.62%	_	KOG4585	_	None	_
comp70242_c0_seq1	360	gi|332189094|gb|CP002684.1|	Arabidopsis thaliana chromosome 1, complete sequence	100%	gi|28416707|gb|AAO42884.1|	At1g22550 [Arabidopsis thaliana]	100%	GO:0006857;GO:0016021;GO:0005886;GO:0005215	_	_	_	_	_	_	None	_
comp52961_c0_seq1	592	_	_	_	_	_	_	_	_	_	_	_	_	_	None	_
comp12693_c0_seq1	464	_	_	_	_	_	_	_	_	_	_	_	_	_	None	_
comp69320_c0_seq1	492	_	_	_	_	_	_	_	_	_	_	_	_	_	None	_
comp11710_c0_seq1	1578	_	_	_	gi|347968223|ref|XP_312303.4|	AGAP002626-PA [Anopheles gambiae str. PEST]	70%	_	7165.AGAP002626-PA	AGAP002626-PA	75.25%	COG0705	_	_	K09650	PARL, PSARL, PCP1
comp23239_c0_seq1	691	_	_	_	_	_	_	_	_	_	_	_	_	_	None	_
comp41687_c0_seq1	569	_	_	_	_	_	_	_	_	_	_	_	_	_	None	_
comp5967_c0_seq1	810	_	_	_	gi|307205554|gb|EFN83859.1|	Sulfotransferase 1C4 [Harpegnathos saltator]	48%	_	_	_	_	_	_	_	None	_
comp9986_c0_seq1	1548	_	_	_	_	_	_	_	_	_	_	_	_	_	None	_
comp72176_c0_seq1	443	_	_	_	gi|340383087|ref|XP_003390049.1|	PREDICTED: hypothetical protein LOC100637138 [Amphimedon queenslandica]	56%	GO:0002009;GO:0040010;GO:0006898;GO:0010171;GO:0040035	_	_	_	_	_	_	K12460	KIDINS220, ARMS
comp67629_c0_seq1	385	gi|186500320|ref|NM_126977.3|	Arabidopsis thaliana minichromosome maintenance 9 (MCM9) mRNA, complete cds	100%	gi|186500321|ref|NP_179021.3|	minichromosome maintenance 9 [Arabidopsis thaliana]	100%	GO:0003677;GO:0005524;GO:0006260;GO:0017111	_	_	_	_	_	_	K10738	MCM9
comp61388_c0_seq1	431	gi|330250293|gb|CP002685.1|	Arabidopsis thaliana chromosome 2, complete sequence	100%	gi|18396010|ref|NP_565323.1|	alpha/beta-hydrolase domain-containing protein [Arabidopsis thaliana]	100%	GO:0016042;GO:0005634;GO:0046486;GO:0004806	_	_	_	_	_	_	None	_
comp117_c3_seq2	429	_	_	_	_	_	_	_	_	_	_	_	_	_	None	_
comp57241_c0_seq1	632	_	_	_	_	_	_	_	_	_	_	_	_	_	None	_
comp27563_c0_seq1	945	gi|18408733|ref|NM_114751.1|	Arabidopsis thaliana myb domain protein 45 (MYB45) mRNA, complete cds >gi|41619281|gb|AY519596.1| Arabidopsis thaliana MYB transcription factor (At3g48920) mRNA, complete cds	100%	gi|15229055|ref|NP_190461.1|	myb domain protein 45 [Arabidopsis myb-like protein [Arabidopsis thaliana]	100%	GO:0003677;GO:0000785;GO:0006355;GO:0009751;GO:0003682;GO:0005667;GO:0003700;GO:0045449	3702.AT3G48920.1-P	AtMYB45 (myb domain protein 45); DNA binding / transcription factor; Member of the R2R3 fact [...]	100.00%	COG5147	KOG0048	_	K09422	MYBP
comp2004_c0_seq1	1761	_	_	_	gi|322796984|gb|EFZ19300.1|	hypothetical protein SINV_06356 [Solenopsis invicta]	56%	_	_	_	_	_	_	_	None	_
comp30319_c0_seq1	775	_	_	_	_	_	_	_	_	_	_	_	_	_	None	_
comp3532_c0_seq4	9004	_	_	_	gi|328708711|ref|XP_001944135.2|	PREDICTED: protein outspread-like [Acyrthosiphon pisum]	66%	GO:0005543	_	_	_	_	_	_	None	_
comp9912_c0_seq3	4785	gi|110742409|dbj|AK227069.1|	Arabidopsis thaliana mRNA for hypothetical protein, partial cds, clone: RAFL09-64-B01	100%	gi|30679158|ref|NP_567238.2|	AAA-type ATPase family protein [Arabidopsis thaliana]	100%	_	_	_	_	_	_	_	None	_
comp34098_c0_seq1	1051	gi|334187531|ref|NM_147849.3|	Arabidopsis thaliana uncharacterized protein (AT5G08660) mRNA, complete cds	100%	gi|30682523|ref|NP_680154.2|	uncharacterized protein [Arabidopsis thaliana]	100%	_	_	_	_	_	_	_	None	_
comp20097_c0_seq1	2959	gi|145336297|ref|NM_102861.3|	Arabidopsis thaliana bifunctional aspartokinase/homoserine dehydrogenase 1 (AK-HSDH I) mRNA, complete cds	100%	gi|15221653|ref|NP_174408.1|	bifunctional aspartokinase/homoserine dehydrogenase 1 [Arabidopsis thaliana]	100%	GO:0016310;GO:0016597;GO:0000023;GO:0009085;GO:0019761;GO:0006566;GO:0004412;GO:0055114;GO:0006563;GO:0050661;GO:0019252;GO:0004072;GO:0006544;GO:0043085;GO:0009570	3702.AT1G31230.1-P	AK-HSDH I (ASPARTATE KINASE-HOMOSERINE DEHYDROGENASE I); aspartate kinase/ homoserine dehydr [...]	100.00%	COG0527	KOG0456	_	K12524	thrA
comp35573_c0_seq1	677	_	_	_	_	_	_	_	_	_	_	_	_	_	None	_
comp24116_c0_seq1	406	_	_	_	_	_	_	_	_	_	_	_	_	_	None	_
comp57136_c0_seq1	399	gi|334187048|ref|NM_119256.5|	Arabidopsis thaliana ethylene-responsive transcription factor ERF015 (AT4G31060) mRNA, complete cds	100%	_	_	_	_	_	_	_	_	_	_	None	_
comp5228_c0_seq6	4269	gi|220944871|gb|FJ630720.1|	Synthetic construct Drosophila melanogaster clone BO07245 encodes RhoBTB-RA	76%	gi|198466754|ref|XP_001354131.2|	GA19068 [Drosophila pseudoobscura pseudoobscura]	75%	GO:0007264;GO:0005622;GO:0005525	7237.FBpp0273973	GA19068	88.38%	COG1100	KOG0393	_	K07868	RHOBTB1_2
comp3512_c0_seq1	6404	_	_	_	gi|260825772|ref|XP_002607840.1|	hypothetical protein BRAFLDRAFT_199699 [Branchiostoma floridae]	73%	GO:0005634;GO:0006511;GO:0008233;GO:0016579;GO:0004221;GO:0031935	7739.JGI199699	hypothetical protein	76.24%	COG5077	KOG4598	_	K11857	USP47
comp11531_c0_seq1	1490	gi|332640072|gb|CP002686.1|	Arabidopsis thaliana chromosome 3, complete sequence	100%	gi|110740746|dbj|BAE98472.1|	hypothetical protein [Arabidopsis thaliana]	100%	GO:0008152;GO:0000166;GO:0009507;GO:0016491	_	_	_	_	_	_	None	_
comp12354_c0_seq1	3199	_	_	_	gi|260802742|ref|XP_002596251.1|	hypothetical protein BRAFLDRAFT_65994 [Branchiostoma floridae]	66%	GO:0016798	_	_	_	_	_	_	K01192	E3.2.1.25, MANBA, manB
comp11722_c0_seq1	955	_	_	_	_	_	_	_	_	_	_	_	_	_	None	_
comp26288_c0_seq4	493	_	_	_	_	_	_	_	_	_	_	_	_	_	None	_
comp5565_c0_seq1	951	_	_	_	_	_	_	_	_	_	_	_	_	_	None	_
comp39193_c0_seq1	404	gi|339773249|gb|JF729201.1|	Arabidopsis thaliana ecotype Col-0 mitochondrion, complete genome	100%	_	_	_	_	_	_	_	_	_	_	None	_
comp22926_c0_seq1	1054	gi|186478202|ref|NM_100530.4|	Arabidopsis thaliana uncharacterized protein (AT1G06510) mRNA, complete cds	100%	gi|30679709|ref|NP_172138.2|	uncharacterized protein [Arabidopsis thaliana]	100%	_	3702.AT1G06510.1-P	unknown protein; unknown protein; FUNCTIONS IN: molecular_function unknown; INVOLVED IN: bio [...]	100.00%	_	_	NOG243417	None	_
comp31790_c0_seq1	614	_	_	_	_	_	_	_	_	_	_	_	_	_	None	_
comp3009_c0_seq1	4092	_	_	_	gi|321471732|gb|EFX82704.1|	hypothetical protein DAPPUDRAFT_223760 [Daphnia pulex]	59%	_	_	_	_	_	_	_	None	_
comp60993_c0_seq1	748	gi|332002898|gb|CP002688.1|	Arabidopsis thaliana chromosome 5, complete sequence	100%	gi|15239862|ref|NP_199153.1|	uncharacterized protein [Arabidopsis thaliana]	100%	GO:0009507	_	_	_	_	_	_	None	_
comp48883_c0_seq1	1207	gi|332189094|gb|CP002684.1|	Arabidopsis thaliana chromosome 1, complete sequence	100%	gi|15222999|ref|NP_172847.1|	uncharacterized protein [Arabidopsis thaliana]	100%	GO:0005634	_	_	_	_	_	_	None	_
comp3356_c1_seq1	2758	_	_	_	gi|383862808|ref|XP_003706875.1|	PREDICTED: interferon regulatory factor 2-binding protein 2-like [Megachile rotundata]	51%	_	_	_	_	_	_	_	None	_
comp11343_c0_seq1	1637	_	_	_	gi|379046829|gb|AFC88032.1|	transforming growth factor-beta regulator I, partial [Scylla paramamosain]	92%	GO:0005634;GO:0009987	_	_	_	_	_	_	None	_
comp34658_c0_seq1	403	_	_	_	_	_	_	_	_	_	_	_	_	_	None	_
comp38956_c0_seq1	862	_	_	_	_	_	_	_	_	_	_	_	_	_	None	_
comp39127_c0_seq1	613	_	_	_	_	_	_	_	_	_	_	_	_	_	None	_
comp4916_c0_seq1	2821	gi|332189094|gb|CP002684.1|	Arabidopsis thaliana chromosome 1, complete sequence	98%	gi|18409138|ref|NP_564947.1|	AP2/ERF and B3 domain-containing transcription factor RAV2 [Arabidopsis thaliana]	97%	GO:0003677;GO:0005524;GO:0006118;GO:0055114;GO:0015706;GO:0006541;GO:0006525;GO:0010200;GO:0005667;GO:0009646;GO:0005507;GO:0008270;GO:0009651;GO:0005739;GO:0003700;GO:0045892;GO:0010167;GO:0006560;GO:0050897;GO:0046686;GO:0004353;GO:0045449	_	_	_	_	_	_	K09287	RAV
comp13689_c0_seq2	1593	gi|30692907|ref|NM_180765.1|	Arabidopsis thaliana high chlorophyll fluorescent 109 protein (HCF109) mRNA, complete cds	100%	gi|30692908|ref|NP_851096.1|	high chlorophyll fluorescent 109 protein [Arabidopsis thaliana]	100%	GO:0005840;GO:0018444;GO:0006444;GO:0030154;GO:0009902;GO:0006364;GO:0009965;GO:0045893;GO:0035304;GO:0006449;GO:0010207;GO:0042793;GO:0016149;GO:0010027;GO:0009570	_	_	_	_	_	_	K02836	prfB
comp69_c0_seq7	870	_	_	_	_	_	_	_	_	_	_	_	_	_	None	_
comp37834_c0_seq1	2235	gi|30678396|ref|NM_111033.2|	Arabidopsis thaliana uncharacterized protein (AT3G01670) mRNA, complete cds	100%	gi|6016724|gb|AAF01550.1|AC009325_20	unknown protein [Arabidopsis thaliana]	100%	GO:0043621;GO:0009507	_	_	_	_	_	_	None	_
comp2141_c0_seq17	413	_	_	_	_	_	_	_	_	_	_	_	_	_	None	_
comp553_c7_seq70	679	_	_	_	_	_	_	_	_	_	_	_	_	_	None	_
comp49102_c0_seq2	467	_	_	_	_	_	_	_	_	_	_	_	_	_	None	_
comp25338_c0_seq1	2238	_	_	_	gi|91085997|ref|XP_972384.1|	PREDICTED: similar to cyclin [Tribolium castaneum]	66%	GO:0005515	_	_	_	_	_	_	None	_
comp5680_c0_seq1	1428	_	_	_	_	_	_	_	_	_	_	_	_	_	None	_
comp61632_c0_seq1	528	gi|334184526|ref|NM_128357.6|	Arabidopsis thaliana acyl-CoA N-acyltransferase with RING/FYVE/PHD-type zinc finger domain-containing protein (AT2G27980) mRNA, complete cds	100%	gi|110741771|dbj|BAE98830.1|	hypothetical protein [Arabidopsis thaliana]	99%	GO:0008270	_	_	_	_	_	_	None	_
comp40913_c0_seq1	365	gi|332002898|gb|CP002688.1|	Arabidopsis thaliana chromosome 5, complete sequence	100%	gi|3319348|gb|AAC26237.1|	F9D12.6 gene product [Arabidopsis thaliana]	100%	GO:0000041;GO:0009506;GO:0005576;GO:0031225;GO:0009507	_	_	_	_	_	_	None	_
comp48123_c0_seq1	1539	gi|145336109|ref|NM_102349.3|	Arabidopsis thaliana NAD+ transporter 2 (NDT2) mRNA, complete cds	100%	gi|18395659|ref|NP_564233.1|	NAD+ transporter 2 [Arabidopsis unknown protein [Arabidopsis thaliana]	100%	GO:0043132;GO:0055085;GO:0051724;GO:0016021;GO:0005743;GO:0006839	3702.AT1G25380.1-P	mitochondrial substrate carrier family protein; mitochondrial substrate carrier family prote [...]	100.00%	_	KOG0757	_	K15115	SLC25A32, MFT
comp36988_c0_seq1	1066	gi|240254558|ref|NM_128710.6|	Arabidopsis thaliana secY protein transport-like protein (EMB2289) mRNA, complete cds	100%	gi|240254559|ref|NP_180711.4|	secY protein transport-like protein [Arabidopsis thaliana]	100%	GO:0016020;GO:0015031	39946.BGIOSIBCE018948	Os05g0397700	87.68%	COG0201	_	_	None	_
comp51971_c0_seq1	1045	_	_	_	gi|383856390|ref|XP_003703692.1|	PREDICTED: protein kinase C-binding protein NELL1-like [Megachile rotundata]	76%	_	_	_	_	_	_	_	None	_
comp37949_c0_seq1	1684	gi|79346259|ref|NM_101725.2|	Arabidopsis thaliana protein kinase domain-containing protein (IBS1) mRNA, complete cds	100%	gi|79346260|ref|NP_173302.2|	protein kinase domain-containing protein [Arabidopsis thaliana]	100%	GO:0005634;GO:0004713;GO:0004674;GO:0005524;GO:0009069;GO:0006468	3702.AT1G18670.1-P	IBS1 (IMPAIRED IN BABA-INDUCED STERILITY 1); ATP binding / kinase/ protein kinase/ protein s [...]	100.00%	COG0515	_	_	None	_
comp6563_c0_seq2	549	_	_	_	_	_	_	_	_	_	_	_	_	_	None	_
comp12365_c0_seq1	1005	_	_	_	_	_	_	_	_	_	_	_	_	_	None	_
comp11385_c0_seq3	1588	_	_	_	gi|307182509|gb|EFN69716.1|	Putative inorganic phosphate cotransporter [Camponotus floridanus]	66%	GO:0006810	_	_	_	_	_	_	K08193	SLC17A
comp65797_c0_seq1	482	gi|371912179|dbj|AK392000.1|	Sus scrofa mRNA, clone: HTMT10041D12, expressed in hypothalamus	100%	gi|311250094|ref|XP_003123955.1|	PREDICTED: histidine triad nucleotide-binding protein 1-like [Sus scrofa]	100%	GO:0005634;GO:0016787;GO:0008152;GO:0005886;GO:0005737	9823.ENSSSCP00000015173	histidine triad nucleotide binding protein 1	100.00%	COG0537	KOG3275	_	None	_
comp56240_c0_seq1	801	gi|145338291|ref|NM_111770.2|	Arabidopsis thaliana Cyclin/Brf1-like TBP-binding protein (AT3G09360) mRNA, complete cds	100%	gi|6478939|gb|AAF14044.1|AC011436_28	putative transcription factor [Arabidopsis thaliana]	100%	GO:0005634;GO:0003677;GO:0000785;GO:0045893;GO:0006352;GO:0003682;GO:0017025;GO:0008270	_	_	_	_	_	_	K15196	BRF1, GTF3B
comp5267_c0_seq2	3285	_	_	_	gi|321463653|gb|EFX74667.1|	hypothetical protein DAPPUDRAFT_324061 [Daphnia pulex]	59%	GO:0008270	_	_	_	_	_	_	None	_
comp457_c0_seq4	2245	_	_	_	gi|269063710|emb|CAS85140.1|	squid, variant A [Blattella germanica]	77%	GO:1901363;GO:0097159	7070.XP_976197	similar to CG16901-PC, isoform C	83.56%	COG0724	KOG4205	_	K03102	SQD
comp37814_c0_seq1	530	_	_	_	gi|270015511|gb|EFA11959.1|	hypothetical protein TcasGA2_TC005046 [Tribolium castaneum]	66%	_	_	_	_	_	_	_	None	_
comp18096_c0_seq1	391	_	_	_	_	_	_	_	_	_	_	_	_	_	None	_
comp65725_c0_seq2	394	_	_	_	_	_	_	_	_	_	_	_	_	_	None	_
comp27035_c0_seq2	671	_	_	_	_	_	_	_	_	_	_	_	_	_	None	_
comp36475_c0_seq1	603	gi|42568410|ref|NM_124273.4|	Arabidopsis thaliana HAD-superfamily hydrolase, subfamily IG, 5'-nucleotidase (AT5G48960) mRNA, complete cds	100%	gi|22327657|ref|NP_199707.2|	HAD-superfamily hydrolase, subfamily IG, 5'-nucleotidase [Arabidopsis thaliana]	100%	_	39946.BGIOSIBCE001143	Putative uncharacterized protein	78.95%	_	KOG2469	_	None	_
comp62425_c0_seq1	409	gi|79344743|ref|NM_101342.3|	Arabidopsis thaliana Cytochrome b561/ferric reductase transmembrane-like protein (AT1G14730) mRNA, complete cds	100%	gi|8778213|gb|AAF79222.1|AC006917_7	F10B6.13 [Arabidopsis thaliana]	100%	GO:0016021	_	_	_	_	_	_	K08360	CYB561
comp48163_c0_seq1	421	_	_	_	_	_	_	_	_	_	_	_	_	_	None	_
comp24557_c0_seq1	813	gi|332640072|gb|CP002686.1|	Arabidopsis thaliana chromosome 3, complete sequence	100%	gi|240255269|ref|NP_186925.4|	histidyl-tRNA synthetase [Arabidopsis thaliana]	100%	_	_	_	_	_	_	_	K01892	HARS, hisS
comp12593_c0_seq1	877	_	_	_	_	_	_	_	_	_	_	_	_	_	None	_
comp42671_c0_seq1	548	_	_	_	_	_	_	_	_	_	_	_	_	_	None	_
comp11764_c0_seq1	1098	_	_	_	_	_	_	_	_	_	_	_	_	_	None	_
comp24312_c0_seq1	1340	gi|145357601|ref|NM_120442.3|	Arabidopsis thaliana GDSL esterase/lipase (AT5G03610) mRNA, complete cds	100%	gi|15242811|ref|NP_195981.1|	GDSL esterase/lipase [Arabidopsis GDL71_ARATH RecName: Full=GDSL esterase/lipase At5g03610; AltName: Full=Extracellular lipase At5g03610	100%	GO:0016042;GO:0004091;GO:0016298;GO:0005576	3702.AT5G03610.1-P	GDSL-motif lipase/hydrolase family protein; GDSL-motif lipase/hydrolase family protein; FUNC [...]	100.00%	COG3240	_	NOG295102	None	_
comp51335_c0_seq1	372	gi|332189094|gb|CP002684.1|	Arabidopsis thaliana chromosome 1, complete sequence	100%	gi|12325279|gb|AAG52586.1|AC016529_17	hypothetical protein; 14673-17893 [Arabidopsis thaliana]	100%	GO:0009690;GO:0005576;GO:0019344;GO:0005886	_	_	_	_	_	_	None	_
comp18917_c0_seq1	755	_	_	_	_	_	_	_	_	_	_	_	_	_	None	_
comp15563_c0_seq1	605	_	_	_	_	_	_	_	_	_	_	_	_	_	None	_
comp69450_c0_seq1	387	gi|332189094|gb|CP002684.1|	Arabidopsis thaliana chromosome 1, complete sequence	100%	gi|79351534|ref|NP_173844.2|	FAD/NAD(P)-binding oxidoreductase family protein [Arabidopsis thaliana]	100%	GO:0055114;GO:0016491	_	_	_	_	_	_	None	_
comp22231_c0_seq1	587	_	_	_	_	_	_	_	_	_	_	_	_	_	None	_
comp43323_c0_seq1	973	gi|330250293|gb|CP002685.1|	Arabidopsis thaliana chromosome 2, complete sequence	97%	gi|15225474|ref|NP_181480.1|	ABC transporter B family member 6 [Arabidopsis thaliana]	100%	GO:0005524;GO:0016021;GO:0005886;GO:0010541;GO:0010315;GO:0055085;GO:0005634;GO:0009506;GO:0010329;GO:0042626;GO:0048440;GO:0010048;GO:0010540;GO:0043481;GO:0006487;GO:0006200	_	_	_	_	_	_	K05658	ABCB1
comp32091_c0_seq1	1102	_	_	_	gi|340379060|ref|XP_003388045.1|	PREDICTED: GDP-L-fucose synthase-like [Amphimedon queenslandica]	78%	GO:0009225;GO:0003824;GO:0005488	_	_	_	_	_	_	K02377	E1.1.1.271, fcl
comp106_c0_seq1	863	gi|115291339|gb|DQ907945.1|	Litopenaeus vannamei oncoprotein nm23 mRNA, complete cds	84%	gi|115291340|gb|ABI93176.1|	oncoprotein nm23 [Litopenaeus vannamei]	99%	GO:0007399;GO:0005634;GO:0030154;GO:0005524;GO:0006241;GO:0006165;GO:0005737;GO:0004550;GO:0006228;GO:0046872;GO:0006144;GO:0006897;GO:0006206;GO:0005886;GO:0006183	7955.ENSDARP00000099319	nucleoside diphosphate kinase B	87.42%	COG0105	KOG0888	_	K00940	E2.7.4.6, ndk
comp71820_c0_seq1	426	gi|334186428|ref|NM_001203768.1|	Arabidopsis thaliana subtilisin-like protease (AT4G10550) mRNA, complete cds	100%	gi|4115920|gb|AAD03431.1|	similar to the subtilase family of serine proteases (Pfam: PF00082, score; 45.8, E=1.1e-11, n=2) [Arabidopsis thaliana]	100%	GO:0004252;GO:0006508;GO:0005618;GO:0042802;GO:0043086;GO:0005576;GO:0009507	_	_	_	_	_	_	None	_
comp45962_c0_seq1	401	gi|110742323|dbj|AK227023.1|	Arabidopsis thaliana mRNA for disease resistance like protein, complete cds, clone: RAFL09-48-J22	97%	gi|42568255|ref|NP_198990.3|	TIR-NBS-LRR class disease resistance protein [Arabidopsis thaliana]	100%	GO:0043531;GO:0007165;GO:0005524;GO:0006952;GO:0017111;GO:0005622	_	_	_	_	_	_	None	_
comp32201_c0_seq1	457	_	_	_	_	_	_	_	_	_	_	_	_	_	None	_
comp1237_c0_seq1	1842	gi|198464699|ref|XM_001353296.2|	Drosophila pseudoobscura pseudoobscura GA19474 (Dpse\GA19474), mRNA	78%	gi|307170125|gb|EFN62543.1|	Charged multivesicular body protein 5 [Camponotus floridanus]	90%	GO:0015031	7217.FBpp0127092	GF23900	87.59%	_	KOG1655	_	K12198	CHMP5, VPS60
comp8717_c0_seq8	3112	_	_	_	gi|291226761|ref|XP_002733362.1|	PREDICTED: phosphofurin acidic cluster sorting protein 1-like [Saccoglossus kowalevskii]	59%	GO:0000042;GO:0030137;GO:0048471;GO:0032092	_	_	_	_	_	_	None	_
comp48019_c0_seq1	536	_	_	_	gi|157104226|ref|XP_001648310.1|	hypothetical protein AaeL_AAEL004026 [Aedes aegypti]	51%	_	_	_	_	_	_	_	K08582	CAPN15
comp9326_c0_seq1	841	_	_	_	_	_	_	_	_	_	_	_	_	_	None	_
comp18627_c0_seq1	1565	gi|334182588|ref|NM_101388.4|	Arabidopsis thaliana protein-protein interaction regulator family protein (AT1G15200) mRNA, complete cds	100%	gi|334182590|ref|NP_001184999.1|	protein-protein interaction regulator family protein [Arabidopsis thaliana]	100%	GO:0005634	_	_	_	_	_	_	K13114	PNN
comp44789_c0_seq1	361	_	_	_	_	_	_	_	_	_	_	_	_	_	None	_
comp22473_c0_seq1	1180	gi|42569170|ref|NM_127560.3|	Arabidopsis thaliana CRS2-associated factor 1 (CAF1) mRNA, complete cds	100%	gi|18399222|ref|NP_565462.1|	CRS2-associated factor 1 [Arabidopsis thaliana]	100%	GO:0003723;GO:0000373;GO:0006399;GO:0006364;GO:0009658;GO:0009507	_	_	_	_	_	_	None	_
comp20481_c0_seq1	467	_	_	_	_	_	_	_	_	_	_	_	_	_	None	_
comp2977_c0_seq1	3939	_	_	_	gi|115943704|ref|XP_798718.2|	PREDICTED: transmembrane protein 165-like isoform 2 [Strongylocentrotus purpuratus]	78%	GO:0016021	7668.XP_794087	similar to conserved hypothetical protein	87.61%	COG2119	KOG2881	_	None	_
comp899_c0_seq2	3446	_	_	_	gi|133754273|gb|ABO38431.1|	inhibitor of apoptosis protein [Penaeus monodon]	64%	GO:0046872	_	_	_	_	_	_	K04725	BIRC2S
comp59478_c0_seq1	351	_	_	_	_	_	_	_	_	_	_	_	_	_	None	_
comp5344_c0_seq4	1157	_	_	_	_	_	_	_	_	_	_	_	_	_	None	_
comp4577_c0_seq9	2812	_	_	_	_	_	_	_	_	_	_	_	_	_	None	_
comp15597_c0_seq6	729	gi|145340010|ref|NM_116916.3|	Arabidopsis thaliana MAPK/ERK kinase kinase 3 (MEKK3) mRNA, complete cds	96%	gi|15236509|ref|NP_192587.1|	MAPK/ERK kinase kinase 3 [Arabidopsis thaliana]	95%	GO:0005634;GO:0005524;GO:0052543;GO:0009069;GO:0006468;GO:0006944;GO:0009556;GO:0004674	_	_	_	_	_	_	None	_
comp347_c0_seq191	5055	_	_	_	gi|193669165|ref|XP_001944917.1|	PREDICTED: PDZ and LIM domain protein Zasp-like isoform 1 [Acyrthosiphon pisum]	80%	GO:0008270;GO:0016740	_	_	_	_	_	_	None	_
comp42846_c0_seq1	359	_	_	_	_	_	_	_	_	_	_	_	_	_	None	_
comp35042_c0_seq2	753	_	_	_	_	_	_	_	_	_	_	_	_	_	None	_
comp69943_c0_seq1	866	gi|18413411|ref|NM_117170.1|	Arabidopsis thaliana ankyrin repeat-containing protein (AT4G11000) mRNA, complete cds	100%	gi|3513742|gb|AAC33958.1|	contains similarity to Zea mays embryogenesis transmembrane protein (GB:X97570) [Arabidopsis thaliana]	100%	_	_	_	_	_	_	_	None	_
comp19788_c0_seq1	418	gi|332002898|gb|CP002688.1|	Arabidopsis thaliana chromosome 5, complete sequence	100%	gi|29824331|gb|AAP04126.1|	unknown protein [Arabidopsis thaliana]	100%	GO:0048046;GO:0005634;GO:0009817;GO:0009505;GO:0030246;GO:0010200;GO:0005886;GO:0009507	_	_	_	_	_	_	None	_
comp9073_c0_seq1	2143	_	_	_	_	_	_	_	_	_	_	_	_	_	None	_
comp49431_c0_seq1	672	gi|332189094|gb|CP002684.1|	Arabidopsis thaliana chromosome 1, complete sequence	100%	gi|15219186|ref|NP_173623.1|	F-box/kelch-repeat protein [Arabidopsis thaliana]	100%	GO:0005737	_	_	_	_	_	_	None	_
comp29723_c0_seq1	1007	gi|332656411|gb|CP002687.1|	Arabidopsis thaliana chromosome 4, complete sequence	100%	gi|18416267|ref|NP_567693.1|	Dof zinc finger protein DOF4.6 [Arabidopsis thaliana]	100%	GO:0003677;GO:0005667;GO:0006355;GO:0008270;GO:0045449;GO:0003700	_	_	_	_	_	_	None	_
comp13222_c0_seq3	2149	_	_	_	gi|391343153|ref|XP_003745877.1|	PREDICTED: RUN domain-containing protein 1-like [Metaseiulus occidentalis]	62%	_	_	_	_	_	_	_	None	_
comp74344_c0_seq1	356	gi|334186257|ref|NM_116302.4|	Arabidopsis thaliana putative two-component response regulator-like APRR8 (APRR8) mRNA, complete cds	100%	gi|52783218|sp|O23100.2|APRR8_ARATH	RecName: Full=Putative two-component response regulator-like APRR8; AltName: Full=Pseudo-response regulator 8	99%	GO:0000160;GO:0006355;GO:0005622;GO:0035556;GO:0045449;GO:0000156	_	_	_	_	_	_	None	_
comp3230_c0_seq1	643	gi|30689396|ref|NM_119399.2|	Arabidopsis thaliana ubiquinol-cytochrome c reductase subunit 7 (AT4G32470) mRNA, complete cds	100%	gi|15236811|ref|NP_194973.1|	ubiquinol-cytochrome c reductase subunit 7 [Arabidopsis thaliana]	100%	GO:0006096;GO:0008121;GO:0006118;GO:0051788;GO:0006511;GO:0015992;GO:0005886;GO:0006122;GO:0005750;GO:0009060;GO:0005774;GO:0045285;GO:0080129;GO:0046686;GO:0009536;GO:0009853;GO:0045153	3702.AT4G32470.1-P	ubiquinol-cytochrome C reductase complex 14 kDa protein, putative; ubiquinol-cytochrome C re [...]	100.00%	_	KOG3440	_	K00417	QCR7, UQCRB
comp347_c0_seq298	3781	gi|33354296|gb|AC107505.6|	Rattus norvegicus 18 BAC CH230-129O15 (Children's Hospital Oakland Research Institute) complete sequence	97%	gi|345523050|gb|AEO00784.1|	Z-band PDZ-motif protein 52 isoform 6 [Drosophila melanogaster]	63%	GO:0008270;GO:0016740	_	_	_	_	_	_	None	_
comp12453_c0_seq3	710	gi|145361335|ref|NM_179097.2|	Arabidopsis thaliana Rossmann-fold NAD(P)-binding domain-containing protein (AT4G23430) mRNA, complete cds	97%	gi|30686197|ref|NP_849428.1|	Rossmann-fold NAD(P)-binding domain-containing protein [Arabidopsis thaliana]	100%	GO:0000166;GO:0005516;GO:0015031;GO:0055114;GO:0005886;GO:0009706;GO:0016491	_	_	_	_	_	_	None	_
comp25855_c0_seq1	2257	_	_	_	gi|326667603|ref|XP_001920285.3|	PREDICTED: rapamycin-insensitive companion of mTOR, partial [Danio rerio]	57%	GO:0031532;GO:0007169;GO:0031932;GO:0005515;GO:0051896;GO:0032956;GO:0032008	_	_	_	_	_	_	K08267	RICTOR
comp10254_c0_seq1	632	gi|145360689|ref|NM_129239.3|	Arabidopsis thaliana uncharacterized protein (AT2G36835) mRNA, complete cds	100%	gi|18404248|ref|NP_565852.1|	uncharacterized protein [Arabidopsis thaliana]	100%	GO:0009941	3702.AT2G36835.1-P	unknown protein; unknown protein; FUNCTIONS IN: molecular_function unknown; INVOLVED IN: bio [...]	100.00%	_	_	NOG281765	None	_
comp57503_c0_seq1	394	gi|145359258|ref|NM_124871.3|	Arabidopsis thaliana CRS2-associated factor 2 (AT5G54890) mRNA, complete cds	100%	gi|15240416|ref|NP_200300.1|	CRS2-associated factor 2 [Arabidopsis thaliana]	100%	GO:0006397;GO:0003723;GO:0030529;GO:0005739;GO:0008380	_	_	_	_	_	_	None	_
comp8801_c0_seq1	944	_	_	_	_	_	_	_	_	_	_	_	_	_	None	_
comp58472_c0_seq1	880	gi|30687538|ref|NM_121996.2|	Arabidopsis thaliana peroxidase 59 (AT5G19890) mRNA, complete cds	100%	gi|18420061|ref|NP_568385.1|	peroxidase 59 [Arabidopsis thaliana]	100%	GO:0005634;GO:0020037;GO:0055114;GO:0005737;GO:0006804;GO:0046872;GO:0004601;GO:0005576;GO:0042744	_	_	_	_	_	_	K00430	E1.11.1.7
comp43900_c0_seq1	421	_	_	_	_	_	_	_	_	_	_	_	_	_	None	_
comp29745_c0_seq1	545	_	_	_	_	_	_	_	_	_	_	_	_	_	None	_
comp6596_c0_seq1	1656	_	_	_	_	_	_	_	_	_	_	_	_	_	None	_
comp49822_c0_seq1	1130	_	_	_	gi|306530847|gb|ADM88556.1|	fatty acid synthase [Litopenaeus vannamei]	84%	GO:0004317;GO:0004320;GO:0004313;GO:0004319;GO:0016296;GO:0042967;GO:0055114;GO:0004314;GO:0016295;GO:0005835;GO:0004316;GO:0000166;GO:0004315;GO:0008270;GO:0006633	_	_	_	_	_	_	K00665	FASN
comp7211_c0_seq2	1481	gi|350398662|ref|XM_003485217.1|	PREDICTED: Bombus impatiens UPF0533 protein C5orf44 homolog (LOC100745479), mRNA	81%	gi|260792744|ref|XP_002591374.1|	hypothetical protein BRAFLDRAFT_282065 [Branchiostoma floridae]	72%	_	_	_	_	_	_	_	None	_
comp3772_c0_seq35	3208	_	_	_	gi|345488740|ref|XP_001605377.2|	PREDICTED: hypothetical protein LOC100121771 [Nasonia vitripennis]	77%	GO:0008407;GO:0005184;GO:0043025;GO:0008016;GO:0007218;GO:0043186;GO:0097159;GO:1901363;GO:0005925;GO:0046331;GO:0048190;GO:0008613;GO:0007286;GO:0006812;GO:0008360;GO:0004004;GO:0005811;GO:0042052;GO:0016028;GO:0005791;GO:0008154;GO:0000070;GO:0042045;GO:0005875;GO:0001737;GO:0005576;GO:0005739;GO:0008103;GO:0008278;GO:0030424;GO:0005634;GO:0016246;GO:0016084;GO:0051208;GO:0008179;GO:0017166;GO:…	_	_	_	_	_	_	None	_
comp1511_c0_seq3	566	_	_	_	_	_	_	_	_	_	_	_	_	_	None	_
comp22528_c0_seq1	2133	_	_	_	gi|241162967|ref|XP_002409210.1|	conserved hypothetical protein [Ixodes scapularis]	91%	GO:0045892;GO:0005634	6945.ISCW016628-PA	conserved hypothetical protein	95.45%	_	KOG3835	_	None	_
comp2004_c2_seq22	360	_	_	_	_	_	_	_	_	_	_	_	_	_	None	_
comp17226_c0_seq1	1095	_	_	_	_	_	_	_	_	_	_	_	_	_	None	_
comp13562_c0_seq3	378	_	_	_	gi|321470926|gb|EFX81900.1|	hypothetical protein DAPPUDRAFT_210868 [Daphnia pulex]	72%	GO:0006361;GO:0006370;GO:0006283;GO:0006368;GO:0008353;GO:0006362;GO:0005515;GO:0003700;GO:0006363;GO:0009069;GO:0006468;GO:0050434;GO:0005675;GO:0008094;GO:0000718;GO:0006367;GO:0045449	_	_	_	_	_	_	K03144	TFIIH4, GTF2H4, TFB2
comp53595_c0_seq1	529	_	_	_	gi|118786723|ref|XP_315611.3|	AGAP005599-PA [Anopheles gambiae str. PEST]	73%	GO:0022008;GO:0006821;GO:0016934;GO:0016935	_	_	_	_	_	_	None	_
comp14663_c0_seq1	947	_	_	_	_	_	_	_	_	_	_	_	_	_	None	_
comp45613_c0_seq1	410	gi|332002898|gb|CP002688.1|	Arabidopsis thaliana chromosome 5, complete sequence	100%	_	_	_	_	_	_	_	_	_	_	None	_
comp39940_c0_seq1	525	gi|42562457|ref|NM_102948.3|	Arabidopsis thaliana basic region/leucine zipper transcription factor 68 (bZIP68) mRNA, complete cds	100%	gi|42562458|ref|NP_174494.2|	basic region/leucine zipper transcription factor 68 [Arabidopsis thaliana]	100%	GO:0005667;GO:0006355;GO:0043565;GO:0045449;GO:0003700;GO:0046983	_	_	_	_	_	_	K09060	GBF
comp40068_c0_seq2	997	gi|30688990|ref|NM_122250.2|	Arabidopsis thaliana Katanin p80 WD40 repeat-containing subunit B1-1 (AT5G23430) mRNA, complete cds	100%	gi|30688988|ref|NP_851064.1|	Katanin p80 WD40 repeat-containing subunit B1-1 [Arabidopsis thaliana]	100%	GO:0080008;GO:0005515;GO:0000166;GO:0005737	_	_	_	_	_	_	None	_
comp10541_c1_seq1	1474	_	_	_	_	_	_	_	_	_	_	_	_	_	None	_
comp2371_c0_seq1	381	_	_	_	_	_	_	_	_	_	_	_	_	_	None	_
comp3837_c0_seq4	919	_	_	_	_	_	_	_	_	_	_	_	_	_	None	_
comp29428_c0_seq1	450	_	_	_	_	_	_	_	_	_	_	_	_	_	None	_
comp29691_c0_seq1	1681	gi|240255928|ref|NM_001036573.5|	Arabidopsis thaliana SNF1-related protein kinase regulatory subunit beta-2 (AT4G16360) mRNA, complete cds	99%	gi|62900625|sp|Q9SCY5.1|KINB2_ARATH	RecName: Full=SNF1-related protein kinase regulatory subunit beta-2; Short=AKIN subunit beta-2; Short=AKINB2; Short=AKINbeta2 AF360248_1	100%	GO:0016310;GO:0005515;GO:0004679;GO:0009069;GO:0005737	3702.AT4G16360.1-P	AMP-activated protein kinase; AMP-activated protein kinase; FUNCTIONS IN: AMP-activated prot [...]	100.00%	_	KOG1616	_	K07199	PRKAB
comp5906_c0_seq3	1114	_	_	_	_	_	_	_	_	_	_	_	_	_	None	_
comp14999_c0_seq1	1051	gi|42566757|ref|NM_117427.2|	Arabidopsis thaliana uncharacterized protein (AT4G13530) mRNA, complete cds	100%	gi|18414026|ref|NP_567407.1|	uncharacterized protein [Arabidopsis thaliana]	100%	GO:0005634	3702.AT4G13530.1-P	unknown protein; unknown protein; FUNCTIONS IN: molecular_function unknown; INVOLVED IN: bio [...]	100.00%	_	_	NOG249476	None	_
comp27056_c0_seq1	2117	_	_	_	gi|169234772|ref|NP_065633.2|	protein cramped-like [Mus musculus]	68%	_	_	_	_	_	_	_	None	_
comp1159_c0_seq2	2380	_	_	_	gi|346468571|gb|AEO34130.1|	hypothetical protein [Amblyomma maculatum]	77%	GO:0044267;GO:0006626;GO:0005742;GO:0051082;GO:0015450;GO:0009941	31033.ENSTRUP00000028410	translocase of outer mitochondrial membrane 20 homolog (yeast)	78.32%	_	KOG4056	_	None	_
comp37941_c0_seq2	575	_	_	_	_	_	_	_	_	_	_	_	_	_	None	_
comp4808_c0_seq1	2778	_	_	_	gi|224064716|ref|XP_002194752.1|	PREDICTED: vacuolar protein sorting 35 [Taeniopygia guttata]	85%	GO:0005768;GO:0016020;GO:0005829;GO:0015031	_	_	_	_	_	_	None	_
comp62756_c0_seq1	474	gi|334187795|ref|NM_001203419.1|	Arabidopsis thaliana dicer-like protein 4 (DCL4) mRNA, complete cds	100%	gi|145358264|ref|NP_197532.3|	dicer-like protein 4 [Arabidopsis DCL4_ARATH RecName: Full=Dicer-like protein 4 dicer-like 4 [Arabidopsis t	100%	GO:0043687;GO:0010216;GO:0003677;GO:0005524;GO:0009616;GO:0009909;GO:0016567;GO:0050826;GO:0003725;GO:0009640;GO:0045893;GO:0010267;GO:0010228;GO:0010182;GO:0008026;GO:0005515;GO:0010050;GO:0006353;GO:0005634;GO:0006342;GO:0000398;GO:0035196;GO:0004525;GO:0009845;GO:0007267;GO:0009933;GO:0019915;GO:0022402;GO:0016569;GO:0010599;GO:0010162;GO:0009793	_	_	_	_	_	_	K11592	DICER1, DCR1
comp26834_c0_seq1	363	_	_	_	_	_	_	_	_	_	_	_	_	_	None	_
comp40626_c0_seq1	389	_	_	_	_	_	_	_	_	_	_	_	_	_	None	_
comp632_c0_seq2	3336	_	_	_	_	_	_	_	_	_	_	_	_	_	None	_
comp14672_c0_seq1	1364	_	_	_	_	_	_	_	_	_	_	_	_	_	None	_
comp33903_c0_seq1	555	_	_	_	_	_	_	_	_	_	_	_	_	_	None	_
comp33179_c0_seq1	533	gi|145361454|ref|NM_179391.3|	Arabidopsis thaliana uncharacterized protein (AT1G28395) mRNA, complete cds >gi|42454612|emb|BX841969.1| Arabidopsis thaliana Full-length cDNA Complete sequence from clone GSLTSIL68ZG01 of Silique of strain col-0 of Arabidopsis thaliana (thale cress)	100%	gi|18396775|ref|NP_564308.1|	uncharacterized protein [Arabidopsis thaliana]	100%	GO:0005634;GO:0006164;GO:0005739	3702.AT1G28395.2-P	unknown protein; unknown protein; FUNCTIONS IN: molecular_function unknown; INVOLVED IN: bio [...]	100.00%	_	_	NOG279192;NOG272400	None	_
comp2124_c0_seq28	5671	_	_	_	gi|340716515|ref|XP_003396743.1|	PREDICTED: hypothetical protein LOC100646538 isoform 1 [Bombus terrestris]	55%	_	_	_	_	_	_	_	K06270	PPP1R12A, MYPT1
comp41700_c0_seq1	728	_	_	_	_	_	_	_	_	_	_	_	_	_	None	_
comp8533_c0_seq1	2817	_	_	_	gi|198430489|ref|XP_002126038.1|	PREDICTED: similar to CG1553 CG1553-PA [Ciona intestinalis]	60%	_	_	_	_	_	_	_	None	_
comp24282_c0_seq1	433	gi|186492703|ref|NM_104995.3|	Arabidopsis thaliana E3 ubiquitin-protein ligase (AT1G63170) mRNA, complete cds	100%	gi|18407748|ref|NP_564810.1|	E3 ubiquitin-protein ligase [Arabidopsis thaliana]	100%	GO:0005634;GO:0016567;GO:0008270;GO:0009507;GO:0004842	_	_	_	_	_	_	None	_
comp70813_c0_seq1	399	_	_	_	_	_	_	_	_	_	_	_	_	_	None	_
comp45476_c0_seq1	488	_	_	_	_	_	_	_	_	_	_	_	_	_	None	_
comp10245_c0_seq1	425	_	_	_	_	_	_	_	_	_	_	_	_	_	None	_
comp10368_c0_seq1	1137	_	_	_	gi|350421027|ref|XP_003492706.1|	PREDICTED: hypothetical protein LOC100749373 [Bombus impatiens]	66%	_	_	_	_	_	_	_	K09880	mtnC, ENOPH1
comp26183_c0_seq1	1316	gi|18402644|ref|NM_128694.1|	Arabidopsis thaliana putative transcription factor PosF21 (AT2G31370) mRNA, complete cds >gi|15982853|gb|AY057534.1| Arabidopsis thaliana At2g31370/T28P16.14 mRNA, complete cds	100%	gi|15224665|ref|NP_180695.1|	putative transcription factor PosF21 [Arabidopsis thaliana]	100%	GO:0006355;GO:0009410;GO:0046983;GO:0005667;GO:0043565;GO:0030968;GO:0003700;GO:0045449	_	_	_	_	_	_	None	_
comp19096_c0_seq1	474	_	_	_	_	_	_	_	_	_	_	_	_	_	None	_
comp20204_c0_seq1	1569	gi|145339549|ref|NM_115441.3|	Arabidopsis thaliana nucleotide-diphospho-sugar transferase-like protein (EPC1) mRNA, complete cds	100%	gi|15228749|ref|NP_191142.1|	nucleotide-diphospho-sugar transferase-like protein [Arabidopsis thaliana]	100%	GO:0016337;GO:0005802;GO:0001888;GO:0031227;GO:0035251;GO:0005768;GO:0005794;GO:0005739;GO:0045087;GO:0009617;GO:0010087	3702.AT3G55830.1-P	EPC1 (ECTOPICALLY PARTING CELLS); UDP-glucosyltransferase/ transferase, transferring glycosy [...]	100.00%	_	KOG1022	_	None	_
comp11870_c0_seq1	770	_	_	_	gi|241051730|ref|XP_002407451.1|	conserved hypothetical protein [Ixodes scapularis]	87%	GO:0008375;GO:0006688;GO:0006486;GO:0006044;GO:0030173;GO:0046716	_	_	_	_	_	_	K09668	LARGE
comp51325_c0_seq1	453	_	_	_	gi|270015975|gb|EFA12423.1|	hypothetical protein TcasGA2_TC001482 [Tribolium castaneum]	52%	_	_	_	_	_	_	_	None	_
comp35854_c0_seq1	641	gi|115552517|dbj|AK236522.1|	Sus scrofa mRNA, clone:OVRM10199H04, expressed in ovary	99%	gi|48976129|ref|NP_001001770.1|	cytochrome b5 [Sus scrofa]	100%	GO:0009055;GO:0020037;GO:0006118;GO:0022900;GO:0046872;GO:0046686;GO:0016021;GO:0005789;GO:0005739;GO:0019899	9823.ENSSSCP00000005246	cytochrome b5 type A (microsomal); Cytochrome b5 is a membrane bound hemoprotein which funct [...]	100.00%	COG5274	KOG0537	_	None	_
comp36443_c0_seq1	650	_	_	_	gi|242014236|ref|XP_002427797.1|	conserved hypothetical protein [Pediculus humanus corporis]	66%	GO:0016310;GO:0032555;GO:0004672;GO:0035639	_	_	_	_	_	_	None	_
comp17681_c0_seq3	443	_	_	_	_	_	_	_	_	_	_	_	_	_	None	_
comp8368_c0_seq1	1269	_	_	_	_	_	_	_	_	_	_	_	_	_	None	_
comp347_c0_seq247	4515	_	_	_	gi|193669165|ref|XP_001944917.1|	PREDICTED: PDZ and LIM domain protein Zasp-like isoform 1 [Acyrthosiphon pisum]	80%	GO:0008270;GO:0016740	_	_	_	_	_	_	None	_
comp11291_c0_seq3	990	_	_	_	gi|193704765|ref|XP_001948062.1|	PREDICTED: cysteine and histidine-rich protein 1 homolog [Acyrthosiphon pisum]	77%	GO:0046872	_	_	_	_	_	_	None	_
comp2535_c0_seq1	1385	_	_	_	_	_	_	_	_	_	_	_	_	_	None	_
comp66619_c0_seq1	485	_	_	_	_	_	_	_	_	_	_	_	_	_	None	_
comp2083_c0_seq1	1777	_	_	_	gi|47208279|emb|CAF91065.1|	unnamed protein product [Tetraodon nigroviridis]	68%	_	_	_	_	_	_	_	K11792	DDA1
comp13750_c0_seq1	423	_	_	_	_	_	_	_	_	_	_	_	_	_	None	_
comp44548_c0_seq1	512	_	_	_	_	_	_	_	_	_	_	_	_	_	None	_
comp18511_c0_seq1	696	_	_	_	_	_	_	_	_	_	_	_	_	_	None	_
comp7665_c0_seq1	1272	gi|42563269|ref|NM_106318.3|	Arabidopsis thaliana 12-oxophytodienoate reductase 1 (OPR1) mRNA, complete cds	100%	gi|15223138|ref|NP_177794.1|	12-oxophytodienoate reductase 1 [Arabidopsis thaliana]	100%	GO:0009611;GO:0016629;GO:0010150;GO:0055114;GO:0031407;GO:0009751;GO:0046686;GO:0005829;GO:0010181;GO:0009695	59689.fgenesh2_kg.2__1958__AT1G76680.1	annotation not avaliable	98.89%	COG1902	KOG0134	_	K05894	E1.3.1.42
comp6437_c0_seq1	1657	_	_	_	_	_	_	_	_	_	_	_	_	_	None	_
comp637_c0_seq2	4363	gi|221120461|ref|XM_002156737.1|	PREDICTED: Hydra magnipapillata similar to Excitatory amino acid transporter 2 (LOC100201274), mRNA	86%	gi|8050559|gb|AAF71701.1|AF208521_1	high-affinity Na+-dependent glutamate transporter [Diploptera punctata]	79%	GO:0006820;GO:0016020;GO:0006835;GO:0017153;GO:0006812	7460.XP_393410	similar to solute carrier family 1 (glial high affinity glutamate transporter), member 3	78.37%	COG1301	KOG3787	_	None	_
comp33690_c0_seq1	846	_	_	_	_	_	_	_	_	_	_	_	_	_	None	_
comp16102_c0_seq1	794	_	_	_	gi|242023194|ref|XP_002432021.1|	conserved hypothetical protein [Pediculus humanus corporis]	78%	GO:0008582;GO:0006144;GO:0005886;GO:0004385;GO:0071212	_	_	_	_	_	_	None	_
comp16073_c0_seq1	395	_	_	_	_	_	_	_	_	_	_	_	_	_	None	_
comp9437_c0_seq8	1218	_	_	_	gi|328710932|ref|XP_001944166.2|	PREDICTED: uncharacterized protein C14orf118 homolog [Acyrthosiphon pisum]	64%	_	_	_	_	_	_	_	None	_
comp4794_c0_seq2	6612	_	_	_	gi|328712384|ref|XP_003244797.1|	PREDICTED: thrombospondin type-1 domain-containing protein 4-like [Acyrthosiphon pisum]	66%	_	_	_	_	_	_	_	None	_
comp25413_c0_seq1	901	_	_	_	_	_	_	_	_	_	_	_	_	_	None	_
comp46282_c0_seq1	751	_	_	_	gi|391336168|ref|XP_003742454.1|	PREDICTED: lysosome membrane protein 2-like [Metaseiulus occidentalis]	61%	_	_	_	_	_	_	_	None	_
comp24743_c0_seq1	1726	gi|42465746|emb|BX824828.1|	Arabidopsis thaliana Full-length cDNA Complete sequence from clone GSLTPGH75ZF10 of Hormone Treated Callus of strain col-0 of Arabidopsis thaliana (thale cress)	99%	gi|42565229|ref|NP_189331.2|	uncharacterized protein [Arabidopsis thaliana]	100%	_	3694.grail3.0017008201	hypothetical protein	81.84%	_	_	NOG282848	None	_
comp30144_c0_seq1	399	_	_	_	_	_	_	_	_	_	_	_	_	_	None	_
comp29157_c0_seq2	408	_	_	_	_	_	_	_	_	_	_	_	_	_	None	_
comp29421_c0_seq1	689	_	_	_	gi|242003978|ref|XP_002422931.1|	transcription initiation factor TFIID subunit, putative [Pediculus humanus corporis]	82%	GO:0005840;GO:0006446;GO:0003743;GO:0008237;GO:0008168;GO:0008270;GO:0032259	_	_	_	_	_	_	K03128	TAF2
comp67012_c0_seq1	505	gi|332656411|gb|CP002687.1|	Arabidopsis thaliana chromosome 4, complete sequence	100%	gi|15233699|ref|NP_194142.1|	uncharacterized protein [Arabidopsis thaliana]	100%	GO:0080167	_	_	_	_	_	_	None	_
comp33124_c0_seq1	355	_	_	_	_	_	_	_	_	_	_	_	_	_	None	_
comp55892_c0_seq1	386	gi|330250293|gb|CP002685.1|	Arabidopsis thaliana chromosome 2, complete sequence	100%	gi|110743347|dbj|BAE99561.1|	hypothetical protein [Arabidopsis thaliana]	100%	GO:0005634;GO:0005773	_	_	_	_	_	_	None	_
comp7719_c0_seq1	629	_	_	_	_	_	_	_	_	_	_	_	_	_	None	_
comp43460_c0_seq1	723	gi|186521251|ref|NM_120907.4|	Arabidopsis thaliana uncharacterized protein (AT5G08240) mRNA, complete cds	100%	gi|15241568|ref|NP_196441.1|	uncharacterized protein [Arabidopsis thaliana]	100%	_	_	_	_	_	_	_	None	_
comp25349_c0_seq2	353	_	_	_	_	_	_	_	_	_	_	_	_	_	None	_
comp28974_c0_seq1	1844	gi|30685771|ref|NM_121632.3|	Arabidopsis thaliana cohesin complex subunit SCC1 (SYN4) mRNA, complete cds	100%	gi|22326839|ref|NP_197131.2|	cohesin complex subunit SCC1 [Arabidopsis thaliana]	100%	GO:0000228	_	_	_	_	_	_	K06670	SCC1, MCD1, RAD21
comp14254_c0_seq1	429	gi|332189094|gb|CP002684.1|	Arabidopsis thaliana chromosome 1, complete sequence	100%	gi|2341032|gb|AAB70432.1|	EST gb|ATTS0956 comes from this gene [Arabidopsis thaliana]	100%	GO:0005634;GO:0008168;GO:0000271;GO:0005802;GO:0048767;GO:0009932;GO:0005768;GO:0005774;GO:0010817;GO:0009825;GO:0043481;GO:0005794;GO:0071555;GO:0005886;GO:0032259	_	_	_	_	_	_	None	_
comp13675_c0_seq1	1774	gi|145338265|ref|NM_111707.3|	Arabidopsis thaliana serine/threonine-protein kinase AtPK1/AtPK6 (PK1) mRNA, complete cds	94%	gi|15231960|ref|NP_187485.1|	serine/threonine-protein kinase AtPK1/AtPK6 [Arabidopsis thaliana]	96%	GO:0005524;GO:0009738;GO:0035556;GO:0045727;GO:0009723;GO:0005737;GO:0010363;GO:0009863;GO:0004713;GO:0005515;GO:0010200;GO:0009651;GO:0030968;GO:0006612;GO:0005634;GO:0009409;GO:0009069;GO:0006468;GO:0009408;GO:0009867;GO:0004674	3702.AT3G08730.1-P	PK1 (PROTEIN-SERINE KINASE 1); kinase/ protein binding / protein kinase/ protein serine/thre [...]	98.65%	COG0515	KOG0598	_	K08286	E2.7.11.-
comp20990_c0_seq2	639	gi|30693017|ref|NM_148857.2|	Arabidopsis thaliana cytochrome P450 71A22 (CYP71A22) mRNA, complete cds	100%	gi|22331680|ref|NP_680110.1|	cytochrome P450 71A22 [Arabidopsis C71AM_ARATH RecName: Full=Cytochrome P450 71A22 cytochrome P450-like prote	100%	GO:0009055;GO:0020037;GO:0005506;GO:0006118;GO:0019825;GO:0055114;GO:0016705;GO:0004497	_	_	_	_	_	_	None	_
comp49998_c0_seq1	479	_	_	_	_	_	_	_	_	_	_	_	_	_	None	_
comp9886_c0_seq6	477	_	_	_	_	_	_	_	_	_	_	_	_	_	None	_
comp25692_c0_seq1	466	_	_	_	_	_	_	_	_	_	_	_	_	_	None	_
comp46721_c0_seq1	772	_	_	_	_	_	_	_	_	_	_	_	_	_	None	_
comp55395_c0_seq1	406	_	_	_	_	_	_	_	_	_	_	_	_	_	None	_
comp22510_c0_seq1	1712	_	_	_	_	_	_	_	_	_	_	_	_	_	None	_
comp56204_c0_seq1	562	_	_	_	_	_	_	_	_	_	_	_	_	_	None	_
comp69646_c0_seq1	382	_	_	_	_	_	_	_	_	_	_	_	_	_	None	_
comp25700_c0_seq2	818	_	_	_	_	_	_	_	_	_	_	_	_	_	None	_
comp7155_c0_seq1	1716	_	_	_	gi|405963662|gb|EKC29218.1|	Protein rolling stone [Crassostrea gigas]	54%	_	_	_	_	_	_	_	None	_
comp8554_c0_seq1	1196	gi|145361030|ref|NM_130128.3|	Arabidopsis thaliana MADS-box protein SOC1 (AGL20) mRNA, complete cds	100%	gi|15225534|ref|NP_182090.1|	MADS-box protein SOC1 [Arabidopsis SOC1_ARATH RecName: Full=MADS-box protein SOC1; AltName: Full=Agamous-like MADS-box protein AGL20; Al	100%	GO:0003677;GO:0000060;GO:0009739;GO:0010048;GO:0005737;GO:0045893;GO:0046983;GO:0009911;GO:0048481;GO:0010077;GO:0043481;GO:0005667;GO:0045449;GO:0008134;GO:0003700	3702.AT2G45660.1-P	AGL20 (AGAMOUS-LIKE 20); transcription factor; Controls flowering and is required for CO to [...]	100.00%	COG5068	KOG0014	_	None	_
comp19494_c0_seq1	2487	gi|194882428|ref|XM_001975277.1|	Drosophila erecta GG22243 (Dere\GG22243), mRNA	74%	gi|340721053|ref|XP_003398941.1|	PREDICTED: kinesin-like protein unc-104-like isoform 1 [Bombus terrestris]	90%	GO:0007018;GO:0005874;GO:0005524;GO:0003777;GO:0005543	7460.XP_397276	kinesin 3B	93.16%	COG5059	_	_	K10392	KIF1S
comp30270_c0_seq1	1143	_	_	_	_	_	_	_	_	_	_	_	_	_	None	_
comp13102_c0_seq1	1649	_	_	_	gi|321463407|gb|EFX74423.1|	hypothetical protein DAPPUDRAFT_324413 [Daphnia pulex]	82%	GO:0005634;GO:0003677;GO:0005524;GO:0005657;GO:0006289;GO:0004003	_	_	_	_	_	_	K10844	ERCC2, XPD
comp70121_c0_seq1	667	gi|334184155|ref|NM_126689.3|	Arabidopsis thaliana armadillo/beta-catenin-like repeat-containing protein (AT2G07170) mRNA, complete cds	100%	gi|79553691|ref|NP_178730.2|	armadillo/beta-catenin-like repeat-containing protein [Arabidopsis thaliana]	100%	_	_	_	_	_	_	_	None	_
comp28246_c0_seq1	452	gi|42567630|ref|NM_120490.3|	Arabidopsis thaliana uncharacterized protein (AT5G04080) mRNA, complete cds	100%	gi|30680382|ref|NP_196028.2|	uncharacterized protein [Arabidopsis thaliana]	100%	GO:0006612;GO:0009963;GO:0005886;GO:0010363	3702.AT5G04080.1-P	unknown protein; unknown protein; FUNCTIONS IN: molecular_function unknown; INVOLVED IN: bio [...]	100.00%	_	_	NOG285351	None	_
comp19768_c0_seq1	450	_	_	_	_	_	_	_	_	_	_	_	_	_	None	_
comp59333_c0_seq1	941	gi|186509708|ref|NM_111184.4|	Arabidopsis thaliana PWWP domain-containing protein (AT3G03140) mRNA, complete cds	100%	gi|15228467|ref|NP_186964.1|	PWWP domain-containing protein [Arabidopsis thaliana]	100%	GO:0005634;GO:0009506	_	_	_	_	_	_	None	_
comp50620_c0_seq1	432	_	_	_	_	_	_	_	_	_	_	_	_	_	None	_
comp61965_c0_seq1	394	gi|30689365|ref|NM_102384.3|	Arabidopsis thaliana phosphoribulokinase/uridine kinase-like protein (AT1G26190) mRNA, complete cds	100%	gi|15222660|ref|NP_173944.1|	phosphoribulokinase/uridine kinase-like protein [Arabidopsis thaliana]	100%	GO:0016310;GO:0005524;GO:0004849;GO:0016773;GO:0009909;GO:0016570;GO:0006222;GO:0006206;GO:0048449;GO:0009507	_	_	_	_	_	_	None	_
comp14022_c0_seq1	1517	gi|14423541|gb|AF387008.1|AF387008	Arabidopsis thaliana Similar to glucosyltransferases (F3I6.2) mRNA, complete cds	100%	gi|15221668|ref|NP_173820.1|	N-hydroxythioamide S-beta-glucosyltransferase [Arabidopsis thaliana]	100%	GO:0005634;GO:0009684;GO:0019761;GO:0006569;GO:0042742;GO:0048767;GO:0052544;GO:0047251	3702.AT1G24100.1-P	UGT74B1 (UDP-glucosyl transferase 74B1); UDP-glycosyltransferase/ thiohydroximate beta-D-glu [...]	100.00%	_	KOG1192	_	K11820	UGT74B1
comp41466_c0_seq1	353	_	_	_	_	_	_	_	_	_	_	_	_	_	None	_
comp25366_c0_seq1	1127	gi|145338450|ref|NM_112180.3|	Arabidopsis thaliana high mobility group-box and ARID domain-binding domain-containing protein (AT3G13350) mRNA, complete cds	100%	gi|18399977|ref|NP_566454.1|	high mobility group-box and ARID domain-binding domain-containing protein [Arabidopsis thaliana]	100%	GO:0003677;GO:0006333;GO:0005667;GO:0045449;GO:0003700;GO:0009507	3702.AT3G13350.1-P	high mobility group (HMG1/2) family protein / ARID/BRIGHT DNA-binding domain-containing prot [...]	100.00%	_	KOG0381;KOG2744	_	None	_
comp14942_c0_seq1	1792	gi|240254009|ref|NM_100323.6|	Arabidopsis thaliana putative methyltransferase PMT8 (AT1G04430) mRNA, complete cds	100%	gi|18390392|ref|NP_563706.1|	putative methyltransferase PMT8 [Arabidopsis thaliana]	100%	GO:0009506;GO:0008168;GO:0000271;GO:0005802;GO:0048767;GO:0009932;GO:0005768;GO:0005774;GO:0009664;GO:0010817;GO:0009825;GO:0043481;GO:0005794;GO:0032259;GO:0009832	_	_	_	_	_	_	None	_
comp14109_c0_seq1	590	_	_	_	_	_	_	_	_	_	_	_	_	_	None	_
comp24280_c0_seq1	881	gi|145360736|ref|NM_129359.3|	Arabidopsis thaliana vacuoleless1 (VCL1) (VCL1) mRNA, complete cds	100%	gi|18404619|ref|NP_565879.1|	vacuoleless1 (VCL1) [Arabidopsis AF359240_1 VCL1 [Arabidopsis At2g38020/T8P21.7 [Arabidopsis thal	100%	GO:0010413;GO:0007030;GO:0010228;GO:0009705;GO:0006623;GO:0007033;GO:0006487;GO:0045492;GO:0016926;GO:0050665	_	_	_	_	_	_	None	_
comp347_c0_seq330	2168	_	_	_	gi|158286657|ref|XP_308855.4|	AGAP006901-PA [Anopheles gambiae str. PEST]	71%	GO:0001952;GO:0015629;GO:0051371	_	_	_	_	_	_	None	_
comp18099_c0_seq1	924	_	_	_	_	_	_	_	_	_	_	_	_	_	None	_
comp10704_c0_seq1	1626	_	_	_	gi|86277762|gb|ABC88372.1|	BMP5-8 [Nematostella vectensis]	54%	_	_	_	_	_	_	_	K04663	BMP7S
comp34721_c0_seq3	1357	_	_	_	_	_	_	_	_	_	_	_	_	_	None	_
comp17823_c0_seq1	496	_	_	_	_	_	_	_	_	_	_	_	_	_	None	_
comp15840_c0_seq1	1918	gi|30687101|ref|NM_118741.2|	Arabidopsis thaliana protein phosphatase 2C 56 (ABI1) mRNA, complete cds	100%	gi|15236110|ref|NP_194338.1|	protein phosphatase 2C 56 [Arabidopsis thaliana]	100%	GO:0009733;GO:0000303;GO:0009873;GO:0009414;GO:0043069;GO:0004722;GO:0010363;GO:0019901;GO:0008287;GO:0006470;GO:0006914;GO:0009788;GO:0030968;GO:0009611;GO:0050832;GO:0005634;GO:0000165;GO:0009605;GO:0006612;GO:0009409;GO:0009862;GO:0042538;GO:0009408;GO:0010029;GO:0009867;GO:0005509;GO:0010119;GO:0031348	3702.AT4G26080.1-P	ABI1 (ABA INSENSITIVE 1); calcium ion binding / protein serine/threonine phosphatase; Involv [...]	100.00%	COG0631	KOG0698	_	K14497	PP2C
comp14913_c0_seq3	784	_	_	_	_	_	_	_	_	_	_	_	_	_	None	_
comp6543_c0_seq1	1370	_	_	_	gi|270004192|gb|EFA00640.1|	hypothetical protein TcasGA2_TC003516 [Tribolium castaneum]	61%	_	_	_	_	_	_	_	K12485	RAB11FIP3_4
comp28281_c0_seq2	732	_	_	_	_	_	_	_	_	_	_	_	_	_	None	_
comp54079_c0_seq1	398	_	_	_	_	_	_	_	_	_	_	_	_	_	None	_
comp25860_c0_seq1	375	_	_	_	_	_	_	_	_	_	_	_	_	_	None	_
comp31572_c0_seq1	3052	gi|22329694|ref|NM_101915.2|	Arabidopsis thaliana RWP-RK domain-containing protein (AT1G20640) mRNA, complete cds	100%	gi|15217991|ref|NP_173488.1|	RWP-RK domain-containing protein [Arabidopsis thaliana]	100%	GO:0009877;GO:0005667;GO:0006355;GO:0045449;GO:0003700	3702.AT1G20640.2-P	RWP-RK domain-containing protein; RWP-RK domain-containing protein; FUNCTIONS IN: transcript [...]	100.00%	_	_	NOG272530	None	_
comp13912_c0_seq15	355	_	_	_	_	_	_	_	_	_	_	_	_	_	None	_
comp9872_c0_seq1	1637	gi|30696607|ref|NM_104856.3|	Arabidopsis thaliana Sulfite exporter TauE/SafE family protein (AT1G61740) mRNA, complete cds	100%	gi|15220600|ref|NP_176367.1|	Sulfite exporter TauE/SafE family protein [Arabidopsis thaliana]	100%	GO:0006612;GO:0016021;GO:0009963;GO:0009507;GO:0010363	3702.AT1G61740.1-P	unknown protein; unknown protein; LOCATED IN: endomembrane system, integral to membrane; EXP [...]	100.00%	_	_	NOG265024	None	_
comp1334_c0_seq30	387	_	_	_	_	_	_	_	_	_	_	_	_	_	None	_
comp35305_c0_seq1	1337	gi|30685452|ref|NM_121568.2|	Arabidopsis thaliana Mitochondrial substrate carrier family protein (AT5G15640) mRNA, complete cds	100%	gi|18417739|ref|NP_568317.1|	Mitochondrial substrate carrier family protein [Arabidopsis thaliana]	100%	GO:0055085;GO:0016021;GO:0005743;GO:0006839	3702.AT5G15640.1-P	mitochondrial substrate carrier family protein; mitochondrial substrate carrier family prote [...]	100.00%	_	KOG0765	_	K15121	SLC25A44
comp267_c1_seq3	2485	gi|359477630|ref|XM_002274449.2|	PREDICTED: Vitis vinifera uncharacterized LOC100252874 (LOC100252874), mRNA	92%	gi|157126121|ref|XP_001654546.1|	DEAD box ATP-dependent RNA helicase [Aedes aegypti]	71%	GO:1901363;GO:0097159;GO:0016787	_	_	_	_	_	_	None	_
comp11767_c0_seq1	850	_	_	_	_	_	_	_	_	_	_	_	_	_	None	_
comp74073_c0_seq1	386	_	_	_	_	_	_	_	_	_	_	_	_	_	None	_
comp7126_c0_seq1	1924	_	_	_	gi|194206994|ref|XP_001505176.2|	PREDICTED: olfactory receptor 11G2-like, partial [Equus caballus]	62%	_	_	_	_	_	_	_	K04257	OLFR
comp12915_c0_seq1	1100	gi|222424726|dbj|AK317656.1|	Arabidopsis thaliana AT3G49720 mRNA, complete cds, clone: RAFL21-52-D04	100%	gi|18408931|ref|NP_566924.1|	uncharacterized protein [Arabidopsis thaliana]	100%	GO:0009535;GO:0005802;GO:0000139;GO:0005768;GO:0005774;GO:0045488;GO:0010394;GO:0005886	3702.AT3G49720.1-P	unknown protein; unknown protein; FUNCTIONS IN: molecular_function unknown; INVOLVED IN: bio [...]	100.00%	_	_	NOG222270;NOG263693	None	_
comp4860_c0_seq1	3447	_	_	_	gi|212656629|gb|ACJ36227.1|	cellular apoptosis susceptibility protein [Fenneropenaeus chinensis]	93%	GO:0006886;GO:0008565;GO:0005622	_	_	_	_	_	_	None	_
comp10039_c0_seq1	548	_	_	_	_	_	_	_	_	_	_	_	_	_	None	_
comp4669_c0_seq2	930	_	_	_	_	_	_	_	_	_	_	_	_	_	None	_
comp26507_c0_seq1	1980	_	_	_	gi|321458499|gb|EFX69566.1|	putative DH31 receptor [Daphnia pulex]	75%	GO:0007186;GO:0016020;GO:0004930	_	_	_	_	_	_	K04577	CALCRL
comp23745_c0_seq1	370	_	_	_	_	_	_	_	_	_	_	_	_	_	None	_
comp17174_c0_seq1	900	_	_	_	_	_	_	_	_	_	_	_	_	_	None	_
comp14530_c0_seq1	827	_	_	_	_	_	_	_	_	_	_	_	_	_	None	_
comp49317_c0_seq1	800	gi|145359343|ref|NM_125091.3|	Arabidopsis thaliana auxin efflux carrier component 2 (EIR1) mRNA, complete cds	100%	gi|8843811|dbj|BAA97359.1|	auxin transport protein EIR1 [Arabidopsis thaliana]	100%	GO:0009733;GO:0009958;GO:0009637;GO:0048443;GO:0009723;GO:0009640;GO:0009926;GO:0046685;GO:0009749;GO:0016021;GO:0055085;GO:0008361;GO:0009672;GO:0010329;GO:0006812;GO:0048364;GO:0009925;GO:0043481;GO:0000323	_	_	_	_	_	_	K13947	PIN
comp32880_c0_seq1	1164	gi|145361975|ref|NM_180672.3|	Arabidopsis thaliana Topless-related protein 4 (WSIP2) mRNA, complete cds	100%	gi|110739571|dbj|BAF01694.1|	putative WD-repeat protein [Arabidopsis thaliana]	100%	GO:0005634;GO:0010072;GO:0009630;GO:0005515	_	_	_	_	_	_	None	_
comp17455_c0_seq3	421	_	_	_	_	_	_	_	_	_	_	_	_	_	None	_
comp73732_c0_seq1	718	_	_	_	_	_	_	_	_	_	_	_	_	_	None	_
comp25727_c0_seq2	1974	gi|334184956|ref|NM_130268.3|	Arabidopsis thaliana ABC transporter B family member 4 (ABCB4) mRNA, complete cds	100%	gi|15226477|ref|NP_182223.1|	ABC transporter B family member 4 [Arabidopsis thaliana]	100%	GO:0043248;GO:0005524;GO:0009738;GO:0000303;GO:0009873;GO:0009414;GO:0051788;GO:0048767;GO:0043090;GO:0009735;GO:0016021;GO:0005886;GO:0010315;GO:0010583;GO:0005634;GO:0009506;GO:0009753;GO:0042538;GO:0010540;GO:0005774;GO:0009407;GO:0043161;GO:0009630;GO:0009743;GO:0006200;GO:0006888;GO:0008559;GO:0006855	_	_	_	_	_	_	K05658	ABCB1
comp22613_c0_seq2	709	_	_	_	gi|62240463|gb|AAX77407.1|	caspase [Fenneropenaeus merguiensis]	65%	_	_	_	_	_	_	_	K04489	CASPN
comp38320_c0_seq2	424	_	_	_	_	_	_	_	_	_	_	_	_	_	None	_
comp17180_c0_seq1	756	_	_	_	_	_	_	_	_	_	_	_	_	_	None	_
comp60979_c0_seq1	666	gi|334187974|ref|NM_001203481.1|	Arabidopsis thaliana branched-chain-amino-acid aminotransferase-like protein 2 (AT5G27410) mRNA, complete cds	100%	gi|334187975|ref|NP_001190410.1|	branched-chain-amino-acid aminotransferase-like protein 2 [Arabidopsis thaliana]	100%	GO:0008152;GO:0008483;GO:0005739	_	_	_	_	_	_	None	_
comp74822_c0_seq1	400	_	_	_	_	_	_	_	_	_	_	_	_	_	None	_
comp4135_c0_seq6	1340	_	_	_	gi|242004174|ref|XP_002423002.1|	conserved hypothetical protein [Pediculus humanus corporis]	68%	_	_	_	_	_	_	_	None	_
comp16667_c0_seq2	1250	gi|145335638|ref|NM_101198.3|	Arabidopsis thaliana methionine aminopeptidase 1B (MAP1C) mRNA, complete cds	90%	gi|11320956|gb|AAG33975.1|AF250961_1	methionine aminopeptidase-like protein [Arabidopsis thaliana]	94%	GO:0031365;GO:0046872;GO:0006508;GO:0004177;GO:0019243;GO:0005739;GO:0009507;GO:0008235	3702.AT1G13270.1-P	MAP1C (METHIONINE AMINOPEPTIDASE 1B); aminopeptidase/ metalloexopeptidase; Encodes a methion [...]	93.37%	COG0024	KOG2738	_	K01265	E3.4.11.18, map
comp2003_c0_seq1	817	_	_	_	_	_	_	_	_	_	_	_	_	_	None	_
comp57298_c0_seq1	448	gi|334182394|ref|NM_001198010.1|	Arabidopsis thaliana DEAD-like helicase domain-containing protein (ATRX) mRNA, complete cds	100%	gi|9802554|gb|AAF99756.1|AC003981_6	F22O13.8 [Arabidopsis thaliana]	100%	GO:0005634;GO:0000226;GO:0003677;GO:0005524;GO:0010048;GO:0004386;GO:0000911;GO:0009630	_	_	_	_	_	_	None	_
comp37418_c0_seq1	1289	_	_	_	gi|321471224|gb|EFX82197.1|	hypothetical protein DAPPUDRAFT_316815 [Daphnia pulex]	64%	_	_	_	_	_	_	_	None	_
comp54593_c0_seq1	528	gi|186514992|ref|NM_001085004.2|	Arabidopsis thaliana uncharacterized protein (AT4G30845) mRNA, complete cds	100%	gi|145334185|ref|NP_001078473.1|	uncharacterized protein [Arabidopsis thaliana]	99%	_	3702.AT4G30845.1-P	unknown protein; unknown protein; FUNCTIONS IN: molecular_function unknown; INVOLVED IN: bio [...]	99.12%	_	_	NOG276802	None	_
comp2487_c2_seq3	1501	_	_	_	_	_	_	_	_	_	_	_	_	_	None	_
comp14371_c0_seq1	546	_	_	_	_	_	_	_	_	_	_	_	_	_	None	_
comp66721_c0_seq1	354	gi|30682404|ref|NM_120932.2|	Arabidopsis thaliana peroxisome 1 (PEX1) mRNA, complete cds	100%	gi|9759341|dbj|BAB09996.1|	unnamed protein product [Arabidopsis thaliana]	99%	GO:0005524;GO:0006625;GO:0005778;GO:0042623	_	_	_	_	_	_	K13338	PEX1
comp5082_c0_seq8	501	_	_	_	_	_	_	_	_	_	_	_	_	_	None	_
comp33247_c0_seq1	541	gi|186511245|ref|NM_115928.4|	Arabidopsis thaliana autophagy-related protein 8g (ATG8G) mRNA, complete cds	100%	gi|15232387|ref|NP_191623.1|	autophagy-related protein 8g [Arabidopsis thaliana]	100%	GO:0045298;GO:0016020;GO:0005634;GO:0009267;GO:0008017;GO:0006914;GO:0009062;GO:0005776	3702.AT3G60640.1-P	ATG8G (AUTOPHAGY 8G); microtubule binding; AUTOPHAGY 8G (ATG8G); FUNCTIONS IN: microtubule b [...]	100.00%	_	KOG1654	_	K08341	GABARAP, ATG8, LC3
comp75359_c0_seq1	365	_	_	_	_	_	_	_	_	_	_	_	_	_	None	_
comp2840_c0_seq1	1860	_	_	_	gi|242000788|ref|XP_002435037.1|	topoisomerase TOP1-interacting protein BTBD1, putative [Ixodes scapularis]	59%	_	_	_	_	_	_	_	None	_
comp973_c0_seq1	3306	_	_	_	gi|322795093|gb|EFZ17935.1|	hypothetical protein SINV_04497 [Solenopsis invicta]	88%	_	_	_	_	_	_	_	K13173	ARGLU1
comp65712_c0_seq1	456	_	_	_	_	_	_	_	_	_	_	_	_	_	None	_
comp35557_c0_seq1	927	_	_	_	_	_	_	_	_	_	_	_	_	_	None	_
comp53481_c0_seq1	1440	gi|186510960|ref|NM_115085.2|	Arabidopsis thaliana duplicated SANT DNA-binding domain-containing protein (AT3G52250) mRNA, complete cds	100%	gi|10045558|emb|CAC07916.1|	putative protein [Arabidopsis thaliana]	100%	GO:0003677;GO:0005634;GO:0000785;GO:0003682	_	_	_	_	_	_	None	_
comp2564_c0_seq1	3203	gi|242012330|ref|XM_002426841.1|	Pediculus humanus corporis conserved hypothetical protein, mRNA	73%	gi|241691946|ref|XP_002412937.1|	endosomal membrane protein EMP70, putative [Ixodes scapularis]	89%	GO:0016021	7425.XP_001604363	similar to endomembrane protein emp70	87.32%	_	KOG1277	_	None	_
comp42219_c0_seq2	896	gi|332640072|gb|CP002686.1|	Arabidopsis thaliana chromosome 3, complete sequence	100%	gi|15232873|ref|NP_189435.1|	tetratricopeptide repeat domain-containing protein [Arabidopsis thaliana]	100%	GO:0031347;GO:0009860;GO:0005886	_	_	_	_	_	_	None	_
comp59847_c0_seq1	560	gi|332640072|gb|CP002686.1|	Arabidopsis thaliana chromosome 3, complete sequence	100%	gi|18400779|ref|NP_566515.1|	transducin/WD40 domain-containing protein [Arabidopsis thaliana]	100%	GO:0007165;GO:0005834;GO:0004871;GO:0005737	_	_	_	_	_	_	None	_
comp38711_c0_seq1	637	_	_	_	_	_	_	_	_	_	_	_	_	_	None	_
comp8011_c0_seq2	704	_	_	_	_	_	_	_	_	_	_	_	_	_	None	_
comp51243_c0_seq1	616	_	_	_	_	_	_	_	_	_	_	_	_	_	None	_
comp29832_c0_seq1	458	_	_	_	_	_	_	_	_	_	_	_	_	_	None	_
comp13917_c0_seq1	1664	_	_	_	gi|327281012|ref|XP_003225244.1|	PREDICTED: WD repeat domain-containing protein 83-like [Anolis carolinensis]	77%	GO:0000398;GO:0005737;GO:0071013	28377.ENSACAP00000003680	annotation not avaliable	79.76%	COG2319	_	_	K13124	MORG1
comp29859_c0_seq1	592	_	_	_	_	_	_	_	_	_	_	_	_	_	None	_
comp12739_c0_seq5	523	_	_	_	_	_	_	_	_	_	_	_	_	_	None	_
comp59273_c0_seq1	387	_	_	_	_	_	_	_	_	_	_	_	_	_	None	_
comp3766_c0_seq1	1000	_	_	_	gi|196012178|ref|XP_002115952.1|	expressed hypothetical protein [Trichoplax adhaerens]	62%	_	_	_	_	_	_	_	None	_
comp55687_c0_seq1	401	gi|330250293|gb|CP002685.1|	Arabidopsis thaliana chromosome 2, complete sequence	100%	gi|18379168|ref|NP_565256.1|	octicosapeptide/Phox/Be.1 domain-containing protein [Arabidopsis thaliana]	100%	GO:0005634;GO:0005829	_	_	_	_	_	_	None	_
comp4154_c0_seq1	2908	_	_	_	gi|307185234|gb|EFN71361.1|	RING finger and SPRY domain-containing protein 1 [Camponotus floridanus]	75%	GO:0046872	7460.XP_394248	similar to F16A11.1	76.86%	_	KOG2242	_	None	_
comp1475_c0_seq1	1291	_	_	_	gi|328855505|gb|EGG04631.1|	hypothetical protein MELLADRAFT_64756 [Melampsora larici-populina 98AG31]	50%	_	_	_	_	_	_	_	None	_
comp44071_c0_seq2	909	gi|334187180|ref|NM_119693.4|	Arabidopsis thaliana RWP-RK domain-containing protein (AT4G35270) mRNA, complete cds	100%	gi|334187181|ref|NP_195253.4|	RWP-RK domain-containing protein [Arabidopsis thaliana]	100%	_	_	_	_	_	_	_	None	_
comp34081_c0_seq1	757	_	_	_	_	_	_	_	_	_	_	_	_	_	None	_
comp43342_c0_seq1	1153	gi|22331764|ref|NM_115195.2|	Arabidopsis thaliana interactor of constitutive active ROPs 5 (RIP4) mRNA, complete cds	100%	gi|22331765|ref|NP_190903.2|	interactor of constitutive active ROPs 5 [Arabidopsis thaliana]	100%	GO:0000911;GO:0005634;GO:0005874;GO:0051322;GO:0009507	3702.AT3G53350.1-P	myosin heavy chain-related; myosin heavy chain-related; INVOLVED IN: biological_process unkn [...]	100.00%	_	_	NOG280457	None	_
comp30155_c0_seq1	450	_	_	_	_	_	_	_	_	_	_	_	_	_	None	_
comp37376_c0_seq1	604	gi|145360380|ref|NM_128275.4|	Arabidopsis thaliana structural maintenance of chromosome 3 (chondroitin sulfate proteoglycan 6) (TTN7) mRNA, complete cds	100%	gi|110740719|dbj|BAE98460.1|	putative chromosome associated protein [Arabidopsis thaliana]	100%	GO:0005634;GO:0005524;GO:0009506;GO:0035196;GO:0007062;GO:0051607;GO:0010267;GO:0008278	_	_	_	_	_	_	K06669	SMC3, CSPG6
comp37326_c0_seq1	862	_	_	_	_	_	_	_	_	_	_	_	_	_	None	_
comp46236_c0_seq1	451	_	_	_	_	_	_	_	_	_	_	_	_	_	None	_
comp46288_c0_seq1	382	_	_	_	_	_	_	_	_	_	_	_	_	_	None	_
comp26057_c0_seq1	935	_	_	_	gi|119193510|ref|XP_001247361.1|	hypothetical protein CIMG_01132 [Coccidioides immitis RS]	52%	_	_	_	_	_	_	_	K14772	UTP20
comp50662_c0_seq1	408	_	_	_	_	_	_	_	_	_	_	_	_	_	None	_
comp61533_c0_seq1	445	gi|316995368|gb|HQ446214.1|	Arabidopsis thaliana autophagy-related protein 2 (ATG2) mRNA, complete cds	100%	gi|9294621|dbj|BAB02960.1|	unnamed protein product [Arabidopsis thaliana]	100%	_	_	_	_	_	_	_	None	_
comp33935_c0_seq1	376	gi|332656411|gb|CP002687.1|	Arabidopsis thaliana chromosome 4, complete sequence	100%	gi|15235956|ref|NP_194299.1|	uncharacterized protein [Arabidopsis thaliana]	100%	GO:0005634;GO:0005515;GO:0005737	_	_	_	_	_	_	None	_
comp28864_c0_seq1	454	_	_	_	_	_	_	_	_	_	_	_	_	_	None	_
comp16706_c0_seq1	1534	_	_	_	gi|157109427|ref|XP_001650664.1|	hydroxysteroid dehydrogenase [Aedes aegypti]	60%	_	_	_	_	_	_	_	K00070	HSD3B
comp35994_c0_seq1	591	_	_	_	_	_	_	_	_	_	_	_	_	_	None	_
comp8476_c0_seq2	1565	_	_	_	gi|221127047|ref|XP_002159692.1|	PREDICTED: similar to predicted protein [Hydra magnipapillata]	53%	_	_	_	_	_	_	_	K11426	SMYD
comp62017_c0_seq1	370	_	_	_	_	_	_	_	_	_	_	_	_	_	None	_
comp30035_c0_seq1	504	_	_	_	_	_	_	_	_	_	_	_	_	_	None	_
comp18302_c0_seq1	650	gi|332002898|gb|CP002688.1|	Arabidopsis thaliana chromosome 5, complete sequence	100%	gi|15237263|ref|NP_200090.1|	uncharacterized protein [Arabidopsis thaliana]	100%	GO:0009535;GO:0006098;GO:0010207;GO:0010155;GO:0046777	3702.AT5G52780.1-P	unknown protein; unknown protein; FUNCTIONS IN: molecular_function unknown; INVOLVED IN: bio [...]	100.00%	_	_	NOG289435	None	_
comp30173_c0_seq1	663	_	_	_	_	_	_	_	_	_	_	_	_	_	None	_
comp30499_c0_seq1	798	_	_	_	gi|23477356|gb|AAN34651.1|	pol protein [Drosophila melanogaster]	56%	_	_	_	_	_	_	_	None	_
comp29375_c0_seq1	836	_	_	_	_	_	_	_	_	_	_	_	_	_	None	_
comp53898_c0_seq1	358	_	_	_	_	_	_	_	_	_	_	_	_	_	None	_
comp8687_c0_seq2	3300	_	_	_	gi|347966781|ref|XP_321158.5|	AGAP001907-PA [Anopheles gambiae str. PEST]	47%	_	_	_	_	_	_	_	None	_
comp8936_c0_seq5	799	gi|79456850|ref|NM_116140.3|	Arabidopsis thaliana beta glucosidase 8 (BGLU8) mRNA, complete cds	100%	gi|79456851|ref|NP_191834.3|	beta glucosidase 8 [Arabidopsis BGL08_ARATH RecName: Full=Beta-glucosidase 8; Short=AtBGLU8; Flags: Precursor BAD43019.1	100%	GO:0043169;GO:0004553;GO:0009610;GO:0005975;GO:0005773	_	_	_	_	_	_	None	_
comp18733_c0_seq1	775	_	_	_	_	_	_	_	_	_	_	_	_	_	None	_
comp59463_c0_seq1	452	_	_	_	_	_	_	_	_	_	_	_	_	_	None	_
comp54024_c0_seq1	356	gi|92856563|gb|BT025161.1|	Arabidopsis thaliana At3g08980 mRNA, complete cds	100%	gi|15231994|ref|NP_187510.1|	mitochondrial inner membrane protease subunit 2 [Arabidopsis thaliana]	100%	GO:0016020;GO:0006508;GO:0035196;GO:0051607;GO:0005739;GO:0010267;GO:0008236	_	_	_	_	_	_	K09648	IMP2
comp55606_c0_seq1	622	gi|145358197|ref|NM_121908.4|	Arabidopsis thaliana RNA recognition motif-containing protein (AT5G19030) mRNA, complete cds	100%	gi|42567949|ref|NP_197404.2|	RNA recognition motif-containing protein [Arabidopsis thaliana]	100%	GO:0003723;GO:0000398;GO:0000166;GO:0005739;GO:0009507	3702.AT5G19030.1-P	RNA recognition motif (RRM)-containing protein; RNA recognition motif (RRM)-containing prote [...]	100.00%	_	KOG0118	_	K13126	PABPC
comp2409_c0_seq1	3950	_	_	_	gi|321463013|gb|EFX74032.1|	hypothetical protein DAPPUDRAFT_307522 [Daphnia pulex]	68%	GO:0045127;GO:0046835;GO:0009384;GO:0006044	_	_	_	_	_	_	K00884	nagK, NAGK
comp31564_c0_seq1	899	_	_	_	_	_	_	_	_	_	_	_	_	_	None	_
comp37479_c0_seq1	1418	gi|30679992|ref|NM_127302.2|	Arabidopsis thaliana MLO-like protein 8 (MLO8) mRNA, complete cds	100%	gi|18398444|ref|NP_565416.1|	MLO-like protein 8 [Arabidopsis MLO8_ARATH RecName: Full=MLO-like protein 8; Short=AtMlo8 AF369569_1 membrane	100%	GO:0006952;GO:0016021;GO:0008219;GO:0005516;GO:0005886;GO:0009607	_	_	_	_	_	_	K08472	MLO
comp64782_c0_seq1	488	_	_	_	_	_	_	_	_	_	_	_	_	_	None	_
comp4511_c0_seq4	2858	_	_	_	gi|340723718|ref|XP_003400236.1|	PREDICTED: echinoderm microtubule-associated protein-like 2-like isoform 1 [Bombus terrestris]	79%	_	7460.XP_393565	similar to echinoderm microtubule associated protein like 1	79.87%	COG2319	KOG2106	_	None	_
comp44240_c0_seq1	357	_	_	_	_	_	_	_	_	_	_	_	_	_	None	_
comp4219_c0_seq1	435	gi|42568754|ref|NM_125810.2|	Arabidopsis thaliana 40S ribosomal protein S28-2 (RPS28) mRNA, complete cds	100%	gi|15237617|ref|NP_201219.1|	40S ribosomal protein S28-2 [Arabidopsis thaliana]	100%	GO:0005618;GO:0005794;GO:0006407;GO:0006412;GO:0022627;GO:0003735;GO:0005886	3702.AT5G64140.1-P	RPS28 (RIBOSOMAL PROTEIN S28); structural constituent of ribosome; Encodes a putative riboso [...]	100.00%	COG2053	KOG3502	_	K02979	RP-S28e, RPS28
comp74876_c0_seq1	389	gi|332002898|gb|CP002688.1|	Arabidopsis thaliana chromosome 5, complete sequence	100%	gi|15242640|ref|NP_195931.1|	uncharacterized protein [Arabidopsis thaliana]	100%	GO:0005634;GO:0003723;GO:0000398;GO:0000166;GO:0005886	_	_	_	_	_	_	None	_
comp1278_c0_seq42	1153	_	_	_	gi|242021780|ref|XP_002431321.1|	carmil, putative [Pediculus humanus corporis]	77%	_	_	_	_	_	_	_	None	_
comp17089_c0_seq2	815	_	_	_	gi|189240904|ref|XP_966572.2|	PREDICTED: similar to serine/threonine kinase 32B [Tribolium castaneum]	72%	GO:0004672	_	_	_	_	_	_	K08793	STK32, YANK
comp56002_c0_seq1	488	gi|332189094|gb|CP002684.1|	Arabidopsis thaliana chromosome 1, complete sequence	100%	gi|18409374|ref|NP_564976.1|	putative WRKY transcription factor 36 [Arabidopsis thaliana]	100%	GO:0005667;GO:0006355;GO:0043565;GO:0045449;GO:0003700;GO:0015698	_	_	_	_	_	_	None	_
comp33899_c0_seq1	1429	gi|145337363|ref|NM_105691.4|	Arabidopsis thaliana trichome birefringence-like 27 protein (TBL27) mRNA, complete cds	100%	gi|15223079|ref|NP_177180.1|	trichome birefringence-like 27 protein [Arabidopsis thaliana]	100%	GO:0005634;GO:0010411;GO:0010167;GO:0015706	3702.AT1G70230.1-P	unknown protein; unknown protein; INVOLVED IN: biological_process unknown; LOCATED IN: endom [...]	100.00%	_	_	NOG256781	None	_
comp33445_c0_seq1	441	_	_	_	_	_	_	_	_	_	_	_	_	_	None	_
comp59710_c0_seq1	359	gi|332189094|gb|CP002684.1|	Arabidopsis thaliana chromosome 1, complete sequence	100%	_	_	_	_	_	_	_	_	_	_	None	_
comp9601_c0_seq1	735	_	_	_	_	_	_	_	_	_	_	_	_	_	None	_
comp34266_c0_seq1	397	gi|332002898|gb|CP002688.1|	Arabidopsis thaliana chromosome 5, complete sequence	100%	gi|18423137|ref|NP_568726.1|	uncharacterized protein [Arabidopsis thaliana]	100%	GO:0005634	3702.AT5G50335.1-P	unknown protein; unknown protein; FUNCTIONS IN: molecular_function unknown; INVOLVED IN: bio [...]	100.00%	_	_	NOG255707	None	_
comp29234_c0_seq1	394	_	_	_	_	_	_	_	_	_	_	_	_	_	None	_
comp66975_c0_seq1	355	_	_	_	_	_	_	_	_	_	_	_	_	_	None	_
comp58561_c0_seq1	416	gi|334184568|ref|NM_001202706.1|	Arabidopsis thaliana villin-1 (VLN1) mRNA, complete cds	100%	gi|18402176|ref|NP_029567.1|	villin-1 [Arabidopsis thaliana]	100%	GO:0051015;GO:0031048;GO:0042127;GO:0051322;GO:0009965;GO:0005737;GO:0051567;GO:0000911;GO:0015629;GO:0016572;GO:0016246;GO:0051225;GO:0051016;GO:0006306;GO:0045010;GO:0006346;GO:0051014	_	_	_	_	_	_	None	_
comp59740_c0_seq1	386	_	_	_	_	_	_	_	_	_	_	_	_	_	None	_
comp33384_c0_seq1	887	gi|332002898|gb|CP002688.1|	Arabidopsis thaliana chromosome 5, complete sequence	100%	gi|15242174|ref|NP_196999.1|	alpha-mannosidase II [Arabidopsis alpha-mannosidase-like protein [Arabidopsis thaliana]	100%	GO:0005802;GO:0004559;GO:0005768;GO:0030246;GO:0006013;GO:0005794;GO:0008270;GO:0006487	_	_	_	_	_	_	K01231	MAN2
comp46723_c0_seq1	395	_	_	_	_	_	_	_	_	_	_	_	_	_	None	_
comp41287_c0_seq1	497	gi|332189094|gb|CP002684.1|	Arabidopsis thaliana chromosome 1, complete sequence	100%	gi|15220284|ref|NP_172576.1|	alpha/beta-hydrolase-like protein [Arabidopsis thaliana]	100%	GO:0016042;GO:0005634;GO:0046486;GO:0005794;GO:0047372	_	_	_	_	_	_	None	_
comp20669_c0_seq2	1652	_	_	_	gi|291236785|ref|XP_002738319.1|	PREDICTED: origin recognition complex, subunit 1-like [Saccoglossus kowalevskii]	77%	GO:0003677;GO:0005524;GO:0006260;GO:0005664;GO:0005737;GO:0005730;GO:0017111;GO:0005886	_	_	_	_	_	_	K02603	ORC1
comp8482_c0_seq2	1740	_	_	_	gi|326933377|ref|XP_003212782.1|	PREDICTED: proprotein convertase subtilisin/kexin type 7-like [Meleagris gallopavo]	57%	GO:0016787	_	_	_	_	_	_	K08673	PCSK7
comp62507_c0_seq1	425	gi|145340447|ref|NM_118146.4|	Arabidopsis thaliana leucine-rich receptor-like protein kinase BAM3 (BAM3) mRNA, complete cds	100%	gi|15235366|ref|NP_193760.1|	leucine-rich receptor-like protein kinase BAM3 [Arabidopsis thaliana]	99%	GO:0048653;GO:0005524;GO:0000271;GO:0016161;GO:0055114;GO:0048767;GO:0010014;GO:0007169;GO:0016021;GO:0071555;GO:0005886;GO:0000186;GO:0032440;GO:0004709;GO:0009855;GO:0009409;GO:0009069;GO:0007178;GO:0005985;GO:0010075;GO:0009932;GO:0009825;GO:0010817;GO:0043169;GO:0043481;GO:0005983;GO:0000024;GO:0009570	_	_	_	_	_	_	None	_
comp73329_c0_seq1	483	gi|334184254|ref|NM_127193.2|	Arabidopsis thaliana SNF2 and helicase domain-containing protein (DRD1) mRNA, complete cds	100%	gi|15227191|ref|NP_179232.1|	SNF2 and helicase domain-containing protein [Arabidopsis thaliana]	100%	GO:0050832;GO:0005634;GO:0003677;GO:0006342;GO:0005524;GO:0035196;GO:0006260;GO:0009616;GO:0007267;GO:0004386;GO:0006306;GO:0051567;GO:0010267;GO:0008283;GO:0010050	_	_	_	_	_	_	None	_
comp28521_c0_seq3	361	gi|334188589|ref|NM_001203673.1|	Arabidopsis thaliana RNA polymerase II, Rpb4, core protein (AT5G62950) mRNA, complete cds	100%	_	_	_	_	_	_	_	_	_	_	None	_
comp58975_c0_seq1	495	_	_	_	_	_	_	_	_	_	_	_	_	_	None	_
comp3797_c0_seq1	4132	_	_	_	gi|340723540|ref|XP_003400147.1|	PREDICTED: putative polypeptide N-acetylgalactosaminyltransferase 9-like isoform 1 [Bombus PREDICTED: putative polypeptid	88%	GO:0030246;GO:0016757;GO:0005794;GO:0016021;GO:0005975	_	_	_	_	_	_	K00710	GALNT
comp3938_c0_seq1	3818	_	_	_	gi|405952098|gb|EKC19946.1|	Ubiquitin carboxyl-terminal hydrolase 5 [Crassostrea gigas]	70%	GO:0008233	_	_	_	_	_	_	K11836	USP5_13, UBP14
comp3898_c0_seq4	872	_	_	_	_	_	_	_	_	_	_	_	_	_	None	_
comp2724_c0_seq1	760	_	_	_	_	_	_	_	_	_	_	_	_	_	None	_
comp24465_c0_seq1	732	_	_	_	_	_	_	_	_	_	_	_	_	_	None	_
comp10381_c0_seq1	578	_	_	_	_	_	_	_	_	_	_	_	_	_	None	_
comp30180_c0_seq1	1528	gi|145350658|ref|NM_119294.3|	Arabidopsis thaliana RING/U-box domain-containing protein (AT4G31450) mRNA, complete cds	100%	gi|18417809|ref|NP_567877.1|	RING/U-box domain-containing protein [Arabidopsis thaliana]	100%	GO:0005634;GO:0008270	_	_	_	_	_	_	None	_
comp10793_c0_seq2	2358	_	_	_	gi|307202938|gb|EFN82158.1|	Tyrosine-protein kinase CSK [Harpegnathos saltator]	83%	GO:0005524;GO:0004715;GO:0006468	121224.XP_002423307	cAMP-dependent protein kinase catalytic subunit, putative (EC:2.7.10.2)	84.90%	COG0515	_	_	K05728	CSK
comp10727_c0_seq1	982	_	_	_	_	_	_	_	_	_	_	_	_	_	None	_
comp34467_c0_seq1	461	gi|240255781|ref|NM_117204.6|	Arabidopsis thaliana mitogen-activated protein kinase 5 (MPK5) mRNA, complete cds	100%	gi|240255782|ref|NP_567378.4|	mitogen-activated protein kinase 5 [Arabidopsis thaliana]	100%	GO:0000165;GO:0005524;GO:0009069;GO:0006468;GO:0007178;GO:0004707	_	_	_	_	_	_	K04371	ERK1_2
comp14352_c0_seq1	423	_	_	_	_	_	_	_	_	_	_	_	_	_	None	_
comp25191_c0_seq1	480	_	_	_	_	_	_	_	_	_	_	_	_	_	None	_
comp46416_c0_seq1	660	_	_	_	_	_	_	_	_	_	_	_	_	_	None	_
comp1827_c0_seq1	6483	gi|115926326|ref|XM_001197072.1|	PREDICTED: Strongylocentrotus purpuratus similar to Na/Ca exchanger (LOC589467), mRNA	96%	gi|321459173|gb|EFX70229.1|	hypothetical protein DAPPUDRAFT_328233 [Daphnia pulex]	80%	GO:0055085;GO:0005432;GO:0007154;GO:0016021;GO:0006816	_	_	_	_	_	_	K05849	SLC8A, NCX
comp4404_c0_seq2	2244	_	_	_	gi|195390737|ref|XP_002054024.1|	GJ24209 [Drosophila virilis]	70%	_	_	_	_	_	_	_	K08202	SLC22A4_5, OCTN
comp21456_c0_seq2	963	gi|30677975|ref|NM_126268.2|	Arabidopsis thaliana indeterminate(ID)-domain 5 protein (IDD5) mRNA, complete cds	100%	gi|15226866|ref|NP_178316.1|	indeterminate(ID)-domain 5 protein [Arabidopsis thaliana]	100%	GO:0009657;GO:0030154;GO:0009965;GO:0006417;GO:0045893;GO:0003676;GO:0005667;GO:0008270;GO:0045449;GO:0003700	39947.LOC_Os08g44050.1	ZOS8-12 - C2H2 zinc finger protein, expressed	95.09%	_	KOG1721	_	None	_
comp16245_c0_seq1	607	_	_	_	_	_	_	_	_	_	_	_	_	_	None	_
comp8948_c0_seq10	399	_	_	_	_	_	_	_	_	_	_	_	_	_	None	_
comp40203_c0_seq1	398	_	_	_	_	_	_	_	_	_	_	_	_	_	None	_
comp23772_c0_seq4	1606	_	_	_	gi|321455342|gb|EFX66478.1|	hypothetical protein DAPPUDRAFT_302681 [Daphnia pulex]	75%	GO:0016020;GO:0016757	_	_	_	_	_	_	K00710	GALNT
comp71404_c0_seq1	553	gi|332640072|gb|CP002686.1|	Arabidopsis thaliana chromosome 3, complete sequence	100%	gi|30694440|ref|NP_850709.1|	uncharacterized protein [Arabidopsis thaliana]	100%	GO:0005634	_	_	_	_	_	_	None	_
comp2894_c0_seq1	1118	_	_	_	gi|238625719|gb|ACR48141.1|	SpAN-like protein [Rimicaris exoculata]	52%	_	_	_	_	_	_	_	None	_
comp35394_c0_seq1	435	_	_	_	_	_	_	_	_	_	_	_	_	_	None	_
comp12741_c0_seq4	393	_	_	_	_	_	_	_	_	_	_	_	_	_	None	_
comp809_c0_seq1	3593	_	_	_	gi|321459411|gb|EFX70465.1|	hypothetical protein DAPPUDRAFT_328304 [Daphnia pulex]	63%	GO:0016787	_	_	_	_	_	_	K01077	E3.1.3.1, phoA, phoB
comp55989_c0_seq1	438	_	_	_	_	_	_	_	_	_	_	_	_	_	None	_
comp33719_c0_seq1	1324	_	_	_	_	_	_	_	_	_	_	_	_	_	None	_
comp461_c0_seq1	1232	gi|42567567|ref|NM_120231.3|	Arabidopsis thaliana chlorophyll a-b binding protein CP29.1 (LHCB4.1) mRNA, complete cds	100%	gi|15241005|ref|NP_195773.1|	chlorophyll a-b binding protein CP29.1 [Arabidopsis thaliana]	100%	GO:0009644;GO:0010287;GO:0009535;GO:0009637;GO:0006364;GO:0009744;GO:0009765;GO:0010218;GO:0030076;GO:0016168;GO:0010114;GO:0010155	3702.AT5G01530.1-P	chlorophyll A-B binding protein CP29 (LHCB4); chlorophyll A-B binding protein CP29 (LHCB4); [...]	100.00%	_	_	NOG219573	K08915	LHCB4
comp1608_c0_seq6	684	gi|30681817|ref|NM_111995.2|	Arabidopsis thaliana 2-Cys peroxiredoxin BAS1 (AT3G11630) mRNA, complete cds	94%	gi|9758409|dbj|BAB08951.1|	2-cys peroxiredoxin-like protein [Arabidopsis thaliana]	100%	GO:0002831;GO:0005515;GO:0010310;GO:0009941;GO:0006612;GO:0019288;GO:0006979;GO:0009867;GO:0019344;GO:0009697;GO:0031348;GO:0048046;GO:0042335;GO:0042742;GO:0055114;GO:0010363;GO:0043900;GO:0009595;GO:0006804;GO:0019684;GO:0010200;GO:0005829;GO:0050832;GO:0000038;GO:0000165;GO:0009862;GO:0009409;GO:0019761;GO:0009579;GO:0051920;GO:0004601;GO:0010319;GO:0009570	_	_	_	_	_	_	K03386	E1.11.1.15, PRDX, ahpC
comp60422_c0_seq1	351	_	_	_	gi|195576157|ref|XP_002077943.1|	GD22800 [Drosophila simulans]	81%	GO:0006804;GO:0006979;GO:0020037;GO:0005509;GO:0004601;GO:0016021;GO:0055114	_	_	_	_	_	_	K13411	DUOX, THOX
comp7251_c0_seq1	1778	_	_	_	_	_	_	_	_	_	_	_	_	_	None	_
comp16008_c0_seq2	1700	gi|145357696|ref|NM_120698.4|	Arabidopsis thaliana splicing factor 3A subunit 3 (ATO) mRNA, complete cds	100%	gi|42567684|ref|NP_196234.3|	splicing factor 3A subunit 3 [Arabidopsis thaliana]	100%	GO:0005634;GO:0005829;GO:0008270;GO:0045694;GO:0003676	3702.AT5G06160.1-P	ATO (ATROPOS); nucleic acid binding / zinc ion binding; Encodes a protein with similarity to [...]	100.00%	COG5188	KOG2636	_	K12827	SF3A3, SAP61, PRP9
comp71842_c0_seq1	465	gi|145357704|ref|NM_120714.3|	Arabidopsis thaliana Nucleic acid-binding, OB-fold-like protein (AtPOT1b) mRNA, complete cds	100%	gi|9758411|dbj|BAB08953.1|	unnamed protein product [Arabidopsis thaliana]	100%	GO:0000784;GO:0003677;GO:0000723	_	_	_	_	_	_	None	_
comp7385_c0_seq2	432	_	_	_	_	_	_	_	_	_	_	_	_	_	None	_
comp31478_c0_seq1	652	gi|30679009|ref|NM_100359.2|	Arabidopsis thaliana 26S proteasome regulatory subunit N2 (AT1G04810) mRNA, complete cds	100%	gi|15220326|ref|NP_171973.1|	26S proteasome regulatory subunit N2 [Arabidopsis thaliana]	100%	GO:0005634;GO:0006094;GO:0030234;GO:0051788;GO:0050790;GO:0010332;GO:0006302;GO:0080129;GO:0006635;GO:0009407;GO:0009630;GO:0043161;GO:0005829;GO:0042176;GO:0007010;GO:0005886;GO:0008540;GO:0009507	_	_	_	_	_	_	K03032	PSMD1, RPN2
comp19854_c0_seq1	3547	_	_	_	gi|405950516|gb|EKC18499.1|	hypothetical protein CGI_10012107 [Crassostrea gigas]	55%	_	_	_	_	_	_	_	K14314	NUP210, GP210
comp38346_c0_seq1	554	_	_	_	_	_	_	_	_	_	_	_	_	_	None	_
comp9736_c0_seq2	568	gi|222424553|dbj|AK317568.1|	Arabidopsis thaliana AT4G22670 mRNA, partial cds, clone: RAFL22-78-K16	100%	gi|18415982|ref|NP_567663.1|	HSP70-interacting protein 1 [Arabidopsis thaliana]	100%	GO:0046686;GO:0005829	_	_	_	_	_	_	None	_
comp4696_c0_seq1	1138	_	_	_	gi|307205330|gb|EFN83678.1|	MACRO domain-containing protein 2 [Harpegnathos saltator]	78%	GO:0019213;GO:0042278;GO:0005739	10116.ENSRNOP00000028749	MACRO domain-containing protein 1 Fragment (Protein LRP16); Plays a role in estrogen signali [...]	75.47%	COG2110	_	_	None	_
comp53296_c0_seq1	458	_	_	_	_	_	_	_	_	_	_	_	_	_	None	_
comp24275_c0_seq1	1213	_	_	_	_	_	_	_	_	_	_	_	_	_	None	_
comp6520_c0_seq2	485	gi|145332872|ref|NM_001084833.1|	Arabidopsis thaliana armadillo/beta-catenin-like repeat-containing protein (AT3G56210) mRNA, complete cds	100%	gi|62319178|dbj|BAD94356.1|	hypothetical protein [Arabidopsis thaliana]	100%	_	_	_	_	_	_	_	None	_
comp1755_c0_seq2	1203	gi|334187578|ref|NM_121083.3|	Arabidopsis thaliana 14-3-3-like protein GF14 lambda (GRF6) mRNA, complete cds	100%	gi|18416277|ref|NP_568229.1|	14-3-3-like protein GF14 lambda [Arabidopsis thaliana]	100%	GO:0016310;GO:0005524;GO:0006355;GO:0006096;GO:0042742;GO:0045309;GO:0005829;GO:0009651;GO:0009941;GO:0005886;GO:0009740;GO:0005634;GO:0006094;GO:0009742;GO:0009686;GO:0009505;GO:0046686;GO:0009407;GO:0019904;GO:0032880;GO:0016818;GO:0048366	3702.AT5G10450.1-P	GRF6 (G-box regulating factor 6); protein binding / protein phosphorylated amino acid bindin [...]	100.00%	COG5040	KOG0841	_	None	_
comp5996_c0_seq2	1092	_	_	_	_	_	_	_	_	_	_	_	_	_	None	_
comp36463_c0_seq1	801	_	_	_	_	_	_	_	_	_	_	_	_	_	None	_
comp63223_c0_seq1	397	_	_	_	_	_	_	_	_	_	_	_	_	_	None	_
comp23217_c0_seq1	1101	gi|145344430|ref|NM_118702.3|	Arabidopsis thaliana beta-carotene hydroxylase (BETA-OHASE 1) mRNA, complete cds	100%	gi|15235959|ref|NP_194300.1|	beta-carotene hydroxylase [Arabidopsis thaliana]	100%	GO:0016123;GO:0005506;GO:0010291;GO:0016021;GO:0016119;GO:0006633;GO:0055114;GO:0009507	3702.AT4G25700.1-P	BETA-OHASE 1 (BETA-HYDROXYLASE 1); carotene beta-ring hydroxylase; Converts beta-carotene to [...]	100.00%	_	_	NOG15912	K15746	crtZ
comp7047_c0_seq5	2600	gi|21406435|gb|AY087697.1|	Arabidopsis thaliana clone 37751 mRNA, complete sequence	97%	_	_	_	_	_	_	_	_	_	_	None	_
comp52233_c0_seq1	378	_	_	_	_	_	_	_	_	_	_	_	_	_	None	_
comp61472_c0_seq1	448	gi|186511274|ref|NM_115980.3|	Arabidopsis thaliana shaggy-related protein kinase beta (AT3G61160) mRNA, complete cds	100%	gi|15233049|ref|NP_191675.1|	shaggy-related protein kinase beta [Arabidopsis thaliana]	100%	GO:0005634;GO:0050321;GO:0009741;GO:0005524;GO:0009069;GO:0046777;GO:0004713;GO:0004674;GO:0005829	_	_	_	_	_	_	K00924	E2.7.1.-
comp14867_c0_seq1	543	_	_	_	_	_	_	_	_	_	_	_	_	_	None	_
comp10371_c0_seq1	554	_	_	_	_	_	_	_	_	_	_	_	_	_	None	_
comp10176_c0_seq1	644	_	_	_	_	_	_	_	_	_	_	_	_	_	None	_
comp72606_c0_seq1	482	gi|332640072|gb|CP002686.1|	Arabidopsis thaliana chromosome 3, complete sequence	100%	gi|15232917|ref|NP_186898.1|	pentatricopeptide repeat-containing protein [Arabidopsis thaliana]	100%	GO:0005739	_	_	_	_	_	_	None	_
comp57073_c0_seq1	469	gi|332189094|gb|CP002684.1|	Arabidopsis thaliana chromosome 1, complete sequence	97%	gi|15221494|ref|NP_174360.1|	FAD-binding and BBE domain-containing protein [Arabidopsis thaliana]	98%	GO:0009055;GO:0008762;GO:0006040;GO:0050660;GO:0006118;GO:0055114;GO:0009507	_	_	_	_	_	_	None	_
comp37341_c0_seq3	565	gi|79459611|ref|NM_116381.3|	Arabidopsis thaliana Arv1-like protein (ARV2) mRNA, complete cds	97%	gi|7268194|emb|CAB77721.1|	hypothetical protein [Arabidopsis thaliana]	97%	_	_	_	_	_	_	_	None	_
comp38945_c0_seq1	1038	_	_	_	_	_	_	_	_	_	_	_	_	_	None	_
comp12426_c0_seq1	1207	gi|225715279|gb|BT079062.1|	Esox lucius clone eluc-evq-504-031 LTS8 homolog putative mRNA, complete cds	76%	gi|48120544|ref|XP_393223.1|	PREDICTED: target of rapamycin complex subunit lst8-like [Apis mellifera]	82%	_	7460.XP_393223	similar to G protein beta subunit-like	83.51%	COG2319	KOG0315	_	K08266	GBL
comp57925_c0_seq1	405	_	_	_	_	_	_	_	_	_	_	_	_	_	None	_
comp41902_c0_seq2	406	_	_	_	_	_	_	_	_	_	_	_	_	_	None	_
comp13697_c0_seq3	670	_	_	_	gi|322784671|gb|EFZ11526.1|	hypothetical protein SINV_09160 [Solenopsis invicta]	62%	_	_	_	_	_	_	_	None	_
comp57783_c0_seq2	510	_	_	_	_	_	_	_	_	_	_	_	_	_	None	_
comp10596_c0_seq9	470	_	_	_	_	_	_	_	_	_	_	_	_	_	None	_
comp72671_c0_seq1	385	gi|332002898|gb|CP002688.1|	Arabidopsis thaliana chromosome 5, complete sequence	100%	gi|15242266|ref|NP_197032.1|	pentatricopeptide repeat-containing protein [Arabidopsis thaliana]	100%	GO:0005739	_	_	_	_	_	_	None	_
comp35038_c0_seq1	1198	gi|330250293|gb|CP002685.1|	Arabidopsis thaliana chromosome 2, complete sequence	100%	gi|18398352|ref|NP_565409.1|	protein exordium like 5 [Arabidopsis thaliana]	100%	GO:0005576	3702.AT2G17230.1-P	EXL5 (EXORDIUM LIKE 5); EXORDIUM LIKE 5 (EXL5); FUNCTIONS IN: molecular_function unknown; IN [...]	100.00%	_	_	NOG239605	None	_
comp13360_c0_seq1	796	_	_	_	_	_	_	_	_	_	_	_	_	_	None	_
comp46694_c0_seq1	892	gi|18411637|ref|NM_116374.1|	Arabidopsis thaliana nodulin MtN21 /EamA-like transporter family protein (AT4G01440) mRNA, complete cds	100%	gi|15234182|ref|NP_192053.1|	nodulin MtN21 /EamA-like transporter family protein [Arabidopsis thaliana]	100%	GO:0016020	_	_	_	_	_	_	None	_
comp15327_c0_seq1	966	gi|186511446|ref|NM_001036495.3|	Arabidopsis thaliana Polyketide cyclase / dehydrase and lipid transport protein (AT4G01883) mRNA, complete cds	100%	gi|79324975|ref|NP_001031572.1|	Polyketide cyclase / dehydrase and lipid transport protein [Arabidopsis thaliana]	100%	GO:0009507	3702.AT4G01883.1-P	unknown protein; LOCATED IN: chloroplast; CONTAINS InterPro DOMAIN/s: Streptomyces cyclase/d [...]	100.00%	COG5637	_	_	None	_
comp8022_c0_seq1	838	_	_	_	gi|82078336|sp|Q5RHZ2.1|CC167_DANRE	RecName: Full=Coiled-coil domain-containing protein 167 novel protein [Danio rerio]	55%	_	_	_	_	_	_	_	None	_
comp33673_c0_seq2	492	_	_	_	_	_	_	_	_	_	_	_	_	_	None	_
comp46318_c0_seq1	902	gi|334182817|ref|NM_001198151.1|	Arabidopsis thaliana paired amphipathic helix protein Sin3-like 3 (SNL3) mRNA, complete cds	100%	gi|334182816|ref|NP_173829.3|	paired amphipathic helix protein Sin3-like 3 [Arabidopsis thaliana]	100%	GO:0045892;GO:0005634;GO:0009737	39946.BGIOSIBCE000077	Os01g0109700	77.62%	COG5602	KOG4204	_	K11644	SIN3A
comp74503_c0_seq1	351	_	_	_	_	_	_	_	_	_	_	_	_	_	None	_
comp32078_c0_seq1	430	_	_	_	_	_	_	_	_	_	_	_	_	_	None	_
comp26502_c0_seq4	2167	gi|110741993|dbj|AK226843.1|	Arabidopsis thaliana mRNA for hypothetical protein, complete cds, clone: RAFL08-13-E11	100%	gi|18397118|ref|NP_566246.1|	transducin/WD-40 repeat-containing protein [Arabidopsis thaliana]	100%	GO:0080008;GO:0016310;GO:0005634;GO:0010311;GO:0009069;GO:0006635;GO:0016459;GO:0000166;GO:0016558;GO:0006487;GO:0016905	3702.AT3G05090.1-P	transducin family protein / WD-40 repeat family protein; transducin family protein / WD-40 r [...]	100.00%	COG2319	_	_	K15361	WDR48, UAF1
comp4727_c0_seq1	1050	gi|145335431|ref|NM_101113.3|	Arabidopsis thaliana ATP-dependent Clp protease, protease subunit (CLP2) mRNA, complete cds	100%	gi|18391391|ref|NP_563907.1|	ATP-dependent Clp protease, protease subunit [Arabidopsis thaliana]	100%	GO:0004252;GO:0010287;GO:0009902;GO:0006364;GO:0009534;GO:0045893;GO:0035304;GO:0009840;GO:0006508;GO:0010207;GO:0009941;GO:0042793;GO:0010027	3702.AT1G12410.1-P	CLP2 (CLP PROTEASE PROTEOLYTIC SUBUNIT 2); serine-type endopeptidase; Encodes a ClpP-related [...]	100.00%	COG0740	KOG0840	_	K01358	clpP, CLPP
comp4600_c0_seq2	1682	_	_	_	_	_	_	_	_	_	_	_	_	_	None	_
comp3505_c0_seq1	824	_	_	_	_	_	_	_	_	_	_	_	_	_	None	_
comp16330_c0_seq1	2019	gi|18396158|ref|NM_111102.1|	Arabidopsis thaliana alpha-1,4-galacturonosyltransferase (GAUT9) mRNA, complete cds	100%	gi|18396159|ref|NP_566170.1|	alpha-1,4-galacturonosyltransferase [Arabidopsis thaliana]	100%	GO:0005982;GO:0005985;GO:0005802;GO:0010289;GO:0009117;GO:0047262;GO:0005768;GO:0005794;GO:0005739	3702.AT3G02350.1-P	GAUT9 (Galacturonosyltransferase 9); polygalacturonate 4-alpha-galacturonosyltransferase/ tr [...]	100.00%	_	_	NOG273267;NOG246848	K13648	GAUT
comp23080_c0_seq1	825	gi|145361321|ref|NM_179053.2|	Arabidopsis thaliana Bet1-like SNARE 1-2 (ATBET12) mRNA, complete cds	99%	gi|30682860|ref|NP_849384.1|	Bet1-like SNARE 1-2 [Arabidopsis BET12_ARATH RecName: Full=Bet1-like SNARE 1-2; Short=AtBET12; AltName: Full=Bet1/Sft1-like SNARE 14b; S	100%	GO:0005484;GO:0008565;GO:0005794;GO:0006888;GO:0015031;GO:0006944	3702.AT4G14455.1-P	ATBET12; SNAP receptor/ protein transporter; Encodes a Bet1/Sft1-like SNARE protein, which c [...]	100.00%	_	KOG3385	_	K08504	BET1
comp5744_c0_seq1	2043	_	_	_	gi|355700947|gb|EHH28968.1|	Conserved oligomeric Golgi complex subunit 6 [Macaca mulatta]	72%	_	_	_	_	_	_	_	None	_
comp11504_c0_seq1	395	_	_	_	_	_	_	_	_	_	_	_	_	_	None	_
comp61239_c0_seq1	470	_	_	_	_	_	_	_	_	_	_	_	_	_	None	_
comp52205_c0_seq1	773	_	_	_	_	_	_	_	_	_	_	_	_	_	None	_
comp23836_c0_seq2	1247	_	_	_	gi|157113827|ref|XP_001652105.1|	Juvenile hormone-inducible protein, putative [Aedes aegypti]	51%	_	_	_	_	_	_	_	None	_
comp10716_c0_seq2	1956	_	_	_	gi|328698134|ref|XP_003240554.1|	PREDICTED: THAP domain-containing protein 4-like [Acyrthosiphon pisum]	62%	_	_	_	_	_	_	_	None	_
comp3330_c0_seq19	6124	_	_	_	gi|312373993|gb|EFR21651.1|	hypothetical protein AND_16666 [Anopheles darlingi]	62%	_	_	_	_	_	_	_	None	_
comp468_c1_seq4	1701	_	_	_	_	_	_	_	_	_	_	_	_	_	None	_
comp15625_c0_seq1	1021	_	_	_	gi|291221705|ref|XP_002730862.1|	PREDICTED: LysM, putative peptidoglycan-binding, domain containing 3-like [Saccoglossus kowalevskii]	56%	_	_	_	_	_	_	_	None	_
comp31176_c0_seq1	443	gi|292620277|ref|XM_001923960.2|	PREDICTED: Danio rerio pecanex homolog (Drosophila) (pcnx), mRNA	76%	gi|189236557|ref|XP_975582.2|	PREDICTED: similar to Pecanex-like protein 1 (Pecanex homolog) [Tribolium castaneum]	95%	GO:0016021	_	_	_	_	_	_	None	_
comp50056_c0_seq1	789	gi|22655261|gb|AY140080.1|	Arabidopsis thaliana putative protein (At5g27300) mRNA, complete cds	97%	gi|240256351|ref|NP_198082.4|	pentatricopeptide (PPR) repeat-containing protein [Arabidopsis thaliana]	100%	GO:0005739	_	_	_	_	_	_	None	_
comp28846_c0_seq1	1225	_	_	_	_	_	_	_	_	_	_	_	_	_	None	_
comp2320_c0_seq1	677	gi|145336755|ref|NM_104336.4|	Arabidopsis thaliana acyl carrier protein 2 (ACP2) mRNA, complete cds	100%	gi|15221851|ref|NP_175860.1|	acyl carrier protein 2 [Arabidopsis ACP2_ARATH RecName: Full=Acyl carrier protein 2, chloroplastic; Short=ACP-2; Flags: Precursor 377	100%	GO:0006810;GO:0031177;GO:0042967;GO:0006633;GO:0000036;GO:0009570	3702.AT1G54580.1-P	ACP2 (ACYL CARRIER PROTEIN 2); acyl carrier; encodes an acyl carrier protein expressed in le [...]	100.00%	COG0236	KOG1748	_	None	_
comp11328_c0_seq1	499	_	_	_	_	_	_	_	_	_	_	_	_	_	None	_
comp65307_c0_seq1	376	_	_	_	_	_	_	_	_	_	_	_	_	_	None	_
comp24631_c0_seq1	625	gi|145361165|ref|NM_147906.4|	Arabidopsis thaliana Cox19-like CHCH family protein (AT5G23395) mRNA, complete cds	100%	gi|22327010|ref|NP_680211.1|	Cox19-like CHCH family protein [Arabidopsis thaliana]	100%	GO:0006626;GO:0005739;GO:0005777;GO:0006625;GO:0009507	3702.AT5G23395.1-P	unknown protein; FUNCTIONS IN: molecular_function unknown; INVOLVED IN: biological_process u [...]	100.00%	_	KOG4149	_	None	_
comp18939_c0_seq4	1070	_	_	_	_	_	_	_	_	_	_	_	_	_	None	_
comp23013_c0_seq1	463	_	_	_	gi|168823522|ref|NP_001108393.1|	zinc finger protein 345-like [Danio rerio]	64%	GO:0005488	_	_	_	_	_	_	None	_
comp19429_c0_seq1	502	_	_	_	gi|46486938|gb|AAS98884.1|	slow-tonic S2 myosin heavy chain [Homarus americanus]	94%	GO:0003779;GO:0005524;GO:0003774;GO:0016459	_	_	_	_	_	_	K10352	MYH
comp13516_c0_seq2	1079	gi|145361051|ref|NM_130163.3|	Arabidopsis thaliana uncharacterized protein (AT2G46000) mRNA, complete cds	100%	gi|18406944|ref|NP_566061.1|	uncharacterized protein [Arabidopsis thaliana]	100%	_	3702.AT2G46000.1-P	unknown protein; unknown protein; FUNCTIONS IN: molecular_function unknown; INVOLVED IN: bio [...]	100.00%	_	_	NOG289575	None	_
comp9269_c0_seq1	1327	_	_	_	_	_	_	_	_	_	_	_	_	_	None	_
comp28478_c0_seq1	906	_	_	_	_	_	_	_	_	_	_	_	_	_	None	_
comp31232_c0_seq1	1390	gi|332640072|gb|CP002686.1|	Arabidopsis thaliana chromosome 3, complete sequence	100%	gi|15228653|ref|NP_189568.1|	pentatricopeptide repeat-containing protein [Arabidopsis thaliana]	100%	GO:0005739	_	_	_	_	_	_	None	_
comp12794_c0_seq3	2128	_	_	_	gi|350405629|ref|XP_003487499.1|	PREDICTED: actin-related protein 5-like [Bombus impatiens]	72%	_	_	_	_	_	_	_	K11672	ACTR5, ARP5, INO80M
comp69794_c0_seq1	504	gi|30690961|ref|NM_119913.2|	Arabidopsis thaliana cyclin-B1-1 (CYCB1;1) mRNA, complete cds	100%	gi|166684|gb|AAA32781.1|	cyclin [Arabidopsis thaliana]	100%	GO:0006260;GO:0016538;GO:0051322;GO:0051567;GO:0007067;GO:0019901;GO:0010332;GO:0006302;GO:0000911;GO:0007131;GO:0008283;GO:0010564;GO:0001558;GO:0007129;GO:0005634;GO:0000226;GO:0000074;GO:0006306;GO:0010440;GO:0000079	_	_	_	_	_	_	K05868	CCNB
comp26518_c0_seq1	895	_	_	_	_	_	_	_	_	_	_	_	_	_	None	_
comp40_c0_seq6	2061	_	_	_	_	_	_	_	_	_	_	_	_	_	None	_
comp17187_c0_seq1	763	gi|42566054|ref|NM_115790.2|	Arabidopsis thaliana Protein Transporter, Pam16 (TXR1) mRNA, complete cds	100%	gi|18411133|ref|NP_567078.1|	Protein Transporter, Pam16 [Arabidopsis thaliana]	100%	GO:0006626;GO:0031072;GO:0005739	3702.AT3G59280.1-P	TXR1 (THAXTOMIN A RESISTANT 1); mutant exhibited resistance to growth on media containing th [...]	100.00%	_	KOG3442	_	None	_
comp46924_c0_seq1	396	_	_	_	gi|391332562|ref|XP_003740703.1|	PREDICTED: uncharacterized protein LOC100904750 [Metaseiulus occidentalis]	55%	_	_	_	_	_	_	_	None	_
comp31659_c0_seq1	460	_	_	_	_	_	_	_	_	_	_	_	_	_	None	_
comp26827_c0_seq4	1549	_	_	_	_	_	_	_	_	_	_	_	_	_	None	_
comp40683_c0_seq1	462	_	_	_	_	_	_	_	_	_	_	_	_	_	None	_
comp13184_c0_seq2	644	gi|332640072|gb|CP002686.1|	Arabidopsis thaliana chromosome 3, complete sequence	100%	gi|18401752|ref|NP_566596.1|	uncharacterized protein [Arabidopsis thaliana]	96%	GO:0010162;GO:0031225;GO:0005886;GO:0009740	_	_	_	_	_	_	None	_
comp71858_c0_seq1	405	gi|77627997|ref|NM_001033015.2|	Sus scrofa angiotensin I converting enzyme (peptidyl-dipeptidase A) 1 (ACE), transcript variant 1, mRNA >gi|77539419|dbj|AB231334.2| Sus scrofa tACE mRNA for testicular angiotensin-I converting enzyme, complete cds	100%	gi|77627998|ref|NP_001028187.2|	angiotensin-converting enzyme isoform 1 precursor [Sus scrofa]	100%	GO:0032943;GO:0004180;GO:0031711;GO:0002019;GO:0005615;GO:0009897;GO:0019229;GO:0001822;GO:0050482;GO:0008237;GO:0042447;GO:0008144;GO:0016021;GO:0008270;GO:0042312;GO:0002005;GO:0004175;GO:0008241;GO:0060218;GO:0043171;GO:0001974;GO:0005768;GO:0003779;GO:0031404;GO:0006508;GO:0014910	_	_	_	_	_	_	K01283	E3.4.15.1, ACE
comp62887_c0_seq1	530	gi|195460418|ref|XM_002075765.1|	Drosophila willistoni GK18818 (Dwil\GK18818), mRNA	76%	gi|321478199|gb|EFX89157.1|	hypothetical protein DAPPUDRAFT_41686 [Daphnia pulex]	89%	GO:0030054;GO:0006811;GO:0035235;GO:0005234;GO:0004970;GO:0016021;GO:0007268;GO:0030288;GO:0005886;GO:0045211	_	_	_	_	_	_	K05210	GRIN2B
comp21307_c0_seq2	1588	_	_	_	gi|156390272|ref|XP_001635195.1|	predicted protein [Nematostella predicted protein [Nematostella vectensis]	52%	_	_	_	_	_	_	_	None	_
comp69979_c0_seq1	451	_	_	_	_	_	_	_	_	_	_	_	_	_	None	_
comp7661_c0_seq1	803	gi|145360507|ref|NM_128676.4|	Arabidopsis thaliana actin depolymerizing factor 6 (ADF6) mRNA, complete cds	100%	gi|18402587|ref|NP_565719.1|	actin depolymerizing factor 6 [Arabidopsis thaliana]	100%	GO:0003779;GO:0005737	3702.AT2G31200.1-P	ADF6 (ACTIN DEPOLYMERIZING FACTOR 6); actin binding; Encodes actin depolymerizing factor 6 ( [...]	100.00%	_	KOG1735	_	K05765	CFL
comp70194_c0_seq1	353	_	_	_	_	_	_	_	_	_	_	_	_	_	None	_
comp21318_c0_seq1	1938	gi|30692826|ref|NM_103049.2|	Arabidopsis thaliana putative methyltransferase PMT18 (AT1G33170) mRNA, complete cds	100%	gi|18398763|ref|NP_564419.1|	putative methyltransferase PMT18 [Arabidopsis thaliana]	100%	GO:0008168;GO:0032259;GO:0010584	_	_	_	_	_	_	None	_
comp55003_c0_seq1	381	_	_	_	_	_	_	_	_	_	_	_	_	_	None	_
comp29950_c0_seq1	372	_	_	_	_	_	_	_	_	_	_	_	_	_	None	_
comp41727_c0_seq1	475	_	_	_	_	_	_	_	_	_	_	_	_	_	None	_
comp29035_c0_seq3	2024	gi|42563426|ref|NM_111092.3|	Arabidopsis thaliana O-fucosyltransferase-like protein (AT3G02250) mRNA, complete cds	100%	gi|30678517|ref|NP_566168.2|	O-fucosyltransferase-like protein [Arabidopsis thaliana]	100%	_	3702.AT3G02250.1-P	unknown protein; unknown protein; FUNCTIONS IN: molecular_function unknown; INVOLVED IN: bio [...]	100.00%	_	_	NOG278527;NOG247762	None	_
comp22230_c0_seq1	1142	_	_	_	_	_	_	_	_	_	_	_	_	_	None	_
comp4301_c0_seq8	389	_	_	_	_	_	_	_	_	_	_	_	_	_	None	_
comp61110_c0_seq1	574	_	_	_	_	_	_	_	_	_	_	_	_	_	None	_
comp75316_c0_seq1	436	gi|238480010|ref|NM_001161197.1|	Arabidopsis thaliana GTP-binding protein, HflX (AT3G49725) mRNA, complete cds	100%	gi|110743594|dbj|BAE99634.1|	hypothetical protein [Arabidopsis thaliana]	100%	GO:0005525;GO:0005737	_	_	_	_	_	_	None	_
comp44397_c0_seq1	383	_	_	_	_	_	_	_	_	_	_	_	_	_	None	_
comp1210_c0_seq14	819	_	_	_	_	_	_	_	_	_	_	_	_	_	None	_
comp1176_c0_seq9	11948	_	_	_	gi|91094211|ref|XP_972733.1|	PREDICTED: similar to CG7029 CG7029-PC [Tribolium castaneum]	72%	_	_	_	_	_	_	_	None	_
comp8411_c0_seq5	645	gi|186503974|ref|NM_001124936.1|	Arabidopsis thaliana tropine dehydrogenase (AT2G29290) mRNA, complete cds	100%	gi|186503975|ref|NP_001118408.1|	tropine dehydrogenase [Arabidopsis thaliana]	96%	GO:0004022;GO:0000166;GO:0055114;GO:0002213;GO:0009507;GO:0007568	_	_	_	_	_	_	K08081	E1.1.1.206
comp61367_c0_seq1	532	gi|186493139|ref|NM_202363.2|	Arabidopsis thaliana TRAF-like family protein (AT1G65150) mRNA, complete cds	100%	gi|15217864|ref|NP_176694.1|	TRAF-like family protein [Arabidopsis thaliana]	100%	GO:0005634	_	_	_	_	_	_	None	_
comp5863_c0_seq2	1090	gi|186511459|ref|NM_202773.3|	Arabidopsis thaliana leucine carboxyl methyltransferase domain-containing protein (AT4G02405) mRNA, complete cds	100%	gi|42572811|ref|NP_974502.1|	leucine carboxyl methyltransferase domain-containing protein [Arabidopsis thaliana]	100%	GO:0008168;GO:0032259	3694.grail3.0050003101	hypothetical protein	83.93%	COG3315	_	_	None	_
comp37874_c0_seq1	1622	gi|145362450|ref|NM_202590.2|	Arabidopsis thaliana Core-2/I-branching beta-1,6-N-acetylglucosaminyltransferase family protein (AT3G15350) mRNA, complete cds	100%	gi|18400725|ref|NP_566506.1|	Core-2/I-branching beta-1,6-N-acetylglucosaminyltransferase family protein [Arabidopsis thaliana]	100%	GO:0008375;GO:0016051;GO:0005794;GO:0016021	3702.AT3G15350.2-P	glycosyltransferase family 14 protein / core-2/I-branching enzyme family protein; glycosyltr [...]	100.00%	_	KOG0799	_	None	_
comp49686_c0_seq2	498	gi|145358572|ref|NM_123088.3|	Arabidopsis thaliana armadillo/beta-catenin-like repeat-containing protein (AT5G37290) mRNA, complete cds	100%	gi|15240175|ref|NP_198545.1|	armadillo/beta-catenin-like repeat-containing protein [Arabidopsis thaliana]	100%	GO:0005634;GO:0005739	_	_	_	_	_	_	None	_
comp17788_c0_seq1	1132	gi|332189094|gb|CP002684.1|	Arabidopsis thaliana chromosome 1, complete sequence	100%	gi|15220828|ref|NP_178193.1|	putative CCR4-associated factor 1-6 [Arabidopsis thaliana]	100%	GO:0004535;GO:0005634;GO:0006499;GO:0051252;GO:0009451;GO:0048573;GO:0003676	3702.AT1G80780.2-P	CCR4-NOT transcription complex protein, putative; CCR4-NOT transcription complex protein, pu [...]	100.00%	COG5228	KOG0304	_	K12581	CNOT7_8, CAF1, POP2
comp63655_c0_seq1	356	_	_	_	_	_	_	_	_	_	_	_	_	_	None	_
comp447_c0_seq15	2154	_	_	_	_	_	_	_	_	_	_	_	_	_	None	_
comp1232_c0_seq3	4432	_	_	_	gi|91082031|ref|XP_970514.1|	PREDICTED: similar to elongase, putative [Tribolium castaneum]	77%	GO:0016021;GO:0007283	7070.XP_970514	similar to elongase, putative	78.82%	_	KOG3072	_	None	_
comp18114_c0_seq2	1010	gi|145350189|ref|NM_119237.3|	Arabidopsis thaliana endonuclease/exonuclease/phosphatase domain-containing protein (AT4G30900) mRNA, complete cds	98%	gi|145350190|ref|NP_194819.3|	endonuclease/exonuclease/phosphatase domain-containing protein [Arabidopsis thaliana]	100%	GO:0005886	3702.AT4G30900.1-P	unknown protein; FUNCTIONS IN: molecular_function unknown; INVOLVED IN: biological_process u [...]	100.00%	COG3568	_	_	None	_
comp69803_c0_seq1	525	gi|332640072|gb|CP002686.1|	Arabidopsis thaliana chromosome 3, complete sequence	100%	gi|22330858|ref|NP_187188.2|	receptor like protein 31 [Arabidopsis thaliana]	100%	GO:0009738;GO:0043069;GO:0010363;GO:0005886;GO:0030968;GO:0010583;GO:0050832;GO:0000165;GO:0006612;GO:0010204;GO:0009605;GO:0009862;GO:0009409;GO:0016301;GO:0009867;GO:0009407;GO:0031348	_	_	_	_	_	_	None	_
comp34771_c0_seq1	431	_	_	_	_	_	_	_	_	_	_	_	_	_	None	_
comp72768_c0_seq1	488	_	_	_	_	_	_	_	_	_	_	_	_	_	None	_
comp67287_c0_seq1	409	gi|145359415|ref|NM_125243.4|	Arabidopsis thaliana uncharacterized protein (AT5G58575) mRNA, complete cds	100%	gi|22327952|ref|NP_200665.2|	uncharacterized protein [Arabidopsis thaliana]	100%	GO:0016020;GO:0016772	_	_	_	_	_	_	K11363	SGF11
comp64609_c0_seq1	372	gi|145340377|ref|NM_117939.4|	Arabidopsis thaliana Potassium channel KAT2 (KAT2) mRNA, complete cds	98%	gi|12666980|emb|CAC28122.1|	inward rectifying K+ channel [Arabidopsis thaliana]	95%	GO:0030551;GO:0010118;GO:0005777;GO:0006574;GO:0005515;GO:0006633;GO:0005739;GO:0008076;GO:0007623;GO:0009644;GO:0055085;GO:0006813;GO:0005634;GO:0005242;GO:0042967;GO:0018874;GO:0005773;GO:0003988;GO:0006552;GO:0006699;GO:0006550	_	_	_	_	_	_	None	_
comp32073_c0_seq1	770	_	_	_	_	_	_	_	_	_	_	_	_	_	None	_
comp12916_c0_seq3	444	_	_	_	_	_	_	_	_	_	_	_	_	_	None	_
comp56503_c0_seq1	920	gi|186479082|ref|NM_102835.4|	Arabidopsis thaliana GTP-binding protein ERG (AT1G30960) mRNA, complete cds	100%	gi|15221574|ref|NP_174383.1|	GTP-binding protein ERG [Arabidopsis thaliana]	100%	GO:0003723;GO:0005829;GO:0006897;GO:0005525;GO:0009507	_	_	_	_	_	_	None	_
comp59960_c0_seq1	375	gi|330250293|gb|CP002685.1|	Arabidopsis thaliana chromosome 2, complete sequence	100%	gi|15227814|ref|NP_179915.1|	ethylene-responsive transcription factor ERF008 [Arabidopsis thaliana]	100%	GO:0003677;GO:0005667;GO:0006355;GO:0045449;GO:0003700	_	_	_	_	_	_	K09286	EREBP
comp13834_c0_seq1	1472	gi|30696828|ref|NM_125094.2|	Arabidopsis thaliana uncharacterized protein (AT5G57120) mRNA, complete cds	100%	gi|15242038|ref|NP_200522.1|	uncharacterized protein [Arabidopsis thaliana]	99%	GO:0005730	3702.AT5G57120.1-P	unknown protein; FUNCTIONS IN: molecular_function unknown; INVOLVED IN: biological_process u [...]	100.00%	_	KOG2992	_	None	_
comp65480_c0_seq1	392	gi|186501766|ref|NM_127607.3|	Arabidopsis thaliana uncharacterized protein (AT2G20480) mRNA, complete cds	100%	gi|15225359|ref|NP_179638.1|	uncharacterized protein [Arabidopsis thaliana]	100%	GO:0005634;GO:0009536	3702.AT2G20480.1-P	unknown protein; unknown protein; FUNCTIONS IN: molecular_function unknown; INVOLVED IN: bio [...]	100.00%	_	_	NOG257849	None	_
comp9_c0_seq1	1593	_	_	_	_	_	_	_	_	_	_	_	_	_	None	_
comp61204_c0_seq1	367	_	_	_	_	_	_	_	_	_	_	_	_	_	None	_
comp3047_c0_seq8	2544	_	_	_	_	_	_	_	_	_	_	_	_	_	None	_
comp27011_c0_seq1	1020	_	_	_	gi|405963216|gb|EKC28810.1|	Extracellular matrix protein FRAS1 [Crassostrea gigas]	48%	_	_	_	_	_	_	_	K08654	PCSK5
comp50971_c0_seq1	936	gi|145354105|ref|NM_119801.3|	Arabidopsis thaliana 3-epi-6-deoxocathasterone 23-monooxygenase (ROT3) mRNA, complete cds	100%	gi|18419825|ref|NP_568002.1|	3-epi-6-deoxocathasterone 23-monooxygenase [Arabidopsis thaliana]	100%	GO:0008395;GO:0009055;GO:0010268;GO:0016709;GO:0020037;GO:0005506;GO:0016132;GO:0048443;GO:0006118;GO:0019825;GO:0009965;GO:0055114;GO:0009507;GO:0042814;GO:0048441	3694.gw1.44.210.1	cytochrome P450 probable 6-deoxoteasterone to 3-dehydro 6-deoxoteasterone or teasterone to 3 [...]	79.08%	COG2124	_	_	K12637	CYP90C1, ROT3
comp70412_c0_seq1	390	_	_	_	_	_	_	_	_	_	_	_	_	_	None	_
comp7607_c0_seq1	1039	gi|30692162|ref|NM_120064.2|	Arabidopsis thaliana putative RNA-binding protein containing KH domain protein (AT4G39040) mRNA, complete cds	100%	gi|15234935|ref|NP_195615.1|	putative RNA-binding protein containing KH domain protein [Arabidopsis thaliana]	100%	GO:0016226;GO:0003723;GO:0009073;GO:0016117;GO:0019288;GO:0045893;GO:0009507	3702.AT4G39040.1-P	RNA binding; RNA binding; FUNCTIONS IN: RNA binding; INVOLVED IN: biological_process unknown [...]	100.00%	_	_	NOG297623	K07574	yhbY
comp70045_c0_seq1	370	_	_	_	_	_	_	_	_	_	_	_	_	_	None	_
comp36552_c0_seq2	504	_	_	_	_	_	_	_	_	_	_	_	_	_	None	_
comp11413_c0_seq1	2123	_	_	_	gi|390347565|ref|XP_785257.2|	PREDICTED: mitochondrial uncoupling protein 4-like [Strongylocentrotus purpuratus]	74%	GO:0016020	_	_	_	_	_	_	K15112	SLC25A27, UCP4
comp63468_c0_seq1	446	_	_	_	_	_	_	_	_	_	_	_	_	_	None	_
comp37762_c0_seq1	668	_	_	_	_	_	_	_	_	_	_	_	_	_	None	_
comp67213_c0_seq1	384	gi|332002898|gb|CP002688.1|	Arabidopsis thaliana chromosome 5, complete sequence	100%	gi|145334867|ref|NP_001078779.1|	protein kinase-like protein [Arabidopsis thaliana]	100%	GO:0004713;GO:0005524;GO:0005576;GO:0006468	_	_	_	_	_	_	None	_
comp12340_c0_seq1	911	_	_	_	_	_	_	_	_	_	_	_	_	_	None	_
comp50804_c0_seq1	439	_	_	_	gi|268572245|ref|XP_002641272.1|	Hypothetical protein CBG05185 [Caenorhabditis briggsae]	51%	_	_	_	_	_	_	_	None	_
comp3384_c0_seq1	2423	gi|145358751|ref|NM_123592.3|	Arabidopsis thaliana cell division protease ftsH-5 (VAR1) mRNA, complete cds	100%	gi|18422193|ref|NP_568604.1|	cell division protease ftsH-5 [Arabidopsis thaliana]	100%	GO:0009535;GO:0009773;GO:0005524;GO:0004222;GO:0010205;GO:0031977;GO:0016021;GO:0004176;GO:0031969;GO:0019761;GO:0010304;GO:0046872;GO:0006098;GO:0006508;GO:0051301;GO:0007049;GO:0006510	3702.AT5G42270.1-P	VAR1 (VARIEGATED 1); ATP-dependent peptidase/ ATPase/ metallopeptidase; VAR1 contains a cons [...]	100.00%	COG0465	KOG0731	_	K03798	ftsH, hflB
comp68197_c0_seq1	561	gi|18422707|ref|NM_124044.1|	Arabidopsis thaliana ubiquitin carboxyl-terminal hydrolase 21 (UBP21) mRNA, complete cds	100%	gi|18422708|ref|NP_568667.1|	ubiquitin carboxyl-terminal hydrolase 21 [Arabidopsis thaliana]	100%	GO:0008060;GO:0032312;GO:0005634;GO:0004843;GO:0009165;GO:0004221;GO:0006511;GO:0016579;GO:0008270	_	_	_	_	_	_	K12493	ARFGAP2_3
comp26412_c0_seq2	2384	_	_	_	gi|357620483|gb|EHJ72652.1|	hypothetical protein KGM_06460 [Danaus plexippus]	53%	_	_	_	_	_	_	_	None	_
comp57476_c0_seq1	718	gi|334186630|ref|NM_001203818.1|	Arabidopsis thaliana pleckstrin homology (PH) domain-containing protein (AT4G17140) mRNA, complete cds	100%	gi|240255963|ref|NP_193447.5|	pleckstrin homology (PH) domain-containing protein [Arabidopsis thaliana]	100%	GO:0009506;GO:0010090;GO:0005773;GO:0045010;GO:0005543;GO:0007155;GO:0048765;GO:0005794;GO:0008104;GO:0071555;GO:0005886	_	_	_	_	_	_	None	_
comp41620_c0_seq1	384	_	_	_	gi|345484368|ref|XP_003425016.1|	PREDICTED: breast cancer type 2 susceptibility protein homolog [Nasonia vitripennis]	65%	GO:0006259	_	_	_	_	_	_	K08775	BRCA2, FANCD1
comp25965_c0_seq1	812	gi|110743208|dbj|AK227495.1|	Arabidopsis thaliana mRNA for hypothetical protein, complete cds, clone: RAFL14-12-B20	100%	gi|30699338|ref|NP_177980.2|	NAD(H) kinase 3 [Arabidopsis NADHK_ARATH RecName: Full=NADH kinase; Short=AtNADK-3 At1g78590 [Arabidopsis tha	100%	GO:0006769;GO:0003951;GO:0016310;GO:0006741;GO:0019674;GO:0005737;GO:0046497	_	_	_	_	_	_	None	_
comp27113_c0_seq1	580	_	_	_	_	_	_	_	_	_	_	_	_	_	None	_
comp29785_c0_seq1	459	_	_	_	_	_	_	_	_	_	_	_	_	_	None	_
comp13651_c0_seq1	2599	gi|328775852|ref|XM_624667.2|	PREDICTED: Apis mellifera DNA replication licensing factor MCM4-like (LOC552291), mRNA	80%	gi|195383940|ref|XP_002050683.1|	GJ20076 [Drosophila virilis]	85%	GO:0005634;GO:0003677;GO:0005524;GO:0006270;GO:0007052;GO:0043138;GO:0042023;GO:0005657	7244.FBpp0234493	GJ20076	89.72%	COG1241	_	_	K02212	MCM4, CDC54
comp11134_c0_seq6	1053	gi|145339711|ref|NM_115924.3|	Arabidopsis thaliana vesicle associated protein (VAP) mRNA, complete cds	100%	gi|18411661|ref|NP_567101.1|	vesicle associated protein [Arabidopsis thaliana]	100%	GO:0046482;GO:0016192;GO:0000911;GO:0010359;GO:0005515;GO:0006623;GO:0005829;GO:0016021;GO:0030968;GO:0005886;GO:0005634;GO:0006499;GO:0007030;GO:0046777;GO:0000326;GO:0007033;GO:0005198;GO:0005789	3702.AT3G60600.1-P	VAP (VESICLE ASSOCIATED PROTEIN); protein binding; Encodes VAP27 (for Vesicle-Associated Pro [...]	100.00%	COG5066	KOG0439	_	None	_
comp37976_c0_seq1	645	gi|145338480|ref|NM_112259.4|	Arabidopsis thaliana RelA-SpoT like protein RSH2 (RSH2) mRNA, complete cds	100%	gi|15231772|ref|NP_188021.1|	RelA-SpoT like protein RSH2 [Arabidopsis thaliana]	100%	GO:0009733;GO:0009738;GO:0009414;GO:0009620;GO:0015238;GO:0009723;GO:0008893;GO:0006144;GO:0008728;GO:0005886;GO:0015297;GO:0009507;GO:0009611;GO:0015969;GO:0009753;GO:0042538;GO:0046872;GO:0008081;GO:0048765;GO:0009695;GO:0006855	_	_	_	_	_	_	None	_
comp12214_c0_seq1	1133	_	_	_	gi|383856128|ref|XP_003703562.1|	PREDICTED: CTP synthase-like [Megachile rotundata]	80%	GO:0006221;GO:0000166;GO:0006260;GO:0006206;GO:0003883	_	_	_	_	_	_	K01937	E6.3.4.2, pyrG
comp5498_c0_seq1	796	_	_	_	_	_	_	_	_	_	_	_	_	_	None	_
comp56856_c0_seq1	1478	gi|332002898|gb|CP002688.1|	Arabidopsis thaliana chromosome 5, complete sequence	100%	gi|15239937|ref|NP_196793.1|	UDP-glycosyltransferase-like protein [Arabidopsis thaliana]	100%	GO:0008194;GO:0008152;GO:0016758	_	_	_	_	_	_	None	_
comp10248_c0_seq1	724	_	_	_	_	_	_	_	_	_	_	_	_	_	None	_
comp71286_c0_seq1	585	gi|30678447|ref|NM_100178.2|	Arabidopsis thaliana Wee1-like protein kinase (WEE1) mRNA, complete cds	100%	gi|15218666|ref|NP_171796.1|	Wee1-like protein kinase [Arabidopsis thaliana]	100%	GO:0005524;GO:0000087;GO:0009555;GO:0016444;GO:0006275;GO:0051322;GO:0042023;GO:0051567;GO:0000911;GO:0005515;GO:0008283;GO:0005634;GO:0051225;GO:0009069;GO:0006270;GO:0006468;GO:0031047;GO:0006306;GO:0000076;GO:0000280;GO:0004674;GO:0000724	_	_	_	_	_	_	K06632	WEE1
comp12458_c0_seq3	541	gi|42458793|emb|BX830662.1|	Arabidopsis thaliana Full-length cDNA Complete sequence from clone GSLTLS12ZA11 of Adult vegetative tissue of strain col-0 of Arabidopsis thaliana (thale cress)	92%	gi|15231284|ref|NP_190834.1|	RNA recognition motif-containing protein [Arabidopsis thaliana]	98%	GO:0003723;GO:0000166;GO:0005829	_	_	_	_	_	_	None	_
comp44735_c0_seq1	684	gi|30684800|ref|NM_118073.2|	Arabidopsis thaliana TIR-NBS-LRR class disease resistance protein (AT4G19530) mRNA, complete cds	100%	gi|15235064|ref|NP_193688.1|	TIR-NBS-LRR class disease resistance protein [Arabidopsis thaliana]	100%	GO:0016020;GO:0043531;GO:0005634;GO:0009637;GO:0009870;GO:0016556;GO:0010155;GO:0046777	3702.AT4G19530.1-P	disease resistance protein (TIR-NBS-LRR class), putative; Encodes a TIR-NB-LRR resistance pr [...]	100.00%	_	KOG0619	_	None	_
comp33915_c0_seq1	517	gi|145334214|ref|NM_001085019.1|	Arabidopsis thaliana bifunctional inhibitor/lipid-transfer protein/seed storage 2S albumin-like protein (AT4G33550) mRNA, complete cds	100%	gi|145334215|ref|NP_001078488.1|	bifunctional inhibitor/lipid-transfer protein/seed storage 2S albumin-like protein [Arabidopsis thaliana]	100%	GO:0008289;GO:0006869;GO:0005576	59689.fgenesh2_kg.7__763__AT4G33550.2	annotation not avaliable	97.25%	_	_	NOG295206	None	_
comp29250_c0_seq1	373	_	_	_	_	_	_	_	_	_	_	_	_	_	None	_
comp553_c7_seq38	974	_	_	_	_	_	_	_	_	_	_	_	_	_	None	_
comp778_c0_seq1	1618	_	_	_	gi|297811051|ref|XP_002873409.1|	hypothetical protein ARALYDRAFT_487770 [Arabidopsis lyrata subsp. lyrata]	56%	_	_	_	_	_	_	_	None	_
comp59522_c0_seq1	413	_	_	_	gi|348560744|ref|XP_003466173.1|	PREDICTED: AN1-type zinc finger and ubiquitin domain-containing protein 1-like [Cavia porcellus]	64%	_	_	_	_	_	_	_	K12163	ANUBL1
comp21115_c0_seq1	926	gi|42570527|ref|NM_180517.2|	Arabidopsis thaliana alpha/beta-hydrolase domain-containing protein (AT5G18630) mRNA, complete cds	100%	gi|42570528|ref|NP_850848.2|	alpha/beta-hydrolase domain-containing protein [Arabidopsis thaliana]	100%	GO:0016042;GO:0046486;GO:0004806;GO:0005576	_	_	_	_	_	_	None	_
comp12408_c0_seq1	1633	gi|145359141|ref|NM_124585.3|	Arabidopsis thaliana BCL-2-associated athanogene 1 (BAG1) mRNA, complete cds	100%	gi|145359142|ref|NP_200019.2|	BCL-2-associated athanogene 1 [Arabidopsis thaliana]	100%	GO:0005739;GO:0051087	3702.AT5G52060.1-P	ATBAG1 (ARABIDOPSIS THALIANA BCL-2-ASSOCIATED ATHANOGENE 1); protein binding; A member of Ar [...]	100.00%	_	KOG4361	_	None	_
comp35258_c0_seq1	432	_	_	_	_	_	_	_	_	_	_	_	_	_	None	_
comp994_c0_seq3	5179	_	_	_	gi|260833126|ref|XP_002611508.1|	hypothetical protein BRAFLDRAFT_63857 [Branchiostoma floridae]	51%	_	_	_	_	_	_	_	None	_
comp53459_c0_seq1	578	gi|145332830|ref|NM_001084812.1|	Arabidopsis thaliana unc51-like kinase (AT3G53930) mRNA, complete cds	100%	gi|26452168|dbj|BAC43172.1|	unknown protein [Arabidopsis At3g53930 [Arabidopsis thaliana]	100%	GO:0010413;GO:0005634;GO:0005524;GO:0009069;GO:0006468;GO:0005737;GO:0004713;GO:0004683;GO:0045492;GO:0009832	_	_	_	_	_	_	K08269	ULK, ATG1
comp64239_c0_seq1	371	_	_	_	_	_	_	_	_	_	_	_	_	_	None	_
comp40966_c0_seq1	1099	gi|186493916|ref|NM_105525.4|	Arabidopsis thaliana putative cinnamoyl-CoA reductase (AT1G68540) mRNA, complete cds	100%	gi|15221433|ref|NP_177021.1|	putative cinnamoyl-CoA reductase [Arabidopsis thaliana]	100%	GO:0045552;GO:0009813;GO:0000166;GO:0005829;GO:0055114;GO:0080110;GO:0050662	3702.AT1G68540.1-P	oxidoreductase family protein; oxidoreductase family protein; FUNCTIONS IN: coenzyme binding [...]	100.00%	COG0451	KOG1502	_	None	_
comp63143_c0_seq1	416	_	_	_	_	_	_	_	_	_	_	_	_	_	None	_
comp9196_c0_seq1	1793	_	_	_	gi|113931184|ref|NP_001039038.1|	eukaryotic translation initiation factor 2-alpha kinase 1 [Xenopus (Silurana) tropicalis]	52%	GO:0050794;GO:0000166;GO:0004672;GO:0006950;GO:0006468;GO:0006412	_	_	_	_	_	_	K08860	EIF2AK
comp41061_c0_seq1	597	_	_	_	_	_	_	_	_	_	_	_	_	_	None	_
comp20663_c0_seq1	1043	gi|332002898|gb|CP002688.1|	Arabidopsis thaliana chromosome 5, complete sequence	100%	gi|297806651|ref|XP_002871209.1|	hypothetical protein ARALYDRAFT_487435 [Arabidopsis lyrata subsp. lyrata]	93%	GO:0005634;GO:0080167	3694.gw1.XVI.2316.1	hypothetical protein	78.85%	_	_	NOG241894	None	_
comp60967_c0_seq1	579	_	_	_	gi|91076952|ref|XP_975261.1|	PREDICTED: similar to conserved hypothetical protein [Tribolium castaneum]	59%	_	_	_	_	_	_	_	None	_
comp6914_c0_seq2	5541	_	_	_	gi|357612776|gb|EHJ68165.1|	cubilin [Danaus plexippus]	49%	_	_	_	_	_	_	_	K14616	CUBN
comp42300_c0_seq1	558	gi|334187151|ref|NM_001203982.1|	Arabidopsis thaliana putative E3 ubiquitin-protein ligase ARI1 (ARI1) mRNA, complete cds	100%	gi|18418437|ref|NP_567966.1|	putative E3 ubiquitin-protein ligase ARI1 [Arabidopsis thaliana]	100%	GO:0006635;GO:0016558;GO:0008270;GO:0005737;GO:0009755	_	_	_	_	_	_	K11968	ARIH1
comp6973_c1_seq1	416	_	_	_	_	_	_	_	_	_	_	_	_	_	None	_
comp6254_c0_seq2	601	gi|145336188|ref|NM_102562.3|	Arabidopsis thaliana nuclear transport factor 2B (NTF2B) mRNA, complete cds	100%	gi|15217779|ref|NP_174118.1|	nuclear transport factor 2B [Arabidopsis thaliana]	100%	GO:0005635;GO:0043069;GO:0008565;GO:0015696;GO:0006944;GO:0043090;GO:0010363;GO:0043269;GO:0006862;GO:0005829;GO:0005886;GO:0015802;GO:0006820;GO:0006612;GO:0008536;GO:0006606;GO:0006888	59689.fgenesh2_kg.1__2952__AT1G27970.1	annotation not avaliable	99.19%	_	KOG2104	_	None	_
comp53522_c0_seq1	590	_	_	_	_	_	_	_	_	_	_	_	_	_	None	_
comp79_c0_seq5	3024	_	_	_	gi|328723083|ref|XP_003247752.1|	PREDICTED: hypothetical protein LOC100571332, partial [Acyrthosiphon pisum]	53%	_	_	_	_	_	_	_	None	_
comp1278_c0_seq8	4316	_	_	_	gi|242021780|ref|XP_002431321.1|	carmil, putative [Pediculus humanus corporis]	79%	_	_	_	_	_	_	_	None	_
comp74425_c0_seq1	356	_	_	_	_	_	_	_	_	_	_	_	_	_	None	_
comp11060_c0_seq1	1051	gi|145336414|ref|NM_103237.3|	Arabidopsis thaliana alpha/beta-hydrolase domain-containing protein (AT1G35420) mRNA, complete cds	100%	gi|18399662|ref|NP_564458.1|	alpha/beta-hydrolase domain-containing protein [Arabidopsis thaliana]	100%	GO:0010103;GO:0016787;GO:0019344;GO:0005739;GO:0009570	3702.AT1G35420.1-P	dienelactone hydrolase family protein; dienelactone hydrolase family protein; FUNCTIONS IN: [...]	100.00%	COG0412	KOG3043	_	None	_
comp27199_c1_seq2	1690	gi|30694700|ref|NM_123879.2|	Arabidopsis thaliana NPR1-like protein 3 (NPR3) mRNA, complete cds	100%	gi|30694701|ref|NP_199324.2|	NPR1-like protein 3 [Arabidopsis NPR3_ARATH RecName: Full=Regulatory protein NPR3; AltName: Full=BTB/POZ domain-containing protein NPR3	100%	_	_	_	_	_	_	_	None	_
comp72654_c0_seq1	408	_	_	_	_	_	_	_	_	_	_	_	_	_	None	_
comp26674_c0_seq2	1021	_	_	_	_	_	_	_	_	_	_	_	_	_	None	_
comp15770_c0_seq3	1129	gi|345493555|ref|XM_001602328.2|	PREDICTED: Nasonia vitripennis muscle, skeletal receptor tyrosine protein kinase-like (LOC100118404), mRNA	80%	gi|345493556|ref|XP_001602378.2|	PREDICTED: muscle, skeletal receptor tyrosine protein kinase-like [Nasonia vitripennis]	80%	GO:0016020;GO:0004713;GO:0016310;GO:0000166	7227.FBpp0079568	Ror; Tyrosine-protein kinase receptor that functions during early stages of neuronal development	75.41%	COG0515	_	_	K05122	ROR1, NTRKR1
comp7360_c0_seq1	891	_	_	_	_	_	_	_	_	_	_	_	_	_	None	_
comp74421_c0_seq1	509	gi|335307418|ref|XM_003360781.1|	PREDICTED: Sus scrofa centrin-1-like (LOC100621836), mRNA	100%	gi|335307419|ref|XP_003360829.1|	PREDICTED: centrin-1-like [Sus scrofa]	100%	GO:0045298;GO:0000922;GO:0005524;GO:0032391;GO:0005813;GO:0034605;GO:0008017;GO:0032795;GO:0007067;GO:0008026;GO:0003676;GO:0031683;GO:0005509;GO:0051301	9685.ENSFCAP00000008552	centrin, EF-hand protein, 1	99.39%	COG5126	_	_	None	_
comp32120_c0_seq3	1452	gi|332640072|gb|CP002686.1|	Arabidopsis thaliana chromosome 3, complete sequence	100%	gi|22330805|ref|NP_566165.2|	longifolia2 [Arabidopsis thaliana]	100%	_	_	_	_	_	_	_	None	_
comp21054_c0_seq1	383	_	_	_	gi|405967659|gb|EKC32795.1|	BTB/POZ domain-containing protein 9 [Crassostrea gigas]	75%	_	_	_	_	_	_	_	K10481	BTBD9
comp13315_c0_seq1	788	_	_	_	gi|312376436|gb|EFR23517.1|	hypothetical protein AND_12713 [Anopheles darlingi]	78%	GO:0008375;GO:0006486;GO:0005488;GO:0000139	_	_	_	_	_	_	K00726	MGAT1
comp50233_c0_seq1	541	_	_	_	_	_	_	_	_	_	_	_	_	_	None	_
comp9344_c0_seq2	666	_	_	_	_	_	_	_	_	_	_	_	_	_	None	_
comp38751_c0_seq1	433	_	_	_	_	_	_	_	_	_	_	_	_	_	None	_
comp17721_c0_seq1	696	_	_	_	_	_	_	_	_	_	_	_	_	_	None	_
comp17445_c0_seq1	1082	_	_	_	_	_	_	_	_	_	_	_	_	_	None	_
comp19785_c0_seq1	1198	gi|145336368|ref|NM_103058.3|	Arabidopsis thaliana putative stage III sporulation protein AA (AT1G33290) mRNA, complete cds	100%	gi|15217492|ref|NP_174599.1|	putative stage III sporulation protein AA [Arabidopsis thaliana]	100%	GO:0005524;GO:0017111;GO:0009507	_	_	_	_	_	_	None	_
comp585_c0_seq1	1453	gi|145335648|ref|NM_101214.3|	Arabidopsis thaliana glyceraldehyde 3-phosphate dehydrogenase (GAPC2) mRNA, complete cds	99%	gi|15222848|ref|NP_172801.1|	glyceraldehyde 3-phosphate dehydrogenase [Arabidopsis thaliana]	100%	GO:0034976;GO:0006096;GO:0048316;GO:0005507;GO:0010498;GO:0005740;GO:0009506;GO:0006094;GO:0009408;GO:0019288;GO:0009744;GO:0046686;GO:0006098;GO:0007010;GO:0004365;GO:0006833;GO:0048046;GO:0042742;GO:0051049;GO:0006972;GO:0008886;GO:0005730;GO:0005829;GO:0008270;GO:0009651;GO:0005886;GO:0009507;GO:0019761;GO:0051287;GO:0007030;GO:0042542;GO:0009060;GO:0050661;GO:0005774;GO:0005618;GO:0005794	3702.AT1G13440.1-P	GAPC2 (GLYCERALDEHYDE-3-PHOSPHATE DEHYDROGENASE C2); NAD or NADH binding / binding / catalyt [...]	100.00%	COG0057	KOG0657	_	K00134	GAPDH, gapA
comp65084_c0_seq1	391	gi|371917782|dbj|AK390323.1|	Sus scrofa mRNA, clone: BFLT10054G09, expressed in brain (frontal lobe)	100%	gi|47522666|ref|NP_999074.1|	glutamine synthetase [Sus scrofa]	100%	GO:0019530;GO:0004351;GO:0006531;GO:0004356;GO:0005524;GO:0042802;GO:0006542;GO:0009252;GO:0006522;GO:0006807;GO:0019482;GO:0008283;GO:0005794;GO:0009749;GO:0005739	_	_	_	_	_	_	K01915	glnA
comp36307_c0_seq1	453	_	_	_	_	_	_	_	_	_	_	_	_	_	None	_
comp3563_c0_seq4	355	_	_	_	gi|50261639|gb|AAT72404.1|	hypoxia-inducible factor 1 alpha [Palaemonetes pugio]	93%	GO:0005634;GO:0003677;GO:0007165;GO:0006355;GO:0004871;GO:0046983	_	_	_	_	_	_	None	_
comp8863_c0_seq2	1491	_	_	_	gi|260824215|ref|XP_002607063.1|	hypothetical protein BRAFLDRAFT_118686 [Branchiostoma floridae]	60%	GO:0016020;GO:0005635;GO:0043232;GO:0043234;GO:0051179	_	_	_	_	_	_	K14304	NUP85
comp39667_c0_seq1	892	gi|145360652|ref|NM_129134.3|	Arabidopsis thaliana uncharacterized protein (AT2G35760) mRNA, complete cds	100%	gi|18403948|ref|NP_565822.1|	uncharacterized protein [Arabidopsis thaliana]	100%	GO:0009741;GO:0016021;GO:0015996;GO:0005886	3702.AT2G35760.1-P	integral membrane family protein; integral membrane family protein; FUNCTIONS IN: molecular_ [...]	100.00%	_	_	NOG236426;NOG228557	None	_
comp71908_c0_seq1	383	_	_	_	_	_	_	_	_	_	_	_	_	_	None	_
comp63947_c0_seq1	402	gi|186517783|ref|NM_120135.4|	Arabidopsis thaliana electron transport SCO1/SenC family protein (AT4G39740) mRNA, complete cds	100%	gi|26450269|dbj|BAC42251.1|	unknown protein [Arabidopsis thaliana]	100%	GO:0055070;GO:0005739	_	_	_	_	_	_	K07152	K07152
comp45167_c0_seq1	509	_	_	_	_	_	_	_	_	_	_	_	_	_	None	_
comp29396_c0_seq1	484	_	_	_	_	_	_	_	_	_	_	_	_	_	None	_
comp3743_c0_seq1	1778	gi|30689869|ref|NM_113938.2|	Arabidopsis thaliana Transmembrane amino acid transporter family protein (AT3G30390) mRNA, complete cds	100%	gi|18406463|ref|NP_566854.1|	Transmembrane amino acid transporter family protein [Arabidopsis thaliana]	100%	GO:0071732;GO:0005275;GO:0015837;GO:0071281;GO:0005774;GO:0006865;GO:0016021;GO:0005886;GO:0071369;GO:0015171	3702.AT3G30390.1-P	amino acid transporter family protein; Encodes a putative amino acid transporter.	100.00%	COG0814	KOG1305	_	K14207	SLC38A2, SNAT2
comp19381_c0_seq1	484	_	_	_	_	_	_	_	_	_	_	_	_	_	None	_
comp42102_c0_seq2	363	_	_	_	_	_	_	_	_	_	_	_	_	_	None	_
comp71890_c0_seq1	574	gi|332640072|gb|CP002686.1|	Arabidopsis thaliana chromosome 3, complete sequence	100%	gi|30693563|ref|NP_190764.2|	basic leucine zipper 24 [Arabidopsis thaliana]	99%	GO:0009409;GO:0006355;GO:0009410;GO:0042538;GO:0005737;GO:0046983;GO:0005667;GO:0043565;GO:0045449;GO:0030968;GO:0003700	3694.eugene3.00031610	SubName: Full=Putative uncharacterized protein;	83.33%	_	_	NOG248634	None	_
comp17234_c0_seq1	496	_	_	_	_	_	_	_	_	_	_	_	_	_	None	_
comp4275_c0_seq5	907	_	_	_	gi|291244507|ref|XP_002742138.1|	PREDICTED: moesin-like [Saccoglossus kowalevskii]	79%	GO:0001726;GO:0005515;GO:0090162;GO:0005737	_	_	_	_	_	_	None	_
comp32708_c0_seq1	415	_	_	_	_	_	_	_	_	_	_	_	_	_	None	_
comp29310_c0_seq3	1817	_	_	_	_	_	_	_	_	_	_	_	_	_	None	_
comp35203_c0_seq1	653	_	_	_	_	_	_	_	_	_	_	_	_	_	None	_
comp72349_c0_seq1	475	_	_	_	gi|395515129|ref|XP_003761759.1|	PREDICTED: activating transcription factor 7-interacting protein 2 [Sarcophilus harrisii]	67%	_	_	_	_	_	_	_	None	_
comp20314_c0_seq1	1259	_	_	_	gi|242006376|ref|XP_002424027.1|	urea transporter, putative [Pediculus humanus corporis]	54%	_	_	_	_	_	_	_	K08716	SLC14A
comp5856_c0_seq5	847	_	_	_	_	_	_	_	_	_	_	_	_	_	None	_
comp15676_c0_seq3	431	_	_	_	_	_	_	_	_	_	_	_	_	_	None	_
comp46122_c0_seq1	390	gi|30693136|ref|NM_123128.2|	Arabidopsis thaliana GDSL esterase/lipase (AT5G37690) mRNA, complete cds	100%	gi|30693137|ref|NP_198585.2|	GDSL esterase/lipase [Arabidopsis GDL80_ARATH RecName: Full=GDSL esterase/lipase At5g37690; AltName: Full=Extracellular lipase At5g37690	100%	GO:0016788;GO:0006629	_	_	_	_	_	_	None	_
comp53684_c0_seq1	696	gi|332656411|gb|CP002687.1|	Arabidopsis thaliana chromosome 4, complete sequence	96%	gi|18416557|ref|NP_567719.1|	dehydration-responsive element-binding protein 1C [Arabidopsis thaliana]	99%	GO:0003677;GO:0005667;GO:0006355;GO:0045449;GO:0003700;GO:0009631	_	_	_	_	_	_	K09286	EREBP
comp49565_c0_seq1	546	gi|332189094|gb|CP002684.1|	Arabidopsis thaliana chromosome 1, complete sequence	100%	gi|18407049|ref|NP_564773.1|	uncharacterized protein [Arabidopsis thaliana]	100%	GO:0005634	_	_	_	_	_	_	None	_
comp32695_c0_seq1	421	_	_	_	_	_	_	_	_	_	_	_	_	_	None	_
comp32466_c0_seq1	996	gi|186507577|ref|NM_129850.4|	Arabidopsis thaliana MEI2-like 2 protein (ML2) mRNA, complete cds	100%	gi|42571201|ref|NP_973674.1|	MEI2-like 2 protein [Arabidopsis MEI2-like 2 protein [Arabidopsis thaliana]	100%	GO:0005634;GO:0003723;GO:0000166;GO:0045836;GO:0045927	_	_	_	_	_	_	None	_
comp30745_c0_seq2	909	gi|30680392|ref|NM_120495.2|	Arabidopsis thaliana DNA gyrase subunit B (GYRB2) mRNA, complete cds	94%	gi|9955568|emb|CAC05495.1|	DNA gyrase subunit B-like protein [Arabidopsis thaliana]	99%	GO:0005524;GO:0007059;GO:0003918;GO:0005694;GO:0009330;GO:0006200;GO:0006261;GO:0009295;GO:0005739;GO:0006265;GO:0009507	_	_	_	_	_	_	K02470	gyrB
comp48738_c0_seq1	516	gi|222423731|dbj|AK317146.1|	Arabidopsis thaliana AT5G58700 mRNA, complete cds, clone: RAFL21-74-B18	100%	gi|30697116|ref|NP_200678.2|	phosphoinositide phospholipase C 4 [Arabidopsis thaliana]	100%	GO:0009395;GO:0030048;GO:0004435;GO:0051646;GO:0060151;GO:0005622;GO:0035556;GO:0051645;GO:0005509;GO:0007242;GO:0004871;GO:0042732;GO:0046339;GO:0005886	_	_	_	_	_	_	K05857	PLCD
comp19241_c0_seq1	1780	gi|145358355|ref|NM_122272.3|	Arabidopsis thaliana serine palmitoyltransferase (LCB2) mRNA, complete cds	95%	gi|15237805|ref|NP_197756.1|	serine palmitoyltransferase [Arabidopsis thaliana]	98%	GO:0005783;GO:0009555;GO:0046512;GO:0042967;GO:0009640;GO:0006687;GO:0005773;GO:0009693;GO:0043067;GO:0005515;GO:0017059;GO:0004758;GO:0030170;GO:0009507	3702.AT5G23670.2-P	LCB2; protein binding / serine C-palmitoyltransferase; Encodes the LCB2 subunit of serine pa [...]	98.16%	COG0156	KOG1357	_	K00654	E2.3.1.50
comp59928_c0_seq1	409	_	_	_	_	_	_	_	_	_	_	_	_	_	None	_
comp51758_c0_seq1	354	gi|332002898|gb|CP002688.1|	Arabidopsis thaliana chromosome 5, complete sequence	100%	gi|30679168|ref|NP_851026.1|	S-adenosyl-L-methionine-dependent methyltransferase-like protein [Arabidopsis thaliana]	100%	GO:0008168;GO:0001510;GO:0019243;GO:0005737;GO:0003676	_	_	_	_	_	_	K14864	FTSJ1, TRM7
comp4291_c0_seq4	3809	_	_	_	gi|91079814|ref|XP_969252.1|	PREDICTED: similar to Zinc finger homeobox protein 3 (Zinc finger homeodomain protein 3) (ZFH-3) (Alpha-fetoprotein enhancer-binding protein) (AT motif-binding factor) (A	86%	GO:0005667;GO:0006355;GO:0008270;GO:0043565;GO:0003824;GO:0045449;GO:0003700	7070.XP_969252	similar to Zinc finger homeobox protein 3 (Zinc finger homeodomain protein 3) (ZFH-3) (Alpha [...]	100.00%	COG5576	_	_	K09378	ATBF1
comp57167_c0_seq1	401	_	_	_	_	_	_	_	_	_	_	_	_	_	None	_
comp37346_c0_seq2	986	_	_	_	_	_	_	_	_	_	_	_	_	_	None	_
comp21541_c0_seq1	2755	gi|186503274|ref|NM_128222.5|	Arabidopsis thaliana Potassium channel AKT1 (KT1) mRNA, complete cds	100%	gi|15225768|ref|NP_180233.1|	Potassium channel AKT1 [Arabidopsis AKT1_ARATH RecName: Full=Potassium channel AKT1 AKT1 [Arabidopsis thaliana]	100%	GO:0030551;GO:0009414;GO:0048767;GO:0015706;GO:0010014;GO:0006826;GO:0009651;GO:0071555;GO:0008076;GO:0090333;GO:0010106;GO:0005242;GO:0042802;GO:0010090;GO:0010167;GO:0045010;GO:0007155;GO:0071805;GO:0045595	3702.AT2G26650.1-P	AKT1 (ARABIDOPSIS K TRANSPORTER 1); cyclic nucleotide binding / inward rectifier potassium c [...]	100.00%	COG0666	KOG0498	_	None	_
comp47959_c0_seq1	437	gi|334187705|ref|NM_121561.2|	Arabidopsis thaliana Bromodomain transcription factor (AT5G15570) mRNA, complete cds	100%	_	_	_	_	_	_	_	_	_	_	None	_
comp13420_c0_seq1	426	_	_	_	_	_	_	_	_	_	_	_	_	_	None	_
comp56873_c0_seq1	644	_	_	_	_	_	_	_	_	_	_	_	_	_	None	_
comp59177_c0_seq1	427	_	_	_	_	_	_	_	_	_	_	_	_	_	None	_
comp50694_c0_seq1	504	gi|145361118|ref|NM_130370.3|	Arabidopsis thaliana endonuclease/exonuclease/phosphatase domain-containing protein (AT2G48030) mRNA, complete cds	100%	gi|18407510|ref|NP_566121.1|	endonuclease/exonuclease/phosphatase domain-containing protein [Arabidopsis thaliana]	100%	GO:0004527;GO:0005634;GO:0004519	_	_	_	_	_	_	None	_
comp20050_c0_seq3	518	_	_	_	_	_	_	_	_	_	_	_	_	_	None	_
comp29462_c0_seq1	372	_	_	_	_	_	_	_	_	_	_	_	_	_	None	_
comp730_c0_seq1	1120	_	_	_	gi|357619208|gb|EHJ71878.1|	ALY [Danaus plexippus]	67%	_	7425.NP_001123294	THO complex 4	78.02%	_	KOG0533	_	K12881	THOC4, ALY
comp7455_c0_seq1	998	gi|145336718|ref|NM_104262.2|	Arabidopsis thaliana proteasome subunit alpha type-5-A (PAE1) mRNA, complete cds	100%	gi|15220961|ref|NP_175788.1|	proteasome subunit alpha type-5-A [Arabidopsis thaliana]	100%	GO:0043248;GO:0019773;GO:0006096;GO:0051788;GO:0009640;GO:0000085;GO:0006635;GO:0009651;GO:0051252;GO:0005886;GO:0005634;GO:0004298;GO:0006094;GO:0010388;GO:0005774;GO:0046686;GO:0043161;GO:0009853;GO:0004540;GO:0022626	3702.AT1G53850.1-P	PAE1; endopeptidase/ peptidase/ threonine-type endopeptidase; Encodes alpha5 subunit of 20s [...]	100.00%	COG0638	KOG0176	_	K02729	PSMA5
comp531_c4_seq40	404	_	_	_	_	_	_	_	_	_	_	_	_	_	None	_
comp25005_c0_seq1	964	_	_	_	_	_	_	_	_	_	_	_	_	_	None	_
comp29119_c0_seq1	465	_	_	_	_	_	_	_	_	_	_	_	_	_	None	_
comp23391_c0_seq1	807	_	_	_	gi|171921200|gb|ACB59229.1|	glutamine synthetase [Fenneropenaeus chinensis]	86%	GO:0009252;GO:0006807;GO:0005524;GO:0004356;GO:0006542;GO:0005737	_	_	_	_	_	_	K01915	glnA
comp21267_c0_seq1	2027	gi|332189094|gb|CP002684.1|	Arabidopsis thaliana chromosome 1, complete sequence	100%	gi|18408904|ref|NP_564915.1|	RNA recognition motif-containing protein [Arabidopsis thaliana]	100%	GO:0005524;GO:0003676;GO:0005774;GO:0005315;GO:0019344;GO:0006200;GO:0035435;GO:0005886;GO:0016887;GO:0009507	3702.AT1G67940.1-P	ATNAP3; transporter; member of NAP subfamily	100.00%	COG1117	KOG0055	NOG122830	None	_
comp15445_c0_seq2	843	_	_	_	gi|332020820|gb|EGI61218.1|	GTP-binding protein 5 [Acromyrmex echinatior]	64%	GO:0005488	_	_	_	_	_	_	K03979	obg
comp46444_c0_seq1	1203	_	_	_	gi|375173472|gb|AFA42359.1|	clip domain serine proteinase 1 [Portunus trituberculatus]	62%	GO:0016787	_	_	_	_	_	_	None	_
comp31582_c0_seq2	996	_	_	_	_	_	_	_	_	_	_	_	_	_	None	_
comp47585_c0_seq1	707	_	_	_	_	_	_	_	_	_	_	_	_	_	None	_
comp11452_c0_seq1	1394	_	_	_	gi|383864970|ref|XP_003707950.1|	PREDICTED: uncharacterized protein LOC100883382 [Megachile rotundata]	76%	GO:0005488	6945.ISCW018127-PA	mesoderm induction early response, putative	78.61%	_	KOG4329	_	None	_
comp63960_c0_seq1	359	gi|332189094|gb|CP002684.1|	Arabidopsis thaliana chromosome 1, complete sequence	100%	_	_	_	_	_	_	_	_	_	_	None	_
comp69344_c0_seq1	477	gi|332640072|gb|CP002686.1|	Arabidopsis thaliana chromosome 3, complete sequence	100%	gi|9294073|dbj|BAB02030.1|	unnamed protein product [Arabidopsis thaliana]	100%	GO:0016757;GO:0005576	_	_	_	_	_	_	None	_
comp61368_c0_seq1	1009	gi|238481515|ref|NM_001161298.1|	Arabidopsis thaliana protein XRI1 (XRI1) mRNA, complete cds	100%	gi|79532088|ref|NP_199683.2|	protein XRI1 [Arabidopsis thaliana]	100%	GO:0043687;GO:0005634;GO:0009555;GO:0010165;GO:0009165;GO:0045893;GO:0010332;GO:0006302;GO:0007140;GO:0005515;GO:0007143	_	_	_	_	_	_	None	_
comp7951_c0_seq12	577	_	_	_	_	_	_	_	_	_	_	_	_	_	None	_
comp49191_c0_seq1	465	gi|145359328|ref|NM_125044.3|	Arabidopsis thaliana dual specificity protein phosphatase family protein (AT5G56610) mRNA, complete cds	100%	gi|79331006|ref|NP_001032084.1|	dual specificity protein phosphatase family protein [Arabidopsis thaliana]	100%	GO:0043407;GO:0035335;GO:0004725;GO:0005737;GO:0046855;GO:0008138;GO:0004439;GO:0006570	_	_	_	_	_	_	None	_
comp3890_c0_seq6	1874	_	_	_	gi|66773120|ref|NP_001019582.1|	MAWD binding protein like [Danio uncharacterized protein LOC100135119 [Xenopus (Silurana) AAH95689.1	63%	_	_	_	_	_	_	_	K06998	K06998
comp37111_c0_seq1	912	_	_	_	gi|242002412|ref|XP_002435849.1|	H(beta)58 protein, putative [Ixodes scapularis]	98%	GO:0030904;GO:0007034	_	_	_	_	_	_	None	_
comp553_c7_seq12	1702	_	_	_	gi|301619133|ref|XP_002938952.1|	PREDICTED: transposon Ty3-G Gag-Pol polyprotein-like [Xenopus (Silurana) tropicalis]	56%	_	_	_	_	_	_	_	K10592	HUWE1, MULE, ARF-BP1
comp59068_c0_seq1	381	_	_	_	_	_	_	_	_	_	_	_	_	_	None	_
comp10334_c0_seq2	1029	gi|145359263|ref|NM_124889.4|	Arabidopsis thaliana dihydrolipoyllysine-residue succinyltransferase component of 2-oxoglutarate dehydrogenase complex 1 (AT5G55070) mRNA, complete cds	99%	gi|15240454|ref|NP_200318.1|	dihydrolipoyllysine-residue succinyltransferase component of 2-oxoglutarate dehydrogenase complex 1 [Arabidopsis thaliana]	100%	GO:0016020;GO:0004149;GO:0034976;GO:0042967;GO:0009627;GO:0006979;GO:0006099;GO:0045252;GO:0046686;GO:0006554;GO:0005794;GO:0008270;GO:0005739;GO:0022626	_	_	_	_	_	_	K00658	DLST, sucB
comp12863_c0_seq5	4740	_	_	_	gi|405950252|gb|EKC18251.1|	Multiple epidermal growth factor-like domains 6 [Crassostrea gigas]	59%	_	_	_	_	_	_	_	None	_
comp70615_c0_seq1	368	gi|145339292|ref|NM_114820.3|	Arabidopsis thaliana ubiquitin-specific protease 26 (UBP26) mRNA, complete cds	100%	gi|6561960|emb|CAB62464.1|	putative protein [Arabidopsis thaliana]	100%	GO:0004843;GO:0009909;GO:0016567;GO:0050826;GO:0009640;GO:0010228;GO:0010182;GO:0009880;GO:0005730;GO:0006511;GO:0016579;GO:0010564;GO:0048825;GO:0009845;GO:0004221;GO:0010072;GO:0019915;GO:0007062;GO:0051301;GO:0010162;GO:0045595;GO:0048366	3702.AT3G49600.1-P	UBP26 (UBIQUITIN-SPECIFIC PROTEASE 26); ubiquitin thiolesterase/ ubiquitin-specific protease [...]	100.00%	_	KOG1869	_	K11858	USP48
comp29134_c0_seq1	3188	gi|334185271|ref|NM_112036.3|	Arabidopsis thaliana kinesin motor protein-like protein (AT3G12020) mRNA, complete cds	100%	gi|334185272|ref|NP_187809.3|	kinesin motor protein-like protein [Arabidopsis thaliana]	99%	GO:0007018;GO:0005874;GO:0005524;GO:0003777	3702.AT3G12020.1-P	kinesin motor protein-related; kinesin motor protein-related; FUNCTIONS IN: microtubule moto [...]	100.00%	COG5059	_	_	None	_
comp58573_c0_seq1	364	_	_	_	_	_	_	_	_	_	_	_	_	_	None	_
comp2987_c0_seq18	3120	_	_	_	gi|324502934|gb|ADY41282.1|	Kinesin light chain [Ascaris suum]	84%	GO:0005874;GO:0003777;GO:0007017;GO:0005871;GO:0003676	7425.XP_001600608	similar to kinesin light chain 1 and	98.97%	COG0457	_	_	K10407	KLC
comp27009_c0_seq1	414	_	_	_	_	_	_	_	_	_	_	_	_	_	None	_
comp4302_c0_seq1	577	gi|30697579|ref|NM_105457.2|	Arabidopsis thaliana glycine-rich protein (AT1G67870) mRNA, complete cds	100%	gi|18408885|ref|NP_564912.1|	glycine-rich protein [Arabidopsis AF386981_1 Unknown protein [Arabidopsis thaliana]	99%	GO:0006612;GO:0009963;GO:0010363	_	_	_	_	_	_	None	_
comp19966_c0_seq1	755	_	_	_	gi|357607940|gb|EHJ65748.1|	hypothetical protein KGM_03446 [Danaus plexippus]	53%	GO:0005488	_	_	_	_	_	_	None	_
comp3706_c0_seq3	6127	_	_	_	gi|242019004|ref|XP_002429957.1|	transmembrane protein, putative [Pediculus humanus corporis]	62%	_	_	_	_	_	_	_	None	_
comp26538_c0_seq1	1307	gi|145361107|ref|NM_130346.4|	Arabidopsis thaliana transducin/WD-40 repeat-containing protein (AT2G47790) mRNA, complete cds	100%	gi|18407449|ref|NP_566111.1|	transducin/WD-40 repeat-containing protein [Arabidopsis thaliana]	100%	GO:0080008;GO:0005634;GO:0000398;GO:0000166;GO:0001510;GO:0051604	3702.AT2G47790.1-P	transducin family protein / WD-40 repeat family protein; transducin family protein / WD-40 r [...]	100.00%	_	KOG1188	_	None	_
comp53924_c0_seq1	954	gi|30683863|ref|NM_121230.2|	Arabidopsis thaliana beta-fructofuranosidase, insoluble isoenzyme CWINV6 (cwINV6) mRNA, complete cds	100%	gi|18416711|ref|NP_568254.1|	beta-fructofuranosidase, insoluble isoenzyme CWINV6 [Arabidopsis thaliana]	100%	GO:0005634;GO:0010310;GO:0009862;GO:0005975;GO:0051670;GO:0031219;GO:0001666	_	_	_	_	_	_	K01193	E3.2.1.26, sacA
comp43485_c0_seq1	1287	gi|145339805|ref|NM_116180.3|	Arabidopsis thaliana MIRO-related GTP-ase 2 (MIRO2) mRNA, complete cds	100%	gi|18412634|ref|NP_567139.1|	MIRO-related GTP-ase 2 [Arabidopsis MIRO-related GTP-ase 2 [Arabidopsis thaliana]	100%	GO:0006184;GO:0006499;GO:0005741;GO:0009860;GO:0003924;GO:0009737;GO:0007005;GO:0019725;GO:0005509;GO:0007264;GO:0009790;GO:0005525;GO:0015031	_	_	_	_	_	_	K07870	RHOT1, ARHT1
comp16045_c0_seq1	1727	_	_	_	gi|332027393|gb|EGI67476.1|	hypothetical protein G5I_03869 [Acromyrmex echinatior]	77%	_	_	_	_	_	_	_	None	_
comp9100_c0_seq1	1037	gi|186528830|ref|NM_123698.3|	Arabidopsis thaliana casein kinase I-like 8 (ckl8) mRNA, complete cds	100%	gi|15239840|ref|NP_199146.1|	casein kinase I-like 8 [Arabidopsis AF360257_1 putative casein kinase I [Arabidopsis thaliana]	100%	GO:0016197;GO:0005524;GO:0009069;GO:0006468;GO:0005737;GO:0006944;GO:0010228;GO:0048193;GO:0004674;GO:0006623;GO:0050665;GO:0016926	_	_	_	_	_	_	K00924	E2.7.1.-
comp12710_c0_seq2	444	_	_	_	_	_	_	_	_	_	_	_	_	_	None	_
comp57252_c0_seq1	455	_	_	_	_	_	_	_	_	_	_	_	_	_	None	_
comp29872_c0_seq1	484	_	_	_	gi|321478172|gb|EFX89130.1|	meiotic recombination protein Spo11 [Daphnia pulex]	65%	GO:0043231;GO:0005488	_	_	_	_	_	_	K10878	SPO11
comp10015_c0_seq1	756	_	_	_	gi|198469118|ref|XP_001354917.2|	GA17109 [Drosophila pseudoobscura pseudoobscura]	88%	_	_	_	_	_	_	_	None	_
comp49301_c0_seq1	478	_	_	_	_	_	_	_	_	_	_	_	_	_	None	_
comp45524_c0_seq1	514	_	_	_	_	_	_	_	_	_	_	_	_	_	None	_
comp36155_c0_seq1	1195	gi|186523321|ref|NM_121623.2|	Arabidopsis thaliana ortholog of maize chloroplast splicing factor CRS1 (CRS1) mRNA, complete cds	100%	gi|186523322|ref|NP_197122.2|	ortholog of maize chloroplast splicing factor CRS1 [Arabidopsis thaliana]	100%	GO:0003723	_	_	_	_	_	_	None	_
comp50454_c0_seq1	806	gi|334185409|ref|NM_001202987.1|	Arabidopsis thaliana armadillo/beta-catenin-like repeats-containing protein (AT3G17340) mRNA, complete cds	100%	gi|11994550|dbj|BAB02737.1|	unnamed protein product [Arabidopsis thaliana]	100%	GO:0005643;GO:0008565;GO:0000059;GO:0005737	_	_	_	_	_	_	None	_
comp7647_c0_seq1	1238	gi|145358575|ref|NM_123095.5|	Arabidopsis thaliana uncharacterized protein (AT5G37360) mRNA, complete cds	100%	gi|15240205|ref|NP_198552.1|	uncharacterized protein [Arabidopsis thaliana]	100%	GO:0009535	3702.AT5G37360.1-P	unknown protein; unknown protein; FUNCTIONS IN: molecular_function unknown; INVOLVED IN: bio [...]	100.00%	_	_	NOG284841	None	_
comp27260_c0_seq1	858	_	_	_	_	_	_	_	_	_	_	_	_	_	None	_
comp66495_c0_seq1	418	_	_	_	_	_	_	_	_	_	_	_	_	_	None	_
comp42464_c0_seq1	433	_	_	_	_	_	_	_	_	_	_	_	_	_	None	_
comp2727_c1_seq1	996	_	_	_	_	_	_	_	_	_	_	_	_	_	None	_
comp841_c0_seq59	1579	_	_	_	_	_	_	_	_	_	_	_	_	_	None	_
comp27558_c0_seq1	1297	_	_	_	_	_	_	_	_	_	_	_	_	_	None	_
comp40675_c0_seq1	1025	gi|30693434|ref|NM_148521.2|	Arabidopsis thaliana O-fucosyltransferase-like protein (AT1G38131) mRNA, complete cds	100%	gi|22329977|ref|NP_683362.1|	O-fucosyltransferase-like protein [Arabidopsis thaliana]	100%	GO:0016757;GO:0005794	_	_	_	_	_	_	None	_
comp21802_c0_seq1	1633	_	_	_	gi|260801100|ref|XP_002595434.1|	hypothetical protein BRAFLDRAFT_69266 [Branchiostoma floridae]	59%	GO:0006810;GO:0005622	_	_	_	_	_	_	None	_
comp3772_c0_seq16	3269	_	_	_	gi|345488740|ref|XP_001605377.2|	PREDICTED: hypothetical protein LOC100121771 [Nasonia vitripennis]	72%	_	_	_	_	_	_	_	None	_
comp34441_c0_seq1	768	gi|334183640|ref|NM_001198386.1|	Arabidopsis thaliana DNA mismatch repair protein MutS2 (AT1G65070) mRNA, complete cds	100%	gi|334183641|ref|NP_001185315.1|	DNA mismatch repair protein MutS2 [Arabidopsis thaliana]	100%	GO:0005634;GO:0045005;GO:0003684;GO:0005524;GO:0006298;GO:0030983;GO:0017111	_	_	_	_	_	_	K07456	mutS2
comp1931_c0_seq1	6142	_	_	_	gi|383866147|ref|XP_003708533.1|	PREDICTED: uncharacterized protein LOC100880587 [Megachile rotundata]	54%	_	_	_	_	_	_	_	None	_
comp18625_c0_seq1	422	_	_	_	_	_	_	_	_	_	_	_	_	_	None	_
comp53099_c0_seq1	599	_	_	_	_	_	_	_	_	_	_	_	_	_	None	_
comp23345_c0_seq1	637	_	_	_	_	_	_	_	_	_	_	_	_	_	None	_
comp24328_c0_seq1	2397	gi|332189094|gb|CP002684.1|	Arabidopsis thaliana chromosome 1, complete sequence	100%	gi|15218915|ref|NP_174228.1|	U-box domain-containing protein 17 [Arabidopsis thaliana]	100%	GO:0009817;GO:0009626;GO:0000151;GO:0016567;GO:0004842	3702.AT1G29340.1-P	PUB17 (PLANT U-BOX 17); ubiquitin-protein ligase; Encodes a protein containing a UND, a U-bo [...]	100.00%	_	KOG0167	_	None	_
comp42765_c0_seq1	631	gi|30685368|ref|NM_121551.3|	Arabidopsis thaliana alpha-1,4-galacturonosyltransferase (GAUT14) mRNA, complete cds	100%	gi|30685369|ref|NP_197051.2|	alpha-1,4-galacturonosyltransferase [Arabidopsis thaliana]	100%	GO:0047262;GO:0005982;GO:0016051;GO:0005794;GO:0005985;GO:0009117	_	_	_	_	_	_	K13648	GAUT
comp2590_c0_seq5	538	_	_	_	gi|308486555|ref|XP_003105474.1|	hypothetical protein CRE_22308 [Caenorhabditis remanei]	69%	GO:0043170;GO:0044238;GO:0005488	_	_	_	_	_	_	None	_
comp12837_c0_seq1	1988	_	_	_	gi|307174122|gb|EFN64780.1|	Transmembrane channel-like protein 5 [Camponotus floridanus]	57%	_	_	_	_	_	_	_	None	_
comp70286_c0_seq1	550	gi|334188198|ref|NM_123848.3|	Arabidopsis thaliana chromatin remodeling 4 protein (CHR4) mRNA, complete cds	100%	gi|2660669|gb|AAC79140.1|	human Mi-2 autoantigen-like protein [Arabidopsis thaliana]	100%	GO:0005634;GO:0003677;GO:0005524;GO:0000785;GO:0004386;GO:0003682;GO:0008270;GO:0016740	_	_	_	_	_	_	None	_
comp51370_c0_seq1	406	_	_	_	_	_	_	_	_	_	_	_	_	_	None	_
comp44003_c0_seq2	416	_	_	_	_	_	_	_	_	_	_	_	_	_	None	_
comp19536_c0_seq3	444	_	_	_	gi|291234954|ref|XP_002737414.1|	PREDICTED: zinc metalloproteinase, putative-like, partial [Saccoglossus kowalevskii]	60%	GO:0046872;GO:0008237;GO:0008152	_	_	_	_	_	_	None	_
comp5850_c0_seq1	1927	gi|145358537|ref|NM_122927.3|	Arabidopsis thaliana biotin carboxylase (CAC2) mRNA, complete cds	100%	gi|15238482|ref|NP_198386.1|	biotin carboxylase [Arabidopsis ACCC_ARATH RecName: Full=Biotin carboxylase, chloroplastic; AltName: Full=Acetyl-CoA carboxylase subunit	100%	GO:0005524;GO:0016132;GO:0000271;GO:0048767;GO:0006084;GO:0005829;GO:0071555;GO:0009941;GO:0006633;GO:0009343;GO:0009805;GO:0009611;GO:0003989;GO:0016126;GO:0004075;GO:0006090;GO:0009932;GO:0009825;GO:0046872;GO:0043481;GO:0009570	3702.AT5G35360.1-P	CAC2; acetyl-CoA carboxylase/ biotin carboxylase; Encodes biotin carboxylase subunit (CAC2).	100.00%	COG0439	KOG0238	_	K01961	accC
comp32175_c0_seq1	838	gi|30688681|ref|NM_122190.2|	Arabidopsis thaliana aspartyl protease family protein (AT5G22850) mRNA, complete cds	100%	gi|30688682|ref|NP_197676.2|	aspartyl protease family protein [Arabidopsis thaliana]	99%	GO:0009505;GO:0006508;GO:0004190	_	_	_	_	_	_	K00924	E2.7.1.-
comp58121_c0_seq1	481	_	_	_	_	_	_	_	_	_	_	_	_	_	None	_
comp3442_c1_seq4	4628	_	_	_	gi|321454176|gb|EFX65357.1|	hypothetical protein DAPPUDRAFT_65535 [Daphnia pulex]	66%	_	_	_	_	_	_	_	None	_
comp11992_c0_seq2	712	gi|145350108|ref|NM_119222.2|	Arabidopsis thaliana Putative endonuclease or glycosyl hydrolase (AT4G30760) mRNA, complete cds	100%	gi|18417658|ref|NP_567853.1|	Putative endonuclease or glycosyl hydrolase [Arabidopsis thaliana]	100%	GO:0005634	_	_	_	_	_	_	None	_
comp54295_c0_seq1	770	_	_	_	_	_	_	_	_	_	_	_	_	_	None	_
comp58397_c0_seq1	388	_	_	_	_	_	_	_	_	_	_	_	_	_	None	_
comp272_c0_seq1	535	_	_	_	gi|332375963|gb|AEE63122.1|	unknown [Dendroctonus ponderosae]	73%	GO:0005622	_	_	_	_	_	_	K02903	RP-L28e, RPL28
comp48590_c0_seq1	393	_	_	_	_	_	_	_	_	_	_	_	_	_	None	_
comp11740_c0_seq2	2233	_	_	_	_	_	_	_	_	_	_	_	_	_	None	_
comp57459_c0_seq1	519	_	_	_	_	_	_	_	_	_	_	_	_	_	None	_
comp2700_c0_seq1	812	gi|145361847|ref|NM_180341.2|	Arabidopsis thaliana 60S ribosomal protein L13-1 (BBC1) mRNA, complete cds	100%	gi|15229064|ref|NP_190470.1|	60S ribosomal protein L13-1 [Arabidopsis thaliana]	100%	GO:0009506;GO:0022625;GO:0005774;GO:0042254;GO:0005618;GO:0005730;GO:0005794;GO:0001510;GO:0006412;GO:0003735;GO:0005886	3702.AT3G49010.1-P	ATBBC1 (ARABIDOPSIS THALIANA BREAST BASIC CONSERVED 1); structural constituent of ribosome; [...]	100.00%	COG4352	KOG3295	_	K02873	RP-L13e, RPL13
comp64751_c0_seq1	358	_	_	_	_	_	_	_	_	_	_	_	_	_	None	_
comp54944_c0_seq1	381	_	_	_	_	_	_	_	_	_	_	_	_	_	None	_
comp37515_c0_seq2	1795	gi|145337832|ref|NM_106739.3|	Arabidopsis thaliana uncharacterized protein (AT1G80910) mRNA, complete cds	97%	gi|6503303|gb|AAF14679.1|AC011713_27	F23A5.27 [Arabidopsis thaliana]	98%	GO:0005739	3702.AT1G80910.1-P	unknown protein; unknown protein; FUNCTIONS IN: molecular_function unknown; INVOLVED IN: bio [...]	97.99%	_	KOG2622	_	None	_
comp52119_c0_seq1	394	_	_	_	_	_	_	_	_	_	_	_	_	_	None	_
comp1729_c0_seq5	473	_	_	_	_	_	_	_	_	_	_	_	_	_	None	_
comp44541_c0_seq1	363	_	_	_	_	_	_	_	_	_	_	_	_	_	None	_
comp29633_c0_seq1	797	_	_	_	_	_	_	_	_	_	_	_	_	_	None	_
comp38887_c0_seq1	1137	gi|145359430|ref|NM_125287.4|	Arabidopsis thaliana uncoupling protein 2 (UCP2) mRNA, complete cds	100%	gi|18424178|ref|NP_568894.1|	uncoupling protein 2 [Arabidopsis uncoupling protein [Arabidopsis thaliana]	100%	GO:0006007;GO:0006839;GO:0017077;GO:0005794;GO:0016021;GO:0009853;GO:0031966;GO:0005886;GO:0009507	3702.AT5G58970.1-P	ATUCP2 (UNCOUPLING PROTEIN 2); oxidative phosphorylation uncoupler; uncoupling protein	100.00%	_	KOG0753	_	K15103	UCP2_3, SLC25A8_9
comp18515_c0_seq1	1604	_	_	_	_	_	_	_	_	_	_	_	_	_	None	_
comp40783_c0_seq1	515	_	_	_	gi|348577007|ref|XP_003474276.1|	PREDICTED: isoleucyl-tRNA synthetase, mitochondrial-like [Cavia porcellus]	68%	GO:0006412;GO:0003824;GO:0005739;GO:0005488	_	_	_	_	_	_	K01870	IARS, ileS
comp47366_c0_seq1	605	_	_	_	_	_	_	_	_	_	_	_	_	_	None	_
comp26556_c0_seq2	376	gi|332002898|gb|CP002688.1|	Arabidopsis thaliana chromosome 5, complete sequence	100%	gi|18424277|ref|NP_568913.1|	GTP cyclohydrolase II [Arabidopsis AF361835_1 AT5g59750/mth12_150 [Arabidopsis thaliana]	100%	GO:0008686;GO:0003935;GO:0016556;GO:0009231;GO:0009507	_	_	_	_	_	_	K14652	ribBA
comp11439_c0_seq4	1681	gi|350397242|ref|XM_003484770.1|	PREDICTED: Bombus impatiens mitogen-activated protein kinase kinase kinase 15-like (LOC100742125), mRNA	83%	gi|380024140|ref|XP_003695864.1|	PREDICTED: mitogen-activated protein kinase kinase kinase 15-like [Apis florea]	61%	_	_	_	_	_	_	_	K04426	MAP3K5, ASK1
comp54663_c0_seq2	556	gi|330250293|gb|CP002685.1|	Arabidopsis thaliana chromosome 2, complete sequence	100%	gi|15226550|ref|NP_182248.1|	WRKY DNA-binding protein 23 [Arabidopsis thaliana]	100%	GO:0009733;GO:0005667;GO:0006355;GO:0043565;GO:0009624;GO:0045449;GO:0003700	_	_	_	_	_	_	None	_
comp46618_c0_seq1	559	_	_	_	gi|220678313|emb|CAX14251.1|	novel protein similar to H.sapiens ZFYVE26, zinc finger, FYVE domain containing 26 (ZFYVE26) [Danio rerio]	67%	GO:0005515;GO:0005813;GO:0000910;GO:0032266;GO:0000724;GO:0030496	_	_	_	_	_	_	None	_
comp10811_c0_seq1	740	gi|145362116|ref|NM_201737.2|	Arabidopsis thaliana non-specific lipid-transfer protein 7 (LTP) mRNA, complete cds	97%	gi|186500492|ref|NP_001118321.1|	non-specific lipid-transfer protein 7 [Arabidopsis thaliana]	100%	GO:0008289;GO:0048046;GO:0009505;GO:0006869;GO:0005516;GO:0009534;GO:0005886	_	_	_	_	_	_	None	_
comp47136_c0_seq1	495	_	_	_	_	_	_	_	_	_	_	_	_	_	None	_
comp3145_c0_seq10	399	_	_	_	_	_	_	_	_	_	_	_	_	_	None	_
comp11360_c0_seq5	3390	_	_	_	gi|307166161|gb|EFN60410.1|	R3H domain-containing protein 1 [Camponotus floridanus]	74%	GO:0005488	_	_	_	_	_	_	None	_
comp7570_c0_seq6	699	_	_	_	gi|344271157|ref|XP_003407408.1|	PREDICTED: zinc finger protein 782-like [Loxodonta africana]	71%	GO:0005488	_	_	_	_	_	_	K09228	KRAB
comp68201_c0_seq1	400	_	_	_	_	_	_	_	_	_	_	_	_	_	None	_
comp47554_c0_seq1	1168	gi|30697622|ref|NM_180914.1|	Arabidopsis thaliana protein SEUSS-like 2 (SLK2) mRNA, complete cds	100%	gi|10176927|dbj|BAB10171.1|	unnamed protein product [Arabidopsis thaliana]	100%	GO:0048481;GO:0005634;GO:0009790	_	_	_	_	_	_	None	_
comp33315_c0_seq1	908	_	_	_	_	_	_	_	_	_	_	_	_	_	None	_
comp585_c2_seq2	471	gi|145335962|ref|NM_101967.3|	Arabidopsis thaliana O-methyltransferase-like protein (AT1G21130) mRNA, complete cds	100%	gi|15218138|ref|NP_173537.1|	O-methyltransferase-like protein [Arabidopsis thaliana]	100%	GO:0005634;GO:0008171;GO:0005829;GO:0042343;GO:0032259;GO:0046983	_	_	_	_	_	_	None	_
comp16278_c0_seq1	1353	gi|186530551|ref|NM_124265.4|	Arabidopsis thaliana 3-ketoacyl-CoA thiolase 5 (PKT2) mRNA, complete cds	100%	gi|30695564|ref|NP_568704.2|	3-ketoacyl-CoA thiolase 5 [Arabidopsis thaliana]	100%	GO:0019395;GO:0042967;GO:0005777;GO:0010224;GO:0018874;GO:0009718;GO:0006574;GO:0009744;GO:0003988;GO:0006552;GO:0006633;GO:0006699;GO:0006550	_	_	_	_	_	_	K07513	ACAA1
comp64422_c0_seq1	433	gi|334187036|ref|NM_119214.2|	Arabidopsis thaliana Initiation factor eIF-4 gamma, MA3 (AT4G30680) mRNA, complete cds	100%	gi|15234815|ref|NP_194797.1|	Initiation factor eIF-4 gamma, MA3 [Arabidopsis thaliana]	100%	GO:0005840;GO:0016070;GO:0005634;GO:0003677;GO:0009165;GO:0046740;GO:0006446;GO:0003743;GO:0005829;GO:0009615	_	_	_	_	_	_	K03260	EIF4G
comp14201_c0_seq1	1486	gi|145338961|ref|NM_113528.3|	Arabidopsis thaliana cytochrome P450 71B23 (CYP71B23) mRNA, complete cds	100%	gi|15231526|ref|NP_189252.1|	cytochrome P450 71B23 [Arabidopsis C71BN_ARATH RecName: Full=Cytochrome P450 71B23 cytochrome P450 [Arabidop	100%	GO:0005506;GO:0006118;GO:0002237;GO:0055114;GO:0019825;GO:0015706;GO:0030003;GO:0010363;GO:0016705;GO:0009963;GO:0009055;GO:0020037;GO:0006612;GO:0009627;GO:0006569;GO:0010167;GO:0009684;GO:0004497;GO:0070838	59689.scaffold_500511.1	annotation not avaliable	99.43%	COG2124	_	_	K00517	E1.14.-.-
comp11886_c0_seq13	1132	_	_	_	_	_	_	_	_	_	_	_	_	_	None	_
comp843_c1_seq13	474	_	_	_	gi|102939|pir||B36329	hypothetical protein 2 - cabbage looper transposon TED (fragment)	62%	GO:0009987	_	_	_	_	_	_	None	_
comp35317_c0_seq1	645	_	_	_	_	_	_	_	_	_	_	_	_	_	None	_
comp26856_c0_seq1	1704	gi|186509882|ref|NM_001125125.1|	Arabidopsis thaliana translation initiation factor eIF-2B beta subunit (AT3G07300) mRNA, complete cds	100%	gi|186509883|ref|NP_001118597.1|	translation initiation factor eIF-2B beta subunit [Arabidopsis thaliana]	100%	GO:0005840;GO:0005634;GO:0005085;GO:0003743;GO:0006446;GO:0043087;GO:0005851;GO:0005525	3702.AT3G07300.3-P	eukaryotic translation initiation factor 2B family protein / eIF-2B family protein; eukaryot [...]	100.00%	COG1184	KOG1465	_	K03754	EIF2B2
comp13010_c0_seq1	607	_	_	_	_	_	_	_	_	_	_	_	_	_	None	_
comp26528_c0_seq1	622	_	_	_	gi|359319344|ref|XP_003639059.1|	PREDICTED: ganglioside GM2 activator-like [Canis lupus familiaris]	56%	_	_	_	_	_	_	_	K12383	GM2A
comp40005_c0_seq1	661	_	_	_	gi|307196392|gb|EFN77981.1|	Sorting nexin-13 [Harpegnathos saltator]	81%	GO:0038032;GO:0035091	_	_	_	_	_	_	None	_
comp18170_c0_seq1	672	gi|145360076|ref|NM_127394.4|	Arabidopsis thaliana non-specific lipid-transfer protein 8 (AT2G18370) mRNA, complete cds	100%	gi|15224163|ref|NP_179428.1|	non-specific lipid-transfer protein 8 [Arabidopsis thaliana]	100%	GO:0008289;GO:0046872;GO:0006508;GO:0008233;GO:0006869;GO:0005576;GO:0016491	3702.AT2G18370.1-P	protease inhibitor/seed storage/lipid transfer protein (LTP) family protein; Predicted to en [...]	100.00%	_	_	NOG252300	None	_
comp59629_c0_seq1	437	_	_	_	_	_	_	_	_	_	_	_	_	_	None	_
comp39622_c0_seq1	764	_	_	_	_	_	_	_	_	_	_	_	_	_	None	_
comp24939_c0_seq1	476	_	_	_	_	_	_	_	_	_	_	_	_	_	None	_
comp18850_c0_seq1	664	_	_	_	_	_	_	_	_	_	_	_	_	_	None	_
comp71855_c0_seq1	372	_	_	_	_	_	_	_	_	_	_	_	_	_	None	_
comp16670_c0_seq1	835	_	_	_	_	_	_	_	_	_	_	_	_	_	None	_
comp16635_c0_seq1	1947	_	_	_	gi|340723997|ref|XP_003400372.1|	PREDICTED: hypothetical protein LOC100647042 [Bombus terrestris]	79%	_	7460.XP_392038	serine protease homolog 19	79.46%	COG5640	_	_	None	_
comp17779_c0_seq1	404	_	_	_	_	_	_	_	_	_	_	_	_	_	None	_
comp2612_c0_seq1	3441	_	_	_	gi|91090312|ref|XP_972241.1|	PREDICTED: similar to 2-hydroxyacid dehydrogenase [Tribolium castaneum]	85%	GO:0006544;GO:0006564;GO:0051287;GO:0006566;GO:0055114;GO:0004617	7070.XP_972241	similar to C-terminal binding protein (CtBP protein) (dCtBP)	96.78%	COG0111	_	_	K04496	CTBP
comp44525_c0_seq1	506	_	_	_	_	_	_	_	_	_	_	_	_	_	None	_
comp43117_c0_seq1	1125	gi|42573484|ref|NM_203110.1|	Arabidopsis thaliana uncharacterized protein (AT5G26760) mRNA, complete cds	100%	gi|42573485|ref|NP_974839.1|	uncharacterized protein [Arabidopsis thaliana]	100%	GO:0005634;GO:0031048;GO:0007062;GO:0045132	_	_	_	_	_	_	None	_
comp11562_c0_seq1	519	_	_	_	_	_	_	_	_	_	_	_	_	_	None	_
comp16118_c0_seq1	1280	_	_	_	_	_	_	_	_	_	_	_	_	_	None	_
comp516_c0_seq1	1887	_	_	_	gi|405964272|gb|EKC29775.1|	15-hydroxyprostaglandin dehydrogenase [NAD+]	61%	GO:0050794;GO:0006693;GO:0000166;GO:0016404;GO:0060206	_	_	_	_	_	_	K00069	HPGD
comp556_c0_seq1	513	gi|332640072|gb|CP002686.1|	Arabidopsis thaliana chromosome 3, complete sequence	100%	gi|18402859|ref|NP_566674.1|	photosystem II subunit T [Arabidopsis thaliana]	100%	GO:0009657;GO:0030095;GO:0009543;GO:0010207;GO:0006364;GO:0035304	3702.AT3G21055.1-P	PSBTN (photosystem II subunit T); Encodes photosystem II 5 kD protein subunit PSII-T. This i [...]	100.00%	_	_	NOG287092	None	_
comp6515_c0_seq1	3184	_	_	_	gi|307197138|gb|EFN78492.1|	hypothetical protein EAI_11211 [Harpegnathos saltator]	50%	_	_	_	_	_	_	_	None	_
comp35517_c0_seq1	1025	_	_	_	_	_	_	_	_	_	_	_	_	_	None	_
comp30011_c0_seq1	1109	_	_	_	_	_	_	_	_	_	_	_	_	_	None	_
comp6886_c0_seq1	1113	_	_	_	_	_	_	_	_	_	_	_	_	_	None	_
[truncated: 63,536 more rows]
