# Supplementary material for: Transcriptome Analysis of Androgenic Gland for Discovery of Novel Genes from the Oriental River Prawn, Macrobrachium nipponense, Using Illumina Hiseq 2000
Source: PLoS One. 2013 Oct 28;8(10):e76840. doi: 10.1371/journal.pone.0076840 (PMC3810145; doi:10.1371/journal.pone.0076840)
Supplement: Table S2 — Summary of BLASTx results for contigs with ORF of M. nipponense . (XLS) [file pone.0076840.s002.xls]

#Qeury_name	Qeury_length	ORF	NR_tophit_name	NR_tophit_description	NR_topHSP_%-Simil	GOs	String_tophit_name	String_tophit_description	String_topHSP_%-Simil	COG	KOG	NOG	KO/Gene_ID	KEGG_GENE_NAME
comp890_c0_seq274	277	356-1186(+)	gi|328713962|ref|XP_001943041.2|	PREDICTED: microtubule-actin cross-linking factor 1, isoforms 1/2/3/5-like isoform 1 [Acyrthosiphon pisum]	46%	_	_	_	_	_	_	_	None	_
comp890_c0_seq199	3516	526-11073(+)	gi|307197318|gb|EFN78610.1|	Bullous pemphigoid antigen 1, isoforms 6/9/10 [Harpegnathos saltator]	71%	_	_	_	_	_	_	_	None	_
comp13978_c0_seq1	158	124-597(-)	gi|238479003|ref|NP_001154457.1|	uncharacterized protein [Arabidopsis thaliana]	100%	GO:0005634;GO:0010209;GO:0042127;GO:0051726;GO:0009944	3702.AT1G68310.1-P	vacuolar sorting signal binding; Encodes a protein that has been shown to specifically inter [...]	97.48%	COG5133	KOG3381	_	None	_
comp704_c0_seq3	201	199-801(-)	gi|15226973|ref|NP_181080.1|	glycine cleavage system H protein 1 [Arabidopsis thaliana]	100%	GO:0009657;GO:0005960;GO:0042742;GO:0019464;GO:0009749;GO:0010207;GO:0005739;GO:0009507;GO:0043085;GO:0005634;GO:0009814;GO:0009409;GO:0006566;GO:0006364;GO:0009579;GO:0006563;GO:0004375;GO:0009744;GO:0006098;GO:0010103;GO:0019344;GO:0009697;GO:0009853	3702.AT2G35370.1-P	GDCH; glycine dehydrogenase (decarboxylating); Encodes glycine decarboxylase complex H prote [...]	100.00%	COG0509	KOG3373	_	K02437	gcvH
comp71408_c0_seq1	119	2-361(+)	gi|3157933|gb|AAC17616.1|	Contains similarity to box helicases X95995 from Vicia sativa [Arabidopsis thaliana]	100%	GO:0005667;GO:0006355;GO:0008270;GO:0045449;GO:0003700	_	_	_	_	_	_	K15601	KDM3
comp36252_c0_seq2	274	3-827(+)	gi|15232127|ref|NP_189362.1|	global transcription factor group E8 [Arabidopsis thaliana]	100%	GO:0003677;GO:0005634;GO:0009507	3694.gw1.XV.1997.1	global transcription factor group	78.12%	_	KOG1474	_	None	_
comp3447_c0_seq3	2835	148-8652(+)	gi|345483873|ref|XP_003424900.1|	PREDICTED: hypothetical protein LOC100115939 [Nasonia vitripennis]	69%	_	6945.ISCW013403-PA	E1A-binding protein p400, putative	84.65%	COG0553	KOG0391	_	K11320	EP400
comp12378_c0_seq1	522	447-2012(-)	_	_	_	_	_	_	_	_	_	_	None	_
comp51394_c0_seq2	136	2-409(-)	_	_	_	_	_	_	_	_	_	_	None	_
comp16094_c0_seq1	137	1-411(-)	_	_	_	_	_	_	_	_	_	_	None	_
comp890_c0_seq273	295	356-1240(+)	gi|328713962|ref|XP_001943041.2|	PREDICTED: microtubule-actin cross-linking factor 1, isoforms 1/2/3/5-like isoform 1 [Acyrthosiphon pisum]	46%	_	_	_	_	_	_	_	None	_
comp71376_c0_seq1	87	166-426(-)	gi|334185074|ref|NP_001189806.1|	myb family transcription factor [Arabidopsis thaliana]	100%	GO:0005667;GO:0006355;GO:0016556;GO:0045449;GO:0005488;GO:0003700	_	_	_	_	_	_	None	_
comp4091_c0_seq1	207	43-663(+)	gi|289742995|gb|ADD20245.1|	mitochondrial ribosomal protein S26 [Glossina morsitans morsitans]	55%	_	_	_	_	_	_	_	None	_
comp20969_c0_seq1	444	108-1439(-)	gi|291230334|ref|XP_002735123.1|	PREDICTED: centrosome protein 4-like [Saccoglossus kowalevskii]	58%	_	_	_	_	_	_	_	None	_
comp890_c0_seq50	7106	3-21320(+)	gi|307197318|gb|EFN78610.1|	Bullous pemphigoid antigen 1, isoforms 6/9/10 [Harpegnathos saltator]	73%	_	_	_	_	_	_	_	None	_
comp890_c0_seq150	3591	526-11298(+)	gi|189239227|ref|XP_973767.2|	PREDICTED: similar to kakapo [Tribolium castaneum]	74%	GO:0005488	_	_	_	_	_	_	None	_
comp3303_c0_seq1	432	684-1979(-)	gi|213514668|ref|NP_001133108.1|	medium-chain specific acyl-CoA dehydrogenase, mitochondrial [Salmo salar]	86%	GO:0033539;GO:0030424;GO:0005759;GO:0055007;GO:0001889;GO:0009409;GO:0006111;GO:0050660;GO:0005978;GO:0042594;GO:0009791;GO:0045329;GO:0070991;GO:0019254;GO:0051791	59729.ENSTGUP00000010787	Medium-chain specific acyl-CoA dehydrogenase, mitochondrial Precursor (MCAD)(EC 1.3.99.3) [T [...]	87.89%	COG1960	KOG0140	_	K00249	E1.3.99.3, ACADM, acd
comp32262_c0_seq1	264	3-794(-)	gi|15229830|ref|NP_190638.1|	acidic leucine-rich nuclear phosphoprotein 32-related protein [Arabidopsis thaliana]	100%	GO:0005634	_	_	_	_	_	_	None	_
comp890_c0_seq193	3524	526-11097(+)	gi|307197318|gb|EFN78610.1|	Bullous pemphigoid antigen 1, isoforms 6/9/10 [Harpegnathos saltator]	74%	GO:0005488	_	_	_	_	_	_	None	_
comp6434_c0_seq1	123	186-554(+)	gi|18415813|ref|NP_567642.1|	autophagy-related protein 8a [Arabidopsis thaliana]	100%	GO:0045298;GO:0050832;GO:0019776;GO:0046482;GO:0010286;GO:0019779;GO:0008017;GO:0006508;GO:0019786;GO:0006914;GO:0005776;GO:0005775;GO:0009507	3702.AT4G21980.2-P	APG8A (AUTOPHAGY 8A); APG8 activating enzyme/ APG8-specific protease/ Atg8 ligase; Encodes A [...]	100.00%	_	KOG1654	_	K08341	GABARAP, ATG8, LC3
comp15371_c0_seq2	353	54-1115(+)	gi|30695409|ref|NP_851154.1|	acetyl-CoA acetyltransferase, cytosolic 1 [Arabidopsis thaliana]	100%	GO:0009846;GO:0016132;GO:0005777;GO:0009860;GO:0006574;GO:0005829;GO:0046950;GO:0006633;GO:0005886;GO:0006085;GO:0016126;GO:0006090;GO:0042967;GO:0018874;GO:0006552;GO:0006554;GO:0006568;GO:0003985;GO:0019745;GO:0009793;GO:0006550	_	_	_	_	_	_	K00626	E2.3.1.9, atoB
comp5546_c0_seq1	650	296-2245(-)	gi|328721168|ref|XP_001948786.2|	PREDICTED: putative glutamate synthase [NADPH]	84%	GO:0005506;GO:0050660;GO:0006537;GO:0006118;GO:0055114;GO:0051536;GO:0016040;GO:0006807;GO:0010181	7425.XP_001605708	similar to glutamate synthase	82.73%	COG0493	_	_	K00264	GLT1
comp14445_c0_seq1	246	89-826(+)	gi|9755780|emb|CAC01899.1|	putative protein [Arabidopsis thaliana]	100%	GO:0007031;GO:0005634;GO:0042802;GO:0005829;GO:0005777	3702.AT5G17550.1-P	PEX19-2; PEX19-2; FUNCTIONS IN: molecular_function unknown; INVOLVED IN: peroxisome organiza [...]	100.00%	_	KOG3133	_	K13337	PEX19
comp2124_c0_seq43	159	261-737(+)	gi|321477002|gb|EFX87961.1|	hypothetical protein DAPPUDRAFT_234541 [Daphnia pulex]	74%	_	_	_	_	_	_	_	K06270	PPP1R12A, MYPT1
comp890_c0_seq9	7181	3-21545(+)	gi|307169992|gb|EFN62471.1|	Bullous pemphigoid antigen 1, isoforms 6/9/10 [Camponotus floridanus]	73%	GO:0005488	_	_	_	_	_	_	None	_
comp6681_c0_seq1	114	794-1135(-)	gi|241063678|ref|XP_002408201.1|	Ran-binding protein, putative [Ixodes scapularis]	83%	GO:0006886;GO:0008565;GO:0005737	_	_	_	_	_	_	None	_
comp42_c1_seq9	228	1-687(+)	gi|91076896|ref|XP_976237.1|	PREDICTED: similar to upheld CG7107-PG isoform 8 [Tribolium castaneum]	77%	_	_	_	_	_	_	_	K12046	TNNT3
comp2177_c0_seq22	62	268-453(-)	_	_	_	_	_	_	_	_	_	_	None	_
comp684_c2_seq1	168	220-723(+)	gi|189239223|ref|XP_973572.2|	PREDICTED: similar to DAZAP2-like protein [Tribolium castaneum]	65%	_	_	_	_	_	_	_	None	_
comp50118_c0_seq1	211	3-635(-)	_	_	_	_	_	_	_	_	_	_	None	_
comp12929_c0_seq1	182	151-696(-)	gi|18405214|ref|NP_566807.1|	uncharacterized protein [Arabidopsis thaliana]	100%	_	39946.BGIOSIBCE034490	Os11g0488600	76.61%	_	_	NOG238292	None	_
comp46673_c0_seq1	182	3-548(-)	gi|4063751|gb|AAC98459.1|	putative ABC transporter [Arabidopsis putative ABC transporter [Arabidopsis thaliana]	100%	GO:0015768;GO:0005524;GO:0006200;GO:0015423;GO:0005886	_	_	_	_	_	_	None	_
comp9032_c0_seq2	451	3-1358(+)	_	_	_	_	_	_	_	_	_	_	None	_
comp25265_c0_seq1	208	2-625(+)	_	_	_	_	_	_	_	_	_	_	None	_
comp36203_c0_seq1	209	1-627(-)	gi|10998136|dbj|BAB03107.1|	pre-rRNA processing protein RRP5 [Arabidopsis thaliana]	100%	GO:0006397;GO:0005634;GO:0003723	_	_	_	_	_	_	K14792	RRP5, PDCD11
comp67142_c0_seq1	118	3-359(+)	_	_	_	_	_	_	_	_	_	_	None	_
comp890_c0_seq131	3645	526-11460(+)	gi|189239227|ref|XP_973767.2|	PREDICTED: similar to kakapo [Tribolium castaneum]	74%	GO:0005488	_	_	_	_	_	_	None	_
comp5860_c0_seq1	1833	2514-8012(+)	gi|242002944|ref|XP_002422551.1|	translational activator GCN1, putative [Pediculus humanus corporis]	79%	_	_	_	_	_	_	_	None	_
comp15406_c0_seq5	129	3-389(-)	gi|338726665|ref|XP_001501681.3|	PREDICTED: layilin-like [Equus caballus]	63%	_	_	_	_	_	_	_	K10077	LAYN
comp32473_c0_seq1	257	1-771(-)	gi|91078024|ref|XP_970575.1|	PREDICTED: similar to CG3437 CG3437-PA [Tribolium castaneum]	60%	_	_	_	_	_	_	_	None	_
comp54923_c0_seq1	134	2-403(-)	_	_	_	_	_	_	_	_	_	_	None	_
comp30602_c0_seq1	694	2-2083(-)	gi|47228866|emb|CAG09381.1|	unnamed protein product [Tetraodon nigroviridis]	57%	GO:0097159;GO:0050794;GO:1901363;GO:0044260;GO:0044699;GO:0090304;GO:0006974	_	_	_	_	_	_	K10841	ERCC6, CSB, RAD26
comp17459_c0_seq3	128	228-611(-)	gi|131108|sp|P02616.1|PRVB_AMPME	RecName: Full=Parvalbumin beta	89%	GO:0030424;GO:0005509;GO:0005737	9031.ENSGALP00000040286	Parvalbumin, thymic (Avian thymic hormone)(ATH)(Thymus-specific antigen T1); Appears to prom [...]	88.79%	_	KOG0027	_	None	_
comp9662_c0_seq1	251	174-926(-)	gi|15229157|ref|NP_189865.1|	protein alfin-like 3 [Arabidopsis ALFL3_ARATH RecName: Full=PHD finger protein ALFIN-LIKE 3; Short=Protein AL3 CAB87196.1	100%	GO:0005634;GO:0003677;GO:0006355;GO:0008270;GO:0035064	3702.AT3G42790.1-P	AL3 (ALFIN-LIKE 3); DNA binding / methylated histone residue binding; AL3 encodes a member o [...]	100.00%	_	KOG1632	_	None	_
comp6516_c0_seq2	273	269-1087(+)	gi|240980636|ref|XP_002403510.1|	pre-mRNA-splicing regulator WTAP, putative [Ixodes scapularis]	69%	_	_	_	_	_	_	_	None	_
comp36924_c0_seq1	283	3-851(-)	gi|15226210|ref|NP_180334.1|	cysteine/histidine-rich C1 domain-containing protein [Arabidopsis thaliana]	100%	GO:0047134;GO:0010200;GO:0008270;GO:0015824;GO:0010167;GO:0055114;GO:0015706;GO:0002679	_	_	_	_	_	_	None	_
comp2224_c0_seq9	2726	1403-9580(-)	gi|15425681|dbj|BAB64297.1|	I-connectin [Procambarus clarkii]	77%	_	_	_	_	_	_	_	None	_
comp36269_c0_seq1	197	2-595(+)	gi|195501450|ref|XP_002097801.1|	GE26411 [Drosophila yakuba]	51%	_	_	_	_	_	_	_	None	_
comp1963_c0_seq1	600	2-1801(+)	gi|306448570|gb|ADM88040.1|	heat shock protein 90 [Exopalaemon carinicauda]	99%	GO:0006457;GO:0005524;GO:0051082;GO:0006950;GO:0005737	7460.C1JYH6	Heat shock protein 90	91.87%	COG0326	KOG0019	_	K04079	htpG, HSP90A
comp36068_c0_seq1	150	1-450(-)	_	_	_	_	_	_	_	_	_	_	None	_
comp54674_c0_seq1	155	3-467(-)	gi|340371159|ref|XP_003384113.1|	PREDICTED: hypothetical protein LOC100633246 [Amphimedon queenslandica]	58%	_	_	_	_	_	_	_	None	_
comp4761_c0_seq1	213	175-813(-)	gi|15235122|ref|NP_192786.1|	Nascent polypeptide-associated complex subunit alpha-like protein 4 [Arabidopsis thaliana]	100%	GO:0005634	3702.AT4G10480.1-P	nascent polypeptide associated complex alpha chain protein, putative / alpha-NAC, putative; [...]	100.00%	COG1308	KOG2239	_	K03626	EGD2, NACA
comp5260_c0_seq2	186	1-558(+)	gi|242018253|ref|XP_002429593.1|	PEST proteolytic signal-containing nuclear protein, putative [Pediculus humanus PEST proteolytic signal-containing nuclear prote	63%	_	_	_	_	_	_	_	None	_
comp42_c1_seq14	228	1-687(+)	gi|91076896|ref|XP_976237.1|	PREDICTED: similar to upheld CG7107-PG isoform 8 [Tribolium castaneum]	77%	_	_	_	_	_	_	_	K12046	TNNT3
comp890_c0_seq44	7117	3-21353(+)	gi|321475463|gb|EFX86426.1|	hypothetical protein DAPPUDRAFT_313136 [Daphnia pulex]	75%	GO:0005488	_	_	_	_	_	_	None	_
comp19653_c0_seq1	104	102-413(-)	gi|260816080|ref|XP_002602800.1|	hypothetical protein BRAFLDRAFT_281936 [Branchiostoma floridae]	72%	GO:1901363;GO:0097159;GO:0044238;GO:0044237	_	_	_	_	_	_	None	_
comp9406_c0_seq2	671	102-2114(-)	gi|18423130|ref|NP_568723.1|	kelch repeat-containing protein [Arabidopsis thaliana]	100%	GO:0006869;GO:0005737	3702.AT5G50310.1-P	kelch repeat-containing protein; kelch repeat-containing protein; FUNCTIONS IN: molecular_fu [...]	100.00%	_	KOG1230	_	None	_
comp74342_c0_seq1	144	2-433(-)	_	_	_	_	_	_	_	_	_	_	None	_
comp50368_c0_seq1	120	31-390(-)	_	_	_	_	_	_	_	_	_	_	None	_
comp1757_c0_seq20	344	3583-4614(+)	gi|157126301|ref|XP_001654583.1|	latent nuclear antigen, putative [Aedes aegypti]	61%	_	_	_	_	_	_	_	K15193	SPTY2D1, SPT2
comp12155_c0_seq1	108	106-432(+)	gi|307171495|gb|EFN63336.1|	Cohesin subunit SA-1 [Camponotus floridanus]	54%	_	_	_	_	_	_	_	K08558	NR4A2, NURR1
comp9204_c0_seq1	1028	404-3487(-)	gi|270013676|gb|EFA10124.1|	hypothetical protein TcasGA2_TC012304 [Tribolium castaneum]	46%	_	_	_	_	_	_	_	None	_
comp17563_c0_seq1	426	1204-2481(-)	gi|79359944|ref|NP_175113.2|	pre-mRNA-processing protein 40A [Arabidopsis thaliana]	100%	GO:0005829;GO:0070063;GO:0016592;GO:0008380;GO:0005886	39947.LOC_Os01g34780.1	protein binding protein, putative, expressed	79.84%	COG5104	_	_	K12821	PRPF40, PRP40
comp1909_c0_seq31	3176	3-9530(-)	gi|350424024|ref|XP_003493665.1|	PREDICTED: hypothetical protein LOC100747025 [Bombus impatiens]	61%	GO:0016301	7460.XP_001121340	similar to Serine/threonine-protein kinase WNK3 (Protein kinase with no lysine 3) (Protein k [...]	88.80%	COG0515	KOG0584	_	K08867	WNK, PRKWNK
comp8221_c0_seq2	162	389-874(-)	_	_	_	_	_	_	_	_	_	_	None	_
comp3395_c0_seq6	738	622-2835(-)	gi|338172705|gb|AEI83215.1|	arsenite-resistance protein 2-like protein [Litopenaeus vannamei]	79%	GO:0005634;GO:0000166;GO:0008270;GO:0031047	6945.ISCW011341-PA	arsenite-resistance protein, putative	82.07%	_	KOG2295	_	None	_
comp19638_c0_seq1	1037	1-3114(+)	gi|73852674|ref|YP_293958.1|	hypothetical protein EhV204 [Emiliania huxleyi virus 86]	38%	_	_	_	_	_	_	_	None	_
comp19282_c0_seq1	243	113-841(+)	gi|18403515|ref|NP_565783.1|	uncharacterized protein [Arabidopsis thaliana]	100%	GO:0010264;GO:0005634	3702.AT2G34310.2-P	unknown protein; unknown protein; FUNCTIONS IN: molecular_function unknown; INVOLVED IN: bio [...]	100.00%	_	_	NOG265406	None	_
comp8106_c0_seq2	641	1128-3050(-)	gi|291230458|ref|XP_002735180.1|	PREDICTED: hypothetical protein [Saccoglossus kowalevskii]	74%	_	_	_	_	_	_	_	None	_
comp1798_c0_seq5	445	121-1458(+)	gi|145553124|ref|XP_001462237.1|	hypothetical protein [Paramecium tetraurelia strain d4-2]	62%	_	_	_	_	_	_	_	None	_
comp43675_c0_seq1	66	186-386(+)	gi|22328259|ref|NP_192197.2|	uncharacterized protein [Arabidopsis thaliana]	100%	GO:0005634;GO:0006499;GO:0006914;GO:0005576;GO:0005737	_	_	_	_	_	_	None	_
comp27365_c0_seq2	145	101-535(-)	gi|383866191|ref|XP_003708554.1|	PREDICTED: polycomb group RING finger protein 3-like [Megachile rotundata]	80%	GO:0008270	_	_	_	_	_	_	K11488	PCGF3
comp24844_c0_seq1	396	3-1190(-)	gi|311255691|ref|XP_003126332.1|	PREDICTED: protein timeless homolog [Sus scrofa]	47%	_	_	_	_	_	_	_	K03155	TIMELESS
comp47521_c0_seq1	127	3-386(+)	gi|14586370|emb|CAC42901.1|	putative protein [Arabidopsis thaliana]	100%	GO:0010382;GO:0003677;GO:0006355;GO:0035556;GO:0010228;GO:0008270;GO:0071555;GO:0005634;GO:0042546;GO:0010090;GO:0045010;GO:0007155;GO:0048765;GO:0050665;GO:0016926;GO:0000956	_	_	_	_	_	_	None	_
comp5344_c0_seq2	1587	785-5545(-)	gi|307195019|gb|EFN77087.1|	STE20-like serine/threonine-protein kinase [Harpegnathos saltator]	80%	GO:0004674;GO:0005524;GO:0009069;GO:0006468	7425.XP_001603525	similar to CG4527-PB	75.87%	_	KOG0579	_	K08836	SLK
comp37406_c0_seq1	209	2-628(-)	gi|186493263|ref|NP_564859.2|	Pre-mRNA-splicing factor SLU7-A [Arabidopsis thaliana]	100%	GO:0006397;GO:0051276;GO:0045893;GO:0005681;GO:0008270;GO:0008380;GO:0003727;GO:0008284	_	_	_	_	_	_	K12819	SLU7
comp9946_c0_seq1	216	171-818(+)	gi|240995347|ref|XP_002404600.1|	peptidyl-tRNA hydrolase, putative [Ixodes scapularis]	67%	_	45351.JGI192648	hypothetical protein	75.21%	COG1990	KOG3282	_	K04794	PTH2
comp67527_c0_seq1	70	158-367(-)	gi|15239016|ref|NP_199668.1|	peptidylprolyl isomerase [Arabidopsis thaliana]	100%	GO:0016020;GO:0009644;GO:0006457;GO:0005634;GO:0003755;GO:0006499;GO:0034976;GO:0042542;GO:0005773;GO:0070370;GO:0000413;GO:0005528;GO:0005516	_	_	_	_	_	_	K01802	E5.2.1.8
comp37705_c0_seq1	78	3-236(-)	gi|9759348|dbj|BAB10003.1|	unnamed protein product [Arabidopsis thaliana]	100%	GO:0005634;GO:0003676	_	_	_	_	_	_	None	_
comp1327_c0_seq2	144	1-432(-)	_	_	_	_	_	_	_	_	_	_	None	_
comp27290_c0_seq1	203	2-610(-)	gi|18401381|ref|NP_565644.1|	Coiled-coil domain-containing protein 55 (DUF2040) [Arabidopsis thaliana]	100%	GO:0005634;GO:0008284	_	_	_	_	_	_	None	_
comp3026_c0_seq1	264	381-1172(-)	gi|18395103|ref|NP_564167.1|	14-3-3-like protein GF14 epsilon [Arabidopsis thaliana]	100%	GO:0005524;GO:0009506;GO:0009742;GO:0009737;GO:0045309;GO:0019904;GO:0005829;GO:0005739;GO:0005886;GO:0009570	3702.AT1G22300.1-P	GRF10 (GENERAL REGULATORY FACTOR 10); ATP binding / protein binding / protein phosphorylated [...]	100.00%	COG5040	KOG0841	_	K06630	YWHA
comp10499_c0_seq1	2372	2204-9319(-)	gi|147906465|ref|NP_001086539.1|	MGC83673 protein [Xenopus MGC83673 protein [Xenopus laevis]	51%	_	_	_	_	_	_	_	None	_
comp46883_c0_seq1	194	2-583(-)	_	_	_	_	_	_	_	_	_	_	None	_
comp31389_c0_seq1	313	2-940(-)	_	_	_	_	_	_	_	_	_	_	None	_
comp1233_c0_seq8	4308	143-13066(+)	gi|328783869|ref|XP_393220.4|	PREDICTED: basement membrane-specific heparan sulfate proteoglycan core protein-like [Apis mellifera]	66%	_	_	_	_	_	_	_	None	_
comp11141_c0_seq1	68	2-205(+)	_	_	_	_	_	_	_	_	_	_	None	_
comp2805_c0_seq16	3020	930-9989(+)	gi|380016801|ref|XP_003692361.1|	PREDICTED: uncharacterized protein LOC100869779 [Apis florea]	81%	GO:0035335;GO:0008270;GO:0004725;GO:0006570;GO:0055114;GO:0016491	7460.XP_396755	molecule interacting with CasL	78.00%	COG5069	KOG1700	_	None	_
comp11175_c0_seq1	138	433-846(-)	gi|156538090|ref|XP_001608069.1|	PREDICTED: ubiquitin-like domain-containing CTD phosphatase 1-like [Nasonia vitripennis]	85%	GO:0005634;GO:0004721;GO:0006470	_	_	_	_	_	_	K01090	E3.1.3.16
comp50553_c0_seq1	162	2-487(-)	gi|321461626|gb|EFX72656.1|	ABC protein, subfamily ABCC [Daphnia pulex]	80%	GO:0055085;GO:0005524;GO:0006200;GO:0042626;GO:0016021;GO:0005739	_	_	_	_	_	_	K05668	ABCC5
comp24372_c0_seq1	192	2-577(-)	_	_	_	_	_	_	_	_	_	_	None	_
comp890_c0_seq24	7149	3-21449(+)	gi|307169992|gb|EFN62471.1|	Bullous pemphigoid antigen 1, isoforms 6/9/10 [Camponotus floridanus]	73%	GO:0005488	_	_	_	_	_	_	None	_
comp41270_c0_seq1	185	3-557(-)	gi|402536580|gb|AFQ62791.1|	Bip [Litopenaeus vannamei]	98%	GO:0005524;GO:0006950	_	_	_	_	_	_	K09490	HSPA5, BIP
comp12612_c0_seq3	162	1-486(+)	gi|15241865|ref|NP_201061.1|	uncharacterized protein [Arabidopsis thaliana]	100%	GO:0005886;GO:0009507	_	_	_	_	_	_	None	_
comp890_c0_seq123	6963	3-20891(+)	gi|307197318|gb|EFN78610.1|	Bullous pemphigoid antigen 1, isoforms 6/9/10 [Harpegnathos saltator]	72%	GO:0005488	_	_	_	_	_	_	None	_
comp39692_c0_seq1	187	3-566(+)	_	_	_	_	_	_	_	_	_	_	None	_
comp2096_c0_seq3	1993	126-6104(+)	gi|328716042|ref|XP_003245819.1|	PREDICTED: chromodomain-helicase-DNA-binding protein Mi-2 homolog [Acyrthosiphon pisum]	75%	GO:1901363;GO:0097159;GO:0016818	7176.CPIJ004665-PA	chromodomain helicase-DNA-binding protein 3	85.59%	COG0553	_	_	K11643	CHD4, MI2B
comp32861_c0_seq1	257	3-773(-)	gi|345478764|ref|XP_001605241.2|	PREDICTED: PHD finger protein 14-like isoform 1 [Nasonia vitripennis]	65%	_	_	_	_	_	_	_	None	_
comp5482_c0_seq4	1204	1-3612(+)	gi|281427127|ref|NP_001163919.1|	REV3-like, polymerase (DNA directed), zeta, catalytic subunit [Xenopus laevis]	55%	_	_	_	_	_	_	_	K02350	POLZ1, rev3
comp42014_c0_seq1	140	2-424(+)	gi|9758369|dbj|BAB08870.1|	unnamed protein product [Arabidopsis thaliana]	100%	GO:0043231	_	_	_	_	_	_	None	_
comp14703_c0_seq1	220	17-676(-)	gi|291244403|ref|XP_002742086.1|	PREDICTED: GINS complex subunit 4-like [Saccoglossus kowalevskii]	74%	GO:0000785;GO:0003682;GO:0006260;GO:0005737;GO:0000811	_	_	_	_	_	_	K10735	GINS4, SLD5
comp9683_c0_seq1	542	232-1857(+)	gi|342326278|gb|AEL23054.1|	zinc finger protein [Cherax quadricarinatus]	83%	_	_	_	_	_	_	_	None	_
comp10342_c0_seq2	535	77-1681(+)	gi|15240445|ref|NP_198064.1|	putative nucleolar protein 5-1 [Arabidopsis thaliana]	97%	GO:0016020;GO:0003677;GO:0009506;GO:0005730;GO:0005829;GO:0001510;GO:0009220;GO:0006164	3702.AT5G27120.1-P	SAR DNA-binding protein, putative; SAR DNA-binding protein, putative, strong similarity to S [...]	96.70%	COG1498	KOG2572	_	K14565	NOP58
comp31432_c0_seq1	256	3-770(-)	gi|307166099|gb|EFN60351.1|	Peptidyl-prolyl cis-trans isomerase-like 4 [Camponotus floridanus]	46%	_	_	_	_	_	_	_	K12735	PPIL4
comp890_c0_seq105	7104	3-21317(+)	gi|307169992|gb|EFN62471.1|	Bullous pemphigoid antigen 1, isoforms 6/9/10 [Camponotus floridanus]	72%	GO:0005488	_	_	_	_	_	_	None	_
comp22223_c0_seq1	117	2-352(-)	_	_	_	_	_	_	_	_	_	_	None	_
comp12983_c0_seq4	186	1-558(+)	gi|73952167|ref|XP_545992.2|	PREDICTED: WD repeat-containing protein 36 [Canis lupus familiaris]	67%	_	_	_	_	_	_	_	K14554	UTP21, WDR36
comp890_c0_seq1	7207	3-21623(+)	gi|307169992|gb|EFN62471.1|	Bullous pemphigoid antigen 1, isoforms 6/9/10 [Camponotus floridanus]	72%	GO:0005488	_	_	_	_	_	_	None	_
comp52157_c0_seq1	128	1-387(+)	_	_	_	_	_	_	_	_	_	_	None	_
comp1233_c0_seq37	3928	188-11971(+)	gi|328783869|ref|XP_393220.4|	PREDICTED: basement membrane-specific heparan sulfate proteoglycan core protein-like [Apis mellifera]	66%	_	_	_	_	_	_	_	None	_
comp707_c0_seq15	257	342-1112(-)	gi|67466662|ref|XP_649478.1|	hypothetical protein [Entamoeba histolytica HM-1:IMSS]	44%	_	_	_	_	_	_	_	None	_
comp1897_c0_seq3	1260	126-3905(+)	gi|242076202|ref|XP_002448037.1|	hypothetical protein SORBIDRAFT_06g020065 [Sorghum bicolor]	56%	_	_	_	_	_	_	_	None	_
comp39369_c0_seq1	144	2-436(+)	_	_	_	_	_	_	_	_	_	_	None	_
comp24767_c0_seq1	271	2-814(+)	gi|157106044|ref|XP_001649142.1|	Syntaxin 18, putative [Aedes AAEL004426-PA [Aedes aegypti]	76%	GO:0005484;GO:0007528;GO:0007269;GO:0005938;GO:0031594;GO:0005886;GO:0007274;GO:0016192	_	_	_	_	_	_	K08492	STX18
comp1233_c0_seq9	4295	171-13055(+)	gi|328783869|ref|XP_393220.4|	PREDICTED: basement membrane-specific heparan sulfate proteoglycan core protein-like [Apis mellifera]	66%	_	_	_	_	_	_	_	None	_
comp7731_c0_seq8	133	3-404(+)	_	_	_	_	_	_	_	_	_	_	None	_
comp73645_c0_seq1	138	1-417(+)	gi|79324228|ref|NP_001031474.1|	protein SCAR1 [Arabidopsis SCAR1_ARATH RecName: Full=Protein SCAR1; Short=AtSCAR1; AltName: Full=Protein WAVE1 DAA055	100%	GO:0016020;GO:0031209;GO:0043229;GO:0071944;GO:0010090;GO:0003785;GO:0051127	_	_	_	_	_	_	None	_
comp2224_c0_seq26	799	2-2398(-)	_	_	_	_	_	_	_	_	_	_	None	_
comp53895_c0_seq1	128	3-389(+)	gi|328717469|ref|XP_001948092.2|	PREDICTED: hypothetical protein LOC100159987 [Acyrthosiphon pisum]	88%	GO:0003779;GO:0030036	_	_	_	_	_	_	None	_
comp9996_c0_seq2	953	2-2863(+)	gi|390361628|ref|XP_003729967.1|	PREDICTED: tyrosine-protein kinase BAZ1B-like [Strongylocentrotus purpuratus]	54%	GO:0043229;GO:0006325;GO:0005488	_	_	_	_	_	_	K11658	BAZ1B, WSTF
comp5376_c0_seq1	175	2-526(+)	gi|242016769|ref|XP_002428901.1|	pre-mRNA-splicing factor cwc25, putative [Pediculus humanus corporis]	82%	_	7070.XP_969888	similar to CG6066-PA	91.60%	_	KOG2812	_	None	_
comp42_c1_seq11	228	1-687(+)	gi|91076896|ref|XP_976237.1|	PREDICTED: similar to upheld CG7107-PG isoform 8 [Tribolium castaneum]	77%	_	_	_	_	_	_	_	K12046	TNNT3
comp60600_c0_seq1	138	2-415(-)	_	_	_	_	_	_	_	_	_	_	None	_
comp1909_c0_seq1	3460	2212-12591(-)	gi|350424024|ref|XP_003493665.1|	PREDICTED: hypothetical protein LOC100747025 [Bombus impatiens]	61%	GO:0016301	7460.XP_001121340	similar to Serine/threonine-protein kinase WNK3 (Protein kinase with no lysine 3) (Protein k [...]	88.80%	COG0515	KOG0584	_	K08867	WNK, PRKWNK
comp2224_c0_seq30	302	3-908(-)	_	_	_	_	_	_	_	_	_	_	None	_
comp5421_c0_seq2	580	108-1847(-)	gi|170067183|ref|XP_001868381.1|	tankyrase [Culex tankyrase [Culex quinquefasciatus]	64%	_	_	_	_	_	_	_	K10799	TNKS
comp27228_c0_seq1	365	1-1095(-)	_	_	_	_	_	_	_	_	_	_	None	_
comp851_c1_seq23	885	1-2655(+)	gi|158285048|ref|XP_560377.3|	AGAP011049-PA [Anopheles gambiae str. PEST]	47%	_	_	_	_	_	_	_	None	_
comp71992_c0_seq1	134	2-406(+)	gi|11994189|dbj|BAB01292.1|	unnamed protein product [Arabidopsis thaliana]	100%	GO:0009507	_	_	_	_	_	_	None	_
comp356_c0_seq2	389	3-1169(-)	gi|346473607|gb|AEO36648.1|	hypothetical protein [Amblyomma maculatum]	82%	_	7260.FBpp0253574	GK24431	76.13%	_	KOG2240	_	K01527	EGD1, BTF3
comp21175_c0_seq1	208	154-777(-)	_	_	_	_	_	_	_	_	_	_	None	_
comp15692_c0_seq1	158	49-522(-)	_	_	_	_	_	_	_	_	_	_	None	_
comp18005_c0_seq2	196	234-821(+)	gi|238478879|ref|NP_001154429.1|	uncharacterized protein [Arabidopsis thaliana]	100%	GO:0005634	_	_	_	_	_	_	None	_
comp2063_c0_seq2	398	126-1319(-)	gi|91091640|ref|XP_970642.1|	PREDICTED: similar to predicted protein [Tribolium castaneum]	55%	_	_	_	_	_	_	_	None	_
comp1233_c0_seq78	334	188-1192(+)	gi|291244677|ref|XP_002742221.1|	PREDICTED: proteoliaisin-like [Saccoglossus kowalevskii]	52%	_	_	_	_	_	_	_	K06233	LRP2
comp791_c0_seq1	230	48-737(+)	gi|307190437|gb|EFN74473.1|	Proteasome subunit beta type-6 [Camponotus floridanus]	85%	GO:0005634;GO:0051603;GO:0004298;GO:0005737;GO:0005839	7070.XP_973571	PREDICTED: similar to predicted protein [Tribolium castaneum].	85.56%	COG0638	KOG0174	_	K02738	PSMB6
comp46086_c0_seq1	252	1-759(+)	gi|42568737|ref|NP_201160.2|	DEK domain-containing chromatin associated protein [Arabidopsis thaliana]	100%	GO:0005634;GO:0010048;GO:0005737	_	_	_	_	_	_	None	_
comp6940_c0_seq2	381	193-1335(-)	gi|549975|gb|AAA50234.1|	nucleosome assembly protein I-like protein; similar to mouse nap I, PIR Accession Number JS0707, partial [Arabidopsis thaliana]	100%	GO:0005634;GO:0003677;GO:0006281;GO:0005829;GO:0006334;GO:0005886	3702.AT4G26110.1-P	NAP1;1 (NUCLEOSOME ASSEMBLY PROTEIN1;1); DNA binding; Encodes a member of a small gene famil [...]	100.00%	_	KOG1507	_	K11279	NAP1L1, NRP
comp63882_c0_seq1	145	3-440(+)	gi|22331664|ref|NP_190399.2|	protein DP-E2F-like 1 [Arabidopsis E2FE_ARATH RecName: Full=E2F transcription factor-like E2FE; AltName: Full=DP-E2F-like protein 1; Alt	65%	GO:0005634;GO:0003677;GO:0005515;GO:0032876	_	_	_	_	_	_	K09391	E2F7_8
comp8078_c0_seq3	133	1-399(-)	gi|340379973|ref|XP_003388499.1|	PREDICTED: deoxyribonucleoside 5'-monophosphate N-glycosidase-like [Amphimedon queenslandica]	68%	GO:0006753;GO:0016798	_	_	_	_	_	_	None	_
comp8051_c0_seq1	231	96-788(+)	gi|18399903|ref|NP_566447.1|	protein CWC15 [Arabidopsis thaliana]	100%	GO:0000398;GO:0005681	3702.AT3G13200.1-P	EMB2769 (EMBRYO DEFECTIVE 2769); EMBRYO DEFECTIVE 2769 (EMB2769); FUNCTIONS IN: molecular_fu [...]	100.00%	_	KOG3228	_	K12863	CWC15
comp47156_c0_seq1	53	14-172(+)	_	_	_	_	_	_	_	_	_	_	None	_
comp37650_c0_seq1	423	3-1271(-)	gi|345495296|ref|XP_001606812.2|	PREDICTED: nesprin-1-like [Nasonia vitripennis]	65%	_	_	_	_	_	_	_	None	_
comp230_c0_seq5	78	126-359(-)	gi|302421072|ref|XP_003008366.1|	predicted protein [Verticillium albo-atrum VaMs.102]	56%	_	_	_	_	_	_	_	None	_
comp10947_c0_seq2	450	4-1353(-)	gi|18406643|ref|NP_564754.1|	U4/U6 small nuclear ribonucleoprotein PRP31 [Arabidopsis thaliana]	100%	GO:0005634;GO:0030529;GO:0009793;GO:0003676	_	_	_	_	_	_	K12844	PRPF31
comp2942_c0_seq17	119	576-932(+)	gi|242013065|ref|XP_002427237.1|	conserved hypothetical protein [Pediculus humanus corporis]	78%	_	_	_	_	_	_	_	None	_
comp48335_c0_seq1	128	2-385(-)	gi|10178157|dbj|BAB11602.1|	unnamed protein product [Arabidopsis thaliana]	100%	_	_	_	_	_	_	_	None	_
comp68253_c0_seq1	129	123-509(-)	gi|8778390|gb|AAF79398.1|AC068197_8	F16A14.13 [Arabidopsis thaliana]	100%	GO:0003677;GO:0005737	_	_	_	_	_	_	None	_
comp3128_c0_seq6	336	1-1011(+)	_	_	_	_	_	_	_	_	_	_	None	_
comp728_c0_seq2	796	566-2953(-)	gi|405959640|gb|EKC25653.1|	Transitional endoplasmic reticulum ATPase [Crassostrea gigas]	94%	GO:0005524;GO:0017111	45351.JGI190325	hypothetical protein	95.18%	COG0464	KOG0730	_	K13525	VCP, CDC48
comp3011_c1_seq6	2515	193-7740(+)	gi|91080015|ref|XP_971793.1|	PREDICTED: similar to zormin CG33484-PD [Tribolium castaneum]	59%	_	_	_	_	_	_	_	K00907	MYLK
comp296_c1_seq2	1378	3-4136(+)	gi|91080015|ref|XP_971793.1|	PREDICTED: similar to zormin CG33484-PD [Tribolium castaneum]	55%	_	_	_	_	_	_	_	None	_
comp1612_c0_seq3	121	151-513(+)	gi|306411779|gb|ADM86239.1|	macrophage migration inhibitory protein [Eriocheir sinensis]	78%	_	_	_	_	_	_	_	K07253	MIF
comp1909_c0_seq13	2853	2212-10770(-)	gi|350424024|ref|XP_003493665.1|	PREDICTED: hypothetical protein LOC100747025 [Bombus impatiens]	61%	GO:0016301	7460.XP_001121340	similar to Serine/threonine-protein kinase WNK3 (Protein kinase with no lysine 3) (Protein k [...]	88.80%	COG0515	KOG0584	_	K08867	WNK, PRKWNK
comp43583_c0_seq1	142	3-428(-)	gi|15241462|ref|NP_196411.1|	uncharacterized protein [Arabidopsis thaliana]	100%	GO:0005634;GO:0009506	_	_	_	_	_	_	None	_
comp18746_c0_seq1	566	1-1698(-)	gi|156397155|ref|XP_001637757.1|	predicted protein [Nematostella predicted protein [Nematostella vectensis]	56%	GO:0016787	_	_	_	_	_	_	K13525	VCP, CDC48
comp12053_c0_seq2	436	39-1346(-)	_	_	_	_	_	_	_	_	_	_	None	_
comp5858_c0_seq2	144	266-697(-)	gi|395536266|ref|XP_003770141.1|	PREDICTED: glyoxalase domain-containing protein 4 [Sarcophilus harrisii]	78%	GO:0005739	_	_	_	_	_	_	None	_
comp763_c0_seq29	2688	21-8084(-)	gi|391337384|ref|XP_003743049.1|	PREDICTED: uncharacterized protein LOC100907797 [Metaseiulus occidentalis]	87%	GO:0007165	7070.XP_001809144	similar to ankyrin 2,3/unc44	89.73%	COG0666	_	_	K10380	ANK
comp6610_c0_seq1	236	620-1327(-)	gi|291238063|ref|XP_002738951.1|	PREDICTED: FGFR1 oncogene partner 2-like [Saccoglossus kowalevskii]	75%	GO:0005829;GO:0042060;GO:0042803	_	_	_	_	_	_	None	_
comp2877_c0_seq3	228	3-686(-)	gi|15241115|ref|NP_200414.1|	heat shock protein 81-2 [Arabidopsis thaliana]	100%	GO:0048046;GO:0005524;GO:0009414;GO:0010286;GO:0090332;GO:0071277;GO:0005730;GO:0005829;GO:0009651;GO:0005739;GO:0005886;GO:0016887;GO:0006457;GO:0009612;GO:0009506;GO:0019722;GO:0009816;GO:0009908;GO:0005774;GO:0005618;GO:0010187;GO:0051082;GO:0005794;GO:0050821;GO:0048366;GO:0009570	_	_	_	_	_	_	K04079	htpG, HSP90A
comp68323_c0_seq1	185	3-557(-)	gi|15233766|ref|NP_194723.1|	Pathogenesis-related homeodomain protein [Arabidopsis thaliana]	100%	GO:0009733;GO:0045893;GO:0005515;GO:0005667;GO:0008270;GO:0043565;GO:0003700;GO:0045449	_	_	_	_	_	_	None	_
comp5397_c0_seq6	120	2-361(-)	_	_	_	_	_	_	_	_	_	_	None	_
comp747_c0_seq3	139	268-684(-)	gi|15239308|ref|NP_200847.1|	Elongation factor 1-alpha [Arabidopsis thaliana]	100%	GO:0005840;GO:0005634;GO:0009506;GO:0006448;GO:0003746;GO:0003924;GO:0005773;GO:0005794;GO:0005829;GO:0005516;GO:0005739;GO:0005525;GO:0005886	_	_	_	_	_	_	K03231	EEF1A
comp68454_c0_seq1	120	1-363(+)	gi|15233088|ref|NP_191695.1|	pentatricopeptide repeat-containing protein [Arabidopsis thaliana]	100%	GO:0005739	_	_	_	_	_	_	None	_
comp18482_c0_seq1	400	193-1395(+)	_	_	_	_	_	_	_	_	_	_	None	_
comp46679_c0_seq1	257	3-776(+)	gi|297811419|ref|XP_002873593.1|	hypothetical protein ARALYDRAFT_325786 [Arabidopsis lyrata subsp. lyrata]	100%	GO:0031048;GO:0005982;GO:0052543;GO:0009616;GO:0006944;GO:0051567;GO:0010267;GO:0000911;GO:0006075;GO:0000148;GO:0000226;GO:0035196;GO:0007267;GO:0005985;GO:0009556;GO:0006346;GO:0003843	_	_	_	_	_	_	K11000	CALS
comp30018_c0_seq1	102	86-391(-)	gi|15241847|ref|NP_195869.1|	heat shock protein 70 [Arabidopsis MD37D_ARATH RecName: Full=Probable mediator of RNA polymerase II transcription subunit 37c; AltName:	100%	GO:0048046;GO:0005524;GO:0006096;GO:0090332;GO:0042742;GO:0005730;GO:0009651;GO:0030968;GO:0005886;GO:0009507;GO:0002020;GO:0009644;GO:0006457;GO:0050832;GO:0009506;GO:0009409;GO:0006094;GO:0009627;GO:0009408;GO:0042542;GO:0005774;GO:0046686;GO:0005618;GO:0010187;GO:0005794;GO:0009697;GO:0009615;GO:0022626	_	_	_	_	_	_	K03283	HSPA1_8
comp4677_c0_seq1	116	152-499(+)	gi|18424791|ref|NP_568985.1|	cAMP-regulated phosphoprotein 19-related protein [Arabidopsis thaliana]	100%	GO:0005634;GO:0005739;GO:0005886	59689.fgenesh2_kg.8__2426__AT5G64130.1	annotation not avaliable	96.61%	_	_	NOG283149	None	_
comp18392_c0_seq1	227	293-973(-)	gi|18408426|ref|NP_564865.1|	Translation initiation factor eIF3 subunit [Arabidopsis thaliana]	100%	GO:0016020;GO:0009644;GO:0006457;GO:0009506;GO:0034976;GO:0009408;GO:0042542;GO:0005829	3702.AT1G66070.1-P	translation initiation factor-related; translation initiation factor-related; FUNCTIONS IN: [...]	100.00%	_	KOG4813	_	K03245	EIF3J
comp57076_c0_seq1	144	1-432(-)	gi|8886986|gb|AAF80646.1|AC012190_2	Contains similarity to F28O16.19 a putative translation initiation factor IF-2 AC010718. It is a member of Elongation facto	100%	GO:0006184;GO:0005525;GO:0003924	_	_	_	_	_	_	K03243	EIF5B
comp40460_c0_seq1	159	1-477(-)	gi|18425086|ref|NP_569037.1|	uncharacterized protein [Arabidopsis thaliana]	100%	GO:0005730;GO:0030529;GO:0005829;GO:0006606;GO:0006364	_	_	_	_	_	_	K14559	MPP10
comp9243_c0_seq1	612	118-1953(+)	gi|359381281|emb|CCE81740.1|	Piso0_002406 [Millerozyma farinosa CBS 7064]	38%	_	_	_	_	_	_	_	K14297	NUP98, ADAR2
comp1558_c1_seq2	1179	409-3945(-)	gi|307204038|gb|EFN82942.1|	Zinc finger protein Xfin [Harpegnathos saltator]	53%	GO:0005622;GO:0005488	_	_	_	_	_	_	None	_
comp16682_c0_seq1	503	281-1789(-)	gi|79356327|ref|NP_174492.2|	Transcription elongation factor (TFIIS) family protein [Arabidopsis thaliana]	100%	GO:0005634;GO:0003677;GO:0009627;GO:0009742;GO:0006944;GO:0032784;GO:0048193;GO:0006623;GO:0006487;GO:0009697	3702.AT1G32130.1-P	unknown protein; FUNCTIONS IN: molecular_function unknown; INVOLVED IN: biological_process u [...]	100.00%	COG5139	KOG1793	_	None	_
comp1635_c0_seq1	320	331-1290(+)	gi|91081545|ref|XP_974976.1|	PREDICTED: similar to reticulocalbin [Tribolium castaneum]	80%	GO:0005509	7070.XP_974976	similar to CG9148-PA, isoform A	81.06%	_	KOG4223	_	None	_
comp53087_c0_seq1	88	68-331(+)	gi|15218565|ref|NP_177413.1|	uncharacterized protein [Arabidopsis thaliana]	100%	GO:0005634	3702.AT1G72690.1-P	unknown protein; unknown protein; FUNCTIONS IN: molecular_function unknown; INVOLVED IN: bio [...]	100.00%	_	_	NOG269335	None	_
comp2687_c0_seq1	1269	1861-5670(+)	gi|242009051|ref|XP_002425306.1|	zfh4, putative [Pediculus humanus corporis]	74%	GO:0003677;GO:0008152;GO:0005622	_	_	_	_	_	_	K09378	ATBF1
comp27515_c0_seq1	511	1612-3144(+)	gi|145322973|ref|NP_001030972.2|	uncharacterized protein [Arabidopsis thaliana]	100%	_	_	_	_	_	_	_	None	_
comp59598_c0_seq1	240	2-721(-)	gi|9454580|gb|AAF87903.1|AC015447_13	Hypothetical protein [Arabidopsis thaliana]	100%	GO:0005634;GO:0008270;GO:0003676	_	_	_	_	_	_	None	_
comp20806_c0_seq1	703	64-2172(+)	gi|390332858|ref|XP_780858.3|	PREDICTED: homeobox protein cut-like 1-like [Strongylocentrotus purpuratus]	69%	GO:0043231;GO:0009987	_	_	_	_	_	_	K09313	CUTL
comp4654_c0_seq1	753	1242-3500(-)	gi|195449467|ref|XP_002072084.1|	GK22656 [Drosophila willistoni]	62%	_	7070.XP_968013	similar to CG2926-PA	89.47%	_	KOG0825	_	None	_
comp18513_c0_seq1	538	238-1851(+)	gi|357607222|gb|EHJ65389.1|	fruitless [Danaus plexippus]	66%	GO:0005488	_	_	_	_	_	_	None	_
comp1558_c1_seq3	1172	409-3924(-)	gi|307204038|gb|EFN82942.1|	Zinc finger protein Xfin [Harpegnathos saltator]	53%	GO:0005622;GO:0005488	_	_	_	_	_	_	None	_
comp17982_c0_seq1	791	2-2377(+)	gi|405951732|gb|EKC19620.1|	Histone-lysine N-methyltransferase MLL4 [Crassostrea gigas]	78%	_	_	_	_	_	_	_	None	_
comp1442_c0_seq2	3755	2-11266(+)	gi|350413107|ref|XP_003489881.1|	PREDICTED: dystrophin, isoforms A/C/F/G/H-like isoform 1 [Bombus impatiens]	78%	_	_	_	_	_	_	_	None	_
comp6288_c0_seq1	688	397-2460(-)	gi|229366630|gb|ACQ58295.1|	RING finger protein 4 [Anoplopoma fimbria]	74%	_	_	_	_	_	_	_	None	_
comp5154_c0_seq3	942	2-2827(-)	gi|395508464|ref|XP_003758531.1|	PREDICTED: zinc finger CCCH domain-containing protein 18 [Sarcophilus harrisii]	53%	_	_	_	_	_	_	_	K13092	ZC3H18
comp14448_c0_seq1	459	1-1377(+)	gi|345481161|ref|XP_001607171.2|	PREDICTED: hypothetical protein LOC100123525 [Nasonia vitripennis]	79%	_	_	_	_	_	_	_	None	_
comp69603_c0_seq1	109	193-522(+)	_	_	_	_	_	_	_	_	_	_	None	_
comp8060_c1_seq1	404	85-1299(+)	gi|15239879|ref|NP_196773.1|	Ubiquitin-associated/translation elongation factor EF1B protein [Arabidopsis thaliana]	100%	GO:0005634;GO:0005886;GO:0000956	_	_	_	_	_	_	None	_
comp74823_c0_seq1	135	3-407(-)	gi|42562605|ref|NP_175265.3|	chromatin remodeling factor18 [Arabidopsis thaliana]	100%	GO:0005634;GO:0003677;GO:0005524;GO:0005739;GO:0016740;GO:0004386;GO:0016568	_	_	_	_	_	_	K14440	SMARCAL1, HARP
comp39377_c0_seq1	420	119-1378(-)	gi|15229538|ref|NP_189031.1|	DNA topoisomerase 2 [Arabidopsis TOP2_ARATH RecName: Full=DNA topoisomerase 2; AltName: Full=DNA topoisomerase II AAA65448.1	100%	GO:0005524;GO:0009909;GO:0006275;GO:0051322;GO:0051567;GO:0000911;GO:0008283;GO:0016572;GO:0006265;GO:0009507;GO:0010583;GO:0006342;GO:0000819;GO:0000712;GO:0070683;GO:0051225;GO:0006270;GO:0003918;GO:0006306;GO:0009330;GO:0006200;GO:0006312;GO:0000795;GO:0009957	_	_	_	_	_	_	K03164	TOP2
comp890_c0_seq18	7157	3-21473(+)	gi|321475463|gb|EFX86426.1|	hypothetical protein DAPPUDRAFT_313136 [Daphnia pulex]	75%	GO:0005488	_	_	_	_	_	_	None	_
comp382_c0_seq1	577	2-1732(+)	gi|288816877|gb|ADC55251.1|	mitochondrial ATP synthase subunit alpha precursor [Litopenaeus vannamei]	96%	GO:0006119;GO:0015986;GO:0045261;GO:0015991;GO:0005524;GO:0046961;GO:0046933	7070.XP_966334	similar to CG3612-PA	92.92%	COG0056	KOG1353	_	K02132	ATPeF1A, ATP5A1
comp17023_c0_seq2	211	1247-1879(-)	gi|390351596|ref|XP_003727689.1|	PREDICTED: uncharacterized protein LOC100889627 [Strongylocentrotus purpuratus]	67%	_	_	_	_	_	_	_	None	_
comp35353_c0_seq1	237	301-1014(+)	_	_	_	_	_	_	_	_	_	_	None	_
comp6166_c0_seq1	414	229-1470(-)	gi|62858355|ref|NP_001016424.1|	C1D nuclear receptor corepressor [Xenopus (Silurana) tropicalis]	51%	_	_	_	_	_	_	_	K12592	C1D, LRP1
comp60892_c0_seq1	82	2-247(+)	gi|73952365|ref|XP_536315.2|	PREDICTED: tubulin-specific chaperone A [Canis lupus familiaris]	100%	GO:0005874;GO:0005730;GO:0005829;GO:0051082;GO:0007021;GO:0007023	9913.ENSBTAP00000004227	tubulin folding cofactor A; Tubulin-folding protein; involved in the early step of the tubul [...]	100.00%	_	KOG3470	_	None	_
comp3429_c0_seq2	180	90-629(-)	gi|241123255|ref|XP_002403840.1|	chloride ion current inducer protein, putative [Ixodes scapularis]	66%	GO:0006884;GO:0006821;GO:0005829	_	_	_	_	_	_	K05019	CLNS1A
comp39448_c0_seq1	627	3-1886(+)	_	_	_	_	_	_	_	_	_	_	None	_
comp7086_c0_seq4	124	1-372(-)	gi|2829893|gb|AAC00601.1|	phosphoglucomutase [Arabidopsis thaliana]	100%	GO:0000287;GO:0048046;GO:0000023;GO:0006096;GO:0009590;GO:0019872;GO:0048229;GO:0009651;GO:0005886;GO:0006874;GO:0005634;GO:0005992;GO:0006094;GO:0005985;GO:0004614;GO:0019252;GO:0006098;GO:0019388;GO:0044445;GO:0046686;GO:0019255;GO:0010319;GO:0009570	_	_	_	_	_	_	K01835	pgm
comp17149_c0_seq1	404	2-1213(+)	gi|405966173|gb|EKC31485.1|	RNA polymerase II subunit A C-terminal domain phosphatase [Crassostrea gigas]	55%	_	_	_	_	_	_	_	K15732	CTDP1, FCP1
comp30282_c0_seq1	361	3-1085(+)	gi|189238656|ref|XP_972226.2|	PREDICTED: similar to AGAP010346-PA [Tribolium castaneum]	84%	GO:0005938;GO:0016324;GO:0016006;GO:0035329;GO:0019898;GO:0008101;GO:0019094;GO:0007050;GO:0007112;GO:0001751;GO:0046621;GO:0006897;GO:0045169;GO:0005856;GO:0001558;GO:0046669;GO:0008092;GO:0007267;GO:0060253;GO:0005912;GO:0007476;GO:0042327;GO:0007291;GO:0042048;GO:0009966;GO:0032456;GO:0042981	_	_	_	_	_	_	None	_
comp2022_c0_seq1	1797	967-6357(-)	gi|91080893|ref|XP_973325.1|	PREDICTED: similar to AGAP004824-PA [Tribolium castaneum]	72%	GO:0017151;GO:0000166;GO:0044238;GO:0044237;GO:0005737	7070.D1ZZJ4	similar to CG10840-PB	81.65%	COG0532	KOG1144	_	K03243	EIF5B
comp890_c0_seq228	3582	526-11274(+)	gi|189239227|ref|XP_973767.2|	PREDICTED: similar to kakapo [Tribolium castaneum]	74%	GO:0005488	_	_	_	_	_	_	None	_
comp10502_c0_seq8	108	1-324(-)	gi|18411408|ref|NP_567089.1|	methionine aminopeptidase 2B [Arabidopsis thaliana]	96%	GO:0016020;GO:0006499;GO:0009627;GO:0010048;GO:0005737;GO:0044710;GO:0008235;GO:0046872;GO:0004177;GO:0006508;GO:0016485;GO:0031347	_	_	_	_	_	_	K01265	E3.4.11.18, map
comp3504_c2_seq9	638	356-2272(+)	gi|189238490|ref|XP_001809098.1|	PREDICTED: similar to CG31374 CG31374-PB [Tribolium castaneum]	57%	_	_	_	_	_	_	_	None	_
comp71023_c0_seq1	167	1-501(-)	gi|42562614|ref|NP_175289.2|	uncharacterized protein [Arabidopsis thaliana]	100%	GO:0005634	_	_	_	_	_	_	None	_
comp33189_c0_seq1	320	3-965(+)	gi|321477294|gb|EFX88253.1|	hypothetical protein DAPPUDRAFT_311679 [Daphnia pulex]	73%	_	_	_	_	_	_	_	None	_
comp3142_c0_seq6	219	2-658(-)	gi|390346100|ref|XP_788216.3|	PREDICTED: E3 ubiquitin-protein ligase RNF8-like [Strongylocentrotus purpuratus]	58%	GO:0043229;GO:0016574;GO:0006281;GO:0005488;GO:0016874;GO:0000209	_	_	_	_	_	_	K10667	RNF8
comp3270_c0_seq3	182	1-546(-)	_	_	_	_	_	_	_	_	_	_	None	_
comp49228_c0_seq1	191	226-798(-)	gi|8671859|gb|AAF78422.1|AC018748_1	Contains similarity to 2129727 and H37317, AA65129	100%	GO:0005634;GO:0000085;GO:0000166;GO:0009220;GO:0010388;GO:0009640;GO:0003676	_	_	_	_	_	_	None	_
comp57846_c0_seq1	145	2-439(+)	gi|15228349|ref|NP_187676.1|	uncharacterized protein [Arabidopsis thaliana]	100%	GO:0016973;GO:0006997;GO:0005643;GO:0034399;GO:0005515	_	_	_	_	_	_	None	_
comp45478_c0_seq1	206	3-620(+)	gi|18391490|ref|NP_563924.1|	nuclear matrix constituent protein-like protein [Arabidopsis thaliana]	100%	GO:0006997;GO:0006342;GO:0005654;GO:0035196;GO:0009616;GO:0007267;GO:0051567;GO:0010267;GO:0016572;GO:0010050	_	_	_	_	_	_	None	_
comp28057_c0_seq1	357	116-1189(+)	gi|291221770|ref|XP_002730891.1|	PREDICTED: chromatin assembly factor 1, subunit A (p150)-like [Saccoglossus kowalevskii]	57%	_	_	_	_	_	_	_	None	_
comp47466_c0_seq1	144	85-516(-)	gi|240153125|gb|ACS45333.1|	chitin synthase 2, partial [Homarus americanus]	87%	GO:0006031;GO:0004100	_	_	_	_	_	_	K00698	CHS1
comp14657_c0_seq2	654	61-2022(+)	gi|344287908|ref|XP_003415693.1|	PREDICTED: double-strand break repair protein MRE11A [Loxodonta africana]	64%	GO:0005654;GO:0007507;GO:0000790;GO:0048471;GO:0006302;GO:0000075;GO:0005515;GO:0007131;GO:0016787;GO:0000794;GO:0030870;GO:0031323;GO:0000723	_	_	_	_	_	_	K10865	MRE11
comp763_c0_seq20	2427	1340-8620(-)	gi|189235752|ref|XP_001807645.1|	PREDICTED: similar to ankyrin 2,3/unc44 [Tribolium castaneum]	81%	GO:0007165	7070.XP_001807645	similar to CG1651-PC, isoform C	84.05%	COG0666	KOG4177	_	K10380	ANK
comp489_c0_seq2	153	3-461(-)	gi|195134702|ref|XP_002011776.1|	GI11213 [Drosophila mojavensis]	70%	GO:0005488	7425.XP_001606397	similar to CG3606-PB	78.12%	_	KOG1995	_	K13098	TLS, FUS
comp14609_c0_seq1	310	33-962(-)	_	_	_	_	_	_	_	_	_	_	None	_
comp11275_c0_seq1	322	235-1200(-)	gi|18400901|ref|NP_565603.1|	uncharacterized protein [Arabidopsis thaliana]	91%	GO:0005634;GO:0005829	3702.AT2G25670.2-P	unknown protein; unknown protein; FUNCTIONS IN: molecular_function unknown; INVOLVED IN: bio [...]	88.24%	_	KOG2536	_	None	_
comp52542_c0_seq1	124	2-376(+)	_	_	_	_	_	_	_	_	_	_	None	_
comp890_c0_seq185	3538	526-11139(+)	gi|307197318|gb|EFN78610.1|	Bullous pemphigoid antigen 1, isoforms 6/9/10 [Harpegnathos saltator]	71%	_	_	_	_	_	_	_	None	_
comp36622_c0_seq1	192	1-576(-)	_	_	_	_	_	_	_	_	_	_	None	_
comp15986_c0_seq1	775	131-2455(-)	_	_	_	_	_	_	_	_	_	_	None	_
comp5737_c0_seq3	393	63-1241(-)	gi|82236131|sp|Q6DUZ9.1|TSSC1_GECJA	RecName: Full=Protein TSSC1 GekBS030P [Gekko japonicus]	73%	_	_	_	_	_	_	_	None	_
comp4056_c0_seq2	428	247-1530(+)	gi|383859579|ref|XP_003705271.1|	PREDICTED: IST1 homolog [Megachile rotundata]	76%	_	_	_	_	_	_	_	None	_
comp74977_c0_seq1	126	1-381(+)	gi|110742194|dbj|BAE99024.1|	hypothetical protein [Arabidopsis thaliana]	99%	_	_	_	_	_	_	_	K14572	MDN1, REA1
comp66594_c0_seq1	154	3-464(-)	_	_	_	_	_	_	_	_	_	_	None	_
comp52149_c0_seq1	210	2-631(-)	gi|18406656|ref|NP_566029.1|	protein ARABIDILLO 1 [Arabidopsis ADLO1_ARATH RecName: Full=Protein ARABIDILLO 1; AltName: Full=F-box only protein 5 AAC31	100%	GO:0005634;GO:0006511;GO:0005515;GO:0016567;GO:0048527;GO:0004842	_	_	_	_	_	_	None	_
comp32673_c0_seq1	189	398-964(-)	gi|45360563|ref|NP_988954.1|	myosin, light chain 1, alkali; skeletal, fast [Xenopus (Silurana) tropicalis]	95%	GO:0005509;GO:0016459;GO:0060048;GO:0030016	8364.ENSXETP00000007047	Hypothetical protein MGC75774	97.45%	COG5126	KOG0030	_	K05738	MYL1
comp2124_c0_seq41	398	115-1308(+)	gi|270003919|gb|EFA00367.1|	hypothetical protein TcasGA2_TC003209 [Tribolium castaneum]	56%	_	_	_	_	_	_	_	None	_
comp34634_c0_seq1	280	1-840(-)	gi|242012703|ref|XP_002427067.1|	conserved hypothetical protein [Pediculus humanus corporis]	77%	_	_	_	_	_	_	_	None	_
comp1278_c0_seq19	617	297-2147(-)	gi|242021780|ref|XP_002431321.1|	carmil, putative [Pediculus humanus corporis]	77%	_	_	_	_	_	_	_	None	_
comp59518_c0_seq1	140	2-424(+)	gi|317419815|emb|CBN81851.1|	GPI ethanolamine phosphate transferase 1 [Dicentrarchus labrax]	77%	GO:0006506;GO:0016740;GO:0005789	_	_	_	_	_	_	K05285	PIGN
comp68069_c0_seq1	189	2-568(-)	gi|18402837|ref|NP_565733.1|	DNA repair protein RAD50 [Arabidopsis thaliana]	100%	GO:0005524;GO:0007346;GO:0009616;GO:0009909;GO:0016567;GO:0050826;GO:0005737;GO:0009640;GO:0010267;GO:0010228;GO:0010182;GO:0016233;GO:0000911;GO:0006302;GO:0008270;GO:0000226;GO:0035196;GO:0009845;GO:0007267;GO:0010048;GO:0004518;GO:0009933;GO:0019915;GO:0030870;GO:0006606;GO:0090305;GO:0006312;GO:0010162;GO:0009560;GO:0009793	_	_	_	_	_	_	K10866	RAD50
comp4806_c0_seq2	1639	3-4919(-)	gi|242023503|ref|XP_002432172.1|	Homeotic gene regulator, putative [Pediculus humanus corporis]	75%	GO:0030308;GO:0045892;GO:0035887;GO:0045111;GO:0001105;GO:0006334;GO:0000790;GO:0044212;GO:0045893;GO:0071564;GO:0071778;GO:0005515;GO:0000166;GO:0016818;GO:0016514;GO:0071565;GO:0008285	7222.FBpp0150665	GH16759	80.80%	COG5076;COG0553	_	_	K11647	SMARCA2_4
comp60094_c0_seq1	113	59-397(-)	_	_	_	_	_	_	_	_	_	_	None	_
comp65297_c0_seq1	55	3-167(-)	gi|186514513|ref|NP_194600.2|	Myosin family protein with Dil domain [Arabidopsis thaliana]	100%	GO:0003779;GO:0005524;GO:0003774;GO:0016459	_	_	_	_	_	_	None	_
comp46837_c0_seq1	50	344-493(+)	_	_	_	_	_	_	_	_	_	_	None	_
comp24758_c0_seq1	267	2-805(+)	_	_	_	_	_	_	_	_	_	_	None	_
comp27679_c0_seq1	56	191-358(-)	_	_	_	_	_	_	_	_	_	_	None	_
comp1281_c0_seq1	912	729-3464(-)	gi|340726732|ref|XP_003401707.1|	PREDICTED: LOW QUALITY PROTEIN: eukaryotic translation initiation factor 3 subunit C-like [Bombus terrestris]	75%	GO:0006412;GO:0005737	7176.CPIJ000742-PA	eukaryotic translation initiation factor 3 subunit 8; Component of the eukaryotic translatio [...]	79.96%	_	KOG1076	_	K03252	EIF3C
comp12511_c0_seq3	145	61-498(+)	gi|346464963|gb|AEO32326.1|	hypothetical protein [Amblyomma maculatum]	72%	GO:0046872	_	_	_	_	_	_	K13127	RNF113A, CWC24
comp43448_c0_seq1	289	1-867(-)	_	_	_	_	_	_	_	_	_	_	None	_
comp2224_c0_seq23	707	3-2123(-)	gi|15425681|dbj|BAB64297.1|	I-connectin [Procambarus clarkii]	63%	GO:0051015;GO:0045859;GO:0030241;GO:0048739;GO:0043621;GO:0007076;GO:0055008;GO:0005730;GO:0030018;GO:0060048;GO:0008307;GO:0005516;GO:0048769;GO:0051371;GO:0002020;GO:0045214;GO:0042802;GO:0009069;GO:0003300;GO:0005865;GO:0051592;GO:0004674;GO:0031430;GO:0005509;GO:0000794;GO:0005794;GO:0055003;GO:0031433;GO:0030240	_	_	_	_	_	_	K12567	TTN
comp47945_c0_seq1	189	1-567(-)	gi|186505512|ref|NP_181076.3|	RING-finger domain-containing protein [Arabidopsis thaliana]	100%	GO:0006486;GO:0005515;GO:0006914;GO:0008270;GO:0009610;GO:0005737	_	_	_	_	_	_	None	_
comp61814_c0_seq1	92	158-436(+)	gi|15220076|ref|NP_178136.1|	GINS complex subunit 1 [Arabidopsis AC009322_15 Unknown protein [Arabidopsis thaliana]	100%	GO:0006270;GO:0009507;GO:0000811	_	_	_	_	_	_	K10732	GINS1, PSF1
comp2984_c0_seq5	771	209-2521(-)	gi|321479468|gb|EFX90424.1|	mitochondrial inner membrane protein-like protein [Daphnia pulex]	61%	GO:0016020;GO:0005739	_	_	_	_	_	_	None	_
comp1233_c0_seq63	3653	3-10961(+)	gi|328783869|ref|XP_393220.4|	PREDICTED: basement membrane-specific heparan sulfate proteoglycan core protein-like [Apis mellifera]	66%	_	_	_	_	_	_	_	None	_
comp765_c0_seq1	562	634-2319(-)	gi|242009697|ref|XP_002425619.1|	T-complex protein 1 subunit theta, putative [Pediculus humanus corporis]	80%	GO:0006457;GO:0005524;GO:0051082;GO:0005737	7159.AAEL012746-PA	chaperonin	79.85%	COG0459	KOG0362	_	K09500	CCT8
comp24340_c0_seq4	166	77-574(-)	_	_	_	_	_	_	_	_	_	_	None	_
comp7144_c0_seq1	1319	340-4296(+)	gi|332024411|gb|EGI64609.1|	MOG interacting and ectopic P-granules protein 1 [Acromyrmex echinatior]	69%	_	_	_	_	_	_	_	None	_
comp1218_c0_seq2	435	573-1877(-)	gi|325170046|gb|ADY90107.1|	protein disulfide isomerase A6 [Penaeus monodon]	88%	GO:0006662;GO:0015035;GO:0009055;GO:0016853;GO:0006118;GO:0045454	7425.XP_001602967	similar to protein disulfide isomerase	81.17%	COG0526	KOG0191	_	K09584	PDIA6, TXNDC7
comp52151_c0_seq1	298	3-896(-)	gi|3281870|emb|CAA19766.1|	putative protein [Arabidopsis putative protein [Arabidopsis thaliana]	100%	GO:0009506;GO:0005737	_	_	_	_	_	_	None	_
comp13454_c0_seq2	403	302-1510(-)	_	_	_	_	_	_	_	_	_	_	None	_
comp21689_c0_seq1	207	88-711(+)	gi|332016493|gb|EGI57386.1|	Male-specific lethal 3-like protein [Acromyrmex echinatior]	59%	_	_	_	_	_	_	_	None	_
comp6753_c0_seq1	330	1444-2433(-)	gi|308498511|ref|XP_003111442.1|	CRE-EMR-1 protein [Caenorhabditis remanei]	56%	_	_	_	_	_	_	_	None	_
comp52446_c0_seq1	122	2-367(-)	_	_	_	_	_	_	_	_	_	_	None	_
comp50574_c0_seq1	116	2-349(-)	gi|9294690|dbj|BAB03056.1|	unnamed protein product [Arabidopsis thaliana]	100%	GO:0003677;GO:0000785;GO:0003682	_	_	_	_	_	_	None	_
comp7948_c0_seq1	744	124-2358(+)	gi|260830473|ref|XP_002610185.1|	hypothetical protein BRAFLDRAFT_216893 [Branchiostoma floridae]	53%	GO:0008623;GO:0005515;GO:0006261	_	_	_	_	_	_	K11655	BAZ1A, ACF1
comp5649_c0_seq1	433	193-1491(-)	gi|350416588|ref|XP_003491005.1|	PREDICTED: suppressor of SWI4 1 homolog [Bombus impatiens]	62%	_	_	_	_	_	_	_	K14859	SSF1_2
comp2595_c0_seq1	281	614-1456(-)	gi|332024219|gb|EGI64423.1|	UPF0667 protein C1orf55-like protein [Acromyrmex echinatior]	61%	GO:0003824	_	_	_	_	_	_	None	_
comp9696_c0_seq1	987	1-2964(+)	gi|332029538|gb|EGI69427.1|	Histone-lysine N-methyltransferase MLL5 [Acromyrmex echinatior]	52%	GO:0008168;GO:0008270;GO:0032259	_	_	_	_	_	_	None	_
comp1225_c0_seq1	468	419-1822(+)	gi|270010871|gb|EFA07319.1|	hypothetical protein TcasGA2_TC015912 [Tribolium castaneum]	76%	_	7070.XP_968571	similar to Ornithine decarboxylase (ODC)	78.99%	COG0019	_	_	K01581	E4.1.1.17, ODC1, speC, speF
comp4537_c0_seq1	593	173-1951(+)	gi|307178238|gb|EFN67023.1|	Wiskott-Aldrich syndrome protein family member 3 [Camponotus floridanus]	69%	GO:0003779	_	_	_	_	_	_	K06220	WASF
comp30634_c0_seq1	334	2-1003(-)	gi|307202617|gb|EFN81939.1|	Type II inositol-3,4-bisphosphate 4-phosphatase [Harpegnathos saltator]	64%	GO:0005543	_	_	_	_	_	_	K01109	INPP4
comp57971_c0_seq1	201	2-604(-)	gi|15240758|ref|NP_196900.1|	histone-lysine N-methyltransferase, H3 lysine-9 specific SUVH4 [Arabidopsis thaliana]	100%	GO:0010216;GO:0031048;GO:0006275;GO:0008327;GO:0010267;GO:0010014;GO:0000085;GO:0016579;GO:0010073;GO:0016572;GO:0009855;GO:0006270;GO:0005694;GO:0010428;GO:0006346;GO:0051726;GO:0042393;GO:0009616;GO:0016567;GO:0010385;GO:0051567;GO:0009640;GO:0045893;GO:0000911;GO:0008283;GO:0008270;GO:0018022;GO:0000226;GO:0005634;GO:0035196;GO:0007267;GO:0010388;GO:0010429;GO:0046974	3694.gw1.XIV.3033.1	SET domain protein	80.13%	COG2940	_	_	None	_
comp4752_c0_seq1	617	294-2144(-)	gi|321476119|gb|EFX87080.1|	hypothetical protein DAPPUDRAFT_312603 [Daphnia pulex]	70%	GO:0042393;GO:0005634;GO:0043130;GO:0000785;GO:0003682;GO:0005829;GO:0045893	99883.ENSTNIP00000007776	DnaJ (Hsp40) homolog, subfamily C, member 2	82.09%	COG5269	_	_	K09522	DNAJC2
comp10741_c0_seq2	311	130-1062(+)	gi|383857046|ref|XP_003704017.1|	PREDICTED: OTU domain-containing protein 6B-like [Megachile rotundata]	61%	_	_	_	_	_	_	_	None	_
comp7150_c0_seq2	149	568-1014(-)	_	_	_	_	_	_	_	_	_	_	None	_
comp1830_c0_seq1	143	181-609(-)	gi|15242574|ref|NP_195916.1|	40S ribosomal protein S23-2 [Arabidopsis thaliana]	100%	GO:0042254;GO:0005730;GO:0005794;GO:0006412;GO:0022627;GO:0003735	3702.AT5G02960.1-P	40S ribosomal protein S23 (RPS23B); 40S ribosomal protein S23 (RPS23B); FUNCTIONS IN: struct [...]	100.00%	COG0048	KOG1749	_	K02973	RP-S23e, RPS23
comp2414_c0_seq3	584	1770-3521(-)	gi|346470957|gb|AEO35323.1|	hypothetical protein [Amblyomma maculatum]	81%	GO:0007154;GO:0035091	7460.XP_001120260	similar to CG2774-PA	76.92%	COG5391	KOG2273	_	None	_
comp21876_c0_seq1	417	1-1251(-)	_	_	_	_	_	_	_	_	_	_	None	_
comp2252_c0_seq19	81	117-359(-)	_	_	_	_	_	_	_	_	_	_	None	_
comp40454_c0_seq3	138	3-416(-)	gi|326680826|ref|XP_002661892.2|	PREDICTED: hypothetical protein LOC100329443 [Danio rerio]	74%	GO:0005488	_	_	_	_	_	_	None	_
comp17252_c0_seq1	499	715-2211(+)	gi|326671791|ref|XP_692886.5|	PREDICTED: protein kinase C-binding protein 1 [Danio rerio]	68%	_	_	_	_	_	_	_	None	_
comp6621_c0_seq2	751	149-2401(+)	gi|301775625|ref|XP_002923233.1|	PREDICTED: ATP-dependent RNA helicase DDX51-like [Ailuropoda melanoleuca]	66%	GO:1901363;GO:0097159;GO:0016787	_	_	_	_	_	_	K14807	DDX51, DBP6
comp45812_c0_seq1	241	78-800(-)	gi|4309744|gb|AAD15514.1|	unknown protein [Arabidopsis thaliana]	100%	GO:0005634;GO:0005829;GO:0009220;GO:0042991	_	_	_	_	_	_	K14833	NOC2
comp71758_c0_seq1	65	3-197(-)	_	_	_	_	_	_	_	_	_	_	None	_
comp6664_c0_seq2	1046	3-3140(-)	_	_	_	_	_	_	_	_	_	_	None	_
comp62007_c0_seq1	124	1-372(-)	gi|22330574|ref|NP_177325.2|	cleavage stimulating factor 64 [Arabidopsis thaliana]	100%	GO:0000166;GO:0003676	_	_	_	_	_	_	K14407	CSTF2, RNA15
comp3114_c0_seq1	276	161-988(-)	gi|307197265|gb|EFN78570.1|	SAPK substrate protein 1 [Harpegnathos saltator]	72%	_	_	_	_	_	_	_	None	_
comp32412_c0_seq1	222	1-666(-)	gi|15232716|ref|NP_187567.1|	lipin-like protein [Arabidopsis lipin-like protein [Arabidopsis thaliana]	100%	GO:0009395;GO:0005634;GO:0016036;GO:0046486;GO:0008195;GO:0006687	_	_	_	_	_	_	K15728	LPIN
comp20298_c0_seq1	957	231-3101(-)	gi|145337778|ref|NP_178101.3|	golgin candidate 5 [Arabidopsis golgin candidate 5 [Arabidopsis thaliana]	100%	GO:0000911;GO:0005634;GO:0048193;GO:0005515;GO:0005794;GO:0005576;GO:0006944	3702.AT1G79830.1-P	GC5 (golgin candidate 5); protein binding; This gene is predicted to encode a protein that f [...]	100.00%	_	KOG4673	_	None	_
comp6798_c0_seq18	124	2-373(-)	gi|329769205|ref|ZP_08260625.1|	hypothetical protein HMPREF0433_00389 [Gemella sanguinis M325]	81%	_	_	_	_	_	_	_	None	_
comp1233_c0_seq58	3683	188-11236(+)	gi|328783869|ref|XP_393220.4|	PREDICTED: basement membrane-specific heparan sulfate proteoglycan core protein-like [Apis mellifera]	66%	_	_	_	_	_	_	_	None	_
comp30361_c0_seq1	227	3-686(+)	gi|42562838|ref|NP_176263.2|	uncharacterized protein [Arabidopsis thaliana]	100%	GO:0005634;GO:0008270	_	_	_	_	_	_	None	_
comp59437_c0_seq1	219	2-658(-)	gi|306489519|gb|ADM94222.1|	TGN-localized SYP41-interacting protein [Arabidopsis thaliana]	100%	GO:0032588;GO:0009651;GO:0007034;GO:0005737	_	_	_	_	_	_	None	_
comp43268_c0_seq1	157	373-846(+)	gi|334185697|ref|NP_566849.2|	XH domain-containing protein [Arabidopsis thaliana]	100%	GO:0005634;GO:0005737	_	_	_	_	_	_	None	_
comp3078_c0_seq2	520	485-2044(-)	gi|168028935|ref|XP_001766982.1|	predicted protein [Physcomitrella patens subsp. patens]	41%	_	_	_	_	_	_	_	None	_
comp890_c0_seq258	559	315-1991(+)	gi|170033490|ref|XP_001844610.1|	kakapo [Culex quinquefasciatus]	84%	GO:0003779;GO:0005856;GO:0005509;GO:0007050	_	_	_	_	_	_	None	_
comp39894_c0_seq1	442	262-1590(+)	gi|328789175|ref|XP_001121788.2|	PREDICTED: polycomb protein Scm [Apis mellifera]	68%	_	_	_	_	_	_	_	None	_
comp17_c0_seq11	285	1034-1888(-)	gi|14285796|sp|O44119.1|TPM_HOMAM	RecName: Full=Tropomyosin; AltName: Allergen=Hom a 1 slow tropomyosin isoform [Homarus americanus]	99%	_	7425.NP_001153344	tropomyosin 1	89.36%	_	KOG1003	_	K10373	TPM1
comp2116_c0_seq2	494	1-1482(+)	gi|189239144|ref|XP_971313.2|	PREDICTED: similar to dihydrolipoamide succinyltransferase component of 2-oxoglutarate dehydrogenase [Tribolium castaneum]	80%	GO:0006099;GO:0045252;GO:0006554;GO:0004149;GO:0042967	7070.XP_971313	similar to dihydrolipoamide succinyltransferase component of 2-oxoglutarate dehydrogenase	80.28%	COG0508	KOG0559	_	K00658	DLST, sucB
comp3011_c1_seq5	2494	193-7674(+)	gi|91080015|ref|XP_971793.1|	PREDICTED: similar to zormin CG33484-PD [Tribolium castaneum]	59%	_	_	_	_	_	_	_	K00907	MYLK
comp22188_c0_seq3	194	3-584(-)	gi|321479333|gb|EFX90289.1|	hypothetical protein DAPPUDRAFT_300115 [Daphnia pulex]	80%	_	_	_	_	_	_	_	K15010	HOMER
comp19260_c0_seq1	626	95-1972(-)	gi|30697484|ref|NP_851237.1|	leo1-like family protein [Arabidopsis thaliana]	100%	GO:0009910;GO:0000911;GO:0005634;GO:0000226;GO:0005829;GO:0010048;GO:0008284	3702.AT5G61150.1-P	VIP4 (VERNALIZATION INDEPENDENCE 4); protein binding; Encodes highly hydrophilic protein inv [...]	100.00%	_	KOG2428	_	K15177	LEO1
comp3265_c0_seq1	620	2-1864(+)	gi|119627579|gb|EAX07174.1|	hCG1793893 [Homo sapiens]	43%	_	_	_	_	_	_	_	None	_
comp14763_c0_seq1	116	2-349(+)	gi|18420713|ref|NP_568436.1|	putative copper transport protein [Arabidopsis thaliana]	100%	GO:0046872;GO:0030001	3702.AT5G23760.1-P	heavy-metal-associated domain-containing protein; heavy-metal-associated domain-containing p [...]	100.00%	_	_	NOG267886	None	_
comp14418_c0_seq4	743	2-2230(-)	gi|340721059|ref|XP_003398944.1|	PREDICTED: hypothetical protein LOC100648795 [Bombus terrestris]	69%	_	_	_	_	_	_	_	None	_
comp6144_c0_seq2	536	63-1673(+)	gi|347966953|ref|XP_321065.4|	AGAP001994-PA [Anopheles gambiae str. PEST]	59%	_	_	_	_	_	_	_	K11651	SMARCE1
comp74142_c0_seq1	136	3-410(-)	gi|12323176|gb|AAG51572.1|AC027034_18	unknown protein; 71207-66119 [Arabidopsis thaliana]	100%	GO:0043687;GO:0010390;GO:0005634;GO:0007346;GO:0042803;GO:0009965;GO:0045893;GO:0010228;GO:0016874;GO:0033523;GO:0008270;GO:0010162	_	_	_	_	_	_	K10696	BRE1
comp45368_c0_seq1	147	118-558(-)	gi|3811320|gb|AAC69460.1|	ROOT HAIRLESS 1 [Arabidopsis thaliana]	100%	GO:0043687;GO:0006396;GO:0003677;GO:0005515;GO:0005730;GO:0048766;GO:0009410;GO:0042023;GO:0045893	_	_	_	_	_	_	None	_
comp34031_c0_seq1	122	2-370(+)	gi|15237552|ref|NP_198924.1|	glycerophosphoryl diester phosphodiesterase family protein [Arabidopsis thaliana]	100%	GO:0009395;GO:0016036;GO:0046486;GO:0030643;GO:0008889;GO:0006071;GO:0046686;GO:0006817;GO:0009536	_	_	_	_	_	_	None	_
comp4281_c0_seq1	436	2-1309(+)	gi|307171756|gb|EFN63467.1|	Protein SMG5 [Camponotus floridanus]	58%	_	_	_	_	_	_	_	K11125	SMG5, EST1B
comp73907_c0_seq1	96	3-290(+)	gi|242006368|ref|XP_002424023.1|	N-chimaerin, putative [Pediculus humanus corporis]	66%	_	_	_	_	_	_	_	None	_
comp4447_c0_seq2	332	86-1081(+)	gi|260829227|ref|XP_002609563.1|	hypothetical protein BRAFLDRAFT_270300 [Branchiostoma floridae]	80%	GO:0004616;GO:0019521;GO:0008442;GO:0051287;GO:0006574;GO:0006098;GO:0006552;GO:0005739;GO:0006550	7739.JGI270300	hypothetical protein	83.62%	COG2084	KOG0409	_	K00020	E1.1.1.31, mmsB
comp35480_c0_seq1	177	2-535(+)	_	_	_	_	_	_	_	_	_	_	None	_
comp10420_c0_seq1	263	154-942(+)	gi|186511993|ref|NP_849405.2|	uncharacterized protein [Arabidopsis thaliana]	100%	_	3702.AT4G18070.4-P	unknown protein; unknown protein; FUNCTIONS IN: molecular_function unknown; INVOLVED IN: bio [...]	100.00%	_	_	NOG220606	None	_
comp23762_c0_seq2	155	2-466(-)	gi|15238671|ref|NP_197292.1|	microfibrillar-associated protein 1 [Arabidopsis thaliana]	100%	GO:0005634;GO:0005576;GO:0009507	_	_	_	_	_	_	K13110	MFAP1
comp2224_c0_seq4	4645	1-13935(-)	gi|15425681|dbj|BAB64297.1|	I-connectin [Procambarus clarkii]	80%	_	_	_	_	_	_	_	K12567	TTN
comp42087_c0_seq1	345	302-1336(-)	gi|15240556|ref|NP_200378.1|	RNA recognition motif-containing protein [Arabidopsis thaliana]	100%	GO:0005634;GO:0003723;GO:0000166	3702.AT5G55670.1-P	RNA recognition motif (RRM)-containing protein; RNA recognition motif (RRM)-containing prote [...]	100.00%	_	KOG0118	_	None	_
comp19145_c0_seq1	73	1-219(+)	_	_	_	_	_	_	_	_	_	_	None	_
comp17773_c0_seq1	491	3-1475(+)	gi|125833380|ref|XP_688972.2|	PREDICTED: DNA excision repair protein ERCC-6 [Danio rerio]	56%	GO:0005654;GO:0006281;GO:0010212;GO:0009411;GO:0042221;GO:0032147;GO:0003676;GO:0006979;GO:0032784;GO:0005515;GO:0017111;GO:0046328	_	_	_	_	_	_	K10841	ERCC6, CSB, RAD26
comp763_c0_seq38	2042	1340-7465(-)	gi|189235752|ref|XP_001807645.1|	PREDICTED: similar to ankyrin 2,3/unc44 [Tribolium castaneum]	82%	GO:0007165	7070.XP_001807645	similar to CG1651-PC, isoform C	84.05%	COG0666	KOG4177	_	K10380	ANK
comp19559_c0_seq2	186	42-599(-)	_	_	_	_	_	_	_	_	_	_	None	_
comp59381_c0_seq1	72	228-446(+)	_	_	_	_	_	_	_	_	_	_	None	_
comp69285_c0_seq1	119	3-362(+)	gi|3912929|gb|AAC78713.1|	predicted protein of unknown function [Arabidopsis thaliana]	100%	_	_	_	_	_	_	_	None	_
comp6464_c0_seq1	216	99-746(+)	_	_	_	_	_	_	_	_	_	_	None	_
comp128_c0_seq2	136	255-662(-)	gi|170063668|ref|XP_001867201.1|	williams-beuren syndrome critical region protein [Culex quinquefasciatus]	50%	_	_	_	_	_	_	_	K15264	NSUN5, WBSCR20
comp890_c0_seq70	7074	3-21224(+)	gi|307197318|gb|EFN78610.1|	Bullous pemphigoid antigen 1, isoforms 6/9/10 [Harpegnathos saltator]	71%	_	_	_	_	_	_	_	None	_
comp51571_c0_seq1	255	2-769(+)	gi|321479003|gb|EFX89959.1|	hypothetical protein DAPPUDRAFT_220021 [Daphnia pulex]	72%	_	_	_	_	_	_	_	None	_
comp4666_c0_seq1	1666	1-4998(+)	gi|327284401|ref|XP_003226926.1|	PREDICTED: CAP-Gly domain-containing linker protein 1-like [Anolis carolinensis]	52%	_	8364.ENSXETP00000008212	CAP-GLY domain containing linker protein 1	75.90%	COG5244	_	_	K10421	CLIP1, RSN
comp2805_c0_seq3	1780	4391-9730(+)	gi|350426821|ref|XP_003494553.1|	PREDICTED: hypothetical protein LOC100744389 [Bombus impatiens]	47%	_	_	_	_	_	_	_	None	_
comp16626_c0_seq1	208	2-625(-)	gi|195131511|ref|XP_002010194.1|	GI14833 [Drosophila mojavensis]	42%	_	_	_	_	_	_	_	None	_
comp43108_c0_seq1	64	328-522(+)	_	_	_	_	_	_	_	_	_	_	None	_
comp20071_c0_seq2	229	1-687(+)	_	_	_	_	_	_	_	_	_	_	None	_
comp35787_c0_seq1	367	3-1103(-)	gi|390365725|ref|XP_795366.3|	PREDICTED: chromosome-associated kinesin KIF4-like, partial [Strongylocentrotus purpuratus]	58%	_	_	_	_	_	_	_	K10395	KIF4S
comp925_c0_seq4	1846	248-5785(+)	gi|332021074|gb|EGI61461.1|	Eukaryotic translation initiation factor 4 gamma 3 [Acromyrmex echinatior]	65%	_	_	_	_	_	_	_	K03260	EIF4G
comp845_c0_seq6	2899	1578-10274(-)	gi|242013489|ref|XP_002427437.1|	conserved hypothetical protein [Pediculus humanus corporis]	69%	GO:0005875	7165.AGAP000906-PA	AGAP000906-PA	78.99%	COG5069	KOG4678	_	None	_
comp2622_c0_seq1	384	1694-2845(-)	gi|383856895|ref|XP_003703942.1|	PREDICTED: proliferation-associated protein 2G4-like [Megachile rotundata]	82%	GO:0009987	7070.XP_969584	similar to CG10576-PA, isoform A	83.15%	COG0024	KOG2776	_	None	_
comp63582_c0_seq1	125	1-375(-)	_	_	_	_	_	_	_	_	_	_	None	_
comp63379_c0_seq1	197	1-591(-)	gi|260828275|ref|XP_002609089.1|	hypothetical protein BRAFLDRAFT_91062 [Branchiostoma floridae]	69%	_	_	_	_	_	_	_	K04705	STAM
comp2638_c1_seq5	2549	344-7990(+)	gi|321468162|gb|EFX79148.1|	hypothetical protein DAPPUDRAFT_319776 [Daphnia pulex]	74%	GO:0044260;GO:0043229;GO:0008168;GO:0044238;GO:0032259	_	_	_	_	_	_	K11423	SETD2, SET2
comp5482_c0_seq8	1286	1-3858(+)	gi|281427127|ref|NP_001163919.1|	REV3-like, polymerase (DNA directed), zeta, catalytic subunit [Xenopus laevis]	57%	GO:0006260;GO:0016740;GO:0016035;GO:0005488	_	_	_	_	_	_	K02350	POLZ1, rev3
comp53811_c0_seq1	88	1-264(-)	gi|12324715|gb|AAG52318.1|AC021666_7	unknown protein; 4584-7806 [Arabidopsis thaliana]	100%	GO:0080008;GO:0006499;GO:0005834;GO:0005737	_	_	_	_	_	_	None	_
comp15541_c0_seq1	267	38-838(-)	_	_	_	_	_	_	_	_	_	_	None	_
comp35202_c0_seq1	90	228-500(+)	gi|30696976|ref|NP_851209.1|	cyclic nucleotide gated channel [Arabidopsis thaliana]	100%	GO:0006813;GO:0055085;GO:0005249;GO:0030551;GO:0005516;GO:0009294;GO:0008076	_	_	_	_	_	_	K05391	CNGF
comp27335_c0_seq2	111	93-428(+)	_	_	_	_	_	_	_	_	_	_	None	_
comp15594_c0_seq1	427	195-1478(+)	gi|301623537|ref|XP_002941073.1|	PREDICTED: coiled-coil domain-containing protein 149-like [Xenopus (Silurana) tropicalis]	55%	_	_	_	_	_	_	_	None	_
comp62721_c0_seq1	129	1-390(+)	gi|3152587|gb|AAC17068.1|	Similar to CREB-binding protein U88570 from D. melanogaster and contains similarity to U01961 from Nicotiana tabacum. EST W43427 c	100%	GO:0048573;GO:0006357;GO:0005667;GO:0008270;GO:0003712;GO:0000123;GO:0071555;GO:0009294;GO:0004402;GO:0010090;GO:0016573;GO:0042967;GO:0045010;GO:0009908;GO:0007155;GO:0048765;GO:0045449;GO:0009793	_	_	_	_	_	_	K04498	EP300, CREBBP, KAT3
comp763_c0_seq2	3633	2595-13493(-)	_	_	_	_	_	_	_	_	_	_	None	_
comp1233_c0_seq46	3885	3-11657(+)	gi|328783869|ref|XP_393220.4|	PREDICTED: basement membrane-specific heparan sulfate proteoglycan core protein-like [Apis mellifera]	66%	_	_	_	_	_	_	_	None	_
comp63564_c0_seq1	143	3-434(+)	_	_	_	_	_	_	_	_	_	_	None	_
comp24183_c0_seq1	469	1-1407(-)	gi|15236460|ref|NP_192571.1|	uncharacterized protein [Arabidopsis thaliana]	100%	GO:0005634;GO:0031048;GO:0006346;GO:0000394;GO:0009616;GO:0051567;GO:0009086;GO:0010050	_	_	_	_	_	_	None	_
comp890_c0_seq83	7050	3-21152(+)	gi|307197318|gb|EFN78610.1|	Bullous pemphigoid antigen 1, isoforms 6/9/10 [Harpegnathos saltator]	71%	GO:0005488	_	_	_	_	_	_	None	_
comp58558_c0_seq1	82	2-247(-)	_	_	_	_	_	_	_	_	_	_	None	_
comp72453_c0_seq1	131	1-393(-)	gi|2191187|gb|AAB61072.1|	contains similarity to a DNAJ-like domain [Arabidopsis thaliana]	100%	GO:0006457;GO:0051082;GO:0031072;GO:0006950;GO:0005737	_	_	_	_	_	_	None	_
comp2519_c1_seq1	67	198-398(-)	gi|15237236|ref|NP_197101.1|	stress-induced protein KIN2 [Arabidopsis thaliana]	100%	GO:0010017;GO:0005634;GO:0005524;GO:0009414;GO:0006970;GO:0009069;GO:0006468;GO:0009737;GO:0004674;GO:0005886;GO:0009631;GO:0009507	3702.AT5G15970.1-P	KIN2; Encodes a gene that can be induced by cold and abscisic acid and may be involved in co [...]	100.00%	_	_	NOG293240	None	_
comp73173_c0_seq1	143	2-430(-)	gi|62319947|dbj|BAD94038.1|	pseudogene [Arabidopsis thaliana]	100%	GO:0003677;GO:0005524;GO:0004386;GO:0006351;GO:0003899;GO:0005730;GO:0006144;GO:0006206	_	_	_	_	_	_	K11367	CHD1
comp41014_c0_seq1	276	2-829(-)	gi|4508083|gb|AAD21427.1|	Hypothetical protein [Arabidopsis thaliana]	100%	GO:0046872	_	_	_	_	_	_	None	_
comp560_c0_seq2	98	448-741(-)	gi|356651196|gb|AET34915.1|	heat shock protein 21 [Macrobrachium rosenbergii]	77%	GO:0050794;GO:0050896	_	_	_	_	_	_	K09542	CRYAB
comp2160_c0_seq1	256	124-891(-)	gi|157138343|ref|XP_001657254.1|	hypothetical protein AaeL_AAEL013998 [Aedes aegypti]	73%	GO:0005634;GO:0003824;GO:0006366	_	_	_	_	_	_	K03139	TFIIF2, GTF2F2, TFG2
comp8591_c0_seq5	376	3-1130(+)	gi|350402220|ref|XP_003486409.1|	PREDICTED: leucine-rich repeat flightless-interacting protein 2-like [Bombus impatiens]	60%	_	_	_	_	_	_	_	None	_
comp62892_c0_seq1	116	2-349(-)	gi|405970337|gb|EKC35251.1|	Chromosome-associated kinesin KIF4A [Crassostrea gigas]	58%	_	_	_	_	_	_	_	K10395	KIF4S
comp54847_c0_seq1	122	1-366(+)	gi|18403012|ref|NP_564565.1|	TBP-associated factor 15 [Arabidopsis thaliana]	100%	GO:0003723;GO:0000166;GO:0008270;GO:0005622	_	_	_	_	_	_	None	_
comp4069_c0_seq1	126	86-463(+)	gi|270011203|gb|EFA07651.1|	hypothetical protein TcasGA2_TC030566 [Tribolium castaneum]	75%	GO:0009987;GO:0048500;GO:0005488	_	_	_	_	_	_	K03104	SRP14
comp2984_c0_seq6	765	209-2503(-)	gi|321479468|gb|EFX90424.1|	mitochondrial inner membrane protein-like protein [Daphnia pulex]	61%	GO:0016020;GO:0005739	_	_	_	_	_	_	None	_
comp146_c0_seq1	315	115-1059(-)	gi|111572543|gb|ABH10628.1|	laminin receptor [Litopenaeus vannamei]	85%	GO:0042254;GO:0006412;GO:0003735;GO:0015935	7739.JGI200833	annotation not available	90.50%	COG0052	KOG0830	_	K02998	RP-SAe, RPS0
comp27867_c0_seq1	227	2-685(+)	_	_	_	_	_	_	_	_	_	_	None	_
comp12309_c0_seq4	134	1-402(+)	_	_	_	_	_	_	_	_	_	_	None	_
comp9858_c0_seq1	764	330-2621(-)	gi|30687294|ref|NP_194393.3|	DEK domain-containing chromatin associated protein [Arabidopsis thaliana]	100%	_	3702.AT4G26630.2-P	unknown protein; EXPRESSED IN: 23 plant structures; EXPRESSED DURING: 13 growth stages; CONT [...]	100.00%	_	KOG2266	_	None	_
comp65292_c0_seq1	237	3-713(-)	gi|240256138|ref|NP_195050.6|	1-phosphatidylinositol-3-phosphate 5-kinase [Arabidopsis thaliana]	100%	GO:0000285;GO:0009555;GO:0005524;GO:0010256;GO:0009888;GO:0010638;GO:0046854;GO:0010228;GO:0005768;GO:0009887;GO:0007033;GO:0008270;GO:0016308;GO:0050665;GO:0016926;GO:0033044	_	_	_	_	_	_	K00921	PIKFYVE, FAB1
comp4250_c0_seq1	536	1147-2754(-)	gi|312376482|gb|EFR23552.1|	hypothetical protein AND_12684 [Anopheles darlingi]	73%	GO:0016746;GO:0044237;GO:0044444	7739.JGI58105	hypothetical protein	79.30%	_	KOG0557	_	K00627	DLAT, aceF, pdhC
comp2141_c0_seq3	472	153-1568(+)	gi|383862772|ref|XP_003706857.1|	PREDICTED: LOW QUALITY PROTEIN: RNA-binding protein NOB1-like [Megachile rotundata]	69%	_	_	_	_	_	_	_	K11883	NOB1
comp40024_c0_seq1	192	3-578(-)	gi|15231598|ref|NP_189303.1|	nudix hydrolase 13 [Arabidopsis nudix hydrolase 13 [Arabidopsis thaliana]	100%	GO:0034432;GO:0005739	3702.AT3G26690.2-P	ATNUDX13 (ARABIDOPSIS THALIANA NUDIX HYDROLASE HOMOLOG 13); bis(5'-adenosyl)-pentaphosphatas [...]	100.00%	COG0494	KOG2839	_	None	_
comp20162_c0_seq1	260	2-781(+)	gi|340370172|ref|XP_003383620.1|	PREDICTED: gamma-tubulin complex component 4-like [Amphimedon queenslandica]	52%	_	_	_	_	_	_	_	None	_
comp34427_c0_seq1	216	3-650(-)	gi|328786814|ref|XP_391908.4|	PREDICTED: hypothetical protein LOC408358 [Apis mellifera]	65%	_	_	_	_	_	_	_	None	_
comp13735_c0_seq1	189	1-567(-)	gi|30690689|ref|NP_849508.1|	transcription factor BEE 2 [Arabidopsis thaliana]	100%	GO:0003677;GO:0006355;GO:0046983;GO:0005667;GO:0010162;GO:0003700;GO:0045449;GO:0009740	_	_	_	_	_	_	None	_
comp56462_c0_seq1	156	3-470(-)	gi|405959087|gb|EKC25155.1|	Vacuolar protein sorting-associated protein 54 [Crassostrea gigas]	67%	_	_	_	_	_	_	_	None	_
comp318_c0_seq1	6372	2425-21540(-)	gi|383852204|ref|XP_003701618.1|	PREDICTED: twitchin-like [Megachile rotundata]	73%	GO:0004674;GO:0005524;GO:0009069;GO:0006468	7245.FBpp0259570	GE14560	90.31%	COG0515	_	_	None	_
comp29316_c0_seq2	314	2-943(+)	gi|30693135|ref|NP_190477.2|	small subunit ribosomal protein S9 [Arabidopsis thaliana]	100%	GO:0005840;GO:0042254;GO:0006412;GO:0005739;GO:0003735	3702.AT3G49080.1-P	ribosomal protein S9 family protein; ribosomal protein S9 family protein; FUNCTIONS IN: stru [...]	100.00%	COG0103	KOG1697	_	K02996	RP-S9, rpsI
comp22688_c0_seq2	359	543-1619(-)	gi|22328624|ref|NP_193166.2|	ribonucleoprotein 1 [Arabidopsis ribonucleoprotein 1 [Arabidopsis thaliana]	99%	GO:0000166;GO:0003676	_	_	_	_	_	_	K14411	MSI
comp31442_c0_seq1	237	179-889(-)	gi|30690777|ref|NP_174246.2|	uncharacterized protein [Arabidopsis thaliana]	100%	GO:0010264	3702.AT1G29530.1-P	unknown protein; unknown protein; FUNCTIONS IN: molecular_function unknown; INVOLVED IN: bio [...]	100.00%	_	_	NOG280153	None	_
comp1186_c0_seq1	454	2-1363(-)	gi|189527773|ref|XP_685212.3|	PREDICTED: shootin-1 [Danio rerio]	47%	_	_	_	_	_	_	_	None	_
comp17176_c0_seq2	239	176-892(-)	_	_	_	_	_	_	_	_	_	_	None	_
comp5481_c0_seq1	253	3-761(-)	_	_	_	_	_	_	_	_	_	_	None	_
comp6201_c0_seq1	193	733-1311(-)	_	_	_	_	_	_	_	_	_	_	None	_
comp1714_c0_seq2	1057	65-3235(-)	gi|345491468|ref|XP_001605688.2|	PREDICTED: valyl-tRNA synthetase-like [Nasonia vitripennis]	75%	GO:0006418;GO:0000166;GO:0004812	7425.XP_001605688	similar to GA17927-PA	76.98%	COG0525	KOG0432	_	K01873	VARS, valS
comp6048_c0_seq5	1524	111-4685(+)	gi|189242373|ref|XP_971189.2|	PREDICTED: similar to phd finger protein [Tribolium castaneum]	65%	GO:0046872	_	_	_	_	_	_	None	_
comp23076_c0_seq1	273	1-822(+)	_	_	_	_	_	_	_	_	_	_	None	_
comp1631_c0_seq18	159	2-478(+)	_	_	_	_	_	_	_	_	_	_	None	_
comp25117_c0_seq1	119	44-403(+)	gi|15241873|ref|NP_198215.1|	glycine-rich protein [Arabidopsis unknown protein [Arabidopsis thaliana]	100%	_	_	_	_	_	_	_	None	_
comp890_c0_seq158	3581	526-11268(+)	gi|321475463|gb|EFX86426.1|	hypothetical protein DAPPUDRAFT_313136 [Daphnia pulex]	75%	GO:0005488	_	_	_	_	_	_	None	_
comp10546_c0_seq1	508	94-1617(+)	gi|20302751|gb|AAM18877.1|AF391290_3	unknown [Branchiostoma floridae]	76%	GO:0016740	_	_	_	_	_	_	K12662	PRPF4, PRP4
comp31208_c0_seq1	52	45-200(-)	_	_	_	_	_	_	_	_	_	_	None	_
comp11551_c0_seq1	447	1-1341(-)	gi|332021163|gb|EGI61548.1|	Serine/arginine repetitive matrix protein 1 [Acromyrmex echinatior]	44%	_	_	_	_	_	_	_	K13171	SRRM1, SRM160
comp1233_c0_seq57	3746	3-11240(+)	gi|328783869|ref|XP_393220.4|	PREDICTED: basement membrane-specific heparan sulfate proteoglycan core protein-like [Apis mellifera]	66%	_	_	_	_	_	_	_	None	_
comp1343_c0_seq1	164	182-673(-)	gi|15231730|ref|NP_190870.1|	60S ribosomal protein L24-2 [Arabidopsis thaliana]	100%	GO:0022625;GO:0009734;GO:0048467;GO:0042254;GO:0005730;GO:0001510;GO:0006412;GO:0003735;GO:0005886;GO:0009507	3702.AT3G53020.1-P	STV1 (SHORT VALVE1); structural constituent of ribosome; RPL24B encodes ribosomal protein L2 [...]	100.00%	COG2075	KOG1722	_	K02896	RP-L24e, RPL24
comp41132_c0_seq1	97	125-415(-)	gi|18401933|ref|NP_564515.1|	uncharacterized protein [Arabidopsis thaliana]	100%	GO:0005634	3702.AT1G47820.1-P	unknown protein; unknown protein; FUNCTIONS IN: molecular_function unknown; INVOLVED IN: bio [...]	100.00%	_	_	NOG252155	None	_
comp4105_c0_seq6	149	3-449(-)	gi|312371196|gb|EFR19442.1|	hypothetical protein AND_22423 [Anopheles darlingi]	50%	_	_	_	_	_	_	_	None	_
comp16248_c0_seq2	584	721-2472(-)	gi|91092928|ref|XP_971830.1|	PREDICTED: similar to ecto-NOX disulfide-thiol exchanger 2 [Tribolium castaneum]	86%	GO:0000166;GO:0003676	_	_	_	_	_	_	None	_
comp5529_c0_seq2	1919	79-5835(+)	gi|157113547|ref|XP_001651992.1|	hypothetical protein AaeL_AAEL006489 [Aedes aegypti]	60%	GO:0008157	_	_	_	_	_	_	None	_
comp186_c0_seq1	646	592-2529(-)	gi|307165845|gb|EFN60208.1|	Polyadenylate-binding protein 1 [Camponotus floridanus]	81%	GO:0003723;GO:0000166	7425.XP_001604025	similar to poly A binding protein	79.55%	COG0724	KOG0123	_	K13126	PABPC
comp70592_c0_seq1	68	2-205(-)	gi|9759597|dbj|BAB11454.1|	unnamed protein product [Arabidopsis thaliana]	100%	GO:0003779;GO:0030036	_	_	_	_	_	_	None	_
comp2801_c0_seq1	226	1173-1850(-)	gi|291224568|ref|XP_002732275.1|	PREDICTED: partner of NOB1-like [Saccoglossus kowalevskii]	83%	GO:0003723;GO:0005730	8364.ENSXETP00000037784	MGC89796 protein	87.76%	COG1094	KOG3273	_	K11884	PNO1, DIM2
comp58788_c0_seq1	116	2-349(-)	gi|145328746|ref|NP_001077908.1|	uncharacterized protein [Arabidopsis thaliana]	100%	GO:0005634	_	_	_	_	_	_	None	_
comp36408_c0_seq1	450	3-1352(-)	_	_	_	_	_	_	_	_	_	_	None	_
comp890_c0_seq259	545	315-1949(+)	gi|170033490|ref|XP_001844610.1|	kakapo [Culex quinquefasciatus]	84%	GO:0003779;GO:0005856;GO:0005509;GO:0007050	_	_	_	_	_	_	None	_
comp39176_c0_seq1	123	1-372(+)	_	_	_	_	_	_	_	_	_	_	None	_
comp265_c0_seq1	573	1966-3684(-)	gi|321460570|gb|EFX71611.1|	hypothetical protein DAPPUDRAFT_327006 [Daphnia pulex]	88%	GO:0035003;GO:0005938;GO:0019898;GO:0032956;GO:0007318;GO:0005819;GO:0045169;GO:0005634;GO:0007368;GO:0045313;GO:0016057;GO:0016336;GO:0005912;GO:0003779;GO:0005884;GO:0042048;GO:0045197	7176.CPIJ012259-PA	moesin/ezrin/radixin; Involved in connections of major cytoskeletal structures to the plasma [...]	88.64%	_	KOG3529	_	None	_
comp26105_c0_seq1	88	92-358(+)	gi|291244618|ref|XP_002742192.1|	PREDICTED: vesicle fusion protein-like [Saccoglossus kowalevskii]	81%	GO:0030897;GO:0005515;GO:0015031	_	_	_	_	_	_	None	_
comp30866_c0_seq1	244	3-734(-)	_	_	_	_	_	_	_	_	_	_	None	_
comp890_c0_seq265	509	315-1841(+)	gi|307197318|gb|EFN78610.1|	Bullous pemphigoid antigen 1, isoforms 6/9/10 [Harpegnathos saltator]	63%	GO:0003779;GO:0005856;GO:0005509;GO:0007050	_	_	_	_	_	_	None	_
comp8013_c0_seq1	296	409-1296(+)	gi|332025294|gb|EGI65465.1|	Uncharacterized protein C7orf30 [Acromyrmex echinatior]	65%	_	_	_	_	_	_	_	None	_
comp25312_c0_seq1	855	1-2568(+)	_	_	_	_	_	_	_	_	_	_	None	_
comp3270_c0_seq4	160	3-482(-)	_	_	_	_	_	_	_	_	_	_	None	_
comp719_c0_seq3	216	264-911(-)	gi|342326193|gb|AEL23012.1|	clathrin light chain [Cherax quadricarinatus]	58%	_	_	_	_	_	_	_	K04644	CLTA, LCA
comp35342_c0_seq1	145	2-436(-)	_	_	_	_	_	_	_	_	_	_	None	_
comp11440_c0_seq1	133	145-543(-)	gi|291220757|ref|XP_002730389.1|	PREDICTED: intraflagellar transport protein IFT20-like [Saccoglossus kowalevskii]	83%	GO:0030992;GO:0005929;GO:0005814;GO:0051642;GO:0005932;GO:0042073;GO:0044292;GO:0005794	7739.JGI89396	annotation not available	81.82%	_	_	NOG41943	None	_
comp890_c0_seq180	3545	526-11160(+)	gi|321475463|gb|EFX86426.1|	hypothetical protein DAPPUDRAFT_313136 [Daphnia pulex]	75%	GO:0005488	_	_	_	_	_	_	None	_
comp69576_c0_seq1	122	3-371(+)	_	_	_	_	_	_	_	_	_	_	None	_
comp2873_c0_seq26	774	168-2489(+)	gi|390333469|ref|XP_793201.3|	PREDICTED: uncharacterized protein LOC588422 [Strongylocentrotus purpuratus]	45%	_	_	_	_	_	_	_	None	_
comp6906_c0_seq1	264	957-1748(-)	gi|307203238|gb|EFN82393.1|	Transcription initiation factor TFIID subunit 12 [Harpegnathos saltator]	65%	GO:0010467;GO:0044238;GO:0034645;GO:0005488	7460.XP_393786	transcription initiation factor TFIID subunit 12	85.58%	COG5624	KOG1142	_	K03126	TAF12
comp1168_c0_seq1	223	192-860(-)	gi|15241316|ref|NP_197529.1|	40S ribosomal protein S8-1 [Arabidopsis thaliana]	100%	GO:0000462;GO:0009506;GO:0006414;GO:0005618;GO:0005730;GO:0005794;GO:0001510;GO:0003735;GO:0022627;GO:0005886;GO:0009507	3702.AT5G20290.1-P	40S ribosomal protein S8 (RPS8A); 40S ribosomal protein S8 (RPS8A); FUNCTIONS IN: structural [...]	100.00%	COG2007	KOG3283	_	K02995	RP-S8e, RPS8
comp6291_c0_seq5	134	51-455(+)	gi|405973457|gb|EKC38172.1|	hypothetical protein CGI_10020867 [Crassostrea gigas]	79%	GO:0006184;GO:0005525;GO:0003924	_	_	_	_	_	_	K12852	EFTUD2
comp50339_c0_seq1	107	220-543(+)	gi|18418034|ref|NP_567896.1|	transcriptional corepressor LEUNIG [Arabidopsis thaliana]	100%	GO:0010051;GO:0080001;GO:0009616;GO:0009909;GO:0046982;GO:0005737;GO:0010267;GO:0048481;GO:0048439;GO:0071555;GO:0005634;GO:0048507;GO:0009855;GO:0035196;GO:0007267;GO:0010090;GO:0006306;GO:0045010;GO:0007155;GO:0009887;GO:0006346;GO:0048765	29760.GSVIVG00032587001	SubName: Full=Chromosome chr4 scaffold_6, whole genome shotgun sequence;	100.00%	_	KOG0266	_	None	_
comp32966_c0_seq1	248	2-748(+)	gi|18423656|ref|NP_568811.1|	kinesin 3 [Arabidopsis thaliana]	100%	GO:0045298;GO:0005874;GO:0005524;GO:0000023;GO:0005737;GO:0010228;GO:0000911;GO:0016117;GO:0005871;GO:0016887;GO:0009086;GO:0043085;GO:0000226;GO:0007018;GO:0000394;GO:0008017;GO:0010075;GO:0019252;GO:0003777	_	_	_	_	_	_	K10405	KIFC1
comp53187_c0_seq2	171	2-514(-)	gi|3080423|emb|CAA18742.1|	putative protein [Arabidopsis putative protein [Arabidopsis thaliana]	100%	_	_	_	_	_	_	_	None	_
comp1233_c0_seq79	342	143-1171(+)	gi|340729804|ref|XP_003403185.1|	PREDICTED: LOW QUALITY PROTEIN: basement membrane-specific heparan sulfate proteoglycan core protein-like [Bombus terrestris]	57%	_	_	_	_	_	_	_	None	_
comp743_c0_seq8	860	1736-4315(+)	gi|62484440|ref|NP_728938.2|	ensconsin, isoform B [Drosophila ensconsin, isoform B [Drosophila melanogaster]	42%	_	_	_	_	_	_	_	None	_
comp24648_c0_seq3	189	37-603(-)	gi|186509861|ref|NP_001118595.1|	uncharacterized protein [Arabidopsis thaliana]	100%	GO:0005634	_	_	_	_	_	_	None	_
comp49209_c0_seq2	126	2-382(+)	gi|18410265|ref|NP_565056.1|	histone-lysine N-methyltransferase, H3 lysine-9 specific SUVH3 [Arabidopsis thaliana]	99%	GO:0042393;GO:0005634;GO:0040029;GO:0006554;GO:0008270;GO:0005694;GO:0034968;GO:0018024	_	_	_	_	_	_	None	_
comp43585_c0_seq1	198	3-596(-)	gi|357617084|gb|EHJ70575.1|	hypothetical protein KGM_10717 [Danaus plexippus]	74%	GO:0016491	_	_	_	_	_	_	K10766	ALKBH4
comp12270_c0_seq2	61	63-245(+)	gi|15239885|ref|NP_196776.1|	Rho GTPase activation protein (RhoGAP) with PH domain [Arabidopsis thaliana]	100%	GO:0005100;GO:0019252;GO:0009535;GO:0007165;GO:0000023;GO:0043547;GO:0005886;GO:0007020;GO:0035091	_	_	_	_	_	_	None	_
comp890_c0_seq53	7103	3-21311(+)	gi|321475463|gb|EFX86426.1|	hypothetical protein DAPPUDRAFT_313136 [Daphnia pulex]	75%	GO:0005488	_	_	_	_	_	_	None	_
comp745_c1_seq4	106	43-363(+)	_	_	_	_	_	_	_	_	_	_	None	_
comp890_c0_seq167	3566	526-11223(+)	gi|307197318|gb|EFN78610.1|	Bullous pemphigoid antigen 1, isoforms 6/9/10 [Harpegnathos saltator]	73%	GO:0005488	_	_	_	_	_	_	None	_
comp6555_c0_seq1	145	2-436(+)	gi|45553053|ref|NP_996054.1|	mucin 68Ca [Drosophila melanogaster]	45%	_	_	_	_	_	_	_	None	_
comp12217_c0_seq1	488	304-1767(-)	gi|194764085|ref|XP_001964162.1|	GF21411 [Drosophila ananassae]	80%	GO:0005524;GO:0017111	_	_	_	_	_	_	K06027	NSF
comp1165_c0_seq1	59	1-177(+)	_	_	_	_	_	_	_	_	_	_	None	_
comp12641_c0_seq5	168	3-506(-)	_	_	_	_	_	_	_	_	_	_	None	_
comp23852_c0_seq1	211	1-636(+)	_	_	_	_	_	_	_	_	_	_	None	_
comp277_c0_seq3	237	49-759(+)	gi|307172235|gb|EFN63752.1|	Upstream activation factor subunit UAF30 [Camponotus floridanus]	69%	_	7460.XP_392065	similar to CG1240-PA	81.82%	COG5531	KOG1946	_	K15223	UAF30, SPP27
comp11359_c0_seq2	974	182-3103(-)	gi|393908909|gb|EFO26730.2|	hypothetical protein LOAG_01762 [Loa loa]	63%	_	_	_	_	_	_	_	None	_
comp134_c1_seq1	250	3-752(-)	gi|241335261|ref|XP_002408391.1|	conserved hypothetical protein [Ixodes scapularis]	46%	_	_	_	_	_	_	_	K09378	ATBF1
comp890_c0_seq35	7128	3-21386(+)	gi|307197318|gb|EFN78610.1|	Bullous pemphigoid antigen 1, isoforms 6/9/10 [Harpegnathos saltator]	73%	_	_	_	_	_	_	_	None	_
comp37739_c0_seq1	177	428-958(+)	gi|240255846|ref|NP_193239.5|	protein FRA10AC1 [Arabidopsis protein FRA10AC1 [Arabidopsis thaliana]	100%	GO:0005634	_	_	_	_	_	_	K13121	FRA10AC1
comp12958_c0_seq4	248	99-842(-)	gi|242017255|ref|XP_002429107.1|	conserved hypothetical protein [Pediculus humanus corporis]	57%	GO:0016772	_	_	_	_	_	_	K08876	SCYL
comp30519_c0_seq1	346	1-1041(+)	gi|350402214|ref|XP_003486407.1|	PREDICTED: sorting nexin-13-like [Bombus impatiens]	67%	GO:0038032;GO:0035091	_	_	_	_	_	_	None	_
comp54061_c0_seq1	146	300-737(+)	_	_	_	_	_	_	_	_	_	_	None	_
comp37898_c0_seq1	493	1-1482(+)	gi|407264589|ref|XP_003945731.1|	PREDICTED: zinc finger protein 845 isoform 4 [Mus musculus]	73%	_	_	_	_	_	_	_	K09228	KRAB
comp48588_c0_seq1	120	3-365(+)	_	_	_	_	_	_	_	_	_	_	None	_
comp10596_c0_seq7	126	179-556(+)	gi|198428423|ref|XP_002126598.1|	PREDICTED: similar to Intraflagellar transport 52 homolog (Chlamydomonas) [Ciona intestinalis]	70%	GO:0005932;GO:0042073;GO:0005930	_	_	_	_	_	_	None	_
comp9977_c0_seq7	127	3-383(-)	_	_	_	_	_	_	_	_	_	_	None	_
comp6358_c0_seq1	265	100-894(+)	gi|225709504|gb|ACO10598.1|	Peflin [Caligus rogercresseyi]	64%	_	_	_	_	_	_	_	None	_
comp67059_c0_seq1	226	1-678(-)	gi|7362770|emb|CAB83140.1|	putative protein [Arabidopsis thaliana]	100%	GO:0008270	_	_	_	_	_	_	None	_
comp3407_c0_seq2	2484	2-7453(-)	_	_	_	_	_	_	_	_	_	_	None	_
comp3348_c0_seq1	105	2-316(+)	gi|15236171|ref|NP_195193.1|	40S ribosomal protein S3a-2 [Arabidopsis thaliana]	100%	GO:0009506;GO:0009220;GO:0042254;GO:0005618;GO:0005730;GO:0005794;GO:0001510;GO:0006412;GO:0003735;GO:0022627;GO:0005886;GO:0009507	_	_	_	_	_	_	K02984	RP-S3Ae, RPS3A
comp2967_c0_seq1	332	61-1056(+)	gi|189240166|ref|XP_975044.2|	PREDICTED: similar to ribonucleic acid binding protein S1 [Tribolium castaneum]	57%	_	7070.XP_975044	similar to ribonucleic acid binding protein S1 (predicted)	79.49%	_	KOG4209	_	K14325	RNPS1
comp38493_c0_seq1	249	1-750(+)	_	_	_	_	_	_	_	_	_	_	None	_
comp35923_c0_seq3	152	1-459(+)	gi|321475961|gb|EFX86922.1|	hypothetical protein DAPPUDRAFT_221739 [Daphnia pulex]	64%	GO:0006979;GO:0006120;GO:0051865;GO:0005737;GO:0042981;GO:0009266	_	_	_	_	_	_	K04556	PARK2
comp12153_c0_seq3	592	1-1776(-)	gi|241836184|ref|XP_002415087.1|	muscle myosin heavy chain, putative [Ixodes scapularis]	56%	_	_	_	_	_	_	_	None	_
comp5808_c0_seq8	203	142-750(-)	gi|15236555|ref|NP_193486.1|	RAB GTPase homolog 1C [Arabidopsis hypothetical protein ARALYDRAFT_914960 [Arabidopsis lyrata subsp. Q9S	100%	GO:0009555;GO:0009506;GO:0006499;GO:0009860;GO:0005773;GO:0010200;GO:0005794;GO:0005829;GO:0007264;GO:0005525;GO:0005886;GO:0015031	3702.AT4G17530.1-P	ATRAB1C; GTP binding; ATRAB1C; FUNCTIONS IN: GTP binding; INVOLVED IN: protein transport, sm [...]	100.00%	COG1100	KOG0084	_	K07874	RAB1A
comp159_c0_seq1	129	146-532(+)	gi|342326422|gb|AEL23126.1|	thymosin-repeated protein 1 [Cherax quadricarinatus]	77%	_	_	_	_	_	_	_	None	_
comp11976_c0_seq2	2085	235-6489(-)	gi|242025624|ref|XP_002433224.1|	conserved hypothetical protein [Pediculus humanus corporis]	52%	GO:0046872	_	_	_	_	_	_	None	_
comp73810_c0_seq1	73	125-343(-)	_	_	_	_	_	_	_	_	_	_	None	_
comp14536_c0_seq2	416	1-1251(+)	_	_	_	_	_	_	_	_	_	_	None	_
comp39374_c0_seq1	136	1-411(+)	gi|242024882|ref|XP_002432855.1|	formin 1,2/cappuccino, putative [Pediculus humanus corporis]	80%	GO:0003779;GO:0030036	_	_	_	_	_	_	K10367	FMN1
comp24533_c0_seq1	143	7-435(-)	_	_	_	_	_	_	_	_	_	_	None	_
comp1994_c2_seq3	122	640-1005(-)	gi|242024439|ref|XP_002432635.1|	serine/threonine-protein phosphatase PP-V, putative [Pediculus humanus corporis]	89%	GO:0004721;GO:0006470	_	_	_	_	_	_	K04348	PPP3C, CNA
comp1442_c0_seq1	3781	2-11344(+)	gi|350413107|ref|XP_003489881.1|	PREDICTED: dystrophin, isoforms A/C/F/G/H-like isoform 1 [Bombus impatiens]	79%	_	_	_	_	_	_	_	None	_
comp50084_c0_seq1	159	2-478(+)	_	_	_	_	_	_	_	_	_	_	None	_
comp5953_c0_seq1	330	20-1009(-)	gi|328789969|ref|XP_003251352.1|	PREDICTED: INO80 complex subunit B-like [Apis mellifera]	62%	_	_	_	_	_	_	_	K11666	INO80B, ZNHIT4, PAPA1
comp57795_c0_seq1	148	3-449(+)	_	_	_	_	_	_	_	_	_	_	None	_
comp5154_c0_seq4	932	2-2797(-)	gi|395508464|ref|XP_003758531.1|	PREDICTED: zinc finger CCCH domain-containing protein 18 [Sarcophilus harrisii]	53%	GO:0008270;GO:0003676	_	_	_	_	_	_	K13092	ZC3H18
comp890_c0_seq226	3558	526-11199(+)	gi|189239227|ref|XP_973767.2|	PREDICTED: similar to kakapo [Tribolium castaneum]	74%	GO:0005488	_	_	_	_	_	_	None	_
comp42022_c0_seq1	334	1-1002(-)	gi|405975355|gb|EKC39923.1|	Transient receptor potential cation channel subfamily A member 1-like protein [Crassostrea gigas]	69%	_	_	_	_	_	_	_	None	_
comp1909_c0_seq4	3423	2212-12480(-)	gi|350424024|ref|XP_003493665.1|	PREDICTED: hypothetical protein LOC100747025 [Bombus impatiens]	61%	GO:0016301	7460.XP_001121340	similar to Serine/threonine-protein kinase WNK3 (Protein kinase with no lysine 3) (Protein k [...]	88.80%	COG0515	KOG0584	_	K08867	WNK, PRKWNK
comp6044_c0_seq1	139	257-673(-)	gi|15227862|ref|NP_179347.1|	high mobility group B4 protein [Arabidopsis thaliana]	100%	GO:0006342;GO:0003677;GO:0006333;GO:0000785;GO:0005737;GO:0051567;GO:0006364;GO:0030527;GO:0008283;GO:0005667;GO:0003682;GO:0006084;GO:0045449;GO:0003700;GO:0016572	3702.AT2G17560.2-P	HMGB4 (HIGH MOBILITY GROUP B 4); DNA binding / chromatin binding / structural constituent of [...]	100.00%	COG5648	KOG0381	_	None	_
comp20995_c0_seq6	208	288-911(-)	gi|15239764|ref|NP_197449.1|	uncharacterized protein [Arabidopsis thaliana]	100%	GO:0010413;GO:0016592;GO:0045492;GO:0000956	3702.AT5G19480.2-P	unknown protein; unknown protein; FUNCTIONS IN: molecular_function unknown; INVOLVED IN: bio [...]	100.00%	_	_	NOG283430	None	_
comp10388_c0_seq1	192	41-616(+)	gi|15226024|ref|NP_179095.1|	arabinogalactan protein 9 [Arabidopsis thaliana]	100%	GO:0016126;GO:0006084;GO:0016132;GO:0031225;GO:0005886;GO:0010075	3702.AT2G14890.1-P	AGP9 (ARABINOGALACTAN PROTEIN 9); putative proline-rich protein (At2g14890) mRNA, complete ; [...]	100.00%	_	_	NOG276881	None	_
comp890_c0_seq170	3563	526-11214(+)	gi|321475463|gb|EFX86426.1|	hypothetical protein DAPPUDRAFT_313136 [Daphnia pulex]	75%	GO:0005488	_	_	_	_	_	_	None	_
comp73206_c0_seq1	189	1-567(-)	gi|7573400|emb|CAB87703.1|	putative protein [Arabidopsis thaliana]	100%	GO:0006351	_	_	_	_	_	_	None	_
comp5878_c0_seq1	744	132-2363(+)	gi|260797586|ref|XP_002593783.1|	hypothetical protein BRAFLDRAFT_245763 [Branchiostoma floridae]	88%	GO:0072341;GO:0006574;GO:0046872;GO:0004494;GO:0031419;GO:0009791;GO:0006552;GO:0050667;GO:0005739;GO:0006550	7739.JGI245763	hypothetical protein	87.09%	COG1884;COG2185	_	_	K01847	MUT
comp29268_c0_seq1	493	191-1669(-)	gi|18419996|ref|NP_568019.1|	tetratricopeptide repeat domain-containing protein [Arabidopsis thaliana]	100%	GO:0005634;GO:0031048;GO:0016246;GO:0009855;GO:0009909;GO:0006306;GO:0051567;GO:0010014;GO:0006346;GO:0048449;GO:0010073	3702.AT4G37210.1-P	tetratricopeptide repeat (TPR)-containing protein; tetratricopeptide repeat (TPR)-containing [...]	100.00%	_	KOG4563	_	None	_
comp18970_c0_seq3	156	2-469(-)	_	_	_	_	_	_	_	_	_	_	None	_
comp8409_c0_seq2	681	99-2141(-)	gi|74151641|dbj|BAE41167.1|	unnamed protein product [Mus musculus]	82%	GO:0009952;GO:0005524;GO:0007596;GO:0001822;GO:0035085;GO:0005829;GO:0007224;GO:0005876;GO:0008574;GO:0016939;GO:0007368;GO:0007507;GO:0032391;GO:0008021;GO:0021904;GO:0072383;GO:0005813;GO:0001701;GO:0006996;GO:0042384;GO:0019886;GO:0048260;GO:0032403	9796.ENSECAP00000022239	kinesin family member 3A	90.26%	COG5059	KOG4280	_	K10394	KIF3_17
comp23776_c0_seq1	1057	2-3172(-)	gi|345487852|ref|XP_001602772.2|	PREDICTED: hypothetical protein LOC100118905 [Nasonia vitripennis]	67%	_	_	_	_	_	_	_	K10581	UBE2O
comp10436_c0_seq1	315	35-979(-)	gi|321458433|gb|EFX69502.1|	hypothetical protein DAPPUDRAFT_202808 [Daphnia pulex]	87%	GO:0060041;GO:0005663;GO:0005634;GO:0003677;GO:0005524;GO:0006260;GO:0017111	_	_	_	_	_	_	K10756	RFC3_5
comp68977_c0_seq1	152	3-461(+)	_	_	_	_	_	_	_	_	_	_	None	_
comp58164_c0_seq1	176	1-528(-)	_	_	_	_	_	_	_	_	_	_	None	_
comp5081_c0_seq5	189	41-607(+)	_	_	_	_	_	_	_	_	_	_	None	_
comp49787_c0_seq1	278	202-1035(-)	gi|15232528|ref|NP_188140.1|	putative protein kinase [Arabidopsis thaliana]	100%	GO:0009611;GO:0005634;GO:0006486;GO:0005524;GO:0006468;GO:0045727;GO:0005737;GO:0006972;GO:0009630;GO:0004672;GO:0005819;GO:0009651	_	_	_	_	_	_	None	_
comp18892_c0_seq1	356	1-1068(+)	gi|126340354|ref|XP_001363162.1|	PREDICTED: transcription initiation factor TFIID subunit 3 [Monodelphis domestica]	47%	GO:0006139;GO:0044249;GO:0005488	_	_	_	_	_	_	K14650	TAF3
comp46435_c0_seq1	126	1-378(+)	gi|85720039|gb|ABC75588.1|	elongation factor 1-alpha [Ictalurus punctatus]	98%	GO:0005840;GO:0006184;GO:0006448;GO:0003746;GO:0005525;GO:0003924	_	_	_	_	_	_	K03231	EEF1A
comp1425_c0_seq1	556	156-1823(+)	gi|380011108|ref|XP_003689654.1|	PREDICTED: T-complex protein 1 subunit alpha-like [Apis florea]	89%	GO:0006457;GO:0005524;GO:0051082;GO:0005737	7425.XP_001602512	similar to chaperonin	89.28%	COG0459	KOG0360	_	K09493	CCT1, TCP1
comp9919_c0_seq3	917	21-2771(-)	gi|91082015|ref|XP_969976.1|	PREDICTED: similar to sin3a-associated protein sap130 [Tribolium castaneum]	73%	_	_	_	_	_	_	_	None	_
comp890_c0_seq249	3471	526-10941(+)	gi|307197318|gb|EFN78610.1|	Bullous pemphigoid antigen 1, isoforms 6/9/10 [Harpegnathos saltator]	72%	_	_	_	_	_	_	_	None	_
comp53486_c0_seq1	409	1-1230(+)	gi|15237690|ref|NP_201247.1|	DNA polymerase phi subunit [Arabidopsis thaliana]	100%	GO:0005634;GO:0003677;GO:0003887;GO:0005829;GO:0009165;GO:0006260;GO:0006351;GO:0042575	_	_	_	_	_	_	K02331	POL5, MYBBP1A
comp707_c0_seq8	302	342-1247(-)	gi|350631920|gb|EHA20289.1|	hypothetical protein ASPNIDRAFT_45867 [Aspergillus niger ATCC 1015]	36%	_	_	_	_	_	_	_	K03243	EIF5B
comp19467_c0_seq1	277	264-1094(-)	gi|9758600|dbj|BAB09233.1|	unnamed protein product [Arabidopsis thaliana]	100%	GO:0005634;GO:0005829;GO:0005739	_	_	_	_	_	_	None	_
comp18121_c0_seq1	174	2-523(+)	gi|18397111|ref|NP_566245.1|	coiled-coil domain-containing protein 12 [Arabidopsis thaliana]	100%	GO:0005634	3702.AT3G05070.1-P	unknown protein; FUNCTIONS IN: molecular_function unknown; INVOLVED IN: biological_process u [...]	100.00%	_	KOG3407	_	K12871	CCDC12
comp228_c0_seq1	141	2-427(+)	gi|37925239|gb|AAP59794.1|	slow muscle myosin S1 heavy chain [Homarus americanus]	98%	GO:0003779;GO:0005524;GO:0003774;GO:0016459	_	_	_	_	_	_	K10352	MYH
comp12153_c0_seq6	143	3-431(-)	_	_	_	_	_	_	_	_	_	_	None	_
comp2576_c0_seq1	418	2-1255(+)	gi|270013942|gb|EFA10390.1|	hypothetical protein TcasGA2_TC012621 [Tribolium castaneum]	84%	_	7070.XP_974687	similar to CG10149-PA, isoform A	87.23%	COG5159	KOG1463	_	K03036	PSMD11, RPN6
comp55664_c0_seq1	158	3-476(-)	_	_	_	_	_	_	_	_	_	_	None	_
comp19157_c0_seq1	351	1-1056(+)	_	_	_	_	_	_	_	_	_	_	None	_
comp2224_c0_seq17	1249	1403-5149(-)	gi|15425681|dbj|BAB64297.1|	I-connectin [Procambarus clarkii]	82%	_	_	_	_	_	_	_	None	_
comp2101_c0_seq1	534	1284-2885(-)	gi|383855280|ref|XP_003703143.1|	PREDICTED: non-specific lipid-transfer protein-like [Megachile rotundata]	80%	GO:0008152;GO:0032934;GO:0016747	45351.JGI207642	hypothetical protein	80.95%	COG0183	KOG1406	_	K08764	SCP2, SCPX
comp7150_c0_seq1	149	568-1014(-)	_	_	_	_	_	_	_	_	_	_	None	_
comp1380_c0_seq1	243	73-801(-)	gi|242004028|ref|XP_002422946.1|	conserved hypothetical protein [Pediculus humanus corporis]	78%	_	121224.XP_002422946	hypothetical protein	77.68%	_	KOG3170	_	None	_
comp15931_c0_seq3	675	3-2030(+)	gi|10178157|dbj|BAB11602.1|	unnamed protein product [Arabidopsis thaliana]	100%	_	_	_	_	_	_	_	None	_
comp9834_c0_seq1	252	130-885(+)	gi|195040541|ref|XP_001991088.1|	GH12482 [Drosophila grimshawi]	75%	GO:0008152	7222.FBpp0146388	GH12482	75.62%	COG1028	_	_	None	_
comp52397_c0_seq2	274	1-822(-)	_	_	_	_	_	_	_	_	_	_	None	_
comp27306_c0_seq1	174	167-691(+)	_	_	_	_	_	_	_	_	_	_	None	_
comp1909_c0_seq28	3221	3-9665(-)	gi|350424024|ref|XP_003493665.1|	PREDICTED: hypothetical protein LOC100747025 [Bombus impatiens]	61%	GO:0016301	7460.XP_001121340	similar to Serine/threonine-protein kinase WNK3 (Protein kinase with no lysine 3) (Protein k [...]	88.80%	COG0515	KOG0584	_	K08867	WNK, PRKWNK
comp890_c0_seq213	3488	526-10989(+)	gi|307197318|gb|EFN78610.1|	Bullous pemphigoid antigen 1, isoforms 6/9/10 [Harpegnathos saltator]	72%	GO:0005488	_	_	_	_	_	_	None	_
comp19108_c0_seq1	150	3-452(-)	gi|346464497|gb|AEO32093.1|	hypothetical protein [Amblyomma maculatum]	76%	GO:0044424;GO:0000166;GO:0016884;GO:0006412	_	_	_	_	_	_	None	_
comp4278_c0_seq2	808	3-2429(+)	gi|302909849|ref|XP_003050164.1|	hypothetical protein NECHADRAFT_105372 [Nectria haematococca mpVI 77-13-4]	31%	GO:0040011;GO:0050896;GO:0048468;GO:0048731	_	_	_	_	_	_	K14437	CHD7
comp13579_c0_seq2	754	162-2423(-)	gi|348535190|ref|XP_003455084.1|	PREDICTED: golgin subfamily A member 1-like [Oreochromis niloticus]	45%	GO:0000042	_	_	_	_	_	_	None	_
comp13229_c0_seq1	791	318-2690(+)	gi|189234473|ref|XP_001808764.1|	PREDICTED: similar to Rad21 CG17436-PA [Tribolium castaneum]	73%	GO:0000228	7070.XP_001808764	rad21	75.40%	_	KOG1213	_	K06670	SCC1, MCD1, RAD21
comp3998_c0_seq6	200	172-771(+)	gi|345489480|ref|XP_001603194.2|	PREDICTED: protein lap4-like [Nasonia vitripennis]	67%	_	_	_	_	_	_	_	None	_
comp671_c0_seq2	350	95-1144(+)	gi|189235487|ref|XP_968396.2|	PREDICTED: similar to failed axon connections protein [Tribolium castaneum]	75%	_	7070.XP_968396	similar to failed axon connections protein	80.44%	_	KOG4244	_	None	_
comp74349_c0_seq1	122	3-368(-)	gi|30688090|ref|NP_197598.2|	methionine synthase 3 [Arabidopsis methionine synthase 3 [Arabidopsis thaliana]	100%	GO:0048046;GO:0010043;GO:0005777;GO:0046686;GO:0008705;GO:0005829;GO:0005507;GO:0008270;GO:0009651;GO:0009941;GO:0005886;GO:0032259;GO:0009570;GO:0003871;GO:0009086	_	_	_	_	_	_	K00549	E2.1.1.14, metE
comp66505_c0_seq1	63	1-189(+)	_	_	_	_	_	_	_	_	_	_	None	_
comp9814_c0_seq1	271	210-1022(-)	gi|350399266|ref|XP_003485474.1|	PREDICTED: BUD13 homolog [Bombus impatiens]	69%	_	_	_	_	_	_	_	K13106	BUD13, CWC26
comp3697_c1_seq1	317	15-965(-)	_	_	_	_	_	_	_	_	_	_	None	_
comp2022_c0_seq9	330	1024-2013(-)	gi|189237745|ref|XP_001812451.1|	PREDICTED: similar to SRm160 CG11274-PA [Tribolium castaneum]	42%	_	_	_	_	_	_	_	K13171	SRRM1, SRM160
comp61007_c0_seq1	201	3-608(+)	gi|15232059|ref|NP_189337.1|	transcription factor TCP20 [Arabidopsis thaliana]	100%	GO:0009653;GO:1900056;GO:0008361;GO:0005515;GO:0005667;GO:0000987;GO:0003700;GO:0045449	_	_	_	_	_	_	None	_
comp6702_c0_seq1	857	136-2706(+)	gi|118090714|ref|XP_420824.2|	PREDICTED: nucleolar protein 14 [Gallus gallus]	52%	_	_	_	_	_	_	_	K14766	NOP14, UTP2
comp15452_c0_seq1	200	36-635(+)	gi|18390518|ref|NP_563737.1|	LOW PSII accumulation 19 protein [Arabidopsis thaliana]	100%	GO:0006098;GO:0009543;GO:0010207	3702.AT1G05385.1-P	photosystem II 11 kDa protein-related; photosystem II 11 kDa protein-related; FUNCTIONS IN: [...]	100.00%	_	_	NOG286644	None	_
comp890_c0_seq240	3532	526-11124(+)	gi|321475463|gb|EFX86426.1|	hypothetical protein DAPPUDRAFT_313136 [Daphnia pulex]	75%	GO:0005488	_	_	_	_	_	_	None	_
comp44057_c0_seq1	233	47-745(-)	gi|301604746|ref|XP_002932025.1|	PREDICTED: mismatch repair endonuclease PMS2-like [Xenopus (Silurana) tropicalis]	84%	GO:0032389;GO:0032407;GO:0005524;GO:0006298;GO:0016446;GO:0016447;GO:0003697;GO:0032138	7739.JGI69263	annotation not available	84.58%	COG0323	KOG1978	_	K10858	PMS2
comp63392_c0_seq1	211	2-634(-)	gi|15235940|ref|NP_193433.1|	uncharacterized protein [Arabidopsis thaliana]	100%	GO:0000911;GO:0005634;GO:0000226;GO:0051322	_	_	_	_	_	_	None	_
comp11914_c0_seq1	391	2-1174(-)	_	_	_	_	_	_	_	_	_	_	None	_
comp5553_c0_seq1	738	143-2356(+)	gi|260786747|ref|XP_002588418.1|	hypothetical protein BRAFLDRAFT_164247 [Branchiostoma floridae]	52%	_	_	_	_	_	_	_	K10885	XRCC5, KU80, G22P2
comp64601_c0_seq1	128	2-388(+)	_	_	_	_	_	_	_	_	_	_	None	_
comp8171_c0_seq1	1023	733-3801(-)	gi|242011182|ref|XP_002426334.1|	conserved hypothetical protein [Pediculus humanus corporis]	73%	_	_	_	_	_	_	_	None	_
comp3007_c0_seq1	192	145-720(-)	gi|15232926|ref|NP_186905.1|	40S ribosomal protein S7-2 [Arabidopsis thaliana]	100%	GO:0030686;GO:0009506;GO:0042274;GO:0006364;GO:0032040;GO:0005730;GO:0005794;GO:0001510;GO:0006412;GO:0003735;GO:0022627;GO:0005886;GO:0009507	3702.AT3G02560.1-P	40S ribosomal protein S7 (RPS7B); 40S ribosomal protein S7 (RPS7B); FUNCTIONS IN: structural [...]	100.00%	_	KOG3320	_	K02993	RP-S7e, RPS7
comp1640_c0_seq15	299	245-1144(+)	gi|189235221|ref|XP_967494.2|	PREDICTED: similar to heterogeneous nuclear ribonucleoprotein U-like 1 [Tribolium castaneum]	45%	_	_	_	_	_	_	_	None	_
comp9190_c0_seq1	184	1-552(-)	_	_	_	_	_	_	_	_	_	_	None	_
comp851_c1_seq27	794	1-2382(+)	gi|270002442|gb|EEZ98889.1|	hypothetical protein TcasGA2_TC004504 [Tribolium castaneum]	56%	_	_	_	_	_	_	_	None	_
comp3859_c0_seq2	654	265-2226(-)	gi|125981371|ref|XP_001354689.1|	GA14878 [Drosophila pseudoobscura pseudoobscura]	85%	_	_	_	_	_	_	_	None	_
comp21289_c0_seq1	383	3-1151(-)	_	_	_	_	_	_	_	_	_	_	None	_
comp61660_c0_seq1	147	2-445(+)	gi|3281870|emb|CAA19766.1|	putative protein [Arabidopsis putative protein [Arabidopsis thaliana]	100%	GO:0009506;GO:0005737	_	_	_	_	_	_	None	_
comp17935_c0_seq1	449	1-1347(-)	_	_	_	_	_	_	_	_	_	_	None	_
comp30609_c0_seq2	202	138-743(+)	_	_	_	_	_	_	_	_	_	_	None	_
comp10193_c0_seq1	145	78-512(+)	gi|15224039|ref|NP_178540.1|	RNA polymerase Rpb6 [Arabidopsis putative DNA-directed RNA polymerase II subunit [Arabidopsis At2	99%	GO:0005665;GO:0000418;GO:0003677;GO:0000394;GO:0006366;GO:0003899;GO:0005730;GO:0000419;GO:0006144;GO:0006206	3702.AT2G04630.1-P	NRPB6B; DNA binding / DNA-directed RNA polymerase; One of two highly similar proteins that c [...]	99.31%	COG1758	KOG3405	_	K03014	RPB6, POLR2F
comp179_c0_seq1	166	145-642(+)	gi|391335946|ref|XP_003742346.1|	PREDICTED: 60S ribosomal protein L12-like [Metaseiulus occidentalis]	92%	GO:0005840;GO:0042254;GO:0006412;GO:0003735	7165.AGAP010065-PA	AGAP010065-PA	87.88%	COG0080	KOG0886	_	K02870	RP-L12e, RPL12
comp17935_c0_seq3	148	3-446(-)	_	_	_	_	_	_	_	_	_	_	None	_
comp71176_c0_seq1	124	1-375(+)	gi|3513736|gb|AAC33952.1|	F8M12.7 gene product [Arabidopsis putative protein [Arabidopsis thaliana]	99%	GO:0010413;GO:0005634;GO:0045492;GO:0000956	_	_	_	_	_	_	None	_
comp1019_c0_seq3	93	131-409(-)	gi|18391042|ref|NP_563847.1|	60S ribosomal protein L21-1 [Arabidopsis thaliana]	100%	GO:0042254;GO:0005730;GO:0006412;GO:0022625;GO:0005739;GO:0003735;GO:0009507	_	_	_	_	_	_	K02889	RP-L21e, RPL21
comp13385_c0_seq1	755	3-2267(-)	_	_	_	_	_	_	_	_	_	_	None	_
comp2023_c0_seq1	126	2-382(+)	gi|15225840|ref|NP_180271.1|	calmodulin 5 [Arabidopsis thaliana]	100%	GO:0009612;GO:0005634;GO:0019722;GO:0005774;GO:0005515;GO:0005829;GO:0005509;GO:0006084;GO:0005886;GO:0010099;GO:0005513	_	_	_	_	_	_	K02183	CALM
comp8757_c0_seq1	1865	188-5782(-)	_	_	_	_	_	_	_	_	_	_	None	_
comp8228_c0_seq5	431	2-1294(+)	_	_	_	_	_	_	_	_	_	_	None	_
comp7857_c0_seq1	694	246-2327(+)	gi|242021049|ref|XP_002430959.1|	U3 small nucleolar ribonucleoprotein MPP10, putative [Pediculus humanus corporis]	59%	_	_	_	_	_	_	_	K14559	MPP10
comp42162_c0_seq1	160	1-480(-)	_	_	_	_	_	_	_	_	_	_	None	_
comp14905_c0_seq1	124	40-411(+)	gi|15223263|ref|NP_172334.1|	uncharacterized protein [Arabidopsis thaliana]	100%	GO:0005634	3702.AT1G08580.1-P	unknown protein; unknown protein; FUNCTIONS IN: molecular_function unknown; INVOLVED IN: bio [...]	100.00%	_	_	NOG225847	None	_
comp5393_c0_seq1	779	591-2927(-)	gi|66519335|ref|XP_624125.1|	PREDICTED: DNA excision repair protein haywire [Apis mellifera]	78%	GO:0003677;GO:0005524;GO:0005657;GO:0006289;GO:0004003	7460.XP_624125	DNA excision repair protein haywire	78.86%	COG1061	KOG1123	_	K10843	ERCC3, XPB
comp1544_c0_seq4	290	1-870(+)	gi|15236171|ref|NP_195193.1|	40S ribosomal protein S3a-2 [Arabidopsis thaliana]	99%	GO:0009506;GO:0009220;GO:0042254;GO:0005618;GO:0005730;GO:0005794;GO:0001510;GO:0006412;GO:0003735;GO:0022627;GO:0005886;GO:0009507	3702.AT4G34670.1-P	40S ribosomal protein S3A (RPS3aB); 40S ribosomal protein S3A (RPS3aB); FUNCTIONS IN: struct [...]	98.71%	COG1890	KOG1628	_	K02984	RP-S3Ae, RPS3A
comp28915_c0_seq1	133	2-400(-)	gi|21357729|ref|NP_651595.1|	CG12259 [Drosophila melanogaster]	88%	GO:0005634;GO:0022008	_	_	_	_	_	_	K13119	FAM50, XAP5
comp43563_c0_seq1	222	2-667(-)	gi|10177021|dbj|BAB10259.1|	unnamed protein product [Arabidopsis thaliana]	100%	GO:0016020;GO:0007154;GO:0016192;GO:0035091	_	_	_	_	_	_	None	_
comp9587_c0_seq1	81	2-244(+)	gi|15222317|ref|NP_177100.1|	translation initiation factor eIF-5A [Arabidopsis thaliana]	100%	GO:0005840;GO:0043022;GO:0009611;GO:0005634;GO:0034050;GO:0003746;GO:0045905;GO:0042742;GO:0008612;GO:0010089;GO:0006446;GO:0046686;GO:0003743;GO:0006452;GO:0045901	_	_	_	_	_	_	K03263	EIF5A
comp61857_c0_seq1	128	3-386(-)	gi|15224877|ref|NP_181971.1|	DNA-binding bromodomain-containing protein [Arabidopsis thaliana]	100%	GO:0003677;GO:0005634;GO:0000785;GO:0003682	_	_	_	_	_	_	None	_
comp68730_c0_seq1	113	3-341(-)	gi|15240308|ref|NP_198583.1|	heat shock protein 15.7 [Arabidopsis thaliana]	100%	GO:0009644;GO:0006457;GO:0005782;GO:0009408;GO:0042542	_	_	_	_	_	_	None	_
comp66608_c0_seq1	152	1-459(+)	_	_	_	_	_	_	_	_	_	_	None	_
comp890_c0_seq124	7019	3-21062(+)	gi|307197318|gb|EFN78610.1|	Bullous pemphigoid antigen 1, isoforms 6/9/10 [Harpegnathos saltator]	74%	GO:0005488	_	_	_	_	_	_	None	_
comp15664_c0_seq3	254	1-762(-)	_	_	_	_	_	_	_	_	_	_	None	_
comp20590_c0_seq1	726	3-2180(-)	_	_	_	_	_	_	_	_	_	_	None	_
comp4792_c0_seq5	1118	1-3354(+)	gi|242007947|ref|XP_002424776.1|	hypothetical protein Phum_PHUM150900 [Pediculus humanus corporis]	89%	GO:0045298;GO:0008017	7244.FBpp0236364	GJ21947	85.51%	_	KOG3654	_	None	_
comp884_c0_seq13	153	3-461(-)	_	_	_	_	_	_	_	_	_	_	None	_
comp19335_c0_seq1	255	218-982(-)	gi|18416834|ref|NP_568264.1|	RING/U-box domain-containing protein [Arabidopsis thaliana]	100%	GO:0005634;GO:0007131;GO:0042138;GO:0007062;GO:0008270;GO:0033044;GO:0048573;GO:0045132	3702.AT5G12310.1-P	zinc finger (C3HC4-type RING finger) family protein; zinc finger (C3HC4-type RING finger) fa [...]	100.00%	_	_	NOG149065;NOG296472	None	_
comp6363_c0_seq2	170	492-1001(-)	gi|193618018|ref|XP_001948435.1|	PREDICTED: influenza virus NS1A-binding protein-like isoform 1 [Acyrthosiphon pisum]	75%	GO:0016491	_	_	_	_	_	_	K15046	NS1BP
comp52237_c0_seq1	126	3-380(-)	gi|326922471|ref|XP_003207472.1|	PREDICTED: PMS1 protein homolog 1-like [Meleagris gallopavo]	61%	_	_	_	_	_	_	_	K10864	PMS1
comp1558_c1_seq11	1159	409-3885(-)	gi|307204038|gb|EFN82942.1|	Zinc finger protein Xfin [Harpegnathos saltator]	53%	GO:0005622;GO:0005488	_	_	_	_	_	_	None	_
comp17050_c0_seq1	147	110-550(-)	gi|91085453|ref|XP_969413.1|	PREDICTED: similar to Srb7p: RNA polymerase II holoenzyme component, putative [Tribolium castaneum]	68%	_	_	_	_	_	_	_	K15152	MED21, SRB7
comp1033_c0_seq1	302	73-978(+)	gi|18404552|ref|NP_566767.1|	60S ribosomal protein L5-1 [Arabidopsis thaliana]	100%	GO:0006096;GO:0022625;GO:0009965;GO:0042254;GO:0005730;GO:0008283;GO:0009651;GO:0008270;GO:0003735;GO:0005886;GO:0010015;GO:0009507;GO:0006094;GO:0009220;GO:0008097;GO:0005773;GO:0009955;GO:0046686;GO:0006913;GO:0001510;GO:0005794;GO:0006412;GO:0006461	3702.AT3G25520.1-P	ATL5 (A. THALIANA RIBOSOMAL PROTEIN L5); 5S rRNA binding / structural constituent of ribosom [...]	100.00%	COG0256	KOG0875	_	K02932	RP-L5e, RPL5
comp890_c0_seq60	7092	3-21278(+)	gi|307197318|gb|EFN78610.1|	Bullous pemphigoid antigen 1, isoforms 6/9/10 [Harpegnathos saltator]	70%	_	_	_	_	_	_	_	None	_
comp24372_c0_seq2	78	2-235(-)	_	_	_	_	_	_	_	_	_	_	None	_
comp18640_c0_seq1	104	239-550(-)	gi|288557286|ref|NP_001165668.1|	ran GTPase-activating protein 1 [Xenopus laevis]	60%	_	_	_	_	_	_	_	K14319	RANGAP1
comp4417_c0_seq1	106	208-525(-)	gi|18411448|ref|NP_567190.1|	60S acidic ribosomal protein P1-2 [Arabidopsis thaliana]	100%	GO:0005634;GO:0006414;GO:0042254;GO:0009664;GO:0005515;GO:0003735;GO:0005886;GO:0022626;GO:0042545	_	_	_	_	_	_	K02942	RP-LP1, RPLP1
comp46996_c0_seq1	140	3-422(-)	gi|18415195|ref|NP_567566.1|	transducin/WD40 domain-containing protein [Arabidopsis thaliana]	100%	GO:0005634;GO:0016746;GO:0000166	_	_	_	_	_	_	K14791	PWP1
comp21887_c0_seq1	1118	206-3559(-)	gi|240254320|ref|NP_176681.4|	uncharacterized protein [Arabidopsis thaliana]	87%	_	_	_	_	_	_	_	None	_
comp10558_c0_seq4	172	1-519(+)	_	_	_	_	_	_	_	_	_	_	None	_
comp5167_c0_seq1	572	3-1718(+)	gi|57524990|ref|NP_001006144.1|	histidyl-tRNA synthetase, cytoplasmic [Gallus gallus]	76%	GO:0000166;GO:0006418;GO:0004812	_	_	_	_	_	_	K01892	HARS, hisS
comp28636_c0_seq2	121	2-367(+)	gi|251799935|ref|YP_003014666.1|	peptidoglycan-binding protein [Paenibacillus sp. JDR-2]	51%	_	_	_	_	_	_	_	None	_
comp10595_c0_seq7	211	30-662(-)	_	_	_	_	_	_	_	_	_	_	None	_
comp31545_c0_seq1	331	2-994(-)	gi|306449|gb|AAA58361.1|	AF-9 [Homo sapiens]	43%	GO:0044699;GO:0009987	_	_	_	_	_	_	K15187	MLLT1_3, ENL, AF9
comp2022_c0_seq2	1711	967-6099(-)	gi|91080893|ref|XP_973325.1|	PREDICTED: similar to AGAP004824-PA [Tribolium castaneum]	72%	GO:0017151;GO:0000166;GO:0044238;GO:0044237;GO:0005737	7070.D1ZZJ4	similar to CG10840-PB	81.65%	COG0532	KOG1144	_	K03243	EIF5B
comp53500_c0_seq1	227	1-681(-)	_	_	_	_	_	_	_	_	_	_	None	_
comp880_c0_seq4	2381	1-7146(+)	_	_	_	_	_	_	_	_	_	_	None	_
comp19936_c0_seq2	128	2-385(-)	gi|301623025|ref|XP_002940837.1|	PREDICTED: hypothetical protein LOC100486911 [Xenopus (Silurana) tropicalis]	66%	_	_	_	_	_	_	_	None	_
comp28946_c0_seq1	189	1-567(-)	gi|79330970|ref|NP_001032083.1|	TCP-1/cpn60 chaperonin family protein [Arabidopsis thaliana]	100%	GO:0048046;GO:0005524;GO:0051085;GO:0005515;GO:0005730;GO:0005739;GO:0009941;GO:0005886;GO:0016117;GO:0009409;GO:0008219;GO:0009627;GO:0005794;GO:0042026;GO:0010319;GO:0009570;GO:0022626	_	_	_	_	_	_	None	_
comp9192_c0_seq2	399	2-1198(-)	gi|163943518|ref|YP_001642747.1|	ATPase [Bacillus weihenstephanensis KBAB4]	64%	_	_	_	_	_	_	_	K13093	HTATSF1
comp60518_c0_seq1	157	1-471(-)	gi|9758061|dbj|BAB08640.1|	unnamed protein product [Arabidopsis thaliana]	99%	GO:0016020;GO:0009536	_	_	_	_	_	_	None	_
comp26214_c0_seq1	167	172-672(-)	gi|15231706|ref|NP_190858.1|	uncharacterized protein [Arabidopsis thaliana]	100%	GO:0010413;GO:0005634;GO:0045492	_	_	_	_	_	_	None	_
comp851_c1_seq19	611	268-2100(+)	gi|270002442|gb|EEZ98889.1|	hypothetical protein TcasGA2_TC004504 [Tribolium castaneum]	56%	_	_	_	_	_	_	_	None	_
comp33550_c0_seq2	126	110-487(-)	gi|30691679|ref|NP_195519.3|	uncharacterized protein [Arabidopsis thaliana]	100%	GO:0005739;GO:0009507	59689.fgenesh2_kg.7__241__AT4G38060.1	annotation not avaliable	90.98%	_	_	NOG286534	None	_
comp69638_c0_seq1	121	3-365(-)	_	_	_	_	_	_	_	_	_	_	None	_
comp22366_c0_seq2	827	161-2641(-)	gi|30698178|ref|NP_851277.1|	protein GRIP [Arabidopsis thaliana]	100%	GO:0006396;GO:0005802;GO:0005515;GO:0009630;GO:0022402;GO:0005794;GO:0000042;GO:0030244	3702.AT5G66030.1-P	ATGRIP; protein binding; Involved in golgi protein trafficking. AtARL1 binds directly to the [...]	100.00%	_	_	NOG258206	None	_
comp890_c0_seq239	3476	526-10953(+)	gi|321475463|gb|EFX86426.1|	hypothetical protein DAPPUDRAFT_313136 [Daphnia pulex]	75%	GO:0005488	_	_	_	_	_	_	None	_
comp36215_c0_seq1	163	1-492(+)	_	_	_	_	_	_	_	_	_	_	None	_
comp2433_c0_seq1	437	62-1372(+)	gi|91091988|ref|XP_967302.1|	PREDICTED: similar to GA20484-PA isoform 1 [Tribolium castaneum]	83%	GO:0000502	7070.XP_967302	PREDICTED: similar to GA20484-PA isoform 1 [Tribolium castaneum].	87.05%	COG5148	_	_	K03029	PSMD4, RPN10
comp72114_c0_seq1	163	1-492(+)	gi|34481719|emb|CAD54082.1|	MEI1 protein [Arabidopsis thaliana]	99%	GO:0045941;GO:0007131;GO:0007140;GO:0003713;GO:0005667;GO:0007143;GO:0006974	_	_	_	_	_	_	K10728	TOPBP1
comp71389_c0_seq1	127	1-381(-)	gi|15233020|ref|NP_186943.1|	uncharacterized protein [Arabidopsis thaliana]	100%	GO:0005783	_	_	_	_	_	_	None	_
comp18287_c0_seq1	324	67-1038(-)	gi|15221511|ref|NP_172140.1|	tropomyosin-related protein [Arabidopsis thaliana]	100%	GO:0005774;GO:0005829;GO:0031307;GO:0009536;GO:0007005	3702.AT1G06530.1-P	myosin heavy chain-related; myosin heavy chain-related; LOCATED IN: mitochondrion, plasma me [...]	100.00%	_	_	NOG139703	None	_
comp14824_c0_seq2	349	252-1301(+)	gi|15235982|ref|NP_195678.1|	SAP domain-containing protein [Arabidopsis thaliana]	100%	GO:0003677;GO:0031048;GO:0009888;GO:0016567;GO:0010332;GO:0005829;GO:0032204;GO:0010564;GO:0009507;GO:0005634;GO:0043247;GO:0010638;GO:0009887;GO:0007062;GO:0006310;GO:0045132	29760.GSVIVG00019432001	SubName: Full=Chromosome chr7 scaffold_20, whole genome shotgun sequence;	92.59%	_	KOG2416	_	K12875	ACIN1, ACINUS
comp6581_c0_seq1	3338	1710-11723(-)	gi|189235405|ref|XP_970717.2|	PREDICTED: similar to T19B10.5 [Tribolium castaneum]	69%	_	7070.XP_970717	similar to CG12164-PA	76.19%	_	KOG3528	_	None	_
comp763_c0_seq12	2465	1340-8734(-)	gi|391337384|ref|XP_003743049.1|	PREDICTED: uncharacterized protein LOC100907797 [Metaseiulus occidentalis]	87%	GO:0007165	7070.XP_001809144	similar to ankyrin 2,3/unc44	89.73%	COG0666	_	_	K10380	ANK
comp41412_c0_seq1	144	1-432(-)	gi|15221488|ref|NP_177038.1|	phospholipid-translocating ATPase [Arabidopsis thaliana]	100%	GO:0000287;GO:0008152;GO:0005524;GO:0015662;GO:0015917;GO:0006812;GO:0015914;GO:0016021;GO:0009941;GO:0004012;GO:0005886	_	_	_	_	_	_	K01530	E3.6.3.1
comp1909_c0_seq34	3139	3-9419(-)	gi|350424024|ref|XP_003493665.1|	PREDICTED: hypothetical protein LOC100747025 [Bombus impatiens]	61%	GO:0016301	7460.XP_001121340	similar to Serine/threonine-protein kinase WNK3 (Protein kinase with no lysine 3) (Protein k [...]	88.80%	COG0515	KOG0584	_	K08867	WNK, PRKWNK
comp15541_c0_seq2	287	38-898(-)	_	_	_	_	_	_	_	_	_	_	None	_
comp8334_c0_seq3	2882	2-8647(-)	gi|321469343|gb|EFX80323.1|	hypothetical protein DAPPUDRAFT_304059 [Daphnia pulex]	53%	_	_	_	_	_	_	_	K12172	RANBP2, NUP358
comp50601_c0_seq1	201	3-605(-)	gi|18391490|ref|NP_563924.1|	nuclear matrix constituent protein-like protein [Arabidopsis thaliana]	100%	GO:0006997;GO:0006342;GO:0005654;GO:0000226;GO:0009506;GO:0035196;GO:0009616;GO:0007267;GO:0051567;GO:0010267;GO:0000911;GO:0005730;GO:0016572;GO:0010050	_	_	_	_	_	_	None	_
comp3718_c1_seq6	140	3492-3911(-)	_	_	_	_	_	_	_	_	_	_	None	_
comp29442_c0_seq1	150	36-485(-)	gi|18423771|ref|NP_568828.1|	uncharacterized protein [Arabidopsis thaliana]	100%	GO:0005634	3702.AT5G55640.1-P	unknown protein; unknown protein; FUNCTIONS IN: molecular_function unknown; INVOLVED IN: bio [...]	100.00%	_	_	NOG290323	None	_
comp53657_c0_seq1	140	3-422(-)	_	_	_	_	_	_	_	_	_	_	None	_
comp52311_c0_seq1	112	3-338(-)	gi|18410294|ref|NP_567023.1|	Noc2p family protein [Arabidopsis hypothetical protein [Arabidopsis thaliana]	100%	GO:0048188;GO:0000166;GO:0005834;GO:0001510;GO:0009220;GO:0010582;GO:0010228	_	_	_	_	_	_	None	_
comp62653_c0_seq1	118	3-359(+)	_	_	_	_	_	_	_	_	_	_	None	_
comp728_c0_seq1	771	566-2878(-)	gi|405959640|gb|EKC25653.1|	Transitional endoplasmic reticulum ATPase [Crassostrea gigas]	88%	GO:0005524;GO:0017111	_	_	_	_	_	_	K13525	VCP, CDC48
comp7852_c0_seq3	90	400-672(+)	_	_	_	_	_	_	_	_	_	_	None	_
comp10309_c0_seq7	264	70-861(-)	gi|291232377|ref|XP_002736137.1|	PREDICTED: virilizer-like [Saccoglossus kowalevskii]	63%	_	_	_	_	_	_	_	None	_
comp48547_c0_seq1	182	196-741(+)	_	_	_	_	_	_	_	_	_	_	None	_
comp890_c0_seq106	7045	3-21137(+)	gi|307197318|gb|EFN78610.1|	Bullous pemphigoid antigen 1, isoforms 6/9/10 [Harpegnathos saltator]	72%	_	_	_	_	_	_	_	None	_
comp55359_c0_seq1	201	12-614(-)	gi|3859602|gb|AAC72868.1|	contains similarity to human DHHC-domain-containing cysteine-rich protein (GB:U90653) and several S. cerevisiae probable membrane proteins (GB:U20865, Z48758, U43491) [Arabi	100%	GO:0008270;GO:0016491	_	_	_	_	_	_	None	_
comp33882_c0_seq1	345	1-1035(-)	gi|186528371|ref|NP_198994.2|	COP1-interactive protein 1 [Arabidopsis thaliana]	89%	GO:0005774	_	_	_	_	_	_	None	_
comp51754_c0_seq1	370	1-1110(-)	_	_	_	_	_	_	_	_	_	_	None	_
comp59758_c0_seq1	160	1-480(-)	_	_	_	_	_	_	_	_	_	_	None	_
comp4908_c0_seq1	676	91-2118(-)	gi|241601336|ref|XP_002405282.1|	2-oxoglutarate and iron-dependent oxygenase domain-containing protein, putative [Ixodes scapularis]	60%	GO:0005488;GO:0016491	_	_	_	_	_	_	None	_
comp12921_c0_seq3	840	2-2521(-)	gi|195029569|ref|XP_001987644.1|	GH22030 [Drosophila grimshawi]	61%	_	_	_	_	_	_	_	None	_
comp58715_c0_seq1	220	1-663(+)	gi|11994670|dbj|BAB02898.1|	unnamed protein product [Arabidopsis thaliana]	100%	GO:0003677;GO:0005634;GO:0048046;GO:0000785;GO:0003682	_	_	_	_	_	_	None	_
comp15700_c0_seq2	149	2-448(+)	gi|79327866|ref|NP_001031882.1|	Surfeit locus protein 2 (SURF2) [Arabidopsis thaliana]	100%	GO:0005634	_	_	_	_	_	_	None	_
comp890_c0_seq76	7064	3-21194(+)	gi|307197318|gb|EFN78610.1|	Bullous pemphigoid antigen 1, isoforms 6/9/10 [Harpegnathos saltator]	74%	GO:0005488	_	_	_	_	_	_	None	_
comp3585_c0_seq1	819	104-2560(+)	gi|390361542|ref|XP_795042.3|	PREDICTED: splicing factor 3A subunit 1-like [Strongylocentrotus purpuratus]	59%	GO:0006396;GO:0005681	_	_	_	_	_	_	K12825	SF3A1, SAP114
comp2530_c0_seq1	1328	232-4215(-)	gi|312380223|gb|EFR26284.1|	hypothetical protein AND_07772 [Anopheles darlingi]	66%	_	_	_	_	_	_	_	None	_
comp4654_c0_seq2	748	1242-3485(-)	gi|195449467|ref|XP_002072084.1|	GK22656 [Drosophila willistoni]	64%	_	7070.XP_968013	similar to CG2926-PA	88.16%	_	KOG0825	_	None	_
comp3064_c0_seq2	317	1883-2833(-)	gi|91081223|ref|XP_975626.1|	PREDICTED: similar to AGAP003014-PA [Tribolium castaneum]	70%	_	_	_	_	_	_	_	None	_
comp23630_c0_seq7	122	1-369(+)	gi|334188642|ref|NP_201349.3|	kinesin like protein for actin based chloroplast movement 2 [Arabidopsis thaliana]	98%	GO:0045298;GO:0007018;GO:0009904;GO:0005524;GO:0005874;GO:0009504;GO:0008017;GO:0000913;GO:0009524;GO:0005829;GO:0003777;GO:0009903;GO:0009941;GO:0005886	_	_	_	_	_	_	None	_
comp2807_c0_seq4	96	209-499(+)	gi|91083337|ref|XP_974977.1|	PREDICTED: similar to 2-deoxyglucose-6-phosphate phosphatase [Tribolium castaneum]	67%	_	_	_	_	_	_	_	None	_
comp2623_c0_seq1	232	265-963(+)	gi|242247173|ref|NP_001156345.1|	SH3 domain binding glutamic acid-rich protein isoform 1 [Acyrthosiphon pisum]	55%	_	_	_	_	_	_	_	None	_
comp20364_c0_seq1	584	144-1895(-)	gi|15228082|ref|NP_181245.1|	interactor of constitutive active ROPs 2 [Arabidopsis thaliana]	100%	GO:0000911;GO:0005874;GO:0051322;GO:0009507	3702.AT2G37080.1-P	myosin heavy chain-related; myosin heavy chain-related; LOCATED IN: chloroplast; EXPRESSED I [...]	100.00%	_	_	NOG245157	None	_
comp890_c0_seq117	7058	3-21179(+)	gi|321475463|gb|EFX86426.1|	hypothetical protein DAPPUDRAFT_313136 [Daphnia pulex]	75%	GO:0005488	_	_	_	_	_	_	None	_
comp38318_c0_seq1	319	52-1008(-)	gi|15231584|ref|NP_191443.1|	Tropomyosin-related protein [Arabidopsis thaliana]	100%	GO:0007031;GO:0031966;GO:0009536;GO:0005778;GO:0007005	3702.AT3G58840.1-P	unknown protein; LOCATED IN: mitochondrion, plastid; EXPRESSED IN: 21 plant structures; EXPR [...]	100.00%	_	_	NOG124097	None	_
comp7753_c0_seq1	621	85-1947(-)	gi|91087547|ref|XP_970528.1|	PREDICTED: similar to GA12825-PA [Tribolium castaneum]	72%	_	_	_	_	_	_	_	K14822	CGR1
comp57504_c0_seq1	119	1-357(-)	gi|193683684|ref|XP_001946680.1|	PREDICTED: histone deacetylase 8-like [Acyrthosiphon pisum]	61%	GO:0044260;GO:0006807;GO:0044238;GO:0000118;GO:0017136;GO:0016568	_	_	_	_	_	_	K11405	HDAC8
comp31322_c0_seq1	102	53-361(+)	_	_	_	_	_	_	_	_	_	_	None	_
comp2980_c0_seq6	77	428-661(+)	gi|348579470|ref|XP_003475502.1|	PREDICTED: zinc finger and SCAN domain-containing protein 29-like [Cavia porcellus]	78%	_	_	_	_	_	_	_	None	_
comp47667_c0_seq1	249	3-749(-)	gi|15230998|ref|NP_191386.1|	phospholipase-like protein (PEARLI 4) with TRAF-like domain [Arabidopsis thaliana]	100%	GO:0007129;GO:0005634;GO:0005737;GO:0007131;GO:0042138;GO:0007062;GO:0033044;GO:0045132	_	_	_	_	_	_	None	_
comp21759_c0_seq1	223	135-803(-)	gi|15241525|ref|NP_199269.1|	vacuolar protein sorting-associated protein 2-2 [Arabidopsis thaliana]	100%	GO:0005634;GO:0000226;GO:0006260;GO:0051322;GO:0006306;GO:0051567;GO:0016192;GO:0000911;GO:0008283;GO:0005515;GO:0000815;GO:0015031;GO:0016572	3702.AT5G44560.1-P	VPS2.2; VPS2.2; INVOLVED IN: vesicle-mediated transport; LOCATED IN: ESCRT III complex; EXPR [...]	100.00%	COG5491	KOG3230	_	None	_
comp9074_c0_seq7	197	127-717(-)	gi|18417644|ref|NP_567851.1|	translation initiation factor IF-3 [Arabidopsis thaliana]	100%	GO:0005840;GO:0045036;GO:0019288;GO:0045893;GO:0006446;GO:0003743;GO:0016226;GO:0005618;GO:0009073;GO:0009793;GO:0009507	59689.fgenesh2_kg.7__1117__AT4G30690.1	annotation not avaliable	98.69%	COG0290	_	_	K02520	infC, MTIF3
comp46713_c0_seq1	145	2-436(-)	_	_	_	_	_	_	_	_	_	_	None	_
comp1233_c0_seq72	578	171-1907(+)	gi|242005391|ref|XP_002423552.1|	predicted protein [Pediculus humanus corporis]	51%	_	_	_	_	_	_	_	K06233	LRP2
comp40804_c0_seq1	119	2-361(+)	gi|321458290|gb|EFX69360.1|	hypothetical protein DAPPUDRAFT_329113 [Daphnia pulex]	80%	GO:0008234;GO:0006511;GO:0016579;GO:0004221	_	_	_	_	_	_	K11840	USP9_24
comp8820_c0_seq1	241	87-809(-)	gi|328778517|ref|XP_623463.3|	PREDICTED: inhibitor of growth protein 4-like isoform 1 [Apis mellifera]	80%	GO:0046872	7425.XP_001602605	similar to ENSANGP00000011912	92.16%	COG5034	_	_	K11346	ING4
comp32854_c0_seq3	144	3-434(-)	gi|13160646|dbj|BAB32951.1|	COP1-interacting protein 4 [Arabidopsis thaliana]	99%	GO:0005667;GO:0003712;GO:0045449;GO:0009507;GO:0010099	_	_	_	_	_	_	None	_
comp1971_c0_seq1	78	139-372(+)	gi|195118648|ref|XP_002003848.1|	GI20814 [Drosophila mojavensis]	83%	GO:0005622;GO:0008270	7245.FBpp0264818	GE19808	83.12%	_	KOG4118	_	None	_
comp71532_c0_seq1	129	3-392(+)	gi|4049403|emb|CAA10484.1|	gamma response I protein [Arabidopsis thaliana]	100%	GO:0006396;GO:0003723;GO:0050660;GO:0000706;GO:0006118;GO:0005777;GO:0055114;GO:0045454;GO:0005829;GO:0004362;GO:0007276;GO:0009055;GO:0005634;GO:0010212;GO:0006094;GO:0050661;GO:0006749;GO:0009407	_	_	_	_	_	_	None	_
comp46058_c0_seq1	317	175-1125(+)	gi|15231165|ref|NP_187925.1|	uncharacterized protein [Arabidopsis thaliana]	100%	GO:0005634;GO:0048453;GO:0048451	3702.AT3G13190.3-P	myosin heavy chain-related; myosin heavy chain-related; FUNCTIONS IN: molecular_function unk [...]	100.00%	_	_	NOG221500	None	_
comp16630_c0_seq1	62	3-188(+)	_	_	_	_	_	_	_	_	_	_	None	_
comp5606_c0_seq1	110	110-439(+)	gi|18407411|ref|NP_566107.1|	small nuclear ribonucleoprotein D2 [Arabidopsis thaliana]	100%	GO:0005730;GO:0005829;GO:0001510;GO:0005732;GO:0003676	3702.AT2G47640.4-P	small nuclear ribonucleoprotein D2, putative / snRNP core protein D2, putative / Sm protein [...]	100.00%	COG1958	KOG3459	_	K11096	SNRPD2, SMD2
comp57635_c0_seq1	174	2-523(-)	gi|10177742|dbj|BAB11055.1|	unnamed protein product [Arabidopsis thaliana]	99%	_	_	_	_	_	_	_	None	_
comp6476_c0_seq1	576	1602-3329(+)	gi|332019340|gb|EGI59846.1|	ESF1-like protein [Acromyrmex echinatior]	55%	_	_	_	_	_	_	_	None	_
comp3613_c0_seq2	539	434-2050(-)	gi|383866033|ref|XP_003708476.1|	PREDICTED: kelch domain-containing protein 4-like [Megachile rotundata]	71%	_	_	_	_	_	_	_	None	_
comp2676_c0_seq9	121	2-364(-)	_	_	_	_	_	_	_	_	_	_	None	_
comp553_c7_seq149	119	1-360(+)	_	_	_	_	_	_	_	_	_	_	None	_
comp3669_c0_seq2	241	360-1085(+)	gi|228912643|ref|ZP_04076299.1|	hypothetical protein bthur0013_66990 [Bacillus thuringiensis IBL 200]	52%	_	_	_	_	_	_	_	K11294	NCL, NSR1
comp60125_c0_seq1	148	3-449(+)	gi|8132768|gb|AAF73380.1|	MOM [Arabidopsis thaliana]	100%	GO:0006344;GO:0005634;GO:0042803;GO:0032259	_	_	_	_	_	_	None	_
comp66298_c0_seq1	54	3-164(-)	_	_	_	_	_	_	_	_	_	_	None	_
comp3534_c0_seq2	1708	2-5125(-)	gi|332027153|gb|EGI67246.1|	Retinoblastoma-binding protein 6 [Acromyrmex echinatior]	69%	GO:0005488	_	_	_	_	_	_	K10624	RBBP6
comp280_c0_seq1	92	859-1134(-)	gi|375298715|ref|NP_001002775.2|	uncharacterized protein LOC442809 [Mus musculus]	65%	GO:0071339;GO:0005515;GO:0043170;GO:0044238	_	_	_	_	_	_	None	_
comp47450_c0_seq1	252	3-758(-)	gi|383848777|ref|XP_003700024.1|	PREDICTED: kinesin-like protein costa-like [Megachile rotundata]	56%	GO:0016020;GO:0008589;GO:0065008;GO:0007560;GO:0042992;GO:0035114;GO:0035556;GO:0005875;GO:0005515;GO:0060281;GO:0010033;GO:0007017;GO:0060811;GO:0006468;GO:0045995;GO:0003824;GO:0051090;GO:0071842;GO:0007613;GO:0007314;GO:0030534;GO:0035120;GO:0048512	_	_	_	_	_	_	K06227	COS2
comp42865_c0_seq1	236	124-831(-)	gi|26452652|dbj|BAC43409.1|	unknown protein [Arabidopsis thaliana]	100%	GO:0016021;GO:0009507	_	_	_	_	_	_	None	_
comp763_c0_seq32	2220	1340-7999(-)	gi|391337384|ref|XP_003743049.1|	PREDICTED: uncharacterized protein LOC100907797 [Metaseiulus occidentalis]	87%	GO:0007165	7070.XP_001809144	similar to ankyrin 2,3/unc44	89.73%	COG0666	_	_	K10380	ANK
comp19895_c0_seq1	278	2-835(-)	_	_	_	_	_	_	_	_	_	_	None	_
comp7494_c0_seq1	371	114-1229(+)	gi|156537731|ref|XP_001607966.1|	PREDICTED: protein FAM98A-like [Nasonia vitripennis]	71%	_	_	_	_	_	_	_	None	_
comp18191_c0_seq1	674	47-2068(-)	gi|354482138|ref|XP_003503257.1|	PREDICTED: intraflagellar transport protein 74 homolog [Cricetulus griseus]	67%	GO:0005634;GO:0000785;GO:0003682;GO:0045944;GO:0033630;GO:0044444	_	_	_	_	_	_	None	_
comp5416_c0_seq1	307	88-1008(+)	gi|30688577|ref|NP_851056.1|	histone deacetylase HDT2 [Arabidopsis thaliana]	100%	GO:0043687;GO:0045892;GO:0004407;GO:0009909;GO:0009220;GO:0045893;GO:0005774;GO:0005618;GO:0005730;GO:0005829;GO:0001510;GO:0000118;GO:0005739;GO:0009294;GO:0009944	3702.AT5G22650.1-P	HD2B (HISTONE DEACETYLASE 2B); histone deacetylase; Encodes a member of a plant-specific cla [...]	100.00%	_	_	NOG282273;NOG287845	None	_
comp36288_c0_seq2	255	1-765(+)	_	_	_	_	_	_	_	_	_	_	None	_
comp890_c0_seq232	3512	526-11061(+)	gi|321475463|gb|EFX86426.1|	hypothetical protein DAPPUDRAFT_313136 [Daphnia pulex]	75%	GO:0005488	_	_	_	_	_	_	None	_
comp2140_c0_seq6	385	157-1311(+)	gi|307184500|gb|EFN70889.1|	Splicing factor 45 [Camponotus floridanus]	61%	_	_	_	_	_	_	_	K12840	RBM17, SPF45
comp24158_c0_seq1	196	2-589(+)	gi|15229611|ref|NP_190549.1|	BSD domain-containing protein [Arabidopsis thaliana]	100%	GO:0005634	_	_	_	_	_	_	None	_
comp890_c0_seq164	3570	526-11235(+)	gi|307197318|gb|EFN78610.1|	Bullous pemphigoid antigen 1, isoforms 6/9/10 [Harpegnathos saltator]	73%	_	_	_	_	_	_	_	None	_
comp10100_c0_seq3	308	2-928(+)	_	_	_	_	_	_	_	_	_	_	None	_
comp890_c0_seq129	3649	526-11472(+)	gi|189239227|ref|XP_973767.2|	PREDICTED: similar to kakapo [Tribolium castaneum]	74%	GO:0005488	_	_	_	_	_	_	None	_
comp23851_c0_seq1	469	3-1409(-)	gi|18394111|ref|NP_563950.1|	IQ-domain 28 protein [Arabidopsis IQ-domain 28 protein [Arabidopsis thaliana]	100%	GO:0005516;GO:0005886;GO:0005737	_	_	_	_	_	_	None	_
comp13951_c0_seq5	57	3-173(-)	gi|307212265|gb|EFN88073.1|	hypothetical protein EAI_03581 [Harpegnathos saltator]	58%	_	_	_	_	_	_	_	None	_
comp9348_c0_seq6	173	226-744(-)	gi|186510028|ref|NP_187957.3|	uncharacterized protein [Arabidopsis thaliana]	100%	GO:0005634	3702.AT3G13480.1-P	unknown protein; unknown protein; FUNCTIONS IN: molecular_function unknown; INVOLVED IN: bio [...]	100.00%	_	_	NOG254543	None	_
comp61708_c0_seq1	118	3-356(-)	gi|11120792|gb|AAG30972.1|AC012396_8	hypothetical protein [Arabidopsis thaliana]	95%	GO:0004674;GO:0005524;GO:0009069;GO:0006468	_	_	_	_	_	_	None	_
comp2096_c0_seq14	1989	126-6092(+)	gi|328716042|ref|XP_003245819.1|	PREDICTED: chromodomain-helicase-DNA-binding protein Mi-2 homolog [Acyrthosiphon pisum]	75%	_	7176.CPIJ004665-PA	chromodomain helicase-DNA-binding protein 3	85.59%	COG0553	_	_	K11643	CHD4, MI2B
comp54595_c0_seq1	305	3-920(+)	_	_	_	_	_	_	_	_	_	_	None	_
comp836_c0_seq1	264	3233-4024(-)	gi|383857666|ref|XP_003704325.1|	PREDICTED: protein CDV3 homolog A-like [Megachile rotundata]	73%	_	_	_	_	_	_	_	None	_
comp52696_c0_seq1	312	2-940(+)	gi|15219417|ref|NP_178075.1|	octicosapeptide/Phox/Be.1 domain-containing protein kinase [Arabidopsis thaliana]	100%	GO:0005634;GO:0004712;GO:0005524;GO:0009069;GO:0006468;GO:0004674;GO:0005829;GO:0005886	_	_	_	_	_	_	None	_
comp1631_c0_seq22	246	2-742(+)	_	_	_	_	_	_	_	_	_	_	None	_
comp45081_c0_seq1	355	4-1068(-)	_	_	_	_	_	_	_	_	_	_	None	_
comp2022_c0_seq11	299	2-898(-)	gi|345480450|ref|XP_001601969.2|	PREDICTED: hypothetical protein LOC100117836 isoform 1 [Nasonia vitripennis]	52%	_	_	_	_	_	_	_	K13171	SRRM1, SRM160
comp69941_c0_seq1	161	1-483(-)	gi|30681803|ref|NP_850030.1|	histone-lysine N-methyltransferase, H3 lysine-9 specific SUVH6 [Arabidopsis thaliana]	100%	GO:0042393;GO:0005634;GO:0006554;GO:0008270;GO:0005694;GO:0008327;GO:0034968;GO:0018024;GO:0010429;GO:0010428	_	_	_	_	_	_	None	_
comp38901_c0_seq1	496	1-1488(-)	_	_	_	_	_	_	_	_	_	_	None	_
comp707_c0_seq14	305	162-1076(-)	gi|336465996|gb|EGO54161.1|	hypothetical protein NEUTE1DRAFT_103622 [Neurospora tetrasperma FGSC 2508]	33%	_	_	_	_	_	_	_	K03243	EIF5B
comp33750_c0_seq1	167	2-502(-)	gi|363736160|ref|XP_422152.3|	PREDICTED: origin recognition complex subunit 4 [Gallus gallus]	67%	GO:0005634;GO:0003677;GO:0000808;GO:0000166;GO:0006260	_	_	_	_	_	_	K02606	ORC4
comp11862_c0_seq2	129	1-387(+)	_	_	_	_	_	_	_	_	_	_	None	_
comp1640_c0_seq14	400	205-1407(+)	gi|189235221|ref|XP_967494.2|	PREDICTED: similar to heterogeneous nuclear ribonucleoprotein U-like 1 [Tribolium castaneum]	45%	_	_	_	_	_	_	_	K13093	HTATSF1
comp70856_c0_seq1	196	3-593(+)	gi|8778477|gb|AAF79485.1|AC022492_29	F1L3.14 [Arabidopsis thaliana]	100%	GO:0005634;GO:0005739	_	_	_	_	_	_	K15199	GTF3C1
comp1233_c0_seq15	4234	143-12844(+)	gi|328783869|ref|XP_393220.4|	PREDICTED: basement membrane-specific heparan sulfate proteoglycan core protein-like [Apis mellifera]	66%	_	_	_	_	_	_	_	None	_
comp890_c0_seq209	3498	526-11019(+)	gi|307197318|gb|EFN78610.1|	Bullous pemphigoid antigen 1, isoforms 6/9/10 [Harpegnathos saltator]	72%	_	_	_	_	_	_	_	None	_
comp18981_c0_seq3	231	58-750(-)	gi|291222881|ref|XP_002731446.1|	PREDICTED: golgi autoantigen, golgin subfamily a, 5-like [Saccoglossus kowalevskii]	68%	_	_	_	_	_	_	_	None	_
comp1233_c0_seq14	4230	171-12860(+)	gi|328783869|ref|XP_393220.4|	PREDICTED: basement membrane-specific heparan sulfate proteoglycan core protein-like [Apis mellifera]	66%	_	_	_	_	_	_	_	None	_
comp38670_c0_seq1	379	16-1152(-)	_	_	_	_	_	_	_	_	_	_	None	_
comp25046_c0_seq2	837	1-2514(+)	gi|301614989|ref|XP_002936964.1|	PREDICTED: girdin [Xenopus (Silurana) tropicalis]	55%	GO:0050794;GO:0016043;GO:0005488;GO:0005737	_	_	_	_	_	_	None	_
comp2760_c0_seq1	1127	861-4241(-)	gi|340715630|ref|XP_003396313.1|	PREDICTED: FACT complex subunit spt16-like [Bombus terrestris]	77%	_	7460.XP_624006	FACT complex subunit spt16	83.22%	_	KOG1189	_	None	_
comp890_c0_seq112	7090	3-21275(+)	gi|321475463|gb|EFX86426.1|	hypothetical protein DAPPUDRAFT_313136 [Daphnia pulex]	75%	GO:0005488	_	_	_	_	_	_	None	_
comp19948_c0_seq1	590	71-1840(+)	_	_	_	_	_	_	_	_	_	_	None	_
comp7288_c0_seq2	123	67-435(-)	_	_	_	_	_	_	_	_	_	_	None	_
comp22241_c0_seq1	345	2-1036(-)	gi|332218978|ref|XP_003258636.1|	PREDICTED: LOW QUALITY PROTEIN: replication factor C subunit 1-like [Nomascus leucogenys]	53%	GO:0006810;GO:0097159;GO:0016020;GO:1901363;GO:0006766;GO:0044446;GO:0006289;GO:0006261;GO:0000723;GO:0005215	7955.ENSDARP00000071523	replication factor C large subunit	80.00%	COG5275	_	_	K10754	RFC1
comp9473_c0_seq1	529	193-1779(+)	gi|405957980|gb|EKC24154.1|	TBC1 domain family member 20, partial [Crassostrea gigas]	73%	GO:0032313	7159.AAEL001505-PA	conserved hypothetical protein	75.24%	COG5210	_	_	None	_
comp32032_c0_seq2	575	116-1840(-)	_	_	_	_	_	_	_	_	_	_	None	_
comp2843_c0_seq2	803	2-2410(+)	gi|307173216|gb|EFN64278.1|	Microtubule-associated protein futsch [Camponotus floridanus]	82%	GO:0005875	7460.XP_001121015	similar to futsch CG3064-PB	87.25%	_	KOG3592	_	None	_
comp12819_c0_seq1	246	159-896(-)	gi|18407844|ref|NP_566872.1|	histone deacetylase HDT1 [Arabidopsis thaliana]	100%	GO:0004407;GO:0009220;GO:0003676;GO:0005730;GO:0001510;GO:0008270;GO:0006164;GO:0000118;GO:0009294;GO:0009944;GO:0000478	3702.AT3G44750.1-P	HDA3 (HISTONE DEACETYLASE 3); histone deacetylase/ nucleic acid binding / zinc ion binding; [...]	100.00%	_	_	NOG282273	None	_
comp1853_c0_seq1	598	402-2195(+)	gi|405973371|gb|EKC38089.1|	Protein-L-isoaspartate O-methyltransferase domain-containing protein 2 [Crassostrea gigas]	72%	GO:0008152;GO:0008168	7739.JGI185808	hypothetical protein	76.42%	COG2518	_	_	None	_
comp5735_c0_seq1	1200	903-4502(+)	gi|350411258|ref|XP_003489289.1|	PREDICTED: hypothetical protein LOC100745737 [Bombus impatiens]	67%	_	_	_	_	_	_	_	None	_
comp52458_c0_seq1	184	3-557(+)	gi|145358956|ref|NP_199554.2|	DWNN domain, a CCHC-type zinc finger [Arabidopsis thaliana]	96%	GO:0005634;GO:0031048;GO:0007062;GO:0008270;GO:0006470;GO:0003676;GO:0045132	_	_	_	_	_	_	None	_
comp52935_c0_seq1	203	2-613(+)	gi|12382276|gb|AAG53093.1|AF306547_1	SMC2-1 [Arabidopsis thaliana]	97%	GO:0031048;GO:0005524;GO:0009909;GO:0006275;GO:0051322;GO:0051567;GO:0010267;GO:0000911;GO:0008283;GO:0006810;GO:0005634;GO:0030261;GO:0000796;GO:0006281;GO:0035196;GO:0006270;GO:0051607;GO:0006306;GO:0010389;GO:0006346;GO:0007062;GO:0006310;GO:0048449;GO:0005215	_	_	_	_	_	_	K06674	SMC2
comp1909_c0_seq25	3258	3-9776(-)	gi|350424024|ref|XP_003493665.1|	PREDICTED: hypothetical protein LOC100747025 [Bombus impatiens]	61%	GO:0016301	7460.XP_001121340	similar to Serine/threonine-protein kinase WNK3 (Protein kinase with no lysine 3) (Protein k [...]	88.80%	COG0515	KOG0584	_	K08867	WNK, PRKWNK
comp19282_c0_seq2	243	113-841(+)	gi|18403515|ref|NP_565783.1|	uncharacterized protein [Arabidopsis thaliana]	100%	GO:0010264;GO:0005634	3702.AT2G34310.2-P	unknown protein; unknown protein; FUNCTIONS IN: molecular_function unknown; INVOLVED IN: bio [...]	100.00%	_	_	NOG265406	None	_
comp52082_c0_seq1	127	2-385(+)	_	_	_	_	_	_	_	_	_	_	None	_
comp3225_c0_seq9	465	1-1395(-)	gi|226294530|gb|EEH49950.1|	transcription initiation factor TFIID subunit 12 [Paracoccidioides brasiliensis Pb18]	52%	_	_	_	_	_	_	_	K13167	SFRS15, SCAF4
comp16619_c0_seq1	588	155-1921(+)	_	_	_	_	_	_	_	_	_	_	None	_
comp35429_c0_seq1	183	158-706(-)	gi|18423555|ref|NP_568799.1|	uncharacterized protein [Arabidopsis thaliana]	100%	GO:0005634;GO:0009560;GO:0008284	59689.scaffold_800317.1	annotation not avaliable	92.44%	_	_	NOG251768	None	_
comp1897_c0_seq4	1255	126-3890(+)	gi|242076202|ref|XP_002448037.1|	hypothetical protein SORBIDRAFT_06g020065 [Sorghum bicolor]	56%	_	_	_	_	_	_	_	None	_
comp34471_c0_seq1	223	103-771(+)	gi|18397342|ref|NP_564346.1|	calcyclin binding protein [Arabidopsis thaliana]	100%	GO:0009644;GO:0006457;GO:0005634;GO:0034976;GO:0009408;GO:0042542;GO:0005886	3702.AT1G30070.1-P	SGS domain-containing protein; SGS domain-containing protein; FUNCTIONS IN: molecular_functi [...]	100.00%	_	KOG3260	_	K04507	CACYBP, SIP
comp763_c0_seq11	2377	1340-8470(-)	gi|189235752|ref|XP_001807645.1|	PREDICTED: similar to ankyrin 2,3/unc44 [Tribolium castaneum]	82%	GO:0007165	7070.XP_001807645	similar to CG1651-PC, isoform C	84.05%	COG0666	KOG4177	_	K10380	ANK
comp1030_c0_seq1	951	373-3225(-)	_	_	_	_	_	_	_	_	_	_	None	_
comp1278_c0_seq20	549	297-1943(-)	gi|242021780|ref|XP_002431321.1|	carmil, putative [Pediculus humanus corporis]	77%	_	_	_	_	_	_	_	None	_
comp70686_c0_seq1	119	1-357(-)	gi|4006911|emb|CAB16841.1|	trichohyalin like protein [Arabidopsis thaliana]	100%	GO:0031072	_	_	_	_	_	_	None	_
comp356_c0_seq1	220	552-1211(-)	gi|301625984|ref|XP_002942181.1|	PREDICTED: hypothetical protein LOC100496653 [Xenopus (Silurana) tropicalis]	44%	_	_	_	_	_	_	_	None	_
comp2807_c0_seq6	95	209-496(+)	gi|198426517|ref|XP_002130761.1|	PREDICTED: similar to haloacid dehalogenase-like hydrolase domain containing 1A [Ciona intestinalis]	76%	_	_	_	_	_	_	_	None	_
comp35159_c0_seq1	230	2-691(+)	_	_	_	_	_	_	_	_	_	_	None	_
comp56143_c0_seq1	172	81-596(-)	gi|12325276|gb|AAG52583.1|AC016529_14	unknown protein; 66073-62011 [Arabidopsis thaliana]	100%	_	_	_	_	_	_	_	None	_
comp3011_c1_seq4	2515	395-7942(+)	gi|91080015|ref|XP_971793.1|	PREDICTED: similar to zormin CG33484-PD [Tribolium castaneum]	59%	_	_	_	_	_	_	_	K00907	MYLK
comp1233_c0_seq26	4128	143-12526(+)	gi|328783869|ref|XP_393220.4|	PREDICTED: basement membrane-specific heparan sulfate proteoglycan core protein-like [Apis mellifera]	66%	_	_	_	_	_	_	_	None	_
comp53948_c0_seq1	117	3-356(+)	_	_	_	_	_	_	_	_	_	_	None	_
comp20181_c0_seq1	58	2-175(+)	_	_	_	_	_	_	_	_	_	_	None	_
comp28848_c0_seq1	132	3-398(+)	gi|242024437|ref|XP_002432634.1|	cAMP-dependent protein kinase catalytic subunit, putative [Pediculus humanus corporis]	83%	GO:0005524;GO:0005829;GO:0004683;GO:0009069;GO:0006468;GO:0005516	_	_	_	_	_	_	K08794	CAMK1
comp27515_c0_seq4	579	2-1738(+)	gi|145322973|ref|NP_001030972.2|	uncharacterized protein [Arabidopsis thaliana]	100%	_	_	_	_	_	_	_	None	_
comp12983_c0_seq3	194	1-582(+)	gi|73952167|ref|XP_545992.2|	PREDICTED: WD repeat-containing protein 36 [Canis lupus familiaris]	64%	_	_	_	_	_	_	_	K14554	UTP21, WDR36
comp4139_c0_seq2	431	264-1556(-)	gi|15223517|ref|NP_176030.1|	calreticulin-1 [Arabidopsis CALR1_ARATH RecName: Full=Calreticulin-1; Flags: Precursor AC069159_9 calreticulin	100%	GO:0048046;GO:0005783;GO:0034976;GO:0055074;GO:0005829;GO:0009651;GO:0005739;GO:0009507;GO:0006457;GO:0009644;GO:0009506;GO:0009627;GO:0009408;GO:0042542;GO:0005774;GO:0046686;GO:0005794;GO:0005509;GO:0051082	3702.AT1G56340.1-P	CRT1 (CALRETICULIN 1); calcium ion binding / unfolded protein binding; Encodes calreticulin [...]	99.72%	_	KOG0674	_	K08057	CALR
comp32799_c0_seq1	224	1-675(+)	_	_	_	_	_	_	_	_	_	_	None	_
comp1233_c0_seq38	3915	188-11932(+)	gi|328783869|ref|XP_393220.4|	PREDICTED: basement membrane-specific heparan sulfate proteoglycan core protein-like [Apis mellifera]	66%	_	_	_	_	_	_	_	None	_
comp13535_c0_seq1	235	221-925(-)	gi|15239706|ref|NP_200279.1|	transcription factor ILR3 [Arabidopsis thaliana]	100%	GO:0003677;GO:0005667;GO:0006355;GO:0045449;GO:0003700;GO:0046983	3702.AT5G54680.1-P	ILR3 (iaa-leucine resistant3); DNA binding / transcription factor; iaa-leucine resistant3 (I [...]	100.00%	_	_	NOG220582;NOG285174	None	_
comp747_c0_seq2	139	271-687(-)	gi|15239308|ref|NP_200847.1|	Elongation factor 1-alpha [Arabidopsis thaliana]	100%	GO:0005840;GO:0005634;GO:0009506;GO:0006448;GO:0003746;GO:0003924;GO:0005773;GO:0005794;GO:0005829;GO:0005516;GO:0005739;GO:0005525;GO:0005886	_	_	_	_	_	_	K03231	EEF1A
comp29669_c0_seq1	206	148-765(-)	gi|15242939|ref|NP_200034.1|	GTP-binding protein 1 [Arabidopsis GTP-binding protein 1 [Arabidopsis thaliana]	100%	GO:0007264;GO:0005622;GO:0005525;GO:0006891;GO:0006944	3702.AT5G52210.2-P	ATGB1 (ARABIDOPSIS THALIANA GTP-BINDING PROTEIN 1); GTP binding; A member of ARF-like GTPase [...]	100.00%	COG1100	KOG0076	_	K07952	ARFRP1
comp61098_c0_seq1	86	1-258(+)	gi|15232967|ref|NP_191643.1|	microtubule-associated protein 65-4 [Arabidopsis thaliana]	100%	GO:0005634;GO:0000087;GO:0051225;GO:0006275;GO:0042023;GO:0051322;GO:0005773;GO:0005828;GO:0000911;GO:0009524;GO:0000280;GO:0010389;GO:0001578;GO:0009574	_	_	_	_	_	_	None	_
comp15362_c0_seq1	364	225-1319(+)	gi|15222208|ref|NP_172778.1|	RNA recognition motif-containing protein [Arabidopsis thaliana]	100%	GO:0005634;GO:0003723;GO:0000166	_	_	_	_	_	_	None	_
comp890_c0_seq250	3467	526-10929(+)	gi|307197318|gb|EFN78610.1|	Bullous pemphigoid antigen 1, isoforms 6/9/10 [Harpegnathos saltator]	72%	_	_	_	_	_	_	_	None	_
comp3526_c0_seq1	114	301-642(+)	gi|136034|sp|P29290.1|TNNCA_HOMAM	RecName: Full=Troponin C, isoform 2A	88%	GO:0005509	_	_	_	_	_	_	None	_
comp8078_c0_seq2	121	3-365(-)	gi|405951747|gb|EKC19633.1|	Deoxyribonucleoside 5'-monophosphate N-glycosidase [Crassostrea gigas]	72%	GO:0070694;GO:0005634;GO:0009159;GO:0030307	_	_	_	_	_	_	None	_
comp55560_c0_seq1	177	1-534(+)	gi|7573436|emb|CAB87752.1|	putative protein [Arabidopsis thaliana]	100%	_	_	_	_	_	_	_	None	_
comp74492_c0_seq1	171	3-515(-)	_	_	_	_	_	_	_	_	_	_	None	_
comp50529_c0_seq1	152	2-457(+)	gi|15236081|ref|NP_195699.1|	Ras-related protein RABH1C [Arabidopsis thaliana]	100%	GO:0009738;GO:0009860;GO:0006944;GO:0006891;GO:0000139;GO:0016787;GO:0005515;GO:0007264;GO:0005829;GO:0009827;GO:0005739;GO:0030968;GO:0015031;GO:0006499;GO:0009862;GO:0071216;GO:0009697;GO:0005525;GO:0031348	_	_	_	_	_	_	K07976	RAB
comp3395_c0_seq7	911	194-2926(-)	gi|338172705|gb|AEI83215.1|	arsenite-resistance protein 2-like protein [Litopenaeus vannamei]	79%	GO:0000166;GO:0005622;GO:0008270	6945.ISCW011341-PA	arsenite-resistance protein, putative	82.07%	_	KOG2295	_	None	_
comp23046_c0_seq1	605	373-2187(-)	gi|327273247|ref|XP_003221392.1|	PREDICTED: kelch-like protein 5-like, partial [Anolis carolinensis]	81%	GO:0003779;GO:0005856;GO:0005737	_	_	_	_	_	_	K10442	KLHL1_4_5
comp6940_c0_seq1	368	392-1495(-)	gi|186513708|ref|NP_001119060.1|	nucleosome assembly protein 1-like 1 [Arabidopsis thaliana]	100%	GO:0005634;GO:0003677;GO:0006281;GO:0005829;GO:0006334;GO:0005886	_	_	_	_	_	_	K11279	NAP1L1, NRP
comp41059_c0_seq1	123	1-369(-)	gi|15232694|ref|NP_188200.1|	methyl-CPG-binding domain 11 [Arabidopsis thaliana]	100%	GO:0005634;GO:0008327	_	_	_	_	_	_	None	_
comp13007_c1_seq1	573	100-1818(+)	gi|15229559|ref|NP_189041.1|	chaperonin CPN60 [Arabidopsis CH60A_ARATH RecName: Full=Chaperonin CPN60, mitochondrial; AltName: Full=HSP60; Flags: 929466	99%	GO:0009644;GO:0005759;GO:0005524;GO:0034976;GO:0042542;GO:0009408;GO:0005774;GO:0046686;GO:0006626;GO:0051131;GO:0005794;GO:0005507;GO:0042026;GO:0022626	3694.estExt_fgenesh4_pm.C_LG_I0166	SubName: Full=Putative uncharacterized protein;	95.53%	COG0459	KOG0356	_	K04077	groEL, HSPD1
comp20505_c0_seq1	464	1-1392(-)	gi|327265990|ref|XP_003217790.1|	PREDICTED: uncharacterized protein C3orf19-like isoform 2 [Anolis carolinensis]	57%	_	_	_	_	_	_	_	None	_
comp2731_c0_seq2	557	254-1924(-)	gi|307207942|gb|EFN85501.1|	ADP-ribosylation factor GTPase-activating protein 2 [Harpegnathos saltator]	67%	_	99883.ENSTNIP00000014368	ADP-ribosylation factor GTPase activating protein 3	85.71%	COG5347	_	_	K12493	ARFGAP2_3
comp23939_c0_seq2	80	1-240(+)	_	_	_	_	_	_	_	_	_	_	None	_
comp230_c0_seq6	85	185-439(-)	gi|302421072|ref|XP_003008366.1|	predicted protein [Verticillium albo-atrum VaMs.102]	60%	_	_	_	_	_	_	_	None	_
comp8106_c0_seq1	1033	2-3100(-)	gi|291230458|ref|XP_002735180.1|	PREDICTED: hypothetical protein [Saccoglossus kowalevskii]	72%	_	31033.ENSTRUP00000033041	serologically defined colon cancer antigen 1	77.95%	COG1293	_	_	None	_
comp4008_c0_seq2	532	1-1596(+)	gi|321476827|gb|EFX87787.1|	hypothetical protein DAPPUDRAFT_306502 [Daphnia pulex]	58%	_	_	_	_	_	_	_	None	_
comp41251_c0_seq1	138	26-439(-)	gi|30687770|ref|NP_850309.1|	anaphase-promoting complex subunit 7 [Arabidopsis thaliana]	99%	GO:0043687;GO:0032875;GO:0010413;GO:0006396;GO:0016571;GO:0043248;GO:0031048;GO:0016567;GO:0051788;GO:0009640;GO:0045893;GO:0010332;GO:0000085;GO:0042138;GO:0005515;GO:0007131;GO:0016579;GO:0045492;GO:0032204;GO:0007276;GO:0005634;GO:0051302;GO:0043247;GO:0009410;GO:0010388;GO:0043161;GO:0007062;GO:0051510;GO:0008284;GO:0045132	_	_	_	_	_	_	K03354	APC7
comp1558_c1_seq1	1184	409-3960(-)	gi|307204038|gb|EFN82942.1|	Zinc finger protein Xfin [Harpegnathos saltator]	53%	GO:0005622;GO:0005488	_	_	_	_	_	_	None	_
comp63131_c0_seq1	247	119-859(-)	gi|18420660|ref|NP_568428.1|	dihydroorotate dehydrogenase [Arabidopsis thaliana]	100%	GO:0043687;GO:0004158;GO:0016020;GO:0055114;GO:0042991;GO:0045893;GO:0006222;GO:0006164;GO:0005739;GO:0006207	_	_	_	_	_	_	K00254	DHODH
comp26539_c0_seq1	302	2-910(+)	_	_	_	_	_	_	_	_	_	_	None	_
comp17795_c0_seq1	737	2-2212(-)	gi|260821029|ref|XP_002605836.1|	hypothetical protein BRAFLDRAFT_123801 [Branchiostoma floridae]	46%	_	_	_	_	_	_	_	None	_
comp20995_c0_seq5	222	257-922(-)	gi|15239910|ref|NP_196784.1|	uncharacterized protein [Arabidopsis thaliana]	97%	GO:0010413;GO:0016592;GO:0045492;GO:0000956	3702.AT5G12230.1-P	unknown protein; unknown protein; FUNCTIONS IN: molecular_function unknown; INVOLVED IN: bio [...]	97.29%	_	_	NOG283430	None	_
comp20658_c0_seq1	212	100-738(+)	_	_	_	_	_	_	_	_	_	_	None	_
comp1909_c0_seq9	3357	2212-12282(-)	gi|350424024|ref|XP_003493665.1|	PREDICTED: hypothetical protein LOC100747025 [Bombus impatiens]	61%	GO:0016301	7460.XP_001121340	similar to Serine/threonine-protein kinase WNK3 (Protein kinase with no lysine 3) (Protein k [...]	88.80%	COG0515	KOG0584	_	K08867	WNK, PRKWNK
comp890_c0_seq186	3534	526-11127(+)	gi|307197318|gb|EFN78610.1|	Bullous pemphigoid antigen 1, isoforms 6/9/10 [Harpegnathos saltator]	73%	_	_	_	_	_	_	_	None	_
comp16698_c0_seq1	203	1-609(+)	_	_	_	_	_	_	_	_	_	_	None	_
comp1635_c0_seq2	320	78-1037(+)	gi|91081545|ref|XP_974976.1|	PREDICTED: similar to reticulocalbin [Tribolium castaneum]	80%	GO:0005509	7070.XP_974976	similar to CG9148-PA, isoform A	81.06%	_	KOG4223	_	None	_
comp32265_c0_seq1	84	2-253(+)	gi|15223002|ref|NP_172848.1|	translation initiation factor eIF-5A [Arabidopsis thaliana]	100%	GO:0005840;GO:0043022;GO:0003746;GO:0045905;GO:0008612;GO:0010089;GO:0006446;GO:0003743;GO:0006452;GO:0045901	_	_	_	_	_	_	K03263	EIF5A
comp22682_c0_seq1	433	272-1570(+)	gi|18403980|ref|NP_565829.1|	TPX2 (targeting protein for Xklp2)-like protein [Arabidopsis thaliana]	100%	GO:0016126;GO:0005634;GO:0052546;GO:0052541	3702.AT2G35880.1-P	unknown protein; FUNCTIONS IN: molecular_function unknown; EXPRESSED IN: 24 plant structures [...]	100.00%	_	_	NOG219725	None	_
comp8908_c0_seq1	514	79-1620(+)	gi|196003792|ref|XP_002111763.1|	hypothetical protein TRIADDRAFT_63810 [Trichoplax adhaerens]	61%	_	_	_	_	_	_	_	None	_
comp66102_c0_seq1	169	3-509(-)	gi|15241733|ref|NP_198754.1|	calmodulin-binding protein-like protein [Arabidopsis thaliana]	100%	GO:0005774;GO:0005634;GO:0005516	_	_	_	_	_	_	None	_
comp12053_c0_seq1	428	132-1415(-)	_	_	_	_	_	_	_	_	_	_	None	_
comp36119_c0_seq1	486	2-1462(+)	_	_	_	_	_	_	_	_	_	_	None	_
comp67247_c0_seq1	137	1-411(-)	gi|18400918|ref|NP_565607.1|	uncharacterized protein [Arabidopsis thaliana]	100%	GO:0007623;GO:0005634	_	_	_	_	_	_	None	_
comp763_c0_seq28	2625	21-7895(-)	gi|391337384|ref|XP_003743049.1|	PREDICTED: uncharacterized protein LOC100907797 [Metaseiulus occidentalis]	87%	GO:0007165	7070.XP_001809144	similar to ankyrin 2,3/unc44	89.73%	COG0666	_	_	K10380	ANK
comp72923_c0_seq1	161	2-487(+)	gi|79333554|ref|NP_171671.2|	signal peptide peptidase-like 4 [Arabidopsis thaliana]	100%	GO:0006508;GO:0016021;GO:0005886;GO:0004190	_	_	_	_	_	_	None	_
comp29677_c0_seq1	354	151-1215(+)	_	_	_	_	_	_	_	_	_	_	None	_
comp50238_c0_seq1	77	146-376(-)	gi|15241220|ref|NP_200457.1|	protein kinase family protein [Arabidopsis thaliana]	100%	GO:0004674;GO:0005524;GO:0009506;GO:0009069;GO:0006468;GO:0005886	_	_	_	_	_	_	None	_
comp23040_c0_seq1	1754	2-5263(-)	gi|390341494|ref|XP_796801.2|	PREDICTED: uncharacterized protein LOC592172 [Strongylocentrotus purpuratus]	41%	_	_	_	_	_	_	_	K11499	CENPF
comp57386_c0_seq1	126	1-381(+)	gi|6503292|gb|AAF14668.1|AC011713_16	ESTs gb|Z34732, gb|R89948 Z33946 come from this gene [Arabidopsis thaliana]	100%	GO:0005634	_	_	_	_	_	_	None	_
comp19936_c0_seq1	195	1-585(-)	gi|301626401|ref|XP_002942379.1|	PREDICTED: zinc finger protein 208-like [Xenopus (Silurana) tropicalis]	70%	GO:0005488	_	_	_	_	_	_	None	_
comp29380_c0_seq1	364	200-1291(-)	_	_	_	_	_	_	_	_	_	_	None	_
comp7397_c0_seq2	1099	982-4278(-)	gi|345486154|ref|XP_001600492.2|	PREDICTED: hypothetical protein LOC100115904 [Nasonia vitripennis]	57%	_	_	_	_	_	_	_	None	_
comp23674_c0_seq1	209	233-859(+)	gi|195121764|ref|XP_002005389.1|	GI19101 [Drosophila mojavensis]	49%	_	_	_	_	_	_	_	None	_
comp49696_c0_seq1	89	2-268(-)	gi|30679470|ref|NP_187184.2|	cyclin family protein [Arabidopsis At3g05330 [Arabidopsis thaliana]	100%	GO:0005875;GO:0007108;GO:0000914;GO:0009574	_	_	_	_	_	_	None	_
comp3159_c0_seq4	101	180-482(-)	_	_	_	_	_	_	_	_	_	_	None	_
comp14477_c0_seq1	105	72-386(-)	_	_	_	_	_	_	_	_	_	_	None	_
comp1278_c0_seq29	579	297-2033(-)	gi|242021780|ref|XP_002431321.1|	carmil, putative [Pediculus humanus corporis]	77%	_	_	_	_	_	_	_	None	_
comp57658_c0_seq1	176	3-533(+)	gi|15227059|ref|NP_178391.1|	mucin-related protein [Arabidopsis predicted by genscan [Arabidopsis thaliana]	100%	GO:0009560;GO:0009507	_	_	_	_	_	_	None	_
comp34182_c0_seq1	219	122-781(+)	gi|328785050|ref|XP_392019.4|	PREDICTED: brefeldin A-inhibited guanine nucleotide-exchange protein 3-like [Apis mellifera]	65%	_	_	_	_	_	_	_	None	_
comp29195_c0_seq1	212	2-637(-)	gi|79456847|ref|NP_191773.2|	uncharacterized protein [Arabidopsis thaliana]	100%	_	4558.Sb03g013110.1	hypothetical protein	91.59%	_	KOG4036	_	None	_
comp5275_c0_seq1	744	56-2287(-)	gi|357617988|gb|EHJ71096.1|	putative DEAD box ATP-dependent RNA helicase [Danaus plexippus]	70%	GO:0097159;GO:1901363;GO:0016787	7460.XP_001122266	similar to Rs1 CG2173-PA	75.29%	COG0513	KOG0338	_	K13181	DDX27, DRS1
comp17459_c0_seq2	127	260-640(-)	gi|58331970|ref|NP_001011134.1|	parvalbumin [Xenopus (Silurana) parvalbumin [Xenopus (Silurana) tropicalis]	90%	GO:0005509	9031.ENSGALP00000033677	annotation not avaliable	85.32%	_	KOG0027	_	None	_
comp9907_c0_seq4	326	345-1325(+)	_	_	_	_	_	_	_	_	_	_	None	_
comp25657_c0_seq2	124	1-372(-)	gi|15224659|ref|NP_180071.1|	RIO kinase 1 [Arabidopsis thaliana]	100%	GO:0004674;GO:0005524;GO:0009069;GO:0006468;GO:0005737	_	_	_	_	_	_	K07178	RIOK1
comp68709_c0_seq1	155	2-469(+)	_	_	_	_	_	_	_	_	_	_	None	_
comp68645_c0_seq1	102	56-361(-)	gi|15219926|ref|NP_176338.1|	putative S-locus protein kinase [Arabidopsis thaliana]	93%	GO:0005524;GO:0009069;GO:0006468;GO:0030246;GO:0004713;GO:0004674;GO:0048544;GO:0005886	_	_	_	_	_	_	None	_
comp22157_c0_seq1	1136	1-3411(+)	_	_	_	_	_	_	_	_	_	_	None	_
comp9420_c0_seq1	356	3-1070(-)	_	_	_	_	_	_	_	_	_	_	None	_
comp21269_c0_seq1	247	238-978(+)	_	_	_	_	_	_	_	_	_	_	None	_
comp28064_c0_seq2	130	2-391(-)	_	_	_	_	_	_	_	_	_	_	None	_
comp16094_c0_seq2	144	1-432(-)	_	_	_	_	_	_	_	_	_	_	None	_
comp45523_c0_seq1	170	2-514(+)	_	_	_	_	_	_	_	_	_	_	None	_
comp2467_c0_seq2	1058	749-3922(-)	gi|189240796|ref|XP_968468.2|	PREDICTED: similar to Transport and Golgi organization 1 CG11098-PA [Tribolium castaneum]	54%	_	_	_	_	_	_	_	None	_
comp17681_c0_seq2	201	214-816(-)	gi|341886427|gb|EGT42362.1|	hypothetical protein CAEBREN_17134 [Caenorhabditis brenneri]	48%	_	_	_	_	_	_	_	None	_
comp40780_c0_seq1	58	3-176(+)	_	_	_	_	_	_	_	_	_	_	None	_
comp4436_c0_seq2	569	3-1709(-)	_	_	_	_	_	_	_	_	_	_	None	_
comp10950_c0_seq4	147	2-445(+)	gi|307197463|gb|EFN78697.1|	Probable exonuclease mut-7-like protein [Harpegnathos saltator]	63%	_	_	_	_	_	_	_	None	_
comp19261_c0_seq1	1028	2-3088(+)	gi|301623677|ref|XP_002941144.1|	PREDICTED: hypothetical protein LOC100492399 [Xenopus (Silurana) tropicalis]	39%	_	_	_	_	_	_	_	None	_
comp8879_c0_seq1	188	3-569(+)	gi|158262817|gb|ABW24185.1|	efibroin, partial [Aposthonia gurneyi]	48%	_	_	_	_	_	_	_	K07604	KRT1
comp15973_c0_seq1	325	1-975(+)	_	_	_	_	_	_	_	_	_	_	None	_
comp56485_c0_seq1	155	2-466(-)	_	_	_	_	_	_	_	_	_	_	None	_
comp3447_c0_seq9	2154	176-6637(+)	gi|345483873|ref|XP_003424900.1|	PREDICTED: hypothetical protein LOC100115939 [Nasonia vitripennis]	77%	GO:0003677;GO:0005524;GO:0004386	6945.ISCW013403-PA	E1A-binding protein p400, putative	84.65%	COG0553	KOG0391	_	K11320	EP400
comp9371_c0_seq2	93	163-444(+)	gi|339243953|ref|XP_003377902.1|	putative integrase core domain protein [Trichinella spiralis]	71%	_	_	_	_	_	_	_	None	_
comp890_c0_seq74	7070	3-21212(+)	gi|307197318|gb|EFN78610.1|	Bullous pemphigoid antigen 1, isoforms 6/9/10 [Harpegnathos saltator]	72%	_	_	_	_	_	_	_	None	_
comp8046_c0_seq1	175	143-667(+)	gi|15228939|ref|NP_188943.1|	auxin-responsive protein IAA2 [Arabidopsis thaliana]	100%	GO:0010583;GO:0005667;GO:0006355;GO:0009734;GO:0045449;GO:0003700;GO:0046983	3702.AT3G23030.1-P	IAA2 (INDOLE-3-ACETIC ACID INDUCIBLE 2); transcription factor; auxin inducible gene expresse [...]	100.00%	_	_	NOG258709	None	_
comp1233_c0_seq70	654	171-2135(+)	gi|242005391|ref|XP_002423552.1|	predicted protein [Pediculus humanus corporis]	53%	GO:0006810;GO:0044699;GO:0005515;GO:0050789	_	_	_	_	_	_	K04550	LRP1, CD91
comp23908_c0_seq1	143	263-694(+)	_	_	_	_	_	_	_	_	_	_	None	_
comp58891_c0_seq1	99	252-548(-)	gi|2827635|emb|CAA16588.1|	predicted protein [Arabidopsis predicted protein [Arabidopsis thaliana]	100%	GO:0005634;GO:0003677;GO:0006355;GO:0008270	_	_	_	_	_	_	None	_
comp4787_c0_seq2	211	1-633(+)	gi|327273946|ref|XP_003221740.1|	PREDICTED: UPF0534 protein C4orf43 homolog [Anolis carolinensis]	62%	_	_	_	_	_	_	_	K14860	TMA16
comp38345_c0_seq3	440	1-1320(-)	gi|30690248|ref|NP_850447.1|	golgin candidate 4 [Arabidopsis GOGC4_ARATH RecName: Full=Golgin candidate 4; Short=AtGC4 At2g46180/T3F17.17	95%	GO:0048193;GO:0005794;GO:0030244;GO:0007030	_	_	_	_	_	_	None	_
comp41225_c0_seq1	131	3-395(-)	gi|270007444|gb|EFA03892.1|	hypothetical protein TcasGA2_TC014016 [Tribolium castaneum]	55%	_	_	_	_	_	_	_	None	_
comp10502_c0_seq5	163	1-489(-)	gi|18411408|ref|NP_567089.1|	methionine aminopeptidase 2B [Arabidopsis thaliana]	100%	GO:0006499;GO:0010048;GO:0009627;GO:0005737;GO:0008235;GO:0046872;GO:0004177;GO:0006508;GO:0016485;GO:0031347	_	_	_	_	_	_	K01265	E3.4.11.18, map
comp1210_c0_seq8	328	154-1140(+)	gi|91087505|ref|XP_968760.1|	PREDICTED: similar to heat shock protein 1 [Tribolium castaneum]	50%	_	_	_	_	_	_	_	K09542	CRYAB
comp6400_c0_seq2	217	176-826(+)	gi|340722564|ref|XP_003399674.1|	PREDICTED: uncharacterized protein C9E9.15-like [Bombus terrestris]	69%	_	_	_	_	_	_	_	None	_
comp13674_c0_seq1	923	230-2998(-)	gi|390349776|ref|XP_784985.3|	PREDICTED: DNA replication licensing factor mcm2-like [Strongylocentrotus purpuratus]	88%	GO:0005634;GO:0030174;GO:0003677;GO:0005524;GO:0000785;GO:0006268;GO:0004386;GO:0046872;GO:0005515;GO:0003682;GO:0042555;GO:0006200;GO:0007049;GO:0016887	7668.XP_784985	hypothetical LOC585050	91.16%	COG1241	KOG0477	_	K02540	MCM2
comp10943_c0_seq1	145	139-576(+)	gi|307194686|gb|EFN76945.1|	Protein enabled [Harpegnathos saltator]	83%	GO:0046907;GO:0005622	6945.ISCW008989-PA	vasodilator-stimulated phosphoprotein, putative	90.91%	_	KOG4590	_	None	_
comp5205_c0_seq1	158	697-1170(+)	gi|18378803|ref|NP_563619.1|	GRF1-interacting factor 2 [Arabidopsis thaliana]	100%	GO:0043687;GO:0006396;GO:0045941;GO:0009410;GO:0010048;GO:0045893;GO:0008283;GO:0003713;GO:0005515;GO:0005667;GO:0022402;GO:0000956;GO:0048366	_	_	_	_	_	_	None	_
comp6927_c0_seq4	204	3-614(+)	gi|12325271|gb|AAG52578.1|AC016529_9	hypothetical protein; 39633-44904 [Arabidopsis thaliana]	100%	_	_	_	_	_	_	_	K14832	MAK21, NOC1, CEBPZ
comp38037_c0_seq1	173	185-703(-)	gi|15242368|ref|NP_196488.1|	vacuolar protein sorting-associated protein 20-2 [Arabidopsis thaliana]	100%	GO:0010286;GO:0005515;GO:0000815;GO:0015031;GO:0005886;GO:0016192	_	_	_	_	_	_	K12195	CHMP6, VPS20
comp26415_c0_seq1	523	2-1570(-)	_	_	_	_	_	_	_	_	_	_	None	_
comp16533_c0_seq8	326	366-1343(-)	gi|26451812|dbj|BAC42999.1|	putative coatomer complex subunit [Arabidopsis thaliana]	100%	GO:0006886;GO:0030126;GO:0006094;GO:0005829;GO:0007010;GO:0005198;GO:0010498;GO:0016192	_	_	_	_	_	_	None	_
comp890_c0_seq51	7106	3-21320(+)	gi|307197318|gb|EFN78610.1|	Bullous pemphigoid antigen 1, isoforms 6/9/10 [Harpegnathos saltator]	73%	_	_	_	_	_	_	_	None	_
comp26277_c0_seq1	234	36-737(-)	gi|18394087|ref|NP_563942.1|	GDA1/CD39 nucleoside phosphatase family protein [Arabidopsis thaliana]	98%	GO:0016787;GO:0005886;GO:0009507;GO:0005773	_	_	_	_	_	_	K01510	ENTPD1_3_8
comp65749_c0_seq1	163	1-489(-)	gi|297834376|ref|XP_002885070.1|	hypothetical protein ARALYDRAFT_318288 [Arabidopsis lyrata subsp. lyrata]	92%	GO:0000226;GO:0005524;GO:0009506;GO:0009888;GO:0010638;GO:0000911;GO:0009887;GO:0033044;GO:0005886;GO:0016887	_	_	_	_	_	_	None	_
comp51_c0_seq1	115	133-477(+)	gi|238683667|gb|ACR54112.1|	ribosomal protein P1 [Palaemonetes varians]	96%	GO:0005840;GO:0042254;GO:0006414;GO:0003735;GO:0009792	_	_	_	_	_	_	K02942	RP-LP1, RPLP1
comp380_c0_seq1	213	1-639(-)	gi|322796140|gb|EFZ18716.1|	hypothetical protein SINV_04687 [Solenopsis invicta]	57%	_	_	_	_	_	_	_	None	_
comp37800_c0_seq1	104	1-312(-)	_	_	_	_	_	_	_	_	_	_	None	_
comp7048_c0_seq1	212	608-1243(-)	gi|290562347|gb|ADD38570.1|	Pre-mRNA-splicing factor SPF27 [Lepeophtheirus salmonis]	83%	_	7460.XP_392072	similar to CG4980-PA	83.84%	_	KOG3096	_	K12861	BCAS2
comp62366_c0_seq1	164	3-494(+)	gi|26449498|dbj|BAC41875.1|	putative poly(A) polymerase [Arabidopsis thaliana]	100%	GO:0006396;GO:0003723;GO:0016779	_	_	_	_	_	_	None	_
comp159_c0_seq3	91	146-418(+)	gi|227150233|gb|ACP19741.1|	thymosin-repeated protein 2 [Eriocheir sinensis]	86%	GO:0035193;GO:0005829;GO:0007010;GO:0003785;GO:0007420	_	_	_	_	_	_	None	_
comp9431_c0_seq3	247	118-858(-)	gi|405970927|gb|EKC35790.1|	Tubulin--tyrosine ligase-like protein 12 [Crassostrea gigas]	65%	_	_	_	_	_	_	_	None	_
comp37444_c0_seq1	188	3-569(+)	gi|15241656|ref|NP_195817.1|	uncharacterized protein [Arabidopsis thaliana]	100%	GO:0005634	_	_	_	_	_	_	None	_
comp24496_c0_seq1	76	191-418(-)	_	_	_	_	_	_	_	_	_	_	None	_
comp52803_c0_seq1	211	1-633(-)	gi|79313127|ref|NP_001030643.1|	protein ALWAYS EARLY 2 [Arabidopsis thaliana]	100%	GO:0003677;GO:0005515;GO:0005667;GO:0045449;GO:0003700	_	_	_	_	_	_	None	_
comp14554_c0_seq2	420	102-1361(+)	_	_	_	_	_	_	_	_	_	_	None	_
comp1327_c0_seq1	169	1-507(-)	_	_	_	_	_	_	_	_	_	_	None	_
comp890_c0_seq194	3524	526-11097(+)	gi|307197318|gb|EFN78610.1|	Bullous pemphigoid antigen 1, isoforms 6/9/10 [Harpegnathos saltator]	74%	GO:0005488	_	_	_	_	_	_	None	_
comp8221_c0_seq1	107	389-709(-)	_	_	_	_	_	_	_	_	_	_	None	_
comp890_c0_seq45	7114	3-21344(+)	gi|307197318|gb|EFN78610.1|	Bullous pemphigoid antigen 1, isoforms 6/9/10 [Harpegnathos saltator]	72%	_	_	_	_	_	_	_	None	_
comp8540_c0_seq2	243	94-825(+)	gi|391331377|ref|XP_003740123.1|	PREDICTED: uncharacterized protein LOC100905518 [Metaseiulus occidentalis]	64%	_	_	_	_	_	_	_	None	_
comp56297_c0_seq1	66	3-200(+)	_	_	_	_	_	_	_	_	_	_	None	_
comp12432_c0_seq3	204	153-764(-)	gi|30683663|ref|NP_565661.2|	histone deacetylase HDT4 [Arabidopsis thaliana]	100%	GO:0004407;GO:0005730;GO:0009165;GO:0001510;GO:0000118;GO:0030422	3702.AT2G27840.1-P	HDT4; histone deacetylase; Belongs to the plant specific HD2 type proteins; similar to nucle [...]	100.00%	_	_	NOG241399	None	_
comp22923_c0_seq2	82	2-247(-)	gi|195108329|ref|XP_001998745.1|	GI24134 [Drosophila mojavensis]	65%	GO:0009987	_	_	_	_	_	_	K07936	RAN
comp7317_c0_seq3	66	77-274(+)	_	_	_	_	_	_	_	_	_	_	None	_
comp46190_c0_seq1	255	2-766(-)	gi|170036557|ref|XP_001846130.1|	round spermatid basic protein 1 [Culex quinquefasciatus]	58%	_	_	_	_	_	_	_	None	_
comp9032_c0_seq1	612	3-1841(+)	_	_	_	_	_	_	_	_	_	_	None	_
comp7144_c0_seq2	1295	340-4224(+)	gi|332024411|gb|EGI64609.1|	MOG interacting and ectopic P-granules protein 1 [Acromyrmex echinatior]	68%	_	_	_	_	_	_	_	None	_
comp38137_c0_seq1	172	1-519(+)	_	_	_	_	_	_	_	_	_	_	None	_
comp53888_c0_seq1	174	2-523(-)	gi|242021961|ref|XP_002431411.1|	calcium-dependent secretion activator, putative [Pediculus humanus corporis]	94%	GO:0005543	_	_	_	_	_	_	None	_
comp61613_c0_seq1	107	145-465(-)	gi|240254664|ref|NP_182201.4|	RNA-binding (RRM/RBD/RNP motifs) family protein [Arabidopsis thaliana]	100%	GO:1901363;GO:0097159	_	_	_	_	_	_	None	_
comp46797_c0_seq1	150	3-452(-)	gi|2252867|gb|AAB62865.1|	contains region of similarity to beta transducin family [Arabidopsis thaliana]	100%	_	_	_	_	_	_	_	None	_
comp347_c0_seq95	323	1950-2918(-)	gi|114706993|ref|ZP_01439892.1|	hypothetical protein FP2506_03039 [Fulvimarina pelagi HTCC2506]	42%	_	_	_	_	_	_	_	None	_
comp35032_c0_seq1	89	1-267(+)	_	_	_	_	_	_	_	_	_	_	None	_
comp14807_c0_seq1	173	318-836(-)	gi|340726169|ref|XP_003401434.1|	PREDICTED: UPF0368 protein Cxorf26-like [Bombus terrestris]	78%	_	_	_	_	_	_	_	None	_
comp890_c0_seq149	3595	526-11310(+)	gi|321475463|gb|EFX86426.1|	hypothetical protein DAPPUDRAFT_313136 [Daphnia pulex]	75%	GO:0005488	_	_	_	_	_	_	None	_
comp8141_c0_seq5	146	2-439(-)	_	_	_	_	_	_	_	_	_	_	None	_
comp2805_c0_seq15	2004	4124-10135(+)	gi|307167276|gb|EFN60949.1|	Uncharacterized protein KIAA0819 [Camponotus floridanus]	76%	GO:0046872	7955.ENSDARP00000091800	Novel protein Fragment	75.97%	_	KOG1700	_	None	_
comp10656_c0_seq2	473	224-1645(+)	_	_	_	_	_	_	_	_	_	_	None	_
comp1442_c0_seq21	638	1-1917(+)	_	_	_	_	_	_	_	_	_	_	None	_
comp2331_c0_seq1	724	82-2253(+)	gi|326930804|ref|XP_003211531.1|	PREDICTED: hepatocyte growth factor-regulated tyrosine kinase substrate-like, partial [Meleagris gallopavo]	65%	_	_	_	_	_	_	_	K12182	HGS, HRS, VPS27
comp55670_c0_seq1	157	3-473(-)	_	_	_	_	_	_	_	_	_	_	None	_
comp890_c0_seq66	7082	3-21248(+)	gi|307197318|gb|EFN78610.1|	Bullous pemphigoid antigen 1, isoforms 6/9/10 [Harpegnathos saltator]	74%	GO:0005488	_	_	_	_	_	_	None	_
comp69484_c0_seq1	158	3-476(-)	_	_	_	_	_	_	_	_	_	_	None	_
comp5836_c0_seq1	544	2-1633(-)	_	_	_	_	_	_	_	_	_	_	None	_
comp65622_c0_seq1	123	88-456(-)	gi|12321294|gb|AAG50715.1|AC079041_8	unknown protein [Arabidopsis thaliana]	100%	GO:0045298;GO:0051015;GO:0030036;GO:0008017;GO:0009556;GO:0009524;GO:0005819;GO:0009574	_	_	_	_	_	_	None	_
comp1463_c0_seq1	507	847-2367(-)	gi|7510074|pir||T31611	hypothetical protein Y50E8A.g - Caenorhabditis elegans	40%	_	_	_	_	_	_	_	K11238	BNI1
comp8777_c0_seq1	82	2-247(+)	gi|66819001|ref|XP_643160.1|	hypothetical protein DDB_G0276577 [Dictyostelium discoideum AX4]	65%	GO:0097159;GO:1901363;GO:0044267;GO:0016853;GO:0009536	_	_	_	_	_	_	K12735	PPIL4
comp58401_c0_seq1	119	3-359(-)	gi|166846|gb|AAA32857.1|	receptor-like protein kinase [Arabidopsis thaliana]	100%	GO:0005524;GO:0006355;GO:0010363;GO:0004713;GO:0010310;GO:0008270;GO:0005886;GO:0000165;GO:0006612;GO:0009862;GO:0009069;GO:0006468;GO:0035304;GO:0003676;GO:0030246;GO:0009867;GO:0004674;GO:0048544;GO:0009617;GO:0031348	_	_	_	_	_	_	None	_
comp17252_c0_seq2	588	715-2478(+)	gi|326671791|ref|XP_692886.5|	PREDICTED: protein kinase C-binding protein 1 [Danio rerio]	68%	_	_	_	_	_	_	_	None	_
comp2363_c0_seq1	671	3-2018(+)	gi|10636140|emb|CAC10623.1|	gamma-gliadin [Aegilops speltoides]	41%	_	_	_	_	_	_	_	None	_
comp7254_c0_seq1	124	234-605(-)	gi|15239102|ref|NP_199103.1|	sterol carrier protein 2 [Arabidopsis thaliana]	100%	GO:0007031;GO:0032365;GO:0032934;GO:0009845;GO:0005777;GO:0009686;GO:0048608;GO:0006635;GO:0046487;GO:0009507;GO:0009740;GO:0016491	3702.AT5G42890.1-P	SCP2 (STEROL CARRIER PROTEIN 2); oxidoreductase/ sterol carrier; STEROL CARRIER PROTEIN 2 (S [...]	100.00%	_	KOG4170	_	None	_
comp1090_c0_seq10	112	805-1140(+)	gi|328699232|ref|XP_001950095.2|	PREDICTED: spectrin beta chain-like isoform 1 [Acyrthosiphon pisum]	73%	_	_	_	_	_	_	_	K06115	SPTB
comp16718_c0_seq1	402	3-1208(-)	gi|134112007|ref|XP_775539.1|	hypothetical protein CNBE2530 [Cryptococcus neoformans var. neoformans B-3501A]	62%	_	_	_	_	_	_	_	None	_
comp2096_c0_seq2	1994	126-6107(+)	gi|328716042|ref|XP_003245819.1|	PREDICTED: chromodomain-helicase-DNA-binding protein Mi-2 homolog [Acyrthosiphon pisum]	75%	_	7176.CPIJ004665-PA	chromodomain helicase-DNA-binding protein 3	85.59%	COG0553	_	_	K11643	CHD4, MI2B
comp46429_c0_seq1	273	2-823(+)	gi|4508083|gb|AAD21427.1|	Hypothetical protein [Arabidopsis thaliana]	100%	GO:0046872;GO:0007165;GO:0009416;GO:0004871	_	_	_	_	_	_	None	_
comp2096_c0_seq16	1984	126-6077(+)	gi|328716042|ref|XP_003245819.1|	PREDICTED: chromodomain-helicase-DNA-binding protein Mi-2 homolog [Acyrthosiphon pisum]	75%	_	7176.CPIJ004665-PA	chromodomain helicase-DNA-binding protein 3	85.59%	COG0553	_	_	K11643	CHD4, MI2B
comp4060_c0_seq1	95	1-285(-)	gi|30689617|ref|NP_850410.1|	60S ribosomal protein L7-3 [Arabidopsis thaliana]	100%	GO:0009506;GO:0022625;GO:0005774;GO:0042254;GO:0005618;GO:0005730;GO:0005794;GO:0001510;GO:0006412;GO:0003735;GO:0005886;GO:0009507	_	_	_	_	_	_	K02937	RP-L7e, RPL7
comp64300_c0_seq1	107	132-452(-)	gi|116830785|gb|ABK28350.1|	unknown [Arabidopsis thaliana]	99%	GO:0005739	_	_	_	_	_	_	None	_
comp58799_c0_seq1	98	76-369(-)	gi|15231030|ref|NP_190743.1|	uncharacterized protein [Arabidopsis thaliana]	100%	GO:0005634	_	_	_	_	_	_	None	_
comp3504_c2_seq6	979	356-3295(+)	gi|189238490|ref|XP_001809098.1|	PREDICTED: similar to CG31374 CG31374-PB [Tribolium castaneum]	57%	_	_	_	_	_	_	_	None	_
comp63458_c0_seq1	119	2-358(-)	gi|15239942|ref|NP_196797.1|	uncharacterized protein [Arabidopsis thaliana]	100%	GO:0005634;GO:0009723	_	_	_	_	_	_	None	_
comp1101_c0_seq2	1229	1802-5488(-)	gi|350415652|ref|XP_003490707.1|	PREDICTED: hypothetical protein LOC100747732 [Bombus impatiens]	54%	_	_	_	_	_	_	_	None	_
comp28188_c0_seq1	79	1-237(+)	gi|373940161|gb|AEY80033.1|	glutathione S-transferase T1 [Laodelphax striatella]	68%	GO:0016740	_	_	_	_	_	_	K00799	E2.5.1.18, gst
comp36365_c0_seq1	450	2-1351(-)	gi|405951905|gb|EKC19774.1|	Chromosome transmission fidelity protein 18-like protein, partial [Crassostrea gigas]	66%	GO:0043229;GO:0000166;GO:0017111	_	_	_	_	_	_	K11269	CTF18, CHL12
comp1233_c0_seq45	3826	188-11665(+)	gi|328783869|ref|XP_393220.4|	PREDICTED: basement membrane-specific heparan sulfate proteoglycan core protein-like [Apis mellifera]	66%	_	_	_	_	_	_	_	None	_
comp22813_c0_seq3	106	63-380(-)	gi|79595878|ref|NP_850433.2|	uncharacterized protein [Arabidopsis thaliana]	100%	_	_	_	_	_	_	_	None	_
comp1353_c0_seq1	530	112-1701(+)	gi|405964264|gb|EKC29767.1|	Guanine nucleotide-binding protein-like 3-like protein, partial [Crassostrea gigas]	64%	_	_	_	_	_	_	_	K14538	NUG1, GNL3
comp925_c0_seq3	1852	248-5803(+)	gi|332021074|gb|EGI61461.1|	Eukaryotic translation initiation factor 4 gamma 3 [Acromyrmex echinatior]	65%	_	_	_	_	_	_	_	K03260	EIF4G
comp15777_c0_seq3	142	52-477(+)	gi|170072335|ref|XP_001870154.1|	CDK5 regulatory subunit-associated protein 1 [Culex quinquefasciatus]	69%	GO:0043412;GO:0003824;GO:0044710	_	_	_	_	_	_	None	_
comp14418_c0_seq3	761	2-2284(-)	gi|340721059|ref|XP_003398944.1|	PREDICTED: hypothetical protein LOC100648795 [Bombus terrestris]	69%	_	_	_	_	_	_	_	None	_
comp16235_c0_seq2	372	158-1273(-)	gi|15225335|ref|NP_179618.1|	zinc finger CCCH domain-containing protein 21 [Arabidopsis thaliana]	100%	GO:0008270;GO:0005737;GO:0003676	3702.AT2G20280.1-P	zinc finger (CCCH-type) family protein; zinc finger (CCCH-type) family protein; FUNCTIONS IN [...]	100.00%	COG5252	KOG1763	_	None	_
comp2275_c0_seq11	155	2-466(-)	_	_	_	_	_	_	_	_	_	_	None	_
comp2676_c0_seq6	832	3-2498(-)	gi|340503895|gb|EGR30402.1|	hypothetical protein IMG5_133010 [Ichthyophthirius multifiliis]	61%	_	_	_	_	_	_	_	None	_
comp21602_c0_seq1	463	212-1600(+)	gi|15228428|ref|NP_190440.1|	DEK domain-containing chromatin associated protein [Arabidopsis thaliana]	100%	GO:0005634;GO:0010048;GO:0005737	3702.AT3G48710.1-P	unknown protein; EXPRESSED IN: 22 plant structures; EXPRESSED DURING: 13 growth stages; CONT [...]	100.00%	_	KOG2266	_	None	_
comp24301_c0_seq1	151	2-454(-)	_	_	_	_	_	_	_	_	_	_	None	_
comp763_c0_seq37	2573	21-7739(-)	gi|189235752|ref|XP_001807645.1|	PREDICTED: similar to ankyrin 2,3/unc44 [Tribolium castaneum]	81%	GO:0007165	7070.XP_001807645	similar to CG1651-PC, isoform C	84.05%	COG0666	KOG4177	_	K10380	ANK
comp49668_c0_seq1	52	422-577(-)	_	_	_	_	_	_	_	_	_	_	None	_
comp72622_c0_seq1	73	188-409(+)	_	_	_	_	_	_	_	_	_	_	None	_
comp3412_c0_seq6	951	726-3578(+)	gi|332027292|gb|EGI67376.1|	MICAL-like protein 2 [Acromyrmex echinatior]	63%	GO:0046872	_	_	_	_	_	_	None	_
comp16263_c0_seq1	60	312-494(+)	_	_	_	_	_	_	_	_	_	_	None	_
comp1838_c0_seq1	222	277-942(+)	gi|52345920|ref|NP_001005008.1|	charged multivesicular body protein 2a [Xenopus (Silurana) tropicalis]	87%	GO:0031902;GO:0015031	8364.ENSXETP00000041697	Charged multivesicular body protein 2a (Chromatin modifying protein 2a) (CHMP2a); Probable c [...]	92.36%	COG5491	KOG3230	_	K12191	CHMP2A
comp1233_c0_seq39	3963	3-11891(+)	gi|328783869|ref|XP_393220.4|	PREDICTED: basement membrane-specific heparan sulfate proteoglycan core protein-like [Apis mellifera]	66%	_	_	_	_	_	_	_	None	_
comp12454_c0_seq2	200	283-882(+)	gi|42573125|ref|NP_974659.1|	TPX2 (targeting protein for Xklp2) protein family [Arabidopsis thaliana]	100%	GO:0019252;GO:0009736;GO:0005634;GO:0000023;GO:0043085	_	_	_	_	_	_	None	_
comp3102_c0_seq1	343	198-1226(-)	gi|15237008|ref|NP_195270.1|	ankyrin repeat domain-containing protein 2 [Arabidopsis thaliana]	100%	GO:0006457;GO:0005634;GO:0006355;GO:0006094;GO:0006096;GO:0045036;GO:0010228;GO:0009816;GO:0046686;GO:0031359;GO:0009651;GO:0005886	3702.AT4G35450.2-P	AKR2 (ANKYRIN REPEAT-CONTAINING PROTEIN 2); protein binding; Involved in targeting of chloro [...]	100.00%	COG0666	KOG0504	_	None	_
comp18667_c0_seq1	152	188-646(+)	gi|22331138|ref|NP_188367.2|	putative serine/threonine protein kinase [Arabidopsis thaliana]	100%	GO:0004713;GO:0004674;GO:0005524;GO:0006952;GO:0009069;GO:0006468;GO:0005886	_	_	_	_	_	_	None	_
comp39774_c0_seq1	128	1-384(-)	gi|357631484|gb|EHJ78957.1|	hypothetical protein KGM_06923 [Danaus plexippus]	58%	_	_	_	_	_	_	_	None	_
comp763_c0_seq41	2076	1340-7567(-)	gi|189235752|ref|XP_001807645.1|	PREDICTED: similar to ankyrin 2,3/unc44 [Tribolium castaneum]	81%	GO:0007165	7070.XP_001807645	similar to CG1651-PC, isoform C	84.05%	COG0666	KOG4177	_	K10380	ANK
comp2553_c0_seq2	183	804-1352(-)	gi|193591702|ref|XP_001944072.1|	PREDICTED: hypothetical protein LOC100165703 isoform 2 [Acyrthosiphon pisum]	70%	_	_	_	_	_	_	_	None	_
comp15301_c0_seq2	362	78-1163(-)	gi|307187788|gb|EFN72754.1|	hypothetical protein EAG_06114 [Camponotus floridanus]	93%	GO:0005622;GO:0008270;GO:0003676	_	_	_	_	_	_	None	_
comp743_c0_seq9	1140	780-4199(+)	gi|332024795|gb|EGI64983.1|	Reticulocyte-binding protein 2-like protein a [Acromyrmex echinatior]	73%	_	_	_	_	_	_	_	None	_
comp47188_c0_seq1	156	1-471(+)	_	_	_	_	_	_	_	_	_	_	None	_
comp763_c0_seq1	3633	2637-13535(-)	_	_	_	_	_	_	_	_	_	_	None	_
comp890_c0_seq94	7024	3-21074(+)	gi|307197318|gb|EFN78610.1|	Bullous pemphigoid antigen 1, isoforms 6/9/10 [Harpegnathos saltator]	72%	GO:0005488	_	_	_	_	_	_	None	_
comp69065_c0_seq1	131	2-394(+)	_	_	_	_	_	_	_	_	_	_	None	_
comp26567_c0_seq1	157	1-471(-)	gi|15234667|ref|NP_194749.1|	vernalization5/VIN3-like protein [Arabidopsis thaliana]	100%	GO:0009506;GO:0048587;GO:0035064;GO:0010090;GO:0045010;GO:0007155;GO:0031519;GO:0048765;GO:0071555;GO:0016926;GO:0050665;GO:0009793	_	_	_	_	_	_	None	_
comp740_c1_seq1	296	1-888(-)	gi|240256475|ref|NP_201137.5|	nuclear protein X1 [Arabidopsis GTE10_ARATH RecName: Full=Transcription factor GTE10; AltName: Full=Bromodomain-containing protein GTE	100%	_	3702.AT5G63320.1-P	unknown protein; FUNCTIONS IN: molecular_function unknown; INVOLVED IN: biological_process u [...]	100.00%	_	KOG1474	_	None	_
comp27889_c0_seq1	772	228-2543(-)	gi|30689185|ref|NP_194916.2|	uncharacterized protein [Arabidopsis thaliana]	100%	GO:0005634;GO:0031048;GO:0009630;GO:0005829;GO:0007062;GO:0006312;GO:0009560;GO:0045132;GO:0009507	_	_	_	_	_	_	None	_
comp49566_c0_seq1	269	3-809(-)	gi|9758061|dbj|BAB08640.1|	unnamed protein product [Arabidopsis thaliana]	100%	_	_	_	_	_	_	_	None	_
comp5179_c0_seq2	235	790-1494(-)	gi|307171067|gb|EFN63110.1|	Uncharacterized protein C11orf46-like protein [Camponotus floridanus]	58%	_	_	_	_	_	_	_	None	_
comp58465_c0_seq1	153	2-460(-)	_	_	_	_	_	_	_	_	_	_	None	_
comp5430_c0_seq1	933	107-2905(+)	gi|147904832|ref|NP_001079708.1|	UTP6, small subunit (SSU) processome component, homolog [Xenopus laevis]	56%	_	_	_	_	_	_	_	K14557	UTP6
comp925_c0_seq5	1624	470-5341(+)	gi|405966738|gb|EKC31981.1|	Eukaryotic translation initiation factor 4 gamma 3 [Crassostrea gigas]	51%	_	_	_	_	_	_	_	K03260	EIF4G
comp890_c0_seq155	3585	526-11280(+)	gi|321475463|gb|EFX86426.1|	hypothetical protein DAPPUDRAFT_313136 [Daphnia pulex]	75%	GO:0005488	_	_	_	_	_	_	None	_
comp1640_c0_seq4	644	205-2136(+)	gi|321461064|gb|EFX72099.1|	hypothetical protein DAPPUDRAFT_216229 [Daphnia pulex]	70%	_	_	_	_	_	_	_	None	_
comp52064_c0_seq1	229	1-690(+)	gi|348544877|ref|XP_003459907.1|	PREDICTED: vacuolar protein sorting-associated protein 54 [Oreochromis niloticus]	71%	GO:0044707;GO:0009987	_	_	_	_	_	_	None	_
comp2224_c0_seq1	6394	1-19182(-)	gi|15425681|dbj|BAB64297.1|	I-connectin [Procambarus clarkii]	80%	_	_	_	_	_	_	_	None	_
comp7237_c0_seq1	202	92-700(+)	_	_	_	_	_	_	_	_	_	_	None	_
comp4447_c0_seq1	332	308-1303(+)	gi|260829227|ref|XP_002609563.1|	hypothetical protein BRAFLDRAFT_270300 [Branchiostoma floridae]	80%	GO:0004616;GO:0019521;GO:0008442;GO:0051287;GO:0006574;GO:0006098;GO:0006552;GO:0005739;GO:0006550	7739.JGI270300	hypothetical protein	83.62%	COG2084	KOG0409	_	K00020	E1.1.1.31, mmsB
comp45047_c0_seq1	188	2-565(-)	gi|405972680|gb|EKC37436.1|	Isoleucyl-tRNA synthetase, mitochondrial [Crassostrea gigas]	73%	GO:0006412;GO:0005739;GO:0016874	_	_	_	_	_	_	K01870	IARS, ileS
comp19476_c0_seq4	162	2-490(+)	gi|10177363|dbj|BAB10654.1|	myosin heavy chain-like protein [Arabidopsis thaliana]	100%	_	_	_	_	_	_	_	None	_
comp845_c0_seq7	2769	1844-10150(-)	gi|390339868|ref|XP_794644.3|	PREDICTED: afadin [Strongylocentrotus purpuratus]	45%	GO:0016772	_	_	_	_	_	_	K05702	AF6, MLLT4
comp16866_c0_seq1	1988	1-5964(-)	gi|195023816|ref|XP_001985752.1|	GH20976 [Drosophila grimshawi]	54%	_	_	_	_	_	_	_	None	_
comp16985_c0_seq4	120	69-431(+)	gi|15234331|ref|NP_192921.1|	phospholipase D gamma 3 [Arabidopsis thaliana]	90%	GO:0009395;GO:0010044;GO:0046470;GO:0070290;GO:0005546;GO:0006643;GO:0009816;GO:0006979;GO:0004630;GO:0005515;GO:0005509;GO:0005886;GO:0009793	_	_	_	_	_	_	K01115	E3.1.4.4, PLD
comp25315_c0_seq1	161	2-484(-)	gi|157138605|ref|XP_001664275.1|	serine/threonine protein kinase [Aedes aegypti]	56%	_	_	_	_	_	_	_	K08802	SNRK
comp1089_c0_seq1	118	765-1118(-)	gi|291224549|ref|XP_002732266.1|	PREDICTED: Small Nuclear Ribonucleoprotein family member (snr-4)-like [Saccoglossus kowalevskii]	86%	GO:0005654;GO:0071013;GO:0003676;GO:0005515;GO:0030532;GO:0005829;GO:0005689;GO:0000245;GO:0034660;GO:0000387	8364.ENSXETP00000004638	MGC89748 protein	83.78%	COG1958	_	_	K11096	SNRPD2, SMD2
comp33722_c0_seq1	189	219-788(+)	gi|123858774|ref|NP_001074175.1|	TATA-binding protein-associated factor 172 [Mus musculus]	71%	GO:1901363;GO:0097159	_	_	_	_	_	_	K15192	BTAF1, MOT1
comp16445_c0_seq2	134	43-447(+)	gi|321473863|gb|EFX84829.1|	hypothetical protein DAPPUDRAFT_46385 [Daphnia pulex]	77%	_	_	_	_	_	_	_	None	_
comp4397_c0_seq2	488	216-1679(-)	gi|321462130|gb|EFX73155.1|	hypothetical protein DAPPUDRAFT_325390 [Daphnia pulex]	91%	GO:0006614;GO:0006184;GO:0005525;GO:0048500;GO:0003924;GO:0008312	_	_	_	_	_	_	K03106	SRP54, ffh
comp33743_c0_seq1	136	2-412(+)	_	_	_	_	_	_	_	_	_	_	None	_
comp20071_c0_seq1	269	1-807(+)	_	_	_	_	_	_	_	_	_	_	None	_
comp37056_c0_seq1	446	2-1339(-)	gi|91089923|ref|XP_972937.1|	PREDICTED: similar to golgi associated, gamma adaptin ear containing, ARF binding protein 1 [Tribolium castaneum]	64%	GO:0006810;GO:0044444	_	_	_	_	_	_	K12404	GGA
comp2805_c0_seq4	1780	4274-9613(+)	gi|350426821|ref|XP_003494553.1|	PREDICTED: hypothetical protein LOC100744389 [Bombus impatiens]	47%	_	_	_	_	_	_	_	None	_
comp26897_c0_seq3	696	1-2088(-)	_	_	_	_	_	_	_	_	_	_	None	_
comp459_c0_seq2	2235	783-7487(+)	gi|334724440|ref|NP_001229316.1|	filamin-like [Apis mellifera]	81%	GO:0003779	121224.XP_002423351	Filamin-C, putative	87.81%	_	KOG0518	_	K04437	FLNA
comp6240_c0_seq1	94	66-347(-)	gi|194741246|ref|XP_001953100.1|	GF17382 [Drosophila ananassae]	66%	_	_	_	_	_	_	_	K09659	DPM3
comp6284_c0_seq1	643	77-2005(-)	gi|335310117|ref|XP_001926809.2|	PREDICTED: protein RRP5 homolog [Sus scrofa]	62%	GO:0006396;GO:0005622	_	_	_	_	_	_	K14792	RRP5, PDCD11
comp963_c0_seq2	154	3-464(-)	gi|260794975|ref|XP_002592482.1|	hypothetical protein BRAFLDRAFT_68970 [Branchiostoma floridae]	64%	_	_	_	_	_	_	_	None	_
comp11853_c0_seq1	321	3-965(+)	_	_	_	_	_	_	_	_	_	_	None	_
comp27786_c0_seq2	67	117-317(+)	gi|221117645|ref|XP_002164967.1|	PREDICTED: similar to Outer dense fiber protein 3 [Hydra magnipapillata]	63%	_	_	_	_	_	_	_	None	_
comp17023_c0_seq3	132	3-398(-)	_	_	_	_	_	_	_	_	_	_	None	_
comp890_c0_seq220	3470	526-10935(+)	gi|307197318|gb|EFN78610.1|	Bullous pemphigoid antigen 1, isoforms 6/9/10 [Harpegnathos saltator]	72%	GO:0005488	_	_	_	_	_	_	None	_
comp32867_c0_seq1	122	2-367(+)	gi|18399596|ref|NP_566423.1|	protein ELC [Arabidopsis thaliana]	100%	GO:0005634;GO:0005770;GO:0010091;GO:0000813;GO:0043130;GO:0006464;GO:0010200;GO:0051301;GO:0016881;GO:0015031;GO:0005769	_	_	_	_	_	_	K12183	TSG101, STP22, VPS23
comp1990_c0_seq1	190	191-760(-)	_	_	_	_	_	_	_	_	_	_	None	_
comp30032_c0_seq1	133	88-486(-)	_	_	_	_	_	_	_	_	_	_	None	_
comp71853_c0_seq1	171	3-518(+)	_	_	_	_	_	_	_	_	_	_	None	_
comp26137_c0_seq3	172	3-521(+)	gi|307185233|gb|EFN71360.1|	Probable E3 ubiquitin-protein ligase MYCBP2 [Camponotus floridanus]	79%	GO:0016874	7070.XP_971508	highwire	79.75%	COG5184	_	_	K10693	MYCBP2, PAM
comp813_c0_seq1	197	209-799(-)	gi|47551095|ref|NP_999722.1|	histone H1-delta [Strongylocentrotus purpuratus]	62%	_	7668.P15870	Histone H1-delta; Histones H1 are necessary for the condensation of nucleosome chains into h [...]	80.82%	_	KOG4012	_	K11275	H1_5
comp74507_c0_seq1	91	128-400(-)	gi|387017958|gb|AFJ51097.1|	ras-related protein Rab-24-like [Crotalus adamanteus]	71%	GO:0005515;GO:0007264;GO:0005739;GO:0005525;GO:0015031;GO:0005776	_	_	_	_	_	_	K07912	RAB24
comp12845_c0_seq2	134	191-592(-)	gi|321477636|gb|EFX88594.1|	hypothetical protein DAPPUDRAFT_191081 [Daphnia pulex]	61%	_	_	_	_	_	_	_	None	_
comp4408_c0_seq1	192	1-579(+)	gi|15241844|ref|NP_198206.1|	Luminal-binding protein 1 [Arabidopsis thaliana]	100%	GO:0005788;GO:0005524;GO:0034976;GO:0005730;GO:0005829;GO:0010197;GO:0005886;GO:0009507;GO:0006457;GO:0009506;GO:0016592;GO:0030433;GO:0009408;GO:0005774;GO:0046686;GO:0005618;GO:0005794	_	_	_	_	_	_	K09490	HSPA5, BIP
comp8852_c0_seq1	404	3-1214(+)	gi|260828540|ref|XP_002609221.1|	hypothetical protein BRAFLDRAFT_125969 [Branchiostoma floridae]	84%	GO:0046872;GO:0051539;GO:0005739;GO:0009249;GO:0009107;GO:0016992	7739.JGI125969	hypothetical protein	84.94%	COG0320	KOG2672	_	K03644	lipA
comp645_c0_seq1	706	3857-5974(-)	gi|340721775|ref|XP_003399290.1|	PREDICTED: ubiquitin carboxyl-terminal hydrolase calypso-like [Bombus terrestris]	68%	GO:0006511;GO:0016579;GO:0005622;GO:0004221	_	_	_	_	_	_	K08588	BAP1, UCHL2
comp51259_c0_seq1	205	1-615(-)	gi|300796458|ref|NP_001178973.1|	TRAF3-interacting protein 1 [Bos taurus]	54%	_	_	_	_	_	_	_	None	_
comp10046_c0_seq1	105	89-403(-)	gi|318241756|ref|NP_001187981.1|	PCNA-associated factor [Ictalurus punctatus]	57%	_	_	_	_	_	_	_	None	_
comp51144_c0_seq1	69	243-449(+)	_	_	_	_	_	_	_	_	_	_	None	_
comp2738_c0_seq1	358	149-1222(-)	gi|15238039|ref|NP_199532.1|	hyaluronan / mRNA binding-like protein [Arabidopsis thaliana]	100%	GO:0003723;GO:0006164;GO:0009220;GO:0005886;GO:0005737	3702.AT5G47210.1-P	nuclear RNA-binding protein, putative; nuclear RNA-binding protein, putative; FUNCTIONS IN: [...]	100.00%	_	KOG2945	_	K13199	SERBP1
comp1757_c0_seq14	344	3625-4656(+)	gi|157126301|ref|XP_001654583.1|	latent nuclear antigen, putative [Aedes aegypti]	61%	_	_	_	_	_	_	_	K15193	SPTY2D1, SPT2
comp74722_c0_seq1	112	3-338(+)	gi|15238564|ref|NP_200800.1|	cysteine/histidine-rich C1 domain-containing protein [Arabidopsis thaliana]	96%	GO:0005634;GO:0020037;GO:0019992;GO:0035556;GO:0055114;GO:0010224;GO:0005737;GO:0047134;GO:0008270	_	_	_	_	_	_	None	_
comp17414_c0_seq1	151	136-588(-)	_	_	_	_	_	_	_	_	_	_	None	_
comp8004_c0_seq1	744	95-2326(-)	gi|348519996|ref|XP_003447515.1|	PREDICTED: poly [ADP-ribose]	73%	_	7955.ENSDARP00000103156	LOC100007906 protein Fragment	75.81%	_	KOG1037	_	K10798	PARP
comp41533_c0_seq1	141	2-427(+)	_	_	_	_	_	_	_	_	_	_	None	_
comp67291_c0_seq1	60	2-181(-)	gi|42569377|ref|NP_180289.3|	serine/threonine-protein phosphatase BSL3 [Arabidopsis thaliana]	100%	GO:0008287;GO:0005634;GO:0005506;GO:0005829;GO:0006470;GO:0005886;GO:0004722;GO:0030145	_	_	_	_	_	_	None	_
comp343_c0_seq1	216	304-951(-)	gi|346405317|gb|AEO23963.1|	Ran protein [Penaeus monodon]	100%	GO:0006886;GO:0006913;GO:0006184;GO:0007264;GO:0005622;GO:0005525;GO:0003924	7460.XP_393761	GTP-binding nuclear protein Ran	97.04%	COG1100	KOG0096	_	K07936	RAN
comp52610_c0_seq1	144	2-436(+)	_	_	_	_	_	_	_	_	_	_	None	_
comp4205_c0_seq2	644	72-2003(+)	gi|357607075|gb|EHJ65345.1|	hypothetical protein KGM_03830 [Danaus plexippus]	60%	_	_	_	_	_	_	_	K13165	SFRS12
comp13823_c0_seq7	457	171-1541(+)	gi|291236887|ref|XP_002738372.1|	PREDICTED: methyl-CpG binding domain protein 4-like [Saccoglossus kowalevskii]	50%	_	_	_	_	_	_	_	None	_
comp11275_c0_seq2	316	174-1121(-)	gi|145351540|ref|NP_194987.2|	copper ion binding protein [Arabidopsis thaliana]	100%	GO:0005759;GO:0005634;GO:0005829	3702.AT4G32610.1-P	unknown protein; unknown protein; LOCATED IN: mitochondrial matrix; BEST Arabidopsis thalian [...]	100.00%	_	KOG2536	_	None	_
comp27070_c0_seq1	255	98-865(+)	gi|18413422|ref|NP_567374.1|	uncharacterized protein [Arabidopsis thaliana]	100%	GO:0010103;GO:0016556	_	_	_	_	_	_	None	_
comp1962_c0_seq1	818	352-2805(+)	gi|307193253|gb|EFN76144.1|	Protein CASC3 [Harpegnathos saltator]	62%	_	_	_	_	_	_	_	K14323	CASC3, MLN51
comp23932_c0_seq1	217	3-653(-)	gi|307199469|gb|EFN80082.1|	Small subunit processome component 20-like protein [Harpegnathos saltator]	57%	_	_	_	_	_	_	_	K14772	UTP20
comp6818_c0_seq2	115	1-345(-)	gi|3150410|gb|AAC16962.1|	putative unknown protein, leucine-rich repeat [Arabidopsis thaliana]	100%	_	_	_	_	_	_	_	None	_
comp22688_c0_seq1	412	543-1778(-)	gi|22328624|ref|NP_193166.2|	ribonucleoprotein 1 [Arabidopsis ribonucleoprotein 1 [Arabidopsis thaliana]	100%	GO:0000166;GO:0003676	3702.AT4G14300.1-P	heterogeneous nuclear ribonucleoprotein, putative / hnRNP, putative; heterogeneous nuclear r [...]	100.00%	COG0724	KOG4205	_	K14411	MSI
comp14772_c0_seq1	206	124-741(-)	gi|30679640|ref|NP_187241.2|	neurofilament protein-related protein [Arabidopsis thaliana]	100%	_	3694.estExt_fgenesh4_pg.C_1310019	hypothetical protein	80.95%	_	KOG1181	_	None	_
comp32470_c0_seq1	217	3-656(+)	_	_	_	_	_	_	_	_	_	_	None	_
comp890_c0_seq229	3522	526-11091(+)	gi|189239227|ref|XP_973767.2|	PREDICTED: similar to kakapo [Tribolium castaneum]	74%	GO:0005488	_	_	_	_	_	_	None	_
comp6062_c0_seq2	395	1345-2529(-)	gi|357627678|gb|EHJ77294.1|	stathmin [Danaus plexippus]	61%	_	_	_	_	_	_	_	None	_
comp5063_c0_seq1	247	117-857(+)	gi|296220985|ref|XP_002756563.1|	PREDICTED: copper homeostasis protein cutC homolog [Callithrix jacchus]	66%	GO:0005730;GO:0016235;GO:0005507;GO:0051262;GO:0005737	_	_	_	_	_	_	K06201	cutC
comp2210_c0_seq1	153	268-726(+)	gi|18407594|ref|NP_564795.1|	Vacuolar calcium-binding protein-like protein [Arabidopsis thaliana]	100%	GO:0046686;GO:0008152;GO:0009651;GO:0006816;GO:0007030	3702.AT1G62480.1-P	vacuolar calcium-binding protein-related; vacuolar calcium-binding protein-related; INVOLVED [...]	100.00%	_	_	NOG264561	None	_
comp43829_c0_seq1	175	1-525(-)	_	_	_	_	_	_	_	_	_	_	None	_
comp890_c0_seq8	7185	3-21557(+)	gi|307169992|gb|EFN62471.1|	Bullous pemphigoid antigen 1, isoforms 6/9/10 [Camponotus floridanus]	73%	GO:0005488	_	_	_	_	_	_	None	_
comp29154_c0_seq1	219	3-659(-)	_	_	_	_	_	_	_	_	_	_	None	_
comp9696_c0_seq2	683	1-2052(+)	_	_	_	_	_	_	_	_	_	_	None	_
comp75401_c0_seq1	140	1-423(+)	gi|15226918|ref|NP_181061.1|	histone-lysine N-methyltransferase, H3 lysine-9 specific SUVH5 [Arabidopsis thaliana]	100%	GO:0010216;GO:0042393;GO:0031048;GO:0016567;GO:0009640;GO:0051567;GO:0045893;GO:0000085;GO:0010200;GO:0008270;GO:0016579;GO:0018024;GO:0005634;GO:0005694;GO:0010388;GO:0006346;GO:0006554;GO:0007062;GO:0045132	_	_	_	_	_	_	None	_
comp40709_c0_seq1	163	1-489(-)	_	_	_	_	_	_	_	_	_	_	None	_
comp3163_c0_seq1	268	667-1470(+)	gi|321467521|gb|EFX78511.1|	hypothetical protein DAPPUDRAFT_198005 [Daphnia pulex]	59%	_	_	_	_	_	_	_	None	_
comp62149_c0_seq1	169	3-509(-)	_	_	_	_	_	_	_	_	_	_	None	_
comp40835_c0_seq1	619	3-1862(+)	gi|30690027|ref|NP_849563.1|	SWI/SNF complex subunit SWI3D [Arabidopsis thaliana]	100%	GO:0003677;GO:0000785;GO:0005667;GO:0003682;GO:0008270;GO:0045449;GO:0003700	_	_	_	_	_	_	K11649	SMARCC
comp46537_c0_seq1	198	3-596(-)	gi|15228349|ref|NP_187676.1|	uncharacterized protein [Arabidopsis thaliana]	100%	GO:0016973;GO:0006997;GO:0005643;GO:0034399;GO:0005515	_	_	_	_	_	_	None	_
comp21646_c0_seq1	535	194-1798(+)	gi|321478938|gb|EFX89894.1|	DNA primase-like protein [Daphnia pulex]	71%	GO:0000722;GO:0005654;GO:0006269;GO:0000082;GO:0006270;GO:0032201;GO:0006271;GO:0000216;GO:0000084	_	_	_	_	_	_	K02685	PRI2
comp52796_c0_seq2	119	1-357(+)	gi|79313135|ref|NP_001030647.1|	uncharacterized protein [Arabidopsis thaliana]	100%	GO:0016020;GO:0005634;GO:0005739	_	_	_	_	_	_	None	_
comp51394_c0_seq1	137	2-412(-)	_	_	_	_	_	_	_	_	_	_	None	_
comp1233_c0_seq77	342	171-1199(+)	gi|340729804|ref|XP_003403185.1|	PREDICTED: LOW QUALITY PROTEIN: basement membrane-specific heparan sulfate proteoglycan core protein-like [Bombus terrestris]	57%	_	_	_	_	_	_	_	None	_
comp73447_c0_seq1	96	140-427(-)	gi|15237380|ref|NP_197163.1|	myb domain protein 43 [Arabidopsis AF175990_1 putative transcription factor [Arabidopsis thaliana]	100%	GO:0010413;GO:0003677;GO:0000785;GO:0006355;GO:2000652;GO:0009737;GO:0005667;GO:0003682;GO:0045492;GO:0045449;GO:0003700	_	_	_	_	_	_	K09422	MYBP
comp67646_c0_seq1	144	3-437(+)	gi|385137156|ref|NP_001245232.1|	kinectin 1 (kinesin receptor) [Sus scrofa]	100%	GO:0007018;GO:0005783;GO:0019894;GO:0005871	_	_	_	_	_	_	None	_
comp2876_c0_seq1	323	168-1136(-)	gi|154152075|ref|NP_001093831.1|	uncharacterized protein LOC514011 [Bos taurus]	59%	GO:0016020;GO:0009056;GO:0009615;GO:0007568	_	_	_	_	_	_	None	_
comp15931_c0_seq1	1456	553-4920(+)	gi|10178157|dbj|BAB11602.1|	unnamed protein product [Arabidopsis thaliana]	100%	_	29760.GSVIVG00020671001	SubName: Full=Chromosome chr14 scaffold_21, whole genome shotgun sequence;	80.00%	_	KOG1181	_	None	_
comp1753_c0_seq1	424	1847-3118(-)	gi|52345862|ref|NP_001004975.1|	suppression of tumorigenicity 13 (colon carcinoma) (Hsp70 interacting protein) [Xenopus (Silurana) suppression of tumorigenicity	67%	GO:0070389;GO:0042802;GO:0051260;GO:0051087;GO:0061084;GO:0019904;GO:0051082;GO:0005829;GO:0043234;GO:0030544;GO:0032403;GO:0032564	28377.ENSACAP00000005180	annotation not avaliable	84.04%	COG0457	KOG1308	_	K09560	ST13
comp704_c0_seq2	167	153-653(-)	gi|15223217|ref|NP_174525.1|	glycine cleavage system H protein [Arabidopsis thaliana]	100%	GO:0009657;GO:0005960;GO:0042742;GO:0019464;GO:0009749;GO:0010207;GO:0005739;GO:0009507;GO:0043085;GO:0005634;GO:0009814;GO:0009409;GO:0006566;GO:0006364;GO:0009579;GO:0006563;GO:0004375;GO:0009744;GO:0006098;GO:0010103;GO:0019344;GO:0009697;GO:0009853	3702.AT1G32470.1-P	glycine cleavage system H protein, mitochondrial, putative; glycine cleavage system H protei [...]	100.00%	COG0509	KOG3373	_	K02437	gcvH
comp10415_c0_seq1	274	2-823(+)	gi|317419960|emb|CBN81996.1|	Serine/threonine-protein kinase OSR1 [Dicentrarchus labrax]	61%	GO:0000287;GO:0005524;GO:0009069;GO:0006468;GO:0006979;GO:0007243;GO:0005515;GO:0004674	_	_	_	_	_	_	K08835	OXSR1, OSR1
comp4380_c0_seq9	723	398-2566(+)	gi|345480965|ref|XP_001607079.2|	PREDICTED: hypothetical protein LOC100123436 [Nasonia vitripennis]	54%	_	_	_	_	_	_	_	K06084	LMO7, FBXO20
comp890_c0_seq227	3526	526-11103(+)	gi|189239227|ref|XP_973767.2|	PREDICTED: similar to kakapo [Tribolium castaneum]	74%	GO:0005488	_	_	_	_	_	_	None	_
comp1090_c0_seq1	2432	206-7501(+)	gi|321455885|gb|EFX67006.1|	hypothetical protein DAPPUDRAFT_218819 [Daphnia pulex]	89%	GO:0003779;GO:0008091;GO:0005200;GO:0005543	7460.XP_395212	beta spectrin	94.54%	COG5069	_	_	K06115	SPTB
comp4180_c0_seq1	196	3-593(+)	gi|307172396|gb|EFN63862.1|	hypothetical protein EAG_10292 [Camponotus floridanus]	56%	_	_	_	_	_	_	_	None	_
comp16029_c0_seq1	573	190-1911(+)	_	_	_	_	_	_	_	_	_	_	None	_
comp5339_c0_seq2	398	1-1194(+)	gi|170043421|ref|XP_001849386.1|	transcription factor IIIB 90 kDa subunit [Culex quinquefasciatus]	59%	GO:0006351	_	_	_	_	_	_	K15196	BRF1, GTF3B
comp30826_c0_seq1	375	1-1125(+)	gi|296196136|ref|XP_002745695.1|	PREDICTED: protein lin-54 homolog isoform 1 [Callithrix jacchus]	67%	GO:0009987	8364.ENSXETP00000000785	lin-54 homolog (C. elegans); Component of the DREAM complex, a multiprotein complex that can [...]	88.03%	_	KOG1171	_	None	_
comp5441_c0_seq1	555	684-2348(-)	gi|91085705|ref|XP_972760.1|	PREDICTED: similar to UBX domain containing 2 [Tribolium castaneum]	58%	GO:0043231	_	_	_	_	_	_	None	_
comp4537_c0_seq2	371	80-1192(+)	gi|380013748|ref|XP_003690911.1|	PREDICTED: uncharacterized protein LOC100863393 [Apis florea]	44%	GO:0009987	_	_	_	_	_	_	K06220	WASF
comp4369_c0_seq1	658	168-2141(-)	gi|195374664|ref|XP_002046123.1|	GJ12690 [Drosophila virilis]	76%	GO:0004712;GO:0004674;GO:0005524;GO:0009069;GO:0006468	7244.FBpp0227107	GJ12690	86.20%	COG0515	_	_	K08827	PRPF4B
comp74525_c0_seq1	140	1-423(+)	gi|42571895|ref|NP_974038.1|	cysteine synthase A [Arabidopsis cysteine synthase A [Arabidopsis thaliana]	100%	GO:0006535;GO:0004124;GO:0016740;GO:0030170;GO:0009333;GO:0048573	4558.Sb01g042815.1	annotation not avaliable	94.79%	COG0031	KOG1481	_	K01738	cysK
comp69206_c0_seq1	131	2-394(-)	gi|15238848|ref|NP_199605.1|	uncharacterized protein [Arabidopsis thaliana]	100%	GO:0005634	_	_	_	_	_	_	None	_
comp347_c0_seq49	502	1957-3462(-)	gi|345523050|gb|AEO00784.1|	Z-band PDZ-motif protein 52 isoform 6 [Drosophila melanogaster]	67%	GO:0008270	_	_	_	_	_	_	None	_
comp26338_c0_seq1	318	2-955(+)	gi|291233437|ref|XP_002736661.1|	PREDICTED: MGC83996 protein-like [Saccoglossus kowalevskii]	71%	GO:0003824	_	_	_	_	_	_	K02318	COASY
comp2224_c0_seq24	564	1403-3094(-)	_	_	_	_	_	_	_	_	_	_	None	_
comp1417_c0_seq8	154	1293-1754(+)	gi|242012737|ref|XP_002427084.1|	triadin, putative [Pediculus humanus corporis]	62%	_	_	_	_	_	_	_	K11422	SETD1, SET1
comp20503_c0_seq1	153	105-563(-)	gi|195489863|ref|XP_002092918.1|	GE11400 [Drosophila yakuba]	72%	_	7245.FBpp0256410	GE11400	80.36%	COG2105	_	_	None	_
comp71558_c0_seq1	120	2-364(+)	gi|357620632|gb|EHJ72764.1|	hypothetical protein KGM_17488 [Danaus plexippus]	61%	_	_	_	_	_	_	_	None	_
comp2150_c0_seq1	129	23-409(-)	_	_	_	_	_	_	_	_	_	_	None	_
comp5208_c0_seq1	274	3-824(-)	gi|358344028|ref|XP_003636096.1|	hypothetical protein MTR_027s0011 [Medicago truncatula]	42%	_	_	_	_	_	_	_	None	_
comp1918_c1_seq4	413	475-1713(-)	_	_	_	_	_	_	_	_	_	_	None	_
comp16247_c0_seq1	1295	349-4233(-)	gi|42563275|ref|NP_177807.3|	translation initiation factor eIF-5B [Arabidopsis thaliana]	100%	GO:0000166	3702.AT1G76810.1-P	eukaryotic translation initiation factor 2 family protein / eIF-2 family protein; eukaryotic [...]	100.00%	COG0532	KOG1144	_	K03243	EIF5B
comp24238_c0_seq1	137	3-413(-)	_	_	_	_	_	_	_	_	_	_	None	_
comp707_c0_seq5	369	342-1448(-)	gi|321456851|gb|EFX67949.1|	hypothetical protein DAPPUDRAFT_330569 [Daphnia pulex]	43%	_	_	_	_	_	_	_	None	_
comp1233_c0_seq71	654	143-2107(+)	gi|242005391|ref|XP_002423552.1|	predicted protein [Pediculus humanus corporis]	53%	GO:0006810;GO:0044699;GO:0005515;GO:0050789	_	_	_	_	_	_	K04550	LRP1, CD91
comp890_c0_seq215	3484	526-10977(+)	gi|307197318|gb|EFN78610.1|	Bullous pemphigoid antigen 1, isoforms 6/9/10 [Harpegnathos saltator]	74%	GO:0005488	_	_	_	_	_	_	None	_
comp813_c0_seq2	169	209-715(-)	gi|47551095|ref|NP_999722.1|	histone H1-delta [Strongylocentrotus purpuratus]	64%	_	7668.P15870	Histone H1-delta; Histones H1 are necessary for the condensation of nucleosome chains into h [...]	80.82%	_	KOG4012	_	K11275	H1_5
comp54634_c0_seq1	134	3-404(+)	_	_	_	_	_	_	_	_	_	_	None	_
comp23021_c0_seq1	101	238-540(-)	gi|346470245|gb|AEO34967.1|	hypothetical protein [Amblyomma maculatum]	100%	GO:0006397;GO:0043928;GO:0003723;GO:0006364;GO:0008033;GO:0005515;GO:0030532;GO:0005829;GO:0008380	51511.ENSCSAVP00000003476	annotation not avaliable	98.57%	COG1958	KOG1783	_	K12625	LSM6
comp4454_c0_seq1	126	2-379(+)	_	_	_	_	_	_	_	_	_	_	None	_
comp7962_c0_seq1	430	2-1291(-)	gi|189237363|ref|XP_970443.2|	PREDICTED: similar to kismet CG3696-PA [Tribolium castaneum]	80%	GO:0003677;GO:0005634;GO:0005524;GO:0000785;GO:0003682;GO:0004386	_	_	_	_	_	_	K14437	CHD7
comp8087_c0_seq1	620	204-2063(-)	gi|405957981|gb|EKC24155.1|	SUMO-activating enzyme subunit 2 [Crassostrea gigas]	81%	GO:0016925;GO:0005515;GO:0000166;GO:0019948	7460.XP_392715	Smt3 activating enzyme 2	80.51%	COG0476	_	_	K10685	UBLE1B, SAE2, UBA2
comp51749_c0_seq1	177	1-534(+)	gi|321473867|gb|EFX84833.1|	hypothetical protein DAPPUDRAFT_314368 [Daphnia pulex]	79%	GO:0006508;GO:0004222;GO:0008270	_	_	_	_	_	_	K06059	ADAM17, TACE
comp936_c0_seq1	177	2123-2653(-)	gi|332374154|gb|AEE62218.1|	unknown [Dendroctonus ponderosae]	81%	GO:0019464;GO:0005960	7425.XP_001599216	similar to glycine cleavage system h protein	81.74%	COG0509	KOG3373	_	K02437	gcvH
comp62801_c0_seq1	196	2-592(+)	gi|311254429|ref|XP_003125839.1|	PREDICTED: ankyrin repeat domain-containing protein 35 [Sus scrofa]	100%	_	_	_	_	_	_	_	None	_
comp4889_c0_seq1	824	555-3026(-)	gi|322778821|gb|EFZ09237.1|	hypothetical protein SINV_07840 [Solenopsis invicta]	61%	_	7460.XP_393282	similar to CG6995-PA, isoform A	89.74%	_	KOG4661	_	None	_
comp347_c0_seq41	323	2622-3590(-)	gi|114706993|ref|ZP_01439892.1|	hypothetical protein FP2506_03039 [Fulvimarina pelagi HTCC2506]	42%	_	_	_	_	_	_	_	None	_
comp17_c0_seq10	285	1033-1887(-)	gi|14285796|sp|O44119.1|TPM_HOMAM	RecName: Full=Tropomyosin; AltName: Allergen=Hom a 1 slow tropomyosin isoform [Homarus americanus]	99%	_	7425.NP_001153344	tropomyosin 1	89.36%	_	KOG1003	_	K10373	TPM1
comp3518_c0_seq1	836	141-2648(-)	gi|346468439|gb|AEO34064.1|	hypothetical protein [Amblyomma maculatum]	65%	_	_	_	_	_	_	_	K11984	SART1, HAF, SNU66
comp29013_c0_seq1	318	3-959(+)	gi|405965280|gb|EKC30666.1|	Vezatin [Crassostrea gigas]	59%	_	_	_	_	_	_	_	None	_
comp2737_c0_seq1	203	226-834(+)	gi|156546012|ref|XP_001607950.1|	PREDICTED: charged multivesicular body protein 1b-like [Nasonia vitripennis]	88%	GO:0015031	7425.XP_001607950	similar to chromatin modifying protein 1b	88.72%	COG5491	KOG3232	_	K12197	CHMP1, VPS46, DID2
comp5078_c0_seq5	542	2-1627(+)	gi|240254409|ref|NP_850984.4|	Heat shock protein 70 [Arabidopsis HSP7P_ARATH RecName: Full=Heat shock 70 kDa protein 15; AltName: Full=Heat shock protein 70-15; Sho	100%	GO:0032440;GO:0006457;GO:0005634;GO:0005524;GO:0055114;GO:0009408;GO:0046686;GO:0005618;GO:0005829;GO:0005886	_	_	_	_	_	_	K09489	HSPA4
comp161_c0_seq1	120	36-395(-)	gi|24266965|gb|AAN52381.1|	ribosomal protein L36 [Branchiostoma belcheri]	88%	GO:0006415;GO:0000184;GO:0022625;GO:0006414;GO:0007420;GO:0006413;GO:0006614;GO:0042254;GO:0005730;GO:0019083;GO:0051726;GO:0003735	10090.ENSMUSP00000079340	ribosomal protein L36 Gene	86.17%	COG5051	_	_	K02920	RP-L36e, RPL36
comp57683_c0_seq1	148	1-444(-)	gi|8886986|gb|AAF80646.1|AC012190_2	Contains similarity to F28O16.19 a putative translation initiation factor IF-2 AC010718. It is a member of Elongation facto	100%	_	_	_	_	_	_	_	K03243	EIF5B
comp8409_c0_seq1	759	477-2753(-)	gi|326928759|ref|XP_003210542.1|	PREDICTED: kinesin-like protein KIF3A-like [Meleagris gallopavo]	86%	GO:0009952;GO:0005524;GO:0001822;GO:0035085;GO:0007224;GO:0005876;GO:0016939;GO:0007018;GO:0007368;GO:0007507;GO:0032391;GO:0008021;GO:0021904;GO:0005813;GO:0001701;GO:0042384;GO:0003777;GO:0048260;GO:0032403	59729.ENSTGUP00000001435	Kinesin-like protein KIF3A (Microtubule plus end-directed kinesin motor 3A) [Taeniopygia guttata]	90.26%	COG5059	_	_	K10394	KIF3_17
comp4278_c0_seq1	993	3-2984(+)	gi|108759526|ref|YP_631135.1|	general secretion pathway protein E [Myxococcus xanthus DK 1622]	37%	_	_	_	_	_	_	_	K14437	CHD7
comp9988_c0_seq1	554	59-1720(-)	gi|195344854|ref|XP_002038991.1|	GM17282 [Drosophila sechellia]	91%	GO:0005524;GO:0008026;GO:0003676	7245.FBpp0258205	GE13195	92.18%	COG0513	_	_	K12858	DDX23, PRP28
comp286_c2_seq3	227	223-903(+)	gi|225717512|gb|ACO14602.1|	Nucleolar protein 12 [Caligus clemensi]	71%	_	_	_	_	_	_	_	K14851	RRP17, NOL12
comp42332_c0_seq1	185	143-700(+)	gi|18398247|ref|NP_565397.1|	phospholipase-like protein [Arabidopsis thaliana]	100%	GO:0006979;GO:0009611;GO:0005634;GO:0010200;GO:0080167;GO:0052542;GO:0005886;GO:0002679;GO:0043090	_	_	_	_	_	_	None	_
comp1233_c0_seq80	274	188-1012(+)	gi|169145229|emb|CAQ15089.1|	novel protein similar to vertebrate low density lipoprotein-related protein 1B (deleted in tumors) (LRP1B) [Danio rerio]	49%	GO:0032502;GO:0043231;GO:0016020;GO:0007186;GO:0008152;GO:0004872;GO:0005515;GO:0006897;GO:0015031;GO:0044444;GO:0051050	_	_	_	_	_	_	K04550	LRP1, CD91
comp4578_c0_seq2	363	120-1208(-)	gi|380021050|ref|XP_003694387.1|	PREDICTED: E3 ubiquitin-protein ligase RING2-A-like isoform 2 [Apis florea]	72%	_	7070.XP_970564	similar to ring finger protein 1	76.03%	_	KOG0311	_	K10695	RNF1_2
comp2022_c0_seq3	1297	967-4857(-)	gi|91080893|ref|XP_973325.1|	PREDICTED: similar to AGAP004824-PA [Tribolium castaneum]	72%	GO:0017151;GO:0000166;GO:0044238;GO:0044237;GO:0005737	7070.D1ZZJ4	similar to CG10840-PB	81.65%	COG0532	KOG1144	_	K03243	EIF5B
comp26715_c0_seq1	246	113-850(+)	gi|18396813|ref|NP_564310.1|	syntaxin-61 [Arabidopsis thaliana]	100%	GO:0016020;GO:0005484;GO:0030140;GO:0048193;GO:0006623;GO:0005802;GO:0006944	3702.AT1G28490.1-P	SYP61 (SYNTAXIN OF PLANTS 61); SNAP receptor; Encodes one of 24 Arabidopsis syntaxins. Its m [...]	100.00%	_	KOG3202	_	K08498	STX6
comp28788_c0_seq3	310	3-932(-)	gi|22331282|ref|NP_188973.2|	AGC (cAMP-dependent, cGMP-dependent and protein kinase C) kinase family protein [Arabidopsis thaliana]	96%	GO:0005634;GO:0005524;GO:0009069;GO:0006468;GO:0009524;GO:0004674;GO:0005829;GO:0005886	_	_	_	_	_	_	K08790	STK38, NDR
comp7612_c0_seq2	331	220-1212(-)	gi|91082161|ref|XP_970591.1|	PREDICTED: similar to AGAP010191-PA [Tribolium castaneum]	79%	GO:0005509	_	_	_	_	_	_	None	_
comp39829_c0_seq1	317	3-956(+)	_	_	_	_	_	_	_	_	_	_	None	_
comp17673_c0_seq1	218	3-656(-)	_	_	_	_	_	_	_	_	_	_	None	_
comp1631_c0_seq10	472	1-1419(+)	_	_	_	_	_	_	_	_	_	_	None	_
comp52513_c0_seq1	189	2-568(-)	gi|5042406|gb|AAD38245.1|AC006193_1	Hypothetical Protein [Arabidopsis thaliana]	100%	GO:0010090;GO:0005886	_	_	_	_	_	_	None	_
comp47894_c0_seq1	64	123-314(+)	_	_	_	_	_	_	_	_	_	_	None	_
comp46299_c0_seq1	175	1-525(-)	_	_	_	_	_	_	_	_	_	_	None	_
comp42072_c0_seq2	227	61-741(-)	_	_	_	_	_	_	_	_	_	_	None	_
comp10558_c0_seq1	1903	2-5713(+)	_	_	_	_	_	_	_	_	_	_	None	_
comp3227_c0_seq2	271	2474-3286(-)	gi|198422119|ref|XP_002130881.1|	PREDICTED: similar to glucosamine-6-phosphate deaminase 1 [Ciona intestinalis]	91%	GO:0004342;GO:0006044;GO:0016787;GO:0006091;GO:0005975;GO:0005737;GO:0006043	7719.ENSCINP00000024729	similar to glucosamine-6-phosphate deaminase 1	90.64%	COG0363	KOG3148	NOG247241	K02564	nagB, GNPDA
comp1188_c0_seq1	163	234-722(+)	gi|294718623|gb|ADF32024.1|	S-phase kinase-associated protein 1 [Eriocheir sinensis]	100%	GO:0016310;GO:0006511;GO:0016301;GO:0016874	7070.D2A297	S-phase kinase-associated protein 1	96.91%	COG5201	KOG1724	_	K03094	SKP1, CBF3D
comp17935_c0_seq2	377	131-1261(-)	_	_	_	_	_	_	_	_	_	_	None	_
comp1909_c0_seq3	3439	2212-12528(-)	gi|350424024|ref|XP_003493665.1|	PREDICTED: hypothetical protein LOC100747025 [Bombus impatiens]	61%	GO:0016301	7460.XP_001121340	similar to Serine/threonine-protein kinase WNK3 (Protein kinase with no lysine 3) (Protein k [...]	88.80%	COG0515	KOG0584	_	K08867	WNK, PRKWNK
comp70826_c0_seq1	126	1-378(-)	gi|25407974|pir||B84683	hypothetical protein At2g28300 [imported]	100%	GO:0003677;GO:0016585;GO:0005524;GO:0009616;GO:0009909;GO:0016567;GO:0004386;GO:0050826;GO:0009640;GO:0010267;GO:0010228;GO:0010182;GO:0000911;GO:0003682;GO:0005829;GO:0043044;GO:0016887;GO:0009611;GO:0000226;GO:0006342;GO:0035196;GO:0000785;GO:0009845;GO:0007267;GO:0010199;GO:0006306;GO:0009933;GO:0019915;GO:0010162;GO:0009793	_	_	_	_	_	_	None	_
comp45111_c0_seq1	157	2-475(+)	gi|42569673|ref|NP_181190.3|	protein ROS1 [Arabidopsis thaliana]	100%	GO:0006284;GO:0051539;GO:0004519	_	_	_	_	_	_	None	_
comp44553_c0_seq1	193	56-637(+)	_	_	_	_	_	_	_	_	_	_	None	_
comp9996_c0_seq4	940	2-2824(+)	gi|291225093|ref|XP_002732536.1|	PREDICTED: bromodomain adjacent to zinc finger domain, 1B-like [Saccoglossus kowalevskii]	55%	GO:0005488	_	_	_	_	_	_	K11658	BAZ1B, WSTF
comp707_c0_seq16	315	162-1106(-)	gi|350631920|gb|EHA20289.1|	hypothetical protein ASPNIDRAFT_45867 [Aspergillus niger ATCC 1015]	36%	_	_	_	_	_	_	_	None	_
comp18970_c0_seq4	107	2-322(-)	_	_	_	_	_	_	_	_	_	_	None	_
comp5821_c0_seq1	1208	388-4011(-)	gi|307198799|gb|EFN79586.1|	Cell division cycle and apoptosis regulator protein 1 [Harpegnathos saltator]	67%	_	7460.XP_393382	cell-cycle and apoptosis regulatory protein 1	80.56%	_	KOG4246	_	None	_
comp25269_c0_seq1	135	1-405(-)	_	_	_	_	_	_	_	_	_	_	None	_
comp33996_c0_seq1	434	160-1461(-)	gi|345493806|ref|XP_003427157.1|	PREDICTED: hypothetical protein LOC100678797 [Nasonia vitripennis]	53%	_	_	_	_	_	_	_	None	_
comp1617_c0_seq1	365	145-1239(+)	gi|91082895|ref|XP_972070.1|	PREDICTED: similar to lupus la ribonucleoprotein [Tribolium castaneum]	64%	_	_	_	_	_	_	_	K11090	LA, SSB
comp890_c0_seq212	3488	526-10989(+)	gi|307197318|gb|EFN78610.1|	Bullous pemphigoid antigen 1, isoforms 6/9/10 [Harpegnathos saltator]	71%	GO:0005488	_	_	_	_	_	_	None	_
comp70731_c0_seq1	209	2-631(+)	gi|195473993|ref|XP_002089276.1|	GE25104 [Drosophila yakuba]	41%	_	_	_	_	_	_	_	None	_
comp50297_c0_seq1	404	3-1214(+)	gi|42563264|ref|NP_177777.3|	ARID/BRIGHT DNA-binding domain-containing protein [Arabidopsis thaliana]	94%	GO:0003677;GO:0005622	3694.gw1.II.2124.1	hypothetical protein	81.06%	_	KOG2744	_	None	_
comp54257_c0_seq1	134	1-405(+)	_	_	_	_	_	_	_	_	_	_	None	_
comp890_c0_seq69	7078	3-21236(+)	gi|307197318|gb|EFN78610.1|	Bullous pemphigoid antigen 1, isoforms 6/9/10 [Harpegnathos saltator]	70%	_	_	_	_	_	_	_	None	_
comp61050_c0_seq1	130	2-391(-)	gi|3152595|gb|AAC17076.1|	Similar to D. melanogaster sno gene Z26221 come from this gene [Arabidopsis thaliana]	100%	GO:0008270	_	_	_	_	_	_	None	_
comp1640_c0_seq16	299	205-1104(+)	gi|189235221|ref|XP_967494.2|	PREDICTED: similar to heterogeneous nuclear ribonucleoprotein U-like 1 [Tribolium castaneum]	45%	_	_	_	_	_	_	_	None	_
comp3128_c0_seq5	658	1-1977(+)	_	_	_	_	_	_	_	_	_	_	None	_
comp15482_c0_seq1	916	294-3041(-)	gi|307175596|gb|EFN65506.1|	BCL-6 corepressor [Camponotus floridanus]	62%	_	7070.XP_967399	similar to CG14073 CG14073-PA	75.00%	_	KOG4177	_	None	_
comp35672_c0_seq1	82	313-558(-)	gi|22330474|ref|NP_176862.2|	alpha/beta-hydrolase domain-containing protein [Arabidopsis thaliana]	100%	_	_	_	_	_	_	_	None	_
comp12418_c0_seq1	1645	3-4937(-)	gi|189237954|ref|XP_001811667.1|	PREDICTED: similar to conserved hypothetical protein [Tribolium castaneum]	68%	_	_	_	_	_	_	_	None	_
comp3223_c1_seq1	370	1-1110(-)	gi|390336657|ref|XP_001198281.2|	PREDICTED: adenylyltransferase and sulfurtransferase MOCS3-like [Strongylocentrotus purpuratus]	75%	GO:0002098;GO:0016779;GO:0042292;GO:0006777;GO:0034227;GO:0005829;GO:0004792;GO:0000166;GO:0018192	7739.JGI289589	annotation not available	79.54%	COG0476	_	_	K11996	MOCS3, UBA4, moeB
comp20637_c0_seq2	561	3-1688(+)	gi|405967043|gb|EKC32257.1|	Sorting nexin-19 [Crassostrea gigas]	72%	_	_	_	_	_	_	_	None	_
comp1070_c0_seq1	134	223-624(-)	gi|357606395|gb|EHJ65052.1|	putative prefoldin, subunit [Danaus plexippus]	78%	GO:0005515	7070.XP_972645	similar to Probable prefoldin subunit 4	78.15%	COG1382	_	_	K09550	PFDN4
comp54365_c0_seq1	71	230-445(+)	_	_	_	_	_	_	_	_	_	_	None	_
comp42652_c0_seq1	456	2-1369(+)	gi|15241213|ref|NP_197490.1|	putative PRLI-interacting factor [Arabidopsis thaliana]	100%	GO:0005634	_	_	_	_	_	_	None	_
comp347_c0_seq100	480	2588-4027(-)	gi|345523050|gb|AEO00784.1|	Z-band PDZ-motif protein 52 isoform 6 [Drosophila melanogaster]	66%	GO:0008270;GO:0016740	_	_	_	_	_	_	None	_
comp24713_c0_seq1	551	2-1657(+)	_	_	_	_	_	_	_	_	_	_	None	_
comp2251_c0_seq1	323	157-1125(-)	gi|15242465|ref|NP_196527.1|	soluble inorganic pyrophosphatase 1 [Arabidopsis thaliana]	100%	GO:0000287;GO:0016020;GO:0004427;GO:0002831;GO:0042742;GO:0043900;GO:0010363;GO:0006119;GO:0009595;GO:0010200;GO:0019684;GO:0005829;GO:0010310;GO:0009651;GO:0009941;GO:0050832;GO:0000165;GO:0006612;GO:0009409;GO:0009862;GO:0019761;GO:0009579;GO:0046686;GO:0009684;GO:0009867;GO:0019344;GO:0009697;GO:0009570;GO:0031348	3702.AT5G09650.1-P	AtPPa6 (Arabidopsis thaliana pyrophosphorylase 6); inorganic diphosphatase/ pyrophosphatase; [...]	100.00%	COG0221	KOG1626	_	K01507	E3.6.1.1, ppa
comp39377_c0_seq2	385	119-1273(-)	gi|186510360|ref|NP_001118686.1|	DNA topoisomerase 2 [Arabidopsis thaliana]	100%	GO:0005524;GO:0009909;GO:0006275;GO:0051322;GO:0051567;GO:0000911;GO:0008283;GO:0016572;GO:0006265;GO:0009507;GO:0010583;GO:0006342;GO:0000819;GO:0000712;GO:0070683;GO:0051225;GO:0006270;GO:0003918;GO:0006306;GO:0009330;GO:0006200;GO:0006312;GO:0000795;GO:0009957	_	_	_	_	_	_	K03164	TOP2
comp31271_c0_seq1	210	2-631(-)	_	_	_	_	_	_	_	_	_	_	None	_
comp8948_c0_seq11	62	2-187(+)	_	_	_	_	_	_	_	_	_	_	None	_
comp1256_c0_seq1	172	3-518(-)	gi|238683673|gb|ACR54115.1|	slow muscle myosin S1 heavy chain [Palaemonetes varians]	94%	GO:0003779;GO:0005524;GO:0003774;GO:0016459	_	_	_	_	_	_	K10352	MYH
comp43405_c0_seq1	84	133-387(+)	_	_	_	_	_	_	_	_	_	_	None	_
comp40024_c0_seq2	192	3-578(-)	gi|15231598|ref|NP_189303.1|	nudix hydrolase 13 [Arabidopsis nudix hydrolase 13 [Arabidopsis thaliana]	100%	GO:0034432;GO:0005739	3702.AT3G26690.2-P	ATNUDX13 (ARABIDOPSIS THALIANA NUDIX HYDROLASE HOMOLOG 13); bis(5'-adenosyl)-pentaphosphatas [...]	100.00%	COG0494	KOG2839	_	None	_
comp2873_c0_seq29	618	431-2284(+)	gi|405975722|gb|EKC40270.1|	Polyamine-modulated factor 1-binding protein 1 [Crassostrea gigas]	53%	_	_	_	_	_	_	_	None	_
comp845_c0_seq4	3466	818-11215(-)	gi|390339868|ref|XP_794644.3|	PREDICTED: afadin [Strongylocentrotus purpuratus]	45%	GO:0016772	_	_	_	_	_	_	K05702	AF6, MLLT4
comp54858_c0_seq1	272	1-816(-)	gi|15238754|ref|NP_200156.1|	uncharacterized protein [Arabidopsis thaliana]	100%	GO:0000911;GO:0005634;GO:0006635;GO:0000226;GO:0009630;GO:0005829;GO:0016558	_	_	_	_	_	_	None	_
comp49644_c0_seq1	261	1-783(-)	gi|12325271|gb|AAG52578.1|AC016529_9	hypothetical protein; 39633-44904 [Arabidopsis thaliana]	100%	_	_	_	_	_	_	_	K14832	MAK21, NOC1, CEBPZ
comp54425_c0_seq1	183	2-550(-)	gi|4582489|emb|CAB40378.1|	putative protein [Arabidopsis putative protein [Arabidopsis thaliana]	100%	GO:0000166;GO:0003676	_	_	_	_	_	_	K14787	MRD1, RBM19
comp49243_c0_seq1	151	1-453(-)	gi|4580395|gb|AAD24373.1|	putative kinesin-like spindle protein [Arabidopsis thaliana]	100%	GO:0007018;GO:0006342;GO:0005524;GO:0005874;GO:0006275;GO:0051567;GO:0007020;GO:0010389;GO:0003777;GO:0005886	_	_	_	_	_	_	K10398	KIF11
comp386_c0_seq1	402	100-1305(+)	gi|332023820|gb|EGI64044.1|	Plasminogen activator inhibitor 1 RNA-binding protein [Acromyrmex echinatior]	53%	_	_	_	_	_	_	_	K13199	SERBP1
comp38425_c0_seq1	272	3-818(-)	gi|62320450|dbj|BAD94938.1|	hypothetical protein [Arabidopsis thaliana]	100%	_	_	_	_	_	_	_	None	_
comp59189_c0_seq1	142	2-430(+)	_	_	_	_	_	_	_	_	_	_	None	_
comp16528_c0_seq1	132	2-397(+)	gi|348545374|ref|XP_003460155.1|	PREDICTED: zinc finger protein 2-like [Oreochromis niloticus]	68%	_	_	_	_	_	_	_	K10498	ZBTB11
comp2350_c0_seq1	466	94-1494(+)	gi|341890913|gb|EGT46848.1|	hypothetical protein CAEBREN_08519 [Caenorhabditis brenneri]	61%	_	_	_	_	_	_	_	None	_
comp34806_c0_seq1	153	1-459(-)	_	_	_	_	_	_	_	_	_	_	None	_
comp18392_c0_seq2	100	293-592(-)	gi|18408426|ref|NP_564865.1|	Translation initiation factor eIF3 subunit [Arabidopsis thaliana]	100%	GO:0005840;GO:0016020;GO:0009644;GO:0006457;GO:0009506;GO:0034976;GO:0009408;GO:0042542;GO:0006446;GO:0003743;GO:0005829	_	_	_	_	_	_	K03245	EIF3J
comp13823_c0_seq2	1236	2-3712(+)	gi|242018198|ref|XP_002429567.1|	PHD finger domain, putative [Pediculus humanus corporis]	66%	GO:0005488	7165.AGAP006428-PA	AGAP006428-PA	76.60%	COG2940	_	_	None	_
comp47484_c0_seq1	250	3-755(+)	gi|15238684|ref|NP_197293.1|	uncharacterized protein [Arabidopsis thaliana]	100%	GO:0005634	_	_	_	_	_	_	None	_
comp40871_c0_seq1	191	3-575(-)	_	_	_	_	_	_	_	_	_	_	None	_
comp1631_c0_seq19	291	2-877(+)	_	_	_	_	_	_	_	_	_	_	None	_
comp2034_c0_seq1	229	897-1583(-)	gi|345497190|ref|XP_001599865.2|	PREDICTED: suppressor of G2 allele of SKP1 homolog [Nasonia vitripennis]	72%	GO:0044424	_	_	_	_	_	_	K12795	SUGT1, SGT1
comp48066_c0_seq1	117	2-352(-)	_	_	_	_	_	_	_	_	_	_	None	_
comp53835_c0_seq1	95	2-286(+)	gi|15238684|ref|NP_197293.1|	uncharacterized protein [Arabidopsis thaliana]	100%	GO:0005634	_	_	_	_	_	_	None	_
comp73576_c0_seq1	117	10-360(-)	_	_	_	_	_	_	_	_	_	_	None	_
comp69388_c0_seq1	146	2-442(+)	gi|42562111|ref|NP_173147.2|	SH2 domain protein A [Arabidopsis At1g17040 [Arabidopsis thaliana]	100%	GO:0008299;GO:0007165;GO:0006355;GO:0010052;GO:0016765;GO:0005667;GO:0004871;GO:0045449;GO:0003700;GO:0015979	_	_	_	_	_	_	None	_
comp4105_c0_seq1	183	442-990(-)	gi|312371196|gb|EFR19442.1|	hypothetical protein AND_22423 [Anopheles darlingi]	51%	_	_	_	_	_	_	_	None	_
comp890_c0_seq238	3536	526-11136(+)	gi|321475463|gb|EFX86426.1|	hypothetical protein DAPPUDRAFT_313136 [Daphnia pulex]	75%	GO:0005488	_	_	_	_	_	_	None	_
comp1558_c1_seq14	1141	409-3831(-)	gi|307204038|gb|EFN82942.1|	Zinc finger protein Xfin [Harpegnathos saltator]	53%	GO:0005622;GO:0005488	_	_	_	_	_	_	None	_
comp35606_c0_seq2	171	3-515(-)	gi|9802787|gb|AAF99856.1|AC015448_6	Putative protein kinase [Arabidopsis thaliana]	100%	GO:0050832;GO:0006612;GO:0005524;GO:0043069;GO:0009069;GO:0006468;GO:0042742;GO:0010363;GO:0004713;GO:0009863;GO:0004674;GO:0005576	_	_	_	_	_	_	None	_
comp17_c0_seq3	285	1551-2405(-)	gi|14285796|sp|O44119.1|TPM_HOMAM	RecName: Full=Tropomyosin; AltName: Allergen=Hom a 1 slow tropomyosin isoform [Homarus americanus]	99%	_	7425.NP_001153344	tropomyosin 1	89.36%	_	KOG1003	_	K10373	TPM1
comp504_c0_seq1	471	131-1543(+)	gi|345490781|ref|XP_001601349.2|	PREDICTED: maltase 1-like isoform 1 [Nasonia vitripennis]	65%	_	_	_	_	_	_	_	K06519	SLC3A2, MDU1
comp7850_c0_seq1	637	3-1913(+)	gi|260794571|ref|XP_002592282.1|	hypothetical protein BRAFLDRAFT_71023 [Branchiostoma floridae]	62%	_	_	_	_	_	_	_	None	_
comp7359_c0_seq1	820	55-2514(-)	gi|162462398|ref|NP_001104824.1|	hnRNPA/B-like 28 [Bombyx mori]	61%	GO:0005654;GO:0046331;GO:0045727;GO:0005737;GO:0003730;GO:0007317;GO:0003697;GO:0005730;GO:0005515;GO:0030529;GO:0043234;GO:0007298;GO:0007411;GO:0048024	_	_	_	_	_	_	K14411	MSI
comp3508_c0_seq1	409	2-1228(-)	gi|383861809|ref|XP_003706377.1|	PREDICTED: hrp65 protein-like [Megachile rotundata]	75%	GO:1901363;GO:0097159	7425.XP_001606842	similar to splicing factor proline- and glutamine-rich	75.00%	_	KOG0115	_	K13219	SFPQ, PSF
comp33392_c0_seq1	243	1-729(-)	gi|390350346|ref|XP_788074.3|	PREDICTED: uncharacterized protein LOC583054 [Strongylocentrotus purpuratus]	60%	_	_	_	_	_	_	_	None	_
comp24011_c0_seq1	151	1-453(-)	_	_	_	_	_	_	_	_	_	_	None	_
comp890_c0_seq264	523	315-1883(+)	gi|307197318|gb|EFN78610.1|	Bullous pemphigoid antigen 1, isoforms 6/9/10 [Harpegnathos saltator]	70%	GO:0003779;GO:0005856;GO:0005509;GO:0007050	_	_	_	_	_	_	None	_
comp53446_c0_seq1	98	104-397(-)	gi|240255678|ref|NP_191592.5|	H(+)-ATPase 7 [Arabidopsis H(+)-ATPase 7 [Arabidopsis thaliana]	100%	GO:0016020;GO:0046034;GO:0019637;GO:0005524;GO:0015662;GO:0006812	_	_	_	_	_	_	K01535	E3.6.3.6
comp2807_c0_seq3	209	2-628(+)	gi|327268180|ref|XP_003218876.1|	PREDICTED: pseudouridine-5'-monophosphatase-like [Anolis carolinensis]	72%	GO:0005488	_	_	_	_	_	_	None	_
comp51660_c0_seq1	165	204-701(+)	gi|15217987|ref|NP_173485.1|	cyclin-B2-3 [Arabidopsis thaliana]	100%	GO:0005634;GO:0000074;GO:0051301;GO:0016538;GO:0000079;GO:0019901	_	_	_	_	_	_	K05868	CCNB
comp21728_c0_seq1	474	1-1422(-)	gi|291241071|ref|XP_002740439.1|	PREDICTED: family with sequence similarity 48, member A-like [Saccoglossus kowalevskii]	67%	_	_	_	_	_	_	_	None	_
comp1233_c0_seq64	3625	3-10877(+)	gi|328783869|ref|XP_393220.4|	PREDICTED: basement membrane-specific heparan sulfate proteoglycan core protein-like [Apis mellifera]	66%	_	_	_	_	_	_	_	None	_
comp6738_c0_seq2	824	2-2473(+)	gi|340619611|ref|YP_004738064.1|	hypothetical protein zobellia_3647 [Zobellia galactanivorans]	37%	_	_	_	_	_	_	_	None	_
comp6048_c0_seq6	1524	111-4685(+)	gi|189242373|ref|XP_971189.2|	PREDICTED: similar to phd finger protein [Tribolium castaneum]	65%	GO:0046872	_	_	_	_	_	_	None	_
comp5441_c0_seq2	520	684-2243(-)	gi|91085705|ref|XP_972760.1|	PREDICTED: similar to UBX domain containing 2 [Tribolium castaneum]	58%	GO:0043231	_	_	_	_	_	_	None	_
comp63652_c0_seq1	158	1-477(+)	gi|15222833|ref|NP_175409.1|	uncharacterized protein [Arabidopsis thaliana]	100%	GO:0048453;GO:0048451;GO:0005737	_	_	_	_	_	_	None	_
comp11359_c0_seq3	943	182-3010(-)	gi|393908909|gb|EFO26730.2|	hypothetical protein LOAG_01762 [Loa loa]	63%	_	_	_	_	_	_	_	None	_
comp10596_c0_seq8	126	169-546(+)	gi|198428423|ref|XP_002126598.1|	PREDICTED: similar to Intraflagellar transport 52 homolog (Chlamydomonas) [Ciona intestinalis]	70%	GO:0005932;GO:0042073;GO:0005930	_	_	_	_	_	_	None	_
comp17908_c0_seq1	301	3-905(-)	_	_	_	_	_	_	_	_	_	_	None	_
comp3407_c0_seq3	1831	2-5494(-)	_	_	_	_	_	_	_	_	_	_	None	_
comp277_c0_seq2	247	49-789(+)	gi|307172235|gb|EFN63752.1|	Upstream activation factor subunit UAF30 [Camponotus floridanus]	69%	_	7159.AAEL012865-PA	conserved hypothetical protein	81.01%	COG5531	KOG1946	_	K15223	UAF30, SPP27
comp63082_c0_seq1	134	3-404(-)	gi|145324114|ref|NP_001077646.1|	RING/FYVE/PHD zinc finger protein [Arabidopsis thaliana]	100%	GO:0006396;GO:0010413;GO:0005634;GO:0009410;GO:0048522;GO:0022402;GO:0008270;GO:0045492	_	_	_	_	_	_	None	_
comp48719_c0_seq1	150	2-451(-)	_	_	_	_	_	_	_	_	_	_	None	_
comp10982_c0_seq2	132	442-837(-)	gi|326319973|ref|NP_001191857.1|	centromere protein S [Callithrix jacchus]	71%	GO:0006281;GO:0000712;GO:0000785;GO:0031398;GO:0043240;GO:0003690;GO:0000236;GO:0005515;GO:0003682;GO:0005829;GO:0031297;GO:0071821	_	_	_	_	_	_	K11511	APITD1, CENPS, MHF1
comp25145_c0_seq1	808	119-2542(+)	gi|15225334|ref|NP_180225.1|	uncharacterized protein [Arabidopsis thaliana]	100%	GO:0009904;GO:0005515;GO:0005829;GO:0009903;GO:0005886	3702.AT2G26570.1-P	unknown protein; unknown protein; FUNCTIONS IN: molecular_function unknown; INVOLVED IN: bio [...]	100.00%	_	_	NOG249534	None	_
comp459_c0_seq3	2241	783-7505(+)	gi|242004976|ref|XP_002423351.1|	Filamin-C, putative [Pediculus humanus corporis]	87%	GO:0003779	121224.XP_002423351	Filamin-C, putative	88.05%	COG5069	KOG0518	_	K04437	FLNA
comp45722_c0_seq1	119	1-357(-)	_	_	_	_	_	_	_	_	_	_	None	_
comp8757_c0_seq2	1343	188-4216(-)	_	_	_	_	_	_	_	_	_	_	None	_
comp1648_c0_seq1	133	153-551(+)	gi|291231543|ref|XP_002735724.1|	PREDICTED: HLA class II region expressed gene KE2-like [Saccoglossus kowalevskii]	75%	_	7739.JGI118933	annotation not available	78.12%	COG1382	_	NOG256498	K04798	pfdB, PFDN6
comp890_c0_seq32	7135	3-21407(+)	gi|321475463|gb|EFX86426.1|	hypothetical protein DAPPUDRAFT_313136 [Daphnia pulex]	75%	GO:0005488	_	_	_	_	_	_	None	_
comp1494_c0_seq1	434	132-1433(-)	gi|170055071|ref|XP_001863417.1|	26S protease regulatory subunit 7 [Culex quinquefasciatus]	96%	GO:0006508;GO:0000502;GO:0005524;GO:0008233;GO:0017111;GO:0030163;GO:0005737	7176.CPIJ013344-PA	26S protease regulatory subunit 7	98.29%	COG1222	KOG0729	_	K03061	PSMC2, RPT1
comp21904_c0_seq4	264	3-794(-)	gi|145340151|ref|NP_193013.2|	auxilin-related protein 2 [Arabidopsis thaliana]	97%	GO:0005634;GO:0031072;GO:0005829;GO:0005886	_	_	_	_	_	_	None	_
comp33888_c0_seq1	706	3-2123(+)	gi|195445710|ref|XP_002070450.1|	GK11025 [Drosophila willistoni]	49%	_	_	_	_	_	_	_	None	_
comp2721_c0_seq2	188	3-566(-)	gi|195495035|ref|XP_002095096.1|	GE22195 [Drosophila yakuba]	79%	GO:0003779;GO:0045856;GO:0005925;GO:0007279;GO:0007291;GO:0015629;GO:0008270;GO:0070864	_	_	_	_	_	_	None	_
comp12956_c0_seq1	636	97-2004(+)	gi|350402461|ref|XP_003486493.1|	PREDICTED: hypothetical protein LOC100741611 [Bombus impatiens]	35%	_	_	_	_	_	_	_	None	_
comp24615_c0_seq1	244	2-733(-)	_	_	_	_	_	_	_	_	_	_	None	_
comp74956_c0_seq1	139	3-422(+)	gi|3281870|emb|CAA19766.1|	putative protein [Arabidopsis putative protein [Arabidopsis thaliana]	100%	GO:0009506;GO:0005737	_	_	_	_	_	_	None	_
comp34958_c0_seq1	142	2-427(-)	_	_	_	_	_	_	_	_	_	_	None	_
comp33049_c0_seq1	281	2-847(+)	_	_	_	_	_	_	_	_	_	_	None	_
comp63504_c0_seq1	145	88-522(-)	gi|42562162|ref|NP_173344.2|	Histidine kinase-, DNA gyrase B-, and HSP90-like ATPase family protein [Arabidopsis thaliana]	100%	GO:0005524	_	_	_	_	_	_	None	_
comp23797_c0_seq1	174	118-639(-)	gi|30694896|ref|NP_851140.1|	large subunit ribosomal protein L14 [Arabidopsis thaliana]	100%	GO:0042254;GO:0000394;GO:0015934;GO:0006354;GO:0006412;GO:0003735;GO:0009507;GO:0009086	3702.AT5G46160.1-P	ribosomal protein L14 family protein / huellenlos paralog (HLP); ribosomal protein L14 famil [...]	100.00%	COG0093	KOG0901	_	K02874	RP-L14, rplN
comp75325_c0_seq1	99	104-400(-)	gi|322787307|gb|EFZ13439.1|	hypothetical protein SINV_03634 [Solenopsis invicta]	56%	_	_	_	_	_	_	_	None	_
comp1076_c0_seq3	546	1-1638(-)	_	_	_	_	_	_	_	_	_	_	None	_
comp40110_c0_seq1	393	3-1184(+)	gi|79596176|ref|NP_850474.3|	WD40/YVTN repeat-like-containing domain [Arabidopsis thaliana]	100%	GO:0080008;GO:0005634;GO:0009630;GO:0000166	_	_	_	_	_	_	None	_
comp44125_c0_seq1	349	1-1050(+)	_	_	_	_	_	_	_	_	_	_	None	_
comp73037_c0_seq1	130	2-391(-)	gi|9954728|gb|AAG09081.1|AC026237_2	Similar to tRNA-splicing endonuclease positive effector SEN1 [Arabidopsis thaliana]	100%	GO:0005634;GO:0008266;GO:0004519	_	_	_	_	_	_	K10706	SETX, ALS4
comp7049_c0_seq7	226	2-679(+)	gi|393201113|ref|YP_006462955.1|	membrane carboxypeptidase [Solibacillus silvestris StLB046]	74%	GO:0016043;GO:0008233;GO:0009273	_	_	_	_	_	_	K14650	TAF3
comp67351_c0_seq1	117	1-351(-)	_	_	_	_	_	_	_	_	_	_	None	_
comp54137_c0_seq1	160	2-481(-)	_	_	_	_	_	_	_	_	_	_	None	_
comp45427_c0_seq2	160	2-481(+)	_	_	_	_	_	_	_	_	_	_	None	_
comp890_c0_seq75	7068	3-21206(+)	gi|307197318|gb|EFN78610.1|	Bullous pemphigoid antigen 1, isoforms 6/9/10 [Harpegnathos saltator]	74%	GO:0005488	_	_	_	_	_	_	None	_
comp45515_c0_seq1	187	3-563(-)	gi|241056034|ref|XP_002407743.1|	conserved hypothetical protein [Ixodes scapularis]	54%	_	_	_	_	_	_	_	None	_
comp1916_c1_seq2	94	2-283(+)	gi|15223164|ref|NP_177206.1|	ADP-ribosylation factor 2 [Arabidopsis thaliana]	100%	GO:0005774;GO:0016787;GO:0006499;GO:0007264;GO:0005829;GO:0005798;GO:0016004;GO:0005525;GO:0005886	_	_	_	_	_	_	K07977	ARF
comp890_c0_seq231	3516	526-11073(+)	gi|321475463|gb|EFX86426.1|	hypothetical protein DAPPUDRAFT_313136 [Daphnia pulex]	75%	GO:0005488	_	_	_	_	_	_	None	_
comp2675_c0_seq1	372	524-1639(-)	_	_	_	_	_	_	_	_	_	_	None	_
comp25502_c0_seq1	95	142-426(-)	_	_	_	_	_	_	_	_	_	_	None	_
comp72252_c0_seq1	117	1-351(-)	_	_	_	_	_	_	_	_	_	_	None	_
comp12711_c0_seq1	94	112-393(-)	_	_	_	_	_	_	_	_	_	_	None	_
comp763_c0_seq31	2157	1340-7810(-)	gi|391337384|ref|XP_003743049.1|	PREDICTED: uncharacterized protein LOC100907797 [Metaseiulus occidentalis]	87%	GO:0007165	7070.XP_001809144	similar to ankyrin 2,3/unc44	89.73%	COG0666	_	_	K10380	ANK
comp2787_c1_seq2	191	624-1199(+)	gi|170062990|ref|XP_001866910.1|	TPR repeat-containing protein [Culex quinquefasciatus]	53%	_	_	_	_	_	_	_	K15176	CTR9
comp16938_c0_seq1	127	1-384(+)	_	_	_	_	_	_	_	_	_	_	None	_
comp19831_c0_seq1	163	2-490(+)	_	_	_	_	_	_	_	_	_	_	None	_
comp15960_c0_seq1	710	77-2206(-)	gi|241837231|ref|XP_002415153.1|	Rab proteins geranylgeranyltransferase component A, putative [Ixodes Rab proteins geranylgeranyltransferase component A, putat	63%	_	_	_	_	_	_	_	None	_
comp27579_c0_seq1	172	499-1017(+)	gi|9757757|dbj|BAB08238.1|	serine/threonine-protein kinase-like protein [Arabidopsis thaliana]	88%	GO:0004674;GO:0005524;GO:0009069;GO:0006468	_	_	_	_	_	_	K07359	CAMKK
comp8112_c0_seq3	468	117-1520(+)	gi|307172377|gb|EFN63843.1|	Rab11 family-interacting protein 1 [Camponotus floridanus]	66%	_	_	_	_	_	_	_	K12484	RAB11FIP1_2_5
comp31111_c0_seq1	314	211-1152(-)	gi|240256486|ref|NP_201378.5|	branched-chain-amino-acid aminotransferase 5 [Arabidopsis thaliana]	100%	GO:0015940;GO:0005634;GO:0009097;GO:0009099;GO:0009098;GO:0006574;GO:0004084;GO:0009407;GO:0006552;GO:0005739;GO:0009507;GO:0006550	_	_	_	_	_	_	K00826	E2.6.1.42, ilvE
comp890_c0_seq206	3506	526-11043(+)	gi|307197318|gb|EFN78610.1|	Bullous pemphigoid antigen 1, isoforms 6/9/10 [Harpegnathos saltator]	74%	GO:0005488	_	_	_	_	_	_	None	_
comp13996_c0_seq2	298	175-1068(-)	gi|153792445|ref|NP_001093340.1|	uncharacterized protein LOC100101277 [Xenopus laevis]	66%	GO:0005634;GO:0005488	_	_	_	_	_	_	K12826	SF3A2, SAP62
comp33550_c0_seq1	137	536-946(-)	gi|42573211|ref|NP_974702.1|	uncharacterized protein [Arabidopsis thaliana]	100%	GO:0005739;GO:0009507	3702.AT4G38060.2-P	unknown protein; unknown protein; FUNCTIONS IN: molecular_function unknown; INVOLVED IN: bio [...]	100.00%	_	_	NOG286534	None	_
comp2096_c0_seq1	1998	126-6119(+)	gi|328716042|ref|XP_003245819.1|	PREDICTED: chromodomain-helicase-DNA-binding protein Mi-2 homolog [Acyrthosiphon pisum]	75%	GO:1901363;GO:0097159;GO:0016818	7176.CPIJ004665-PA	chromodomain helicase-DNA-binding protein 3	85.59%	COG0553	_	_	K11643	CHD4, MI2B
comp8679_c0_seq4	193	412-993(+)	_	_	_	_	_	_	_	_	_	_	None	_
comp2224_c0_seq18	1647	3-4943(-)	gi|15425681|dbj|BAB64297.1|	I-connectin [Procambarus clarkii]	88%	_	_	_	_	_	_	_	None	_
comp39137_c0_seq1	296	1-888(+)	_	_	_	_	_	_	_	_	_	_	None	_
comp7340_c0_seq1	693	165-2243(-)	gi|42564228|ref|NP_188221.2|	MAR-binding filament-like protein 1 [Arabidopsis thaliana]	100%	_	_	_	_	_	_	_	None	_
comp44417_c0_seq1	206	1-618(-)	gi|221091424|ref|XP_002166895.1|	PREDICTED: similar to retinitis pigmentosa GTPase regulator [Hydra magnipapillata]	73%	GO:0006886;GO:0042384;GO:0005515;GO:0005794;GO:0005813;GO:0007601;GO:0001750	_	_	_	_	_	_	None	_
comp13110_c0_seq1	266	1-798(-)	gi|328872686|gb|EGG21053.1|	PHD Zn finger-containing protein [Dictyostelium fasciculatum]	48%	_	_	_	_	_	_	_	K15076	TCEB3, ELOA
comp763_c0_seq10	2479	1340-8776(-)	gi|391337384|ref|XP_003743049.1|	PREDICTED: uncharacterized protein LOC100907797 [Metaseiulus occidentalis]	87%	GO:0007165	7070.XP_001809144	similar to ankyrin 2,3/unc44	89.73%	COG0666	_	_	K10380	ANK
comp5482_c0_seq2	1225	1-3675(+)	gi|281427127|ref|NP_001163919.1|	REV3-like, polymerase (DNA directed), zeta, catalytic subunit [Xenopus laevis]	55%	_	_	_	_	_	_	_	K02350	POLZ1, rev3
comp7486_c0_seq2	130	328-717(+)	gi|170032256|ref|XP_001843998.1|	conserved hypothetical protein [Culex quinquefasciatus]	60%	_	_	_	_	_	_	_	None	_
comp29312_c0_seq1	251	2-754(-)	_	_	_	_	_	_	_	_	_	_	None	_
comp25834_c0_seq1	618	1-1854(-)	_	_	_	_	_	_	_	_	_	_	None	_
comp22476_c0_seq1	1133	283-3681(+)	gi|15220369|ref|NP_176892.1|	protein little nuclei1 [Arabidopsis protein little nuclei1 [Arabidopsis thaliana]	100%	GO:0005634;GO:0006997;GO:0005829	3702.AT1G67230.1-P	LINC1 (LITTLE NUCLEI1); Encodes a nuclear coiled-coil protein related to the carrot peripher [...]	100.00%	_	_	NOG233751	None	_
comp31414_c0_seq1	199	3-599(-)	gi|10178157|dbj|BAB11602.1|	unnamed protein product [Arabidopsis thaliana]	100%	_	_	_	_	_	_	_	None	_
comp18530_c0_seq1	614	163-2004(-)	gi|18411393|ref|NP_565151.1|	chromatin protein family [Arabidopsis thaliana]	100%	GO:0000398;GO:0006499;GO:0010555;GO:0045893;GO:0009737;GO:0005681;GO:0005730;GO:0009651;GO:0000956	3702.AT1G77180.1-P	chromatin protein family; Encodes a protein with a putative role in mRNA splicing.	100.00%	_	KOG2441	_	K06063	SNW1, SKIIP, SKIP
comp10914_c0_seq1	273	143-961(-)	_	_	_	_	_	_	_	_	_	_	None	_
comp32032_c0_seq1	589	187-1953(-)	_	_	_	_	_	_	_	_	_	_	None	_
comp45850_c0_seq1	401	3-1208(+)	gi|15229107|ref|NP_190493.1|	pentatricopeptide repeat-containing protein [Arabidopsis thaliana]	100%	GO:0005524;GO:0009909;GO:0016567;GO:0050826;GO:0009640;GO:0010228;GO:0010182;GO:0005739;GO:0010564;GO:0009507;GO:0048825;GO:0009220;GO:0009845;GO:0009933;GO:0009737;GO:0019915;GO:0051301;GO:0010162;GO:0009560;GO:0048366	_	_	_	_	_	_	None	_
comp73295_c0_seq1	117	1-351(-)	_	_	_	_	_	_	_	_	_	_	None	_
comp7141_c0_seq1	2109	292-6621(+)	gi|321462595|gb|EFX73617.1|	hypothetical protein DAPPUDRAFT_109723 [Daphnia pulex]	50%	_	_	_	_	_	_	_	None	_
comp41513_c0_seq1	130	3-392(-)	_	_	_	_	_	_	_	_	_	_	None	_
comp9577_c0_seq1	307	1-921(-)	_	_	_	_	_	_	_	_	_	_	None	_
comp2746_c0_seq4	311	243-1175(-)	gi|260830589|ref|XP_002610243.1|	hypothetical protein BRAFLDRAFT_126818 [Branchiostoma floridae]	83%	GO:0005672;GO:0006367	7739.JGI126818	hypothetical protein	88.89%	COG5149	KOG2652	_	K03122	TFIIA1, GTF2A1, TOA1
comp890_c0_seq15	7163	3-21491(+)	gi|307169992|gb|EFN62471.1|	Bullous pemphigoid antigen 1, isoforms 6/9/10 [Camponotus floridanus]	73%	GO:0005488	_	_	_	_	_	_	None	_
comp5735_c0_seq2	1200	395-3994(+)	gi|350411258|ref|XP_003489289.1|	PREDICTED: hypothetical protein LOC100745737 [Bombus impatiens]	67%	_	_	_	_	_	_	_	None	_
comp8171_c0_seq2	1005	733-3747(-)	gi|242011182|ref|XP_002426334.1|	conserved hypothetical protein [Pediculus humanus corporis]	73%	_	_	_	_	_	_	_	None	_
comp241_c1_seq4	307	103-1023(-)	gi|5929884|gb|AAD56625.1|AF151373_1	nucleolin-related protein NRP [Rattus norvegicus]	65%	GO:0044085;GO:1901363;GO:0097159;GO:0031981;GO:0006396;GO:0071841	_	_	_	_	_	_	K11294	NCL, NSR1
comp3927_c0_seq1	670	3-2012(+)	gi|383857595|ref|XP_003704290.1|	PREDICTED: probable ATP-dependent RNA helicase pitchoune-like [Megachile rotundata]	78%	GO:0005515;GO:0004004;GO:0005730;GO:0000166;GO:0003676	9986.ENSOCUP00000024880	DEAD box polypeptide 18 (Predicted)	82.39%	COG0513	KOG0342	_	K13179	DDX18, HAS1
comp3859_c0_seq1	621	265-2127(-)	gi|125981371|ref|XP_001354689.1|	GA14878 [Drosophila pseudoobscura pseudoobscura]	85%	_	_	_	_	_	_	_	None	_
comp7354_c0_seq1	797	1-2391(+)	gi|334324092|ref|XP_001376656.2|	PREDICTED: midasin [Monodelphis domestica]	50%	_	_	_	_	_	_	_	K14572	MDN1, REA1
comp20364_c0_seq2	584	144-1895(-)	gi|15228082|ref|NP_181245.1|	interactor of constitutive active ROPs 2 [Arabidopsis thaliana]	100%	GO:0000911;GO:0005874;GO:0051322;GO:0009507	3702.AT2G37080.1-P	myosin heavy chain-related; myosin heavy chain-related; LOCATED IN: chloroplast; EXPRESSED I [...]	100.00%	_	_	NOG245157	None	_
comp37726_c0_seq1	160	1-480(+)	gi|15218427|ref|NP_177375.1|	RING-H2 finger protein ATL3 [Arabidopsis thaliana]	100%	GO:0005634;GO:0008270	_	_	_	_	_	_	None	_
comp36616_c0_seq1	143	3-431(-)	_	_	_	_	_	_	_	_	_	_	None	_
comp57950_c0_seq2	84	2-253(+)	gi|79503150|ref|NP_195749.2|	mRNA capping enzyme family protein [Arabidopsis thaliana]	100%	GO:0005634;GO:0009506;GO:0006370;GO:0035335;GO:0004725;GO:0006259;GO:0008138;GO:0004651;GO:0006570;GO:0004484;GO:0008284	_	_	_	_	_	_	K13917	RNGTT
comp24202_c0_seq1	57	493-663(-)	_	_	_	_	_	_	_	_	_	_	None	_
comp40236_c0_seq1	257	83-853(-)	_	_	_	_	_	_	_	_	_	_	None	_
comp9844_c0_seq1	99	111-410(+)	gi|48097884|ref|XP_393914.1|	PREDICTED: splicing factor 3B subunit 4 [Apis mellifera]	97%	GO:0000166;GO:0003676	_	_	_	_	_	_	K12831	SF3B4, SAP49
comp720_c0_seq1	274	1-822(-)	gi|157133224|ref|XP_001656187.1|	60S ribosomal protein L24 [Aedes aegypti]	75%	GO:0005840;GO:0042254	7159.AAEL012681-PA	60S ribosomal protein L24	84.56%	COG2075	_	_	K02896	RP-L24e, RPL24
comp64251_c0_seq1	75	232-456(-)	_	_	_	_	_	_	_	_	_	_	None	_
comp54809_c0_seq1	116	3-350(-)	_	_	_	_	_	_	_	_	_	_	None	_
comp25046_c0_seq1	852	1-2559(+)	gi|395508035|ref|XP_003758321.1|	PREDICTED: girdin, partial [Sarcophilus harrisii]	58%	GO:0050794;GO:0016043;GO:0005488;GO:0005737	_	_	_	_	_	_	None	_
comp347_c0_seq214	323	2057-3025(-)	gi|114706993|ref|ZP_01439892.1|	hypothetical protein FP2506_03039 [Fulvimarina pelagi HTCC2506]	42%	_	_	_	_	_	_	_	None	_
comp62502_c0_seq1	159	2-478(-)	_	_	_	_	_	_	_	_	_	_	None	_
comp15250_c0_seq1	438	9-1322(-)	gi|321472287|gb|EFX83257.1|	hypothetical protein DAPPUDRAFT_301915 [Daphnia pulex]	56%	_	_	_	_	_	_	_	K15407	QTRTD1
comp49799_c0_seq1	166	1-498(-)	gi|18394964|ref|NP_564136.1|	sequence-specific DNA binding transcription factor [Arabidopsis thaliana]	100%	GO:0003677;GO:0000785;GO:0005667;GO:0006355;GO:0003682;GO:0045449;GO:0003700	_	_	_	_	_	_	None	_
comp4040_c0_seq1	415	51-1295(-)	gi|322787695|gb|EFZ13707.1|	hypothetical protein SINV_13159 [Solenopsis invicta]	51%	_	7460.XP_396972	similar to Sas10 CG4202-PA	77.63%	_	KOG3118	_	K14767	UTP3, SAS10
comp52842_c0_seq1	107	210-530(-)	gi|15240607|ref|NP_196838.1|	uncharacterized protein [Arabidopsis thaliana]	100%	GO:0005840	_	_	_	_	_	_	K13173	ARGLU1
comp47601_c0_seq1	145	3-437(+)	gi|15222679|ref|NP_173950.1|	transcription factor bHLH76 [Arabidopsis thaliana]	100%	GO:0003677;GO:0048513;GO:0006355;GO:0046983;GO:0009911;GO:0005667;GO:0003700;GO:0045449	_	_	_	_	_	_	None	_
comp21692_c0_seq1	553	2-1660(+)	gi|42568895|ref|NP_178414.2|	ATP/GTP-binding protein-like protein [Arabidopsis thaliana]	100%	GO:0005509;GO:0006915	_	_	_	_	_	_	None	_
comp6604_c0_seq1	464	135-1526(-)	gi|321475912|gb|EFX86873.1|	hypothetical protein DAPPUDRAFT_307050 [Daphnia pulex]	56%	_	_	_	_	_	_	_	None	_
comp11657_c0_seq1	906	126-2843(-)	gi|405971408|gb|EKC36247.1|	Aftiphilin [Crassostrea gigas]	54%	_	_	_	_	_	_	_	None	_
comp3286_c0_seq5	1184	239-3790(+)	gi|321476484|gb|EFX87445.1|	hypothetical protein DAPPUDRAFT_312250 [Daphnia pulex]	67%	GO:0043232;GO:0044446	_	_	_	_	_	_	K04648	DCTN1
comp618_c0_seq2	713	3-2141(+)	gi|91077414|ref|XP_975386.1|	PREDICTED: similar to conserved hypothetical protein [Tribolium castaneum]	90%	GO:0032440;GO:0006457;GO:0005524;GO:0051082;GO:0006950;GO:0055114	7070.XP_975386	similar to CG8542-PA	92.50%	COG0443	KOG0102	_	K04043	dnaK
comp10094_c0_seq1	71	843-1055(-)	_	_	_	_	_	_	_	_	_	_	None	_
comp29500_c0_seq1	658	314-2287(-)	gi|15220829|ref|NP_178194.1|	XH/XS domain-containing protein [Arabidopsis thaliana]	100%	GO:0005634;GO:0003677;GO:0000394;GO:0009506;GO:0009616;GO:0043621;GO:0005737;GO:0003725;GO:0009630;GO:0009086;GO:0010050;GO:0080188	3702.AT1G80790.1-P	XH/XS domain-containing protein / XS zinc finger domain-containing protein; XH/XS domain-con [...]	100.00%	_	_	NOG128768;NOG258848	None	_
comp24358_c0_seq5	160	128-607(-)	gi|321470636|gb|EFX81611.1|	hypothetical protein DAPPUDRAFT_49881 [Daphnia pulex]	86%	GO:0004252;GO:0006508	_	_	_	_	_	_	None	_
comp966_c0_seq2	2222	1464-8129(-)	gi|242019111|ref|XP_002430009.1|	Spectrin alpha chain, putative [Pediculus humanus corporis]	91%	GO:0035335;GO:0005509;GO:0004725;GO:0006570	_	_	_	_	_	_	K06114	SPTA
comp38984_c0_seq1	196	3-590(-)	gi|9945085|gb|AAG03122.1|AC004133_16	F5A9.21 [Arabidopsis thaliana]	100%	GO:0005634;GO:0007165	_	_	_	_	_	_	K12879	THOC2
comp5095_c0_seq1	334	906-1907(+)	gi|260788254|ref|XP_002589165.1|	hypothetical protein BRAFLDRAFT_84941 [Branchiostoma floridae]	57%	_	_	_	_	_	_	_	None	_
comp41525_c0_seq1	456	3-1370(-)	gi|18406480|ref|NP_566014.1|	pre-mRNA splicing factor domain-containing protein [Arabidopsis thaliana]	100%	GO:0005634	_	_	_	_	_	_	None	_
comp29631_c0_seq1	860	3-2582(-)	_	_	_	_	_	_	_	_	_	_	None	_
comp61996_c0_seq1	69	152-361(+)	gi|145336587|ref|NP_564573.3|	heat intolerant 1 protein [Arabidopsis thaliana]	100%	GO:0006970;GO:0005739;GO:0009408	_	_	_	_	_	_	None	_
comp1897_c0_seq1	1219	126-3782(+)	gi|242076202|ref|XP_002448037.1|	hypothetical protein SORBIDRAFT_06g020065 [Sorghum bicolor]	56%	_	_	_	_	_	_	_	None	_
comp40958_c0_seq1	89	91-357(-)	_	_	_	_	_	_	_	_	_	_	None	_
comp6400_c0_seq1	217	187-837(+)	gi|340722564|ref|XP_003399674.1|	PREDICTED: uncharacterized protein C9E9.15-like [Bombus terrestris]	69%	_	_	_	_	_	_	_	None	_
comp20498_c0_seq1	901	278-2983(+)	gi|228912643|ref|ZP_04076299.1|	hypothetical protein bthur0013_66990 [Bacillus thuringiensis IBL 200]	52%	_	_	_	_	_	_	_	K13093	HTATSF1
comp25985_c0_seq1	162	2-490(+)	gi|148225448|ref|NP_001080060.1|	actin, alpha cardiac muscle 1 [Xenopus laevis]	100%	GO:0008217;GO:0005524;GO:0030049;GO:0071944;GO:0072144;GO:0055008;GO:0045471;GO:0042643;GO:0005829;GO:0060048;GO:0031674;GO:0016887;GO:0042493;GO:0030485;GO:0006915;GO:0014829;GO:0016459;GO:0006200;GO:0017022;GO:0009615;GO:0055003;GO:0030240	_	_	_	_	_	_	K10354	ACTA1
comp60698_c0_seq1	96	1-288(+)	gi|79507493|ref|NP_196273.3|	uncharacterized protein [Arabidopsis thaliana]	100%	GO:0009536;GO:0016740	3694.grail3.15593000101	hypothetical protein	78.48%	_	KOG2130	_	None	_
comp8847_c0_seq1	215	1-645(-)	gi|405976261|gb|EKC40774.1|	Glutaredoxin [Crassostrea gigas]	72%	_	_	_	_	_	_	_	None	_
comp3499_c0_seq4	185	1-555(-)	gi|193695280|ref|XP_001951783.1|	PREDICTED: hypothetical protein LOC100166599 [Acyrthosiphon pisum]	84%	_	_	_	_	_	_	_	None	_
comp6510_c0_seq1	78	58-291(+)	gi|18397979|ref|NP_565384.1|	uncharacterized protein [Arabidopsis thaliana]	100%	_	3702.AT2G15960.1-P	unknown protein; unknown protein; FUNCTIONS IN: molecular_function unknown; INVOLVED IN: bio [...]	100.00%	_	_	NOG292207	None	_
comp45654_c0_seq1	158	1-477(+)	_	_	_	_	_	_	_	_	_	_	None	_
comp67069_c0_seq1	189	2-571(+)	gi|15230968|ref|NP_191375.1|	P-loop containing nucleoside triphosphate hydrolase-like protein [Arabidopsis thaliana]	100%	GO:0030048;GO:0007165;GO:0005524;GO:0051646;GO:0003774;GO:0060151;GO:0005773;GO:0003779;GO:0051645;GO:0016459;GO:0016021;GO:0004871	_	_	_	_	_	_	None	_
comp2528_c0_seq1	135	486-890(-)	_	_	_	_	_	_	_	_	_	_	None	_
comp60355_c0_seq1	175	97-621(-)	_	_	_	_	_	_	_	_	_	_	None	_
comp18080_c0_seq1	423	2-1270(+)	gi|189235908|ref|XP_968668.2|	PREDICTED: similar to AGAP004989-PB [Tribolium castaneum]	50%	GO:0004672	_	_	_	_	_	_	K06619	ABL1
comp2638_c1_seq6	2544	344-7975(+)	gi|321468162|gb|EFX79148.1|	hypothetical protein DAPPUDRAFT_319776 [Daphnia pulex]	74%	GO:0044260;GO:0043229;GO:0008168;GO:0044238;GO:0032259	_	_	_	_	_	_	K11423	SETD2, SET2
comp1998_c0_seq3	121	1-363(+)	gi|18415395|ref|NP_568179.1|	40S ribosomal protein S4-2 [Arabidopsis thaliana]	100%	GO:0003723;GO:0009220;GO:0005774;GO:0042254;GO:0005730;GO:0005515;GO:0005794;GO:0001510;GO:0006412;GO:0003735;GO:0022627;GO:0005886;GO:0009507	_	_	_	_	_	_	K02987	RP-S4e, RPS4
comp11614_c0_seq1	239	49-768(+)	_	_	_	_	_	_	_	_	_	_	None	_
comp8663_c0_seq1	252	110-865(-)	gi|193652519|ref|XP_001942822.1|	PREDICTED: dnaJ homolog subfamily C member 8-like [Acyrthosiphon pisum]	80%	GO:0006457;GO:0051082;GO:0031072	_	_	_	_	_	_	K09528	DNAJC8
comp5484_c0_seq1	554	122-1783(-)	gi|195117666|ref|XP_002003368.1|	GI17878 [Drosophila mojavensis]	48%	_	_	_	_	_	_	_	None	_
comp54302_c0_seq1	127	2-382(-)	gi|2244833|emb|CAB10255.1|	centromere protein homolog [Arabidopsis thaliana]	100%	GO:0051015;GO:0010382;GO:0000226;GO:0009855;GO:0009506;GO:0042127;GO:0051322;GO:0009965;GO:0010089;GO:0000911;GO:0010014;GO:0005886;GO:0010073	_	_	_	_	_	_	None	_
comp30137_c0_seq1	554	3-1664(-)	_	_	_	_	_	_	_	_	_	_	None	_
comp31796_c0_seq1	200	1-600(-)	_	_	_	_	_	_	_	_	_	_	None	_
comp27464_c0_seq2	284	81-932(-)	gi|15242956|ref|NP_200621.1|	RNA recognition motif-containing protein [Arabidopsis thaliana]	100%	GO:0005634;GO:0003723;GO:0016458;GO:0000166;GO:0080111;GO:0051604	_	_	_	_	_	_	None	_
comp327_c0_seq1	321	1-963(-)	_	_	_	_	_	_	_	_	_	_	None	_
comp48126_c0_seq1	55	187-351(-)	_	_	_	_	_	_	_	_	_	_	None	_
comp67063_c0_seq1	126	1-381(+)	gi|4249412|gb|AAD13709.1|	hypothetical protein [Arabidopsis thaliana]	100%	_	_	_	_	_	_	_	None	_
comp28988_c0_seq1	476	2-1429(+)	gi|15218768|ref|NP_171828.1|	uncharacterized protein [Arabidopsis thaliana]	100%	GO:0006499;GO:0006914;GO:0005576;GO:0005737	_	_	_	_	_	_	None	_
comp26532_c0_seq1	221	3-668(+)	_	_	_	_	_	_	_	_	_	_	None	_
comp54896_c0_seq1	131	3-395(-)	gi|260800865|ref|XP_002595317.1|	hypothetical protein BRAFLDRAFT_124932 [Branchiostoma floridae]	54%	_	_	_	_	_	_	_	None	_
comp52941_c0_seq1	126	1-381(+)	_	_	_	_	_	_	_	_	_	_	None	_
comp53839_c0_seq1	213	3-644(+)	gi|189237004|ref|XP_966376.2|	PREDICTED: similar to diacylglycerol kinase, delta, kappa, eta [Tribolium castaneum]	51%	GO:0005622	_	_	_	_	_	_	K00901	E2.7.1.107, DGK, dgkA
comp11896_c0_seq1	389	3-1172(+)	_	_	_	_	_	_	_	_	_	_	None	_
comp4806_c0_seq1	1639	3-4919(-)	gi|242023503|ref|XP_002432172.1|	Homeotic gene regulator, putative [Pediculus humanus corporis]	75%	GO:0030308;GO:0045892;GO:0035887;GO:0045111;GO:0001105;GO:0006334;GO:0000790;GO:0044212;GO:0045893;GO:0071564;GO:0071778;GO:0005515;GO:0000166;GO:0016818;GO:0016514;GO:0071565;GO:0008285	7222.FBpp0150665	GH16759	80.80%	COG5076;COG0553	_	_	K11647	SMARCA2_4
comp21582_c0_seq1	341	69-1091(-)	gi|189234944|ref|XP_972570.2|	PREDICTED: similar to phospholipase c epsilon [Tribolium castaneum]	77%	GO:0009395;GO:0007242;GO:0035556;GO:0004629	_	_	_	_	_	_	K05860	PLCE
comp786_c0_seq1	210	53-682(+)	gi|318065010|gb|ADV36665.1|	H+ transporting ATP synthase O subunit [Antheraea yamamai]	77%	GO:0016020;GO:0015986;GO:0044424;GO:0006418;GO:0000166;GO:0004812	7425.NP_001165823	ATP synthase subunit O, mitochondrial [Nasonia vitripennis].	78.33%	COG0712	KOG1662	_	K02137	ATPeF1O, ATP5O
comp39334_c0_seq1	598	1-1794(-)	_	_	_	_	_	_	_	_	_	_	None	_
comp40216_c0_seq1	235	3-707(-)	_	_	_	_	_	_	_	_	_	_	None	_
comp890_c0_seq121	7029	3-21092(+)	gi|307197318|gb|EFN78610.1|	Bullous pemphigoid antigen 1, isoforms 6/9/10 [Harpegnathos saltator]	71%	_	_	_	_	_	_	_	None	_
comp12233_c0_seq1	281	87-929(+)	gi|15237339|ref|NP_197143.1|	biotin carboxyl carrier protein of acetyl-CoA carboxylase 1 [Arabidopsis thaliana]	100%	GO:0048653;GO:0016132;GO:0000271;GO:0048767;GO:0009664;GO:0006084;GO:0009941;GO:0006633;GO:0009832;GO:0003989;GO:0016126;GO:0006090;GO:0009317;GO:0009374;GO:0010075;GO:0009932;GO:0009825;GO:0043481;GO:0009570	3702.AT5G16390.1-P	CAC1 (CHLOROPLASTIC ACETYLCOENZYME A CARBOXYLASE 1); acetyl-CoA carboxylase/ biotin binding; [...]	100.00%	COG0511	_	_	K02160	accB, bccP
comp49044_c0_seq1	94	2-283(+)	gi|79313317|ref|NP_001030738.1|	RNA recognition motif-containing protein [Arabidopsis thaliana]	100%	GO:0005634;GO:0003723;GO:0000166	_	_	_	_	_	_	None	_
comp42_c1_seq13	228	1-687(+)	gi|91076896|ref|XP_976237.1|	PREDICTED: similar to upheld CG7107-PG isoform 8 [Tribolium castaneum]	77%	_	_	_	_	_	_	_	K12046	TNNT3
comp28990_c0_seq1	536	208-1815(-)	gi|15229383|ref|NP_191872.1|	RAN GTPase-activating protein 1 [Arabidopsis thaliana]	100%	GO:0006406;GO:0031048;GO:0005635;GO:0032153;GO:0051567;GO:0000911;GO:0005515;GO:0000072;GO:0005886;GO:0009507;GO:0009504;GO:0048527;GO:0005098;GO:0000280;GO:0009407;GO:0006346;GO:0007000;GO:0006606	3702.AT3G63130.1-P	RANGAP1 (RAN GTPASE ACTIVATING PROTEIN 1); RAN GTPase activator/ protein binding; Encodes a [...]	100.00%	COG5238	KOG1909	_	K14319	RANGAP1
comp14019_c0_seq1	657	1-1971(-)	gi|321469644|gb|EFX80623.1|	hypothetical protein DAPPUDRAFT_318220 [Daphnia pulex]	68%	GO:0097159;GO:1901363	7165.AGAP001290-PA	AGAP001290-PA	75.25%	COG0470	_	_	K10754	RFC1
comp74593_c0_seq1	128	2-388(+)	gi|22325473|ref|NP_178533.2|	3-oxoacyl-[acyl-carrier-protein]	99%	GO:0005835;GO:0004315;GO:0042967;GO:0006633	_	_	_	_	_	_	K09458	fabF
comp13971_c0_seq1	60	2-181(-)	gi|15236966|ref|NP_195257.1|	calmodulin-domain protein kinase 5 [Arabidopsis thaliana]	100%	GO:0005634;GO:0005524;GO:0009069;GO:0006468;GO:0048767;GO:0009737;GO:0005829;GO:0005509;GO:0004683;GO:0005886	_	_	_	_	_	_	K13412	CPK
comp32154_c0_seq1	205	94-708(-)	gi|346470677|gb|AEO35183.1|	hypothetical protein [Amblyomma maculatum]	89%	GO:0009987	45351.JGI179665	hypothetical protein	83.00%	COG5124	KOG3433	_	None	_
comp1568_c0_seq1	457	946-2316(-)	gi|170028743|ref|XP_001842254.1|	eukaryotic translation initiation factor 5 [Culex quinquefasciatus]	75%	GO:0044260;GO:0044238	_	_	_	_	_	_	K03262	EIF5
comp64406_c0_seq1	166	1-501(+)	_	_	_	_	_	_	_	_	_	_	None	_
comp32059_c0_seq1	507	1-1521(-)	_	_	_	_	_	_	_	_	_	_	None	_
comp39598_c0_seq1	134	1-402(-)	gi|242020499|ref|XP_002430690.1|	Troponin C, isoform, putative [Pediculus humanus corporis]	78%	_	_	_	_	_	_	_	None	_
comp8171_c0_seq7	243	1-729(-)	gi|321455997|gb|EFX67115.1|	centrosomin-like protein [Daphnia pulex]	64%	_	_	_	_	_	_	_	None	_
comp56587_c0_seq1	151	3-455(-)	gi|3337351|gb|AAC27396.1|	hypothetical protein [Arabidopsis thaliana]	100%	GO:0008270	_	_	_	_	_	_	None	_
comp26493_c0_seq1	294	2-883(-)	gi|380019317|ref|XP_003693556.1|	PREDICTED: LOW QUALITY PROTEIN: islet cell autoantigen 1-like [Apis florea]	74%	_	_	_	_	_	_	_	None	_
comp8608_c0_seq2	132	138-533(+)	gi|291233642|ref|XP_002736761.1|	PREDICTED: sperm autoantigenic protein 17-like [Saccoglossus kowalevskii]	71%	_	_	_	_	_	_	_	None	_
comp48600_c0_seq1	281	2-844(-)	gi|30684623|ref|NP_173046.2|	aspartyl beta-hydroxylase N-terminal region domain-containing protein [Arabidopsis thaliana]	100%	GO:0043231;GO:0044444	_	_	_	_	_	_	None	_
comp11997_c0_seq1	299	3-899(-)	_	_	_	_	_	_	_	_	_	_	None	_
comp8334_c0_seq2	2925	2-8776(-)	gi|321469343|gb|EFX80323.1|	hypothetical protein DAPPUDRAFT_304059 [Daphnia pulex]	53%	_	_	_	_	_	_	_	K12172	RANBP2, NUP358
comp13707_c0_seq2	1159	2-3478(+)	gi|312282495|dbj|BAJ34113.1|	unnamed protein product [Thellungiella halophila]	40%	_	_	_	_	_	_	_	None	_
comp74751_c0_seq1	119	2-358(-)	gi|311264485|ref|XP_003130192.1|	PREDICTED: EF-hand calcium-binding domain-containing protein 1-like [Sus scrofa]	100%	GO:0005509	_	_	_	_	_	_	None	_
comp24701_c0_seq1	768	2-2305(+)	gi|15237570|ref|NP_198930.1|	Myosin heavy chain-related protein [Arabidopsis thaliana]	100%	_	_	_	_	_	_	_	None	_
comp63857_c0_seq1	194	1-585(+)	_	_	_	_	_	_	_	_	_	_	None	_
comp74250_c0_seq1	121	2-364(-)	gi|6056207|gb|AAF02824.1|AC009400_20	hypothetical protein [Arabidopsis thaliana]	100%	GO:0007018;GO:0005874;GO:0005524;GO:0003777	_	_	_	_	_	_	K11498	CENPE
comp3638_c0_seq1	280	2-844(+)	_	_	_	_	_	_	_	_	_	_	None	_
comp631_c0_seq2	229	2-691(+)	_	_	_	_	_	_	_	_	_	_	None	_
comp45614_c0_seq1	206	3-620(-)	_	_	_	_	_	_	_	_	_	_	None	_
comp42416_c0_seq1	145	3-440(+)	gi|15222146|ref|NP_172761.1|	eukaryotic initiation factor 4B2 [Arabidopsis thaliana]	99%	GO:0005840;GO:0006446;GO:0003743;GO:0005634;GO:0009630	_	_	_	_	_	_	None	_
comp49209_c0_seq1	128	26-412(+)	gi|18410265|ref|NP_565056.1|	histone-lysine N-methyltransferase, H3 lysine-9 specific SUVH3 [Arabidopsis thaliana]	100%	GO:0042393;GO:0005634;GO:0040029;GO:0006554;GO:0008270;GO:0005694;GO:0034968;GO:0018024	_	_	_	_	_	_	None	_
comp890_c0_seq100	7140	3-21425(+)	gi|307169992|gb|EFN62471.1|	Bullous pemphigoid antigen 1, isoforms 6/9/10 [Camponotus floridanus]	72%	GO:0005488	_	_	_	_	_	_	None	_
comp43313_c0_seq1	64	433-624(+)	_	_	_	_	_	_	_	_	_	_	None	_
comp7110_c0_seq1	558	161-1834(-)	gi|18391066|ref|NP_563852.1|	2,3-bisphosphoglycerate-independent phosphoglycerate mutase 1 [Arabidopsis thaliana]	98%	GO:0048046;GO:0009555;GO:0010118;GO:0006096;GO:0005829;GO:0009749;GO:0005886;GO:0052541;GO:0009507;GO:0030145;GO:0005740;GO:0016126;GO:0009506;GO:0009409;GO:0009750;GO:0009744;GO:0046537;GO:0046686;GO:0052546	3702.AT1G09780.1-P	2,3-biphosphoglycerate-independent phosphoglycerate mutase, putative / phosphoglyceromutase, [...]	97.92%	COG0696	KOG4513	_	K15633	gpmI
comp35017_c0_seq2	133	3-404(+)	gi|291227159|ref|XP_002733554.1|	PREDICTED: DNA-directed DNA polymerase epsilon-like [Saccoglossus kowalevskii]	73%	GO:0003677;GO:0000785;GO:0006260;GO:0008622;GO:0006287;GO:0051536;GO:0003887;GO:0046872;GO:0000731;GO:0003682;GO:0000082;GO:0006297	_	_	_	_	_	_	K02324	POLE1
comp2224_c0_seq16	977	1403-4333(-)	gi|15425681|dbj|BAB64297.1|	I-connectin [Procambarus clarkii]	88%	GO:0050794;GO:0005634;GO:0008092;GO:0006936;GO:0048738;GO:0006139;GO:0050790;GO:0030239;GO:0030017;GO:0044446;GO:0044260;GO:0004672;GO:0060047;GO:0050896	_	_	_	_	_	_	K12567	TTN
comp68283_c0_seq1	145	1-435(-)	gi|15240074|ref|NP_201476.1|	chromatin remodeling 1 [Arabidopsis DDM1_ARATH RecName: Full=ATP-dependent DNA helicase DDM1; AltName: Full=Protein CHROMATIN REMODELING	100%	GO:0006344;GO:0003677;GO:0031048;GO:0005524;GO:0006349;GO:0005515;GO:0008283;GO:0044030;GO:0009294;GO:0016572;GO:0000786;GO:0005634;GO:0016246;GO:0090241;GO:0032197;GO:0051574;GO:0004003;GO:0006346;GO:0005657	_	_	_	_	_	_	None	_
comp53179_c0_seq1	138	3-416(-)	gi|9280691|gb|AAF86560.1|AC069252_19	F2E2.13 [Arabidopsis thaliana]	100%	GO:0005773;GO:0010075	_	_	_	_	_	_	None	_
comp890_c0_seq260	541	315-1937(+)	gi|170033490|ref|XP_001844610.1|	kakapo [Culex quinquefasciatus]	84%	GO:0003779;GO:0005856;GO:0005509;GO:0007050	_	_	_	_	_	_	None	_
comp1544_c0_seq1	263	104-892(+)	gi|15236171|ref|NP_195193.1|	40S ribosomal protein S3a-2 [Arabidopsis thaliana]	99%	GO:0009506;GO:0009220;GO:0042254;GO:0005618;GO:0005730;GO:0005794;GO:0001510;GO:0006412;GO:0003735;GO:0022627;GO:0005886;GO:0009507	3702.AT4G34670.1-P	40S ribosomal protein S3A (RPS3aB); 40S ribosomal protein S3A (RPS3aB); FUNCTIONS IN: struct [...]	98.71%	COG1890	KOG1628	_	K02984	RP-S3Ae, RPS3A
comp69662_c0_seq1	165	2-499(+)	gi|22330935|ref|NP_187583.2|	DEAD-box ATP-dependent RNA helicase 57 [Arabidopsis thaliana]	100%	GO:0005524;GO:0008026;GO:0003676	_	_	_	_	_	_	K14779	DDX52, ROK1
comp3286_c0_seq2	1402	80-4285(+)	gi|321476484|gb|EFX87445.1|	hypothetical protein DAPPUDRAFT_312250 [Daphnia pulex]	67%	GO:0043232;GO:0044446	_	_	_	_	_	_	K04648	DCTN1
comp2805_c0_seq14	3070	930-10139(+)	gi|380016801|ref|XP_003692361.1|	PREDICTED: uncharacterized protein LOC100869779 [Apis florea]	81%	GO:0035335;GO:0008270;GO:0004725;GO:0006570;GO:0055114;GO:0016491	7460.XP_396755	molecule interacting with CasL	78.00%	COG5069	KOG1700	_	None	_
comp9736_c0_seq3	110	13-342(-)	gi|18415982|ref|NP_567663.1|	HSP70-interacting protein 1 [Arabidopsis thaliana]	100%	GO:0009055;GO:0020037;GO:0005506;GO:0006118;GO:0055114;GO:0046686;GO:0016705;GO:0005829;GO:0004497	_	_	_	_	_	_	K09560	ST13
comp3813_c0_seq1	109	1-327(-)	gi|30686832|ref|NP_850947.1|	dehydrin ERD10 [Arabidopsis ERD10_ARATH RecName: Full=Dehydrin ERD10; AltName: Full=Low-temperature-induced protein LTI45 A	100%	GO:0016020;GO:0003779;GO:0005634;GO:0009506;GO:0005829;GO:0009651;GO:0010029;GO:0009631;GO:0009737;GO:0009269	_	_	_	_	_	_	None	_
comp13183_c0_seq1	204	31-645(+)	gi|30683851|ref|NP_188216.2|	DNA topoisomerase-like protein [Arabidopsis thaliana]	100%	GO:0009535;GO:0034976;GO:0002831;GO:0000162;GO:0080119;GO:0005515;GO:0010310;GO:0052544;GO:0009094;GO:0006612;GO:0009506;GO:0004834;GO:0006569;GO:0009684;GO:0009867;GO:0009697;GO:0031348;GO:0006571;GO:0010168;GO:0042742;GO:0005777;GO:0009640;GO:0010363;GO:0043900;GO:0016045;GO:0010200;GO:0009651;GO:0005576;GO:0050832;GO:0000165;GO:0005634;GO:0009862;GO:0005773;GO:0005509;GO:0009570	_	_	_	_	_	_	None	_
comp57905_c0_seq1	175	3-530(+)	gi|15220862|ref|NP_178202.1|	protein kinase-like protein [Arabidopsis thaliana]	100%	GO:0004674;GO:0005524;GO:0009069;GO:0006468;GO:0005886	_	_	_	_	_	_	None	_
comp24036_c0_seq1	103	291-602(+)	_	_	_	_	_	_	_	_	_	_	None	_
comp41103_c0_seq1	77	181-414(+)	_	_	_	_	_	_	_	_	_	_	None	_
comp1442_c0_seq4	3733	2-11200(+)	gi|350413107|ref|XP_003489881.1|	PREDICTED: dystrophin, isoforms A/C/F/G/H-like isoform 1 [Bombus impatiens]	79%	_	_	_	_	_	_	_	None	_
comp6875_c0_seq1	407	104-1324(+)	gi|321465321|gb|EFX76323.1|	hypothetical protein DAPPUDRAFT_306258 [Daphnia pulex]	61%	_	_	_	_	_	_	_	None	_
comp6201_c0_seq3	204	52-663(-)	_	_	_	_	_	_	_	_	_	_	None	_
comp21923_c0_seq1	250	2-751(-)	gi|18394444|ref|NP_564015.1|	interactor of constitutive active ROPs 1 [Arabidopsis thaliana]	100%	GO:0090404;GO:0005634;GO:2000012;GO:0005886;GO:0009850	_	_	_	_	_	_	None	_
comp13579_c0_seq1	750	480-2729(-)	gi|348535190|ref|XP_003455084.1|	PREDICTED: golgin subfamily A member 1-like [Oreochromis niloticus]	45%	_	_	_	_	_	_	_	None	_
comp16999_c0_seq2	179	2-538(-)	_	_	_	_	_	_	_	_	_	_	None	_
comp890_c0_seq221	3466	526-10923(+)	gi|307197318|gb|EFN78610.1|	Bullous pemphigoid antigen 1, isoforms 6/9/10 [Harpegnathos saltator]	72%	GO:0005488	_	_	_	_	_	_	None	_
comp890_c0_seq126	7015	3-21050(+)	gi|307197318|gb|EFN78610.1|	Bullous pemphigoid antigen 1, isoforms 6/9/10 [Harpegnathos saltator]	74%	GO:0005488	_	_	_	_	_	_	None	_
comp9895_c0_seq1	174	157-678(-)	gi|242012892|ref|XP_002427159.1|	Centrin-1, putative [Pediculus humanus corporis]	91%	GO:0032440;GO:0005524;GO:0005509;GO:0055114;GO:0003676;GO:0008026	7159.AAEL005663-PA	centrin	87.90%	COG5126	KOG0028	_	K10840	CETN2
comp57738_c0_seq1	170	3-515(+)	gi|30685989|ref|NP_197174.2|	uncharacterized protein [Arabidopsis thaliana]	100%	_	_	_	_	_	_	_	None	_
comp2515_c0_seq1	124	1-372(-)	_	_	_	_	_	_	_	_	_	_	None	_
comp15371_c0_seq1	358	208-1284(+)	gi|30695411|ref|NP_568694.2|	acetyl-CoA acetyltransferase, cytosolic 1 [Arabidopsis thaliana]	100%	GO:0009846;GO:0016132;GO:0005777;GO:0009860;GO:0006574;GO:0005829;GO:0046950;GO:0006633;GO:0005886;GO:0006085;GO:0016126;GO:0006090;GO:0042967;GO:0018874;GO:0006552;GO:0006554;GO:0006568;GO:0003985;GO:0019745;GO:0009793;GO:0006550	_	_	_	_	_	_	K00626	E2.3.1.9, atoB
comp41984_c0_seq1	133	21-419(-)	_	_	_	_	_	_	_	_	_	_	None	_
comp2553_c0_seq3	165	804-1298(-)	gi|193591702|ref|XP_001944072.1|	PREDICTED: hypothetical protein LOC100165703 isoform 2 [Acyrthosiphon pisum]	70%	_	_	_	_	_	_	_	None	_
comp2980_c0_seq1	264	3-794(+)	_	_	_	_	_	_	_	_	_	_	None	_
comp12921_c0_seq4	1660	2-4981(-)	gi|195029569|ref|XP_001987644.1|	GH22030 [Drosophila grimshawi]	61%	_	_	_	_	_	_	_	None	_
comp1909_c0_seq15	2832	2212-10707(-)	gi|350424024|ref|XP_003493665.1|	PREDICTED: hypothetical protein LOC100747025 [Bombus impatiens]	61%	GO:0016301	7460.XP_001121340	similar to Serine/threonine-protein kinase WNK3 (Protein kinase with no lysine 3) (Protein k [...]	88.80%	COG0515	KOG0584	_	K08867	WNK, PRKWNK
comp37571_c0_seq1	178	154-687(-)	gi|15233139|ref|NP_191712.1|	Phosphoenolpyruvate carboxylase family protein [Arabidopsis thaliana]	100%	GO:0015940;GO:0003864;GO:0008168;GO:0008270;GO:0005739;GO:0032259;GO:0009507;GO:0050897	_	_	_	_	_	_	K00606	panB
comp17199_c0_seq1	745	2-2236(-)	gi|294932650|ref|XP_002780373.1|	hypothetical protein Pmar_PMAR016568 [Perkinsus marinus ATCC 50983]	50%	_	_	_	_	_	_	_	None	_
comp890_c0_seq138	3623	526-11394(+)	gi|189239227|ref|XP_973767.2|	PREDICTED: similar to kakapo [Tribolium castaneum]	74%	GO:0005488	_	_	_	_	_	_	None	_
comp14095_c0_seq1	552	73-1728(+)	gi|30687816|ref|NP_189160.3|	rotamase FKBP 1 [Arabidopsis FKB62_ARATH RecName: Full=Peptidyl-prolyl cis-trans isomerase FKBP62; Short=PPIase FKBP62; AltName: Full=70	100%	GO:0016020;GO:0009644;GO:0009611;GO:0006457;GO:0005634;GO:0003755;GO:0006499;GO:0034976;GO:0042542;GO:0046686;GO:0070370;GO:0005829;GO:0000413;GO:0005528;GO:0005516	3702.AT3G25230.2-P	ROF1 (ROTAMASE FKBP 1); FK506 binding / calmodulin binding / peptidyl-prolyl cis-trans isome [...]	100.00%	COG0545;COG0457	KOG0543	_	K09571	FKBP4_5
comp890_c0_seq200	3516	526-11073(+)	gi|307197318|gb|EFN78610.1|	Bullous pemphigoid antigen 1, isoforms 6/9/10 [Harpegnathos saltator]	72%	_	_	_	_	_	_	_	None	_
comp4787_c0_seq1	204	164-775(+)	gi|327273946|ref|XP_003221740.1|	PREDICTED: UPF0534 protein C4orf43 homolog [Anolis carolinensis]	62%	_	_	_	_	_	_	_	K14860	TMA16
comp6384_c0_seq2	409	126-1352(-)	gi|195052338|ref|XP_001993282.1|	GH13155 [Drosophila grimshawi]	86%	GO:0005840;GO:0005634;GO:0006184;GO:0006448;GO:0003746;GO:0003924;GO:0070125;GO:0005739;GO:0005525	_	_	_	_	_	_	K02355	fusA, GFM, EFG
comp16766_c0_seq2	301	3-908(+)	gi|321479447|gb|EFX90403.1|	hypothetical protein DAPPUDRAFT_219999 [Daphnia pulex]	47%	_	_	_	_	_	_	_	None	_
comp890_c0_seq93	7024	3-21074(+)	gi|307197318|gb|EFN78610.1|	Bullous pemphigoid antigen 1, isoforms 6/9/10 [Harpegnathos saltator]	72%	GO:0005488	_	_	_	_	_	_	None	_
comp6250_c0_seq1	476	1011-2441(+)	gi|348516547|ref|XP_003445800.1|	PREDICTED: ankyrin repeat domain-containing protein 11 [Oreochromis niloticus]	64%	GO:0044707;GO:0048856	8090.ENSORLP00000005001	ankyrin repeat domain 12	75.21%	COG0666	KOG0504	_	None	_
comp8661_c0_seq1	324	857-1828(+)	gi|297797451|ref|XP_002866610.1|	hypothetical protein ARALYDRAFT_496639 [Arabidopsis lyrata subsp. lyrata]	79%	GO:0010413;GO:0010051;GO:0006355;GO:0048767;GO:0048439;GO:0005667;GO:0048519;GO:0045492;GO:0071555;GO:0003700;GO:0009855;GO:0010090;GO:0045010;GO:0010075;GO:0009932;GO:0009825;GO:0007155;GO:0010817;GO:0009887;GO:0043481;GO:0045449	_	_	_	_	_	_	None	_
comp1757_c0_seq3	344	3706-4737(+)	gi|157126301|ref|XP_001654583.1|	latent nuclear antigen, putative [Aedes aegypti]	61%	_	_	_	_	_	_	_	K15193	SPTY2D1, SPT2
comp36717_c0_seq1	437	120-1430(+)	gi|42568687|ref|NP_200941.2|	rRNA processing protein-like protein [Arabidopsis thaliana]	100%	GO:0005634	3702.AT5G61330.1-P	rRNA processing protein-related; rRNA processing protein-related; FUNCTIONS IN: molecular_fu [...]	100.00%	_	KOG2773	_	K14782	AATF, BFR2
comp8466_c0_seq2	124	3-374(-)	_	_	_	_	_	_	_	_	_	_	None	_
comp12320_c0_seq1	178	183-716(-)	gi|30681610|ref|NP_179799.2|	uncharacterized protein [Arabidopsis thaliana]	100%	_	_	_	_	_	_	_	None	_
comp15365_c0_seq1	290	52-924(+)	gi|5042423|gb|AAD38262.1|AC006193_18	Hypothetical Protein [Arabidopsis thaliana]	100%	GO:0005840;GO:0003723;GO:0009220;GO:0005802;GO:0005768;GO:0042254;GO:0005794;GO:0006412;GO:0005739;GO:0003735	_	_	_	_	_	_	None	_
comp11940_c0_seq1	732	44-2239(-)	gi|395518526|ref|XP_003763411.1|	PREDICTED: E3 ubiquitin-protein ligase TTC3 [Sarcophilus harrisii]	50%	GO:0005488	_	_	_	_	_	_	K15712	TTC3
comp32040_c0_seq2	173	1-519(-)	_	_	_	_	_	_	_	_	_	_	None	_
comp1442_c0_seq11	2263	1-6789(+)	gi|350413109|ref|XP_003489882.1|	PREDICTED: dystrophin, isoforms A/C/F/G/H-like isoform 2 [Bombus impatiens]	81%	_	_	_	_	_	_	_	None	_
comp5482_c0_seq6	1225	1-3675(+)	gi|281427127|ref|NP_001163919.1|	REV3-like, polymerase (DNA directed), zeta, catalytic subunit [Xenopus laevis]	55%	_	_	_	_	_	_	_	K02350	POLZ1, rev3
comp3670_c0_seq1	1042	449-3574(+)	gi|357615888|gb|EHJ69887.1|	DEAD box RNA helicase [Danaus plexippus]	76%	GO:0000166;GO:0004386	7176.CPIJ005545-PA	conserved hypothetical protein	86.18%	COG0513	KOG0334	_	K12811	DDX46, PRP5
comp45233_c0_seq1	168	2-505(-)	_	_	_	_	_	_	_	_	_	_	None	_
comp2774_c0_seq1	231	179-871(+)	gi|15237054|ref|NP_192853.1|	V-type proton ATPase subunit E1 [Arabidopsis thaliana]	100%	GO:0006833;GO:0006096;GO:0042742;GO:0006119;GO:0006972;GO:0009705;GO:0009651;GO:0009832;GO:0046961;GO:0005753;GO:0009409;GO:0006816;GO:0007030;GO:0015986;GO:0046686;GO:0015991;GO:0033178;GO:0007033;GO:0005794;GO:0022626;GO:0009793	3702.AT4G11150.1-P	TUF (VACUOLAR ATP SYNTHASE SUBUNIT E1); proton-transporting ATPase, rotational mechanism; En [...]	100.00%	COG1390	KOG1664	_	K02150	ATPeVE, ATP6E
comp609_c0_seq5	202	49-654(-)	gi|121485025|gb|ABM54577.1|	Hsp90 [Penaeus monodon]	97%	GO:0006457;GO:0005524;GO:0051082;GO:0006950	_	_	_	_	_	_	K04079	htpG, HSP90A
comp58316_c0_seq1	221	1-663(-)	_	_	_	_	_	_	_	_	_	_	None	_
comp65920_c0_seq1	159	37-513(-)	gi|334183600|ref|NP_001185299.1|	Remorin family protein [Arabidopsis thaliana]	100%	GO:0043231;GO:0042546;GO:0005886	_	_	_	_	_	_	None	_
comp29811_c0_seq1	50	143-292(-)	_	_	_	_	_	_	_	_	_	_	None	_
comp13377_c0_seq2	190	3-572(-)	gi|334184769|ref|NP_001189698.1|	uncharacterized protein [Arabidopsis thaliana]	100%	GO:0005634	59689.fgenesh2_kg.4__1782__AT2G37300.1	annotation not avaliable	90.00%	_	_	NOG227825	None	_
comp2607_c0_seq1	724	357-2528(-)	gi|321476647|gb|EFX87607.1|	hypothetical protein DAPPUDRAFT_192333 [Daphnia pulex]	82%	GO:0009055;GO:0006744;GO:0006118;GO:0051536;GO:0005747;GO:0006120;GO:0015992;GO:0008137;GO:0006814	7739.JGI267717	hypothetical protein	84.50%	COG1034	KOG2282	_	K03934	NDUFS1
comp1090_c0_seq7	2382	206-7351(+)	gi|321455885|gb|EFX67006.1|	hypothetical protein DAPPUDRAFT_218819 [Daphnia pulex]	89%	GO:0003779;GO:0008091;GO:0005200;GO:0005543	7460.XP_395212	beta spectrin	94.54%	COG5069	_	_	K06115	SPTB
comp11474_c0_seq1	956	74-2941(+)	_	_	_	_	_	_	_	_	_	_	None	_
comp40610_c0_seq1	311	1-933(+)	gi|15221524|ref|NP_177046.1|	little nuclei3 protein [Arabidopsis AC011914_4 putative nuclear matrix constituent protein 1 (NMCP1); 58331-62556 [Arabidopsis thalian	99%	GO:0000911;GO:0000226;GO:0009506;GO:0005730	_	_	_	_	_	_	None	_
comp890_c0_seq64	7085	3-21257(+)	gi|321475463|gb|EFX86426.1|	hypothetical protein DAPPUDRAFT_313136 [Daphnia pulex]	75%	GO:0005488	_	_	_	_	_	_	None	_
comp3616_c0_seq1	316	269-1216(-)	gi|91084671|ref|XP_966504.1|	PREDICTED: similar to CG9914 CG9914-PA isoform 1 [Tribolium castaneum]	73%	GO:0016616;GO:0000166;GO:0044710;GO:0050662	_	_	_	_	_	_	K13247	CRYL1
comp37287_c0_seq1	165	3-497(-)	_	_	_	_	_	_	_	_	_	_	None	_
comp71349_c0_seq1	121	3-365(-)	gi|15219095|ref|NP_173599.1|	uncharacterized protein [Arabidopsis thaliana]	100%	GO:0048453;GO:0048451;GO:0005737	_	_	_	_	_	_	None	_
comp9906_c0_seq4	476	79-1506(+)	gi|296487962|gb|DAA30075.1|	Early endosome antigen 1-like [Bos taurus]	53%	GO:0005768;GO:0005488	9823.ENSSSCP00000000975	early endosome antigen 1	79.05%	_	KOG1729	_	K12478	EEA1
comp8703_c0_seq1	213	69-707(-)	gi|149642929|ref|NP_001092605.1|	methyltransferase-like protein 5 [Bos taurus]	78%	GO:0008168;GO:0032259;GO:0003676	7739.JGI89653	hypothetical protein	76.54%	COG2263	KOG3420	_	K07579	K07579
comp38598_c0_seq1	134	230-631(-)	_	_	_	_	_	_	_	_	_	_	None	_
comp42978_c0_seq1	137	1-411(-)	gi|13160646|dbj|BAB32951.1|	COP1-interacting protein 4 [Arabidopsis thaliana]	99%	GO:0005667;GO:0003712;GO:0045449;GO:0009507;GO:0010099	_	_	_	_	_	_	None	_
comp53131_c0_seq1	140	1-420(-)	gi|15236812|ref|NP_194396.1|	uncharacterized protein [Arabidopsis thaliana]	100%	GO:0005524;GO:0005874;GO:0009909;GO:0006275;GO:0051322;GO:0000911;GO:0008283;GO:0048453;GO:0016572;GO:0009507;GO:0007018;GO:0016458;GO:0051225;GO:0048451;GO:0006270;GO:0034968;GO:0001708;GO:0003777;GO:0051726	_	_	_	_	_	_	None	_
comp1516_c0_seq2	150	93-542(+)	gi|15219652|ref|NP_176814.1|	calmodulin 4 [Arabidopsis thaliana]	100%	GO:0030048;GO:0009846;GO:0060151;GO:0005515;GO:0005829;GO:0006084;GO:0004871;GO:0005886;GO:0005513;GO:0005634;GO:0009612;GO:0051646;GO:0019722;GO:0005773;GO:0051645;GO:0005509;GO:0010099	3702.AT1G66410.1-P	CAM4 (calmodulin 4); calcium ion binding / signal transducer; encodes a calmodulin ; Calmodu [...]	100.00%	COG5126	KOG0027	_	K02183	CALM
comp398_c0_seq3	616	2-1849(-)	gi|15425681|dbj|BAB64297.1|	I-connectin [Procambarus clarkii]	73%	_	_	_	_	_	_	_	None	_
comp2946_c0_seq1	165	1-495(-)	gi|350412125|ref|XP_003489549.1|	PREDICTED: H/ACA ribonucleoprotein complex subunit 1-like [Bombus impatiens]	70%	GO:0005634;GO:0009987	7460.XP_397127	similar to CG4038-PA	75.49%	COG3277	KOG3262	_	K11128	GAR1, NOLA1
comp1731_c0_seq2	125	114-488(+)	gi|66864635|gb|AAY57406.1|	program cell death 5-like [Penaeus monodon]	96%	GO:0003677	_	_	_	_	_	_	K06875	PDCD5, TFAR19
comp56907_c0_seq1	139	3-422(+)	_	_	_	_	_	_	_	_	_	_	None	_
comp12287_c0_seq1	1286	2-3859(+)	_	_	_	_	_	_	_	_	_	_	None	_
comp2124_c0_seq38	412	115-1350(+)	gi|189235014|ref|XP_971014.2|	PREDICTED: similar to Myosin binding subunit CG32156-PG [Tribolium castaneum]	57%	GO:0044710	_	_	_	_	_	_	K06270	PPP1R12A, MYPT1
comp2779_c0_seq2	486	3-1460(-)	gi|405967550|gb|EKC32698.1|	Double-stranded RNA-specific editase 1 [Crassostrea gigas]	64%	_	_	_	_	_	_	_	None	_
comp31709_c0_seq1	127	1-381(-)	gi|30687340|ref|NP_189050.2|	KRR1 family protein [Arabidopsis KRR1 family protein [Arabidopsis thaliana]	100%	GO:0005634;GO:0005829	_	_	_	_	_	_	K14786	KRI1
comp1640_c0_seq3	644	245-2176(+)	gi|321461064|gb|EFX72099.1|	hypothetical protein DAPPUDRAFT_216229 [Daphnia pulex]	70%	_	_	_	_	_	_	_	None	_
comp22650_c0_seq1	269	1-810(+)	_	_	_	_	_	_	_	_	_	_	None	_
comp2903_c0_seq6	278	3-836(-)	gi|341882496|gb|EGT38431.1|	hypothetical protein CAEBREN_30202 [Caenorhabditis brenneri]	60%	_	_	_	_	_	_	_	K11515	INCENP
comp26709_c0_seq1	302	2-907(-)	gi|405972233|gb|EKC37012.1|	Death domain-associated protein 6 [Crassostrea gigas]	64%	_	_	_	_	_	_	_	K13093	HTATSF1
comp72469_c0_seq1	156	2-469(+)	gi|15233460|ref|NP_193184.1|	protein kinase family protein [Arabidopsis thaliana]	100%	GO:0005524;GO:0004672;GO:0006468;GO:0005886	_	_	_	_	_	_	None	_
comp28751_c0_seq1	308	57-980(+)	gi|18415645|ref|NP_567622.1|	pentatricopeptide repeat-containing protein [Arabidopsis thaliana]	100%	GO:0005739;GO:0009793	3702.AT4G21190.1-P	emb1417 (embryo defective 1417); embryo defective 1417 (emb1417); FUNCTIONS IN: molecular_fu [...]	100.00%	_	_	NOG295291	None	_
comp16067_c0_seq1	99	2-298(+)	gi|15234797|ref|NP_194791.1|	uncharacterized protein [Arabidopsis thaliana]	100%	GO:0009535;GO:0019243;GO:0009941;GO:0009570	3218.JGI164779	hypothetical protein	83.82%	COG0718	_	_	None	_
comp890_c0_seq27	7143	3-21431(+)	gi|321475463|gb|EFX86426.1|	hypothetical protein DAPPUDRAFT_313136 [Daphnia pulex]	75%	GO:0005488	_	_	_	_	_	_	None	_
comp4181_c0_seq1	307	250-1170(+)	gi|41054657|ref|NP_955857.1|	deoxyhypusine hydroxylase [Danio DOHH_DANRE RecName: Full=Deoxyhypusine hydroxylase; Short=DOHH; AltName: Full=Deoxyhypusine dioxygenase; A	75%	GO:0019135;GO:0008612	7955.ENSDARP00000011317	Deoxyhypusine hydroxylase (EC 1.14.99.29)(Deoxyhypusine monooxygenase); Catalyzes the hydrox [...]	75.27%	COG1413	KOG0567	_	K06072	E1.14.99.29, DOHH
comp40343_c0_seq1	149	776-1222(-)	_	_	_	_	_	_	_	_	_	_	None	_
comp32661_c0_seq1	180	2-544(+)	gi|17390644|gb|AAH18273.1|	F-box protein 22 [Mus musculus]	63%	GO:0005634;GO:0009267;GO:0032436;GO:0005737;GO:0010830;GO:0005515;GO:2000060;GO:0006913;GO:0000209	_	_	_	_	_	_	K10302	FBXO22
comp728_c0_seq4	453	199-1557(-)	gi|327288855|ref|XP_003229140.1|	PREDICTED: transitional endoplasmic reticulum ATPase-like [Anolis carolinensis]	85%	GO:0005783;GO:0030970;GO:0005524;GO:0000502;GO:0031593;GO:0019903;GO:0016567;GO:0051260;GO:0005102;GO:0034214;GO:0032436;GO:0006302;GO:0005730;GO:0005829;GO:0030968;GO:0016887;GO:0018279;GO:0000785;GO:0042802;GO:0035101;GO:0030433;GO:0008289;GO:0035861;GO:0019904;GO:0031334;GO:0070842;GO:0006200;GO:0006888;GO:0006919;GO:0032403	_	_	_	_	_	_	K13525	VCP, CDC48
comp56103_c0_seq1	179	2-538(-)	gi|42561677|ref|NP_171898.2|	BRCA1-associated RING domain protein 1 [Arabidopsis thaliana]	100%	GO:0005634;GO:0003677;GO:0006281;GO:0008270	_	_	_	_	_	_	K10683	BARD1
comp30448_c0_seq1	268	1-804(+)	gi|156554568|ref|XP_001605704.1|	PREDICTED: molybdenum cofactor sulfurase 1 [Nasonia vitripennis]	60%	GO:0043545;GO:0003824	_	_	_	_	_	_	K15631	ABA3
comp1233_c0_seq30	4063	143-12331(+)	gi|328783869|ref|XP_393220.4|	PREDICTED: basement membrane-specific heparan sulfate proteoglycan core protein-like [Apis mellifera]	66%	_	_	_	_	_	_	_	None	_
comp46351_c0_seq1	191	3-578(+)	_	_	_	_	_	_	_	_	_	_	None	_
comp17801_c0_seq2	568	3-1706(-)	gi|322797024|gb|EFZ19338.1|	hypothetical protein SINV_09798 [Solenopsis invicta]	70%	GO:0007165;GO:0000166;GO:0005622	_	_	_	_	_	_	K10360	MYO9
comp1909_c0_seq18	2783	2212-10560(-)	gi|350424024|ref|XP_003493665.1|	PREDICTED: hypothetical protein LOC100747025 [Bombus impatiens]	61%	GO:0016301	7460.XP_001121340	similar to Serine/threonine-protein kinase WNK3 (Protein kinase with no lysine 3) (Protein k [...]	88.80%	COG0515	KOG0584	_	K08867	WNK, PRKWNK
comp44681_c0_seq1	126	2-379(-)	gi|405976595|gb|EKC41096.1|	Tetratricopeptide repeat protein 17 [Crassostrea gigas]	76%	GO:0005622;GO:0008270;GO:0003676	_	_	_	_	_	_	None	_
comp1194_c0_seq10	513	331-1872(+)	gi|307201548|gb|EFN81311.1|	hypothetical protein EAI_01680 [Harpegnathos saltator]	44%	_	_	_	_	_	_	_	None	_
comp1233_c0_seq61	3655	188-11152(+)	gi|328783869|ref|XP_393220.4|	PREDICTED: basement membrane-specific heparan sulfate proteoglycan core protein-like [Apis mellifera]	66%	_	_	_	_	_	_	_	None	_
comp7415_c0_seq1	455	3-1367(+)	gi|193704544|ref|XP_001949643.1|	PREDICTED: vacuolar protein sorting-associated protein 4B isoform 1 [Acyrthosiphon pisum]	85%	GO:0005524;GO:0008568	6945.ISCW007889-PA	vacuolar sorting protein, putative	85.75%	COG0464	KOG0739	_	K12196	VPS4
comp6686_c0_seq1	293	3-881(-)	gi|196012674|ref|XP_002116199.1|	hypothetical protein TRIADDRAFT_30509 [Trichoplax adhaerens]	81%	GO:0005524;GO:0006625;GO:0005778;GO:0042623	_	_	_	_	_	_	K13338	PEX1
comp1233_c0_seq27	4113	171-12509(+)	gi|328783869|ref|XP_393220.4|	PREDICTED: basement membrane-specific heparan sulfate proteoglycan core protein-like [Apis mellifera]	66%	_	_	_	_	_	_	_	None	_
comp10468_c0_seq1	311	92-1024(-)	gi|346465877|gb|AEO32783.1|	hypothetical protein [Amblyomma maculatum]	65%	GO:0016787	59729.ENSTGUP00000005697	RNA exonuclease 4 (EC 3.1.-.-)(Exonuclease XPMC2)(hPMC2)(Prevents mitotic catastrophe 2 prot [...]	76.77%	COG0847	KOG2249	_	K01175	E3.1.-.-
comp41941_c0_seq1	385	2-1156(-)	gi|145336377|ref|NP_174629.3|	far upstream element-binding protein [Arabidopsis thaliana]	99%	_	_	_	_	_	_	_	K13210	FUBP
comp64501_c0_seq1	128	1-387(+)	_	_	_	_	_	_	_	_	_	_	None	_
comp54845_c0_seq1	260	2-781(-)	_	_	_	_	_	_	_	_	_	_	None	_
comp1233_c0_seq48	3870	3-11612(+)	gi|328783869|ref|XP_393220.4|	PREDICTED: basement membrane-specific heparan sulfate proteoglycan core protein-like [Apis mellifera]	66%	_	_	_	_	_	_	_	None	_
comp13368_c0_seq2	532	1-1599(+)	_	_	_	_	_	_	_	_	_	_	None	_
comp4395_c0_seq5	1144	3-3434(+)	gi|270008712|gb|EFA05160.1|	hypothetical protein TcasGA2_TC015279 [Tribolium castaneum]	73%	_	_	_	_	_	_	_	K10362	MYO18
comp50287_c0_seq1	118	3-356(-)	gi|15218574|ref|NP_177417.1|	translation initiation factor 4A-3 [Arabidopsis thaliana]	100%	GO:0005840;GO:0048046;GO:0005524;GO:0006096;GO:0008026;GO:0003743;GO:0005515;GO:0005730;GO:0005829;GO:0009749;GO:0009651;GO:0009506;GO:0006094;GO:0009750;GO:0009744;GO:0005774;GO:0006446;GO:0009505;GO:0046686;GO:0005794	_	_	_	_	_	_	K03257	EIF4A
comp1146_c0_seq1	382	120-1265(+)	gi|164448678|ref|NP_001088404.1|	RRS1 ribosome biogenesis regulator homolog [Xenopus laevis]	62%	_	_	_	_	_	_	_	K14852	RRS1
comp22365_c0_seq1	232	103-798(-)	_	_	_	_	_	_	_	_	_	_	None	_
comp33509_c0_seq1	557	1-1671(-)	_	_	_	_	_	_	_	_	_	_	None	_
comp71118_c0_seq1	125	1-375(-)	gi|40823465|gb|AAR92284.1|	At1g73850 [Arabidopsis thaliana]	99%	GO:0005840;GO:0042254;GO:0006412;GO:0003735	_	_	_	_	_	_	None	_
comp61400_c0_seq1	139	2-418(-)	gi|13624639|emb|CAC36939.1|	putative DNA binding protein [Arabidopsis thaliana]	100%	GO:0006598;GO:0003677;GO:0006355;GO:0009409;GO:0009845;GO:0042398;GO:0005667;GO:0008270;GO:0009698;GO:0045449;GO:0003700;GO:0009639	_	_	_	_	_	_	None	_
comp55262_c0_seq1	115	2-346(-)	gi|15237600|ref|NP_196022.1|	calmodulin-binding protein [Arabidopsis thaliana]	100%	GO:0005634;GO:0005516;GO:0005886	_	_	_	_	_	_	None	_
comp64828_c0_seq1	124	1-372(-)	_	_	_	_	_	_	_	_	_	_	None	_
comp4598_c0_seq4	1596	2183-6970(-)	gi|383853505|ref|XP_003702263.1|	PREDICTED: lysine-specific demethylase lid-like isoform 1 [Megachile rotundata]	77%	GO:0046872;GO:0005622	_	_	_	_	_	_	K11446	JARID1
comp2805_c0_seq1	1780	4541-9880(+)	gi|350426821|ref|XP_003494553.1|	PREDICTED: hypothetical protein LOC100744389 [Bombus impatiens]	47%	_	_	_	_	_	_	_	None	_
comp61180_c0_seq1	251	3-755(-)	gi|189234561|ref|XP_974267.2|	PREDICTED: similar to CG1657 CG1657-PA [Tribolium castaneum]	68%	GO:0007165	_	_	_	_	_	_	None	_
comp52796_c0_seq1	135	3-407(+)	gi|26451927|dbj|BAC43056.1|	unknown protein [Arabidopsis At3g58650 [Arabidopsis thaliana]	95%	GO:0016020;GO:0005634	_	_	_	_	_	_	None	_
comp14418_c0_seq2	782	2-2347(-)	gi|340721059|ref|XP_003398944.1|	PREDICTED: hypothetical protein LOC100648795 [Bombus terrestris]	70%	_	_	_	_	_	_	_	None	_
comp890_c0_seq77	7064	3-21194(+)	gi|307197318|gb|EFN78610.1|	Bullous pemphigoid antigen 1, isoforms 6/9/10 [Harpegnathos saltator]	74%	GO:0005488	_	_	_	_	_	_	None	_
comp44445_c0_seq1	93	1-279(-)	gi|15241400|ref|NP_196946.1|	E3 ubiquitin-protein ligase RGLG2 [Arabidopsis thaliana]	100%	GO:0005634;GO:0009690;GO:0016567;GO:0009850;GO:0004842;GO:0008270;GO:0005886;GO:0080148	_	_	_	_	_	_	None	_
comp24555_c0_seq12	119	1-357(-)	gi|15237185|ref|NP_200066.1|	dentin sialophosphoprotein-related protein [Arabidopsis thaliana]	97%	GO:0005634	_	_	_	_	_	_	None	_
comp14751_c0_seq2	812	55-2490(+)	gi|346467275|gb|AEO33482.1|	hypothetical protein [Amblyomma maculatum]	71%	_	7165.AGAP003296-PA	AGAP003296-PA	84.66%	_	KOG1043	_	None	_
comp8799_c0_seq1	137	3-413(-)	_	_	_	_	_	_	_	_	_	_	None	_
comp59204_c0_seq1	152	1-456(-)	_	_	_	_	_	_	_	_	_	_	None	_
comp40112_c0_seq1	147	2-445(+)	gi|18394411|ref|NP_564009.1|	Ubiquitin-specific protease family C19-related protein [Arabidopsis thaliana]	100%	GO:0005886	_	_	_	_	_	_	None	_
comp39458_c0_seq1	191	2-577(+)	gi|76058014|emb|CAJ31079.1|	70 kDa microtubule associated protein Type 2 [Arabidopsis thaliana]	100%	GO:0045298;GO:0010051;GO:0007010;GO:0010005;GO:0008017;GO:0009832;GO:0010075	_	_	_	_	_	_	None	_
comp14667_c0_seq1	1182	1066-4611(-)	gi|30679171|ref|NP_567242.2|	translocase of chloroplast 159 [Arabidopsis thaliana]	100%	GO:0007165;GO:0045036;GO:0003924;GO:0005515;GO:0005829;GO:0004888;GO:0009707;GO:0005525	_	_	_	_	_	_	None	_
comp41961_c0_seq1	135	2-406(-)	_	_	_	_	_	_	_	_	_	_	None	_
comp16386_c0_seq2	413	121-1359(-)	gi|196006876|ref|XP_002113304.1|	hypothetical protein TRIADDRAFT_26139 [Trichoplax adhaerens]	48%	GO:0005768	_	_	_	_	_	_	None	_
comp34135_c0_seq1	205	3-617(-)	_	_	_	_	_	_	_	_	_	_	None	_
comp6476_c0_seq2	731	138-2330(+)	gi|332019340|gb|EGI59846.1|	ESF1-like protein [Acromyrmex echinatior]	55%	_	_	_	_	_	_	_	None	_
comp4075_c0_seq1	305	82-996(-)	gi|169145266|emb|CAQ14587.1|	novel protein similart to vertebrate small inducible cytokine subfamily E, member 1 (endothelial monocyte-activating) (SCYE1, zgc:154081) [Danio C	63%	GO:0000049	7227.FBpp0087757	CG8235	83.77%	COG0073	KOG2241	_	K15437	AIMP1, ARC1
comp9536_c0_seq1	211	3-635(-)	gi|30679432|ref|NP_187173.2|	heavy-metal-associated domain-containing protein [Arabidopsis thaliana]	100%	GO:0044424;GO:0046872;GO:0005618;GO:0009506;GO:0030001	39947.LOC_Os12g05040.6	heavy-metal-associated domain-containing protein, putative, expressed	81.01%	_	KOG1603	_	None	_
comp28262_c0_seq2	194	2-583(-)	gi|18407200|ref|NP_566090.1|	uncharacterized protein [Arabidopsis thaliana]	100%	GO:0005634;GO:0005829	_	_	_	_	_	_	None	_
comp2873_c0_seq33	524	431-2002(+)	_	_	_	_	_	_	_	_	_	_	None	_
comp5425_c0_seq1	125	174-548(+)	gi|156407864|ref|XP_001641577.1|	predicted protein [Nematostella predicted protein [Nematostella vectensis]	80%	_	45351.JGI80846	hypothetical protein	80.49%	_	KOG1088	NOG268961	K15448	TRM112, TRMT112
comp1909_c0_seq33	3155	3-9467(-)	gi|350424024|ref|XP_003493665.1|	PREDICTED: hypothetical protein LOC100747025 [Bombus impatiens]	61%	GO:0016301	7460.XP_001121340	similar to Serine/threonine-protein kinase WNK3 (Protein kinase with no lysine 3) (Protein k [...]	88.80%	COG0515	KOG0584	_	K08867	WNK, PRKWNK
comp36350_c0_seq2	174	1-522(-)	gi|7263548|emb|CAB81585.1|	putative protein [Arabidopsis thaliana]	99%	GO:0005759;GO:0005634;GO:0006812;GO:0015491	_	_	_	_	_	_	K15414	C1QBP
comp986_c0_seq1	101	82-387(+)	gi|3915087|sp|Q25009.1|TBB1_HOMAM	RecName: Full=Tubulin beta-1 chain; AltName: Full=Beta-I tubulin beta-I tubulin [Homarus americanus]	95%	GO:0007018;GO:0005874;GO:0006184;GO:0005737;GO:0003924;GO:0051258;GO:0005198;GO:0005525	_	_	_	_	_	_	K07375	TUBB
comp36921_c0_seq1	166	3-503(+)	_	_	_	_	_	_	_	_	_	_	None	_
comp17459_c0_seq1	128	266-649(-)	gi|131108|sp|P02616.1|PRVB_AMPME	RecName: Full=Parvalbumin beta	89%	GO:0030424;GO:0005509;GO:0005737	9031.ENSGALP00000040286	Parvalbumin, thymic (Avian thymic hormone)(ATH)(Thymus-specific antigen T1); Appears to prom [...]	88.79%	_	KOG0027	_	None	_
comp17252_c0_seq3	337	3-1016(+)	gi|183237583|ref|XP_656128.2|	hypothetical protein [Entamoeba histolytica HM-1:IMSS]	48%	GO:0044237;GO:0016772	_	_	_	_	_	_	K13093	HTATSF1
comp33923_c0_seq1	247	2-742(-)	_	_	_	_	_	_	_	_	_	_	None	_
comp30017_c0_seq1	149	2-448(-)	gi|15218050|ref|NP_175597.1|	Leucine-rich repeat protein kinase family protein [Arabidopsis thaliana]	100%	GO:0005524;GO:0009506;GO:0009069;GO:0006468;GO:0004713;GO:0006865;GO:0006857;GO:0004674;GO:0005886	_	_	_	_	_	_	None	_
comp9001_c0_seq1	250	138-887(+)	gi|321464458|gb|EFX75466.1|	hypothetical protein DAPPUDRAFT_55959 [Daphnia pulex]	71%	_	_	_	_	_	_	_	None	_
comp16235_c0_seq1	237	158-868(-)	gi|15225335|ref|NP_179618.1|	zinc finger CCCH domain-containing protein 21 [Arabidopsis thaliana]	100%	GO:0008270;GO:0005737;GO:0003676	_	_	_	_	_	_	None	_
comp19615_c0_seq2	335	128-1132(-)	gi|344281574|ref|XP_003412553.1|	PREDICTED: DNA polymerase beta-like [Loxodonta africana]	82%	GO:0045298;GO:0005634;GO:0003677;GO:0006284;GO:0008219;GO:0005737;GO:0008017;GO:0042575;GO:0016829;GO:0003887;GO:0046872;GO:0006261;GO:0019899;GO:0005876	_	_	_	_	_	_	K02330	POLB
comp5664_c0_seq2	137	1-411(-)	_	_	_	_	_	_	_	_	_	_	None	_
comp28589_c0_seq1	1337	169-4179(-)	gi|186478714|ref|NP_173521.2|	uncharacterized protein [Arabidopsis thaliana]	100%	_	_	_	_	_	_	_	None	_
comp22664_c0_seq1	173	2-523(+)	_	_	_	_	_	_	_	_	_	_	None	_
comp40524_c0_seq1	261	2-784(-)	_	_	_	_	_	_	_	_	_	_	None	_
comp4666_c0_seq6	1060	1664-4843(+)	gi|390336124|ref|XP_799004.3|	PREDICTED: CAP-Gly domain-containing linker protein 1-like [Strongylocentrotus purpuratus]	45%	GO:0005515;GO:0015630	_	_	_	_	_	_	K10421	CLIP1, RSN
comp710_c0_seq1	536	103-1710(+)	gi|334690638|gb|AEG80154.1|	Tcp-1-beta [Litopenaeus vannamei]	96%	GO:0006457;GO:0072686;GO:0005524;GO:0051298;GO:0005832;GO:0022008;GO:0005875;GO:0005811;GO:0051082;GO:0007052;GO:0031122	7460.XP_393300	similar to CG7033-PA, isoform A	89.35%	COG0459	KOG0363	_	K09494	CCT2
comp61214_c0_seq1	192	45-620(-)	gi|6730652|gb|AAF27073.1|AC008262_22	F4N2.4 [Arabidopsis thaliana]	100%	GO:0005634;GO:0005829;GO:0009165	_	_	_	_	_	_	K14766	NOP14, UTP2
comp890_c0_seq276	476	315-1742(+)	gi|170033490|ref|XP_001844610.1|	kakapo [Culex quinquefasciatus]	84%	GO:0003779;GO:0005856;GO:0005509;GO:0007050	_	_	_	_	_	_	None	_
comp33130_c0_seq1	150	112-561(-)	gi|15237474|ref|NP_199474.1|	uncharacterized protein [Arabidopsis thaliana]	100%	GO:0005737	3702.AT5G46620.1-P	unknown protein; unknown protein; FUNCTIONS IN: molecular_function unknown; INVOLVED IN: bio [...]	100.00%	_	_	NOG243074	None	_
comp2322_c0_seq1	219	1-657(+)	gi|307183280|gb|EFN70149.1|	ADP-ribosylation factor-like protein 6-interacting protein 4 [Camponotus floridanus]	61%	_	_	_	_	_	_	_	None	_
comp890_c0_seq134	3627	526-11406(+)	gi|189239227|ref|XP_973767.2|	PREDICTED: similar to kakapo [Tribolium castaneum]	74%	GO:0005488	_	_	_	_	_	_	None	_
comp28263_c0_seq2	194	2-586(+)	_	_	_	_	_	_	_	_	_	_	None	_
comp4336_c0_seq1	108	173-496(-)	gi|15237278|ref|NP_197117.1|	40S ribosomal protein S7-3 [Arabidopsis thaliana]	100%	GO:0030686;GO:0009506;GO:0042274;GO:0006364;GO:0032040;GO:0005730;GO:0005794;GO:0001510;GO:0006412;GO:0003735;GO:0022627;GO:0005886;GO:0009507	_	_	_	_	_	_	K02993	RP-S7e, RPS7
comp8232_c0_seq3	633	638-2536(-)	_	_	_	_	_	_	_	_	_	_	None	_
comp34590_c0_seq1	303	3-914(+)	_	_	_	_	_	_	_	_	_	_	None	_
comp1510_c0_seq1	183	2-550(-)	gi|15225107|ref|NP_180719.1|	40S ribosomal protein S3-1 [Arabidopsis thaliana]	100%	GO:0003723;GO:0009506;GO:0005774;GO:0042254;GO:0005730;GO:0005794;GO:0001510;GO:0006412;GO:0009651;GO:0003735;GO:0022627;GO:0005886;GO:0009507	_	_	_	_	_	_	K02985	RP-S3e, RPS3
comp890_c0_seq195	3523	526-11094(+)	gi|321475463|gb|EFX86426.1|	hypothetical protein DAPPUDRAFT_313136 [Daphnia pulex]	75%	GO:0005488	_	_	_	_	_	_	None	_
comp63214_c0_seq1	54	117-278(-)	_	_	_	_	_	_	_	_	_	_	None	_
comp56699_c0_seq1	278	2-835(-)	gi|4580395|gb|AAD24373.1|	putative kinesin-like spindle protein [Arabidopsis thaliana]	100%	GO:0007018;GO:0006342;GO:0005524;GO:0005874;GO:0006275;GO:0051567;GO:0007020;GO:0010389;GO:0003777;GO:0005886	_	_	_	_	_	_	K10398	KIF11
comp145_c0_seq1	310	27-956(-)	gi|321479310|gb|EFX90266.1|	hypothetical protein DAPPUDRAFT_299917 [Daphnia pulex]	85%	GO:0005840;GO:0042254;GO:0006412;GO:0003735;GO:0008097	7719.ENSCINP00000017093	similar to ribosomal protein L5	85.41%	COG0256	KOG0875	_	K02932	RP-L5e, RPL5
comp8852_c0_seq2	251	93-845(+)	gi|260828540|ref|XP_002609221.1|	hypothetical protein BRAFLDRAFT_125969 [Branchiostoma floridae]	87%	GO:0046872;GO:0051539;GO:0005739;GO:0009249;GO:0009107;GO:0016992	_	_	_	_	_	_	K03644	lipA
comp17_c0_seq9	285	1034-1888(-)	gi|14285796|sp|O44119.1|TPM_HOMAM	RecName: Full=Tropomyosin; AltName: Allergen=Hom a 1 slow tropomyosin isoform [Homarus americanus]	99%	_	7425.NP_001153344	tropomyosin 1	89.36%	_	KOG1003	_	K10373	TPM1
comp2124_c0_seq45	145	261-695(+)	gi|328715213|ref|XP_003245562.1|	PREDICTED: hypothetical protein LOC100573247 [Acyrthosiphon pisum]	68%	_	_	_	_	_	_	_	None	_
comp12958_c0_seq2	307	99-1019(-)	gi|157120342|ref|XP_001653616.1|	hypothetical protein AaeL_AAEL008954 [Aedes aegypti]	54%	_	_	_	_	_	_	_	K08876	SCYL
comp890_c0_seq251	3405	526-10740(+)	gi|307197318|gb|EFN78610.1|	Bullous pemphigoid antigen 1, isoforms 6/9/10 [Harpegnathos saltator]	72%	GO:0005488	_	_	_	_	_	_	None	_
comp44278_c0_seq1	160	289-768(-)	gi|30688804|ref|NP_851060.1|	protein Dr1-like protein [Arabidopsis thaliana]	100%	GO:0005667;GO:0006355;GO:0046982;GO:0043565;GO:0045449;GO:0003700	3702.AT5G23090.1-P	NF-YB13 (NUCLEAR FACTOR Y, SUBUNIT B13); transcription factor; NUCLEAR FACTOR Y, SUBUNIT B13 [...]	100.00%	COG5150	KOG0871	_	None	_
comp19712_c0_seq1	361	2-1084(+)	gi|193709179|ref|XP_001947609.1|	PREDICTED: ATPase family AAA domain-containing protein 2B-like isoform 1 [Acyrthosiphon pisum]	67%	GO:0005515;GO:0005730;GO:0000166;GO:0017111;GO:0006351	_	_	_	_	_	_	None	_
comp4008_c0_seq1	540	1-1620(+)	gi|321476827|gb|EFX87787.1|	hypothetical protein DAPPUDRAFT_306502 [Daphnia pulex]	58%	_	_	_	_	_	_	_	None	_
comp5777_c0_seq1	57	2-172(+)	gi|15219413|ref|NP_177466.1|	nascent polypeptide-associated complex subunit beta [Arabidopsis thaliana]	100%	GO:0005515;GO:0005667;GO:0009651;GO:0045449;GO:0003700	_	_	_	_	_	_	K01527	EGD1, BTF3
comp2240_c0_seq1	232	133-828(+)	gi|30691619|ref|NP_174314.2|	elongation factor 1-delta 1 [Arabidopsis thaliana]	100%	GO:0005840;GO:0071668;GO:0006448;GO:0003746;GO:0046686;GO:0005829;GO:2001006;GO:0005853;GO:0005886;GO:0009808	3702.AT1G30230.2-P	elongation factor 1-beta / EF-1-beta; elongation factor 1-beta / EF-1-beta; FUNCTIONS IN: tr [...]	100.00%	COG2092	KOG1668	_	K03232	EEF1B
comp4436_c0_seq1	619	3-1859(-)	_	_	_	_	_	_	_	_	_	_	None	_
comp2467_c0_seq3	811	749-3181(-)	gi|189240796|ref|XP_968468.2|	PREDICTED: similar to Transport and Golgi organization 1 CG11098-PA [Tribolium castaneum]	54%	_	_	_	_	_	_	_	None	_
comp71208_c0_seq1	131	3-395(-)	gi|15233092|ref|NP_191697.1|	Phosphatidylinositol N-acetyglucosaminlytransferase subunit P-like protein [Arabidopsis thaliana]	100%	GO:0005634;GO:0005886	_	_	_	_	_	_	None	_
comp4105_c0_seq4	166	3-500(-)	gi|312371196|gb|EFR19442.1|	hypothetical protein AND_22423 [Anopheles darlingi]	51%	_	_	_	_	_	_	_	None	_
comp890_c0_seq7	7185	3-21557(+)	gi|307169992|gb|EFN62471.1|	Bullous pemphigoid antigen 1, isoforms 6/9/10 [Camponotus floridanus]	72%	GO:0005488	_	_	_	_	_	_	None	_
comp11302_c0_seq1	193	850-1428(-)	_	_	_	_	_	_	_	_	_	_	None	_
comp347_c0_seq255	502	1126-2631(-)	gi|345523050|gb|AEO00784.1|	Z-band PDZ-motif protein 52 isoform 6 [Drosophila melanogaster]	67%	GO:0008270	_	_	_	_	_	_	None	_
comp17099_c0_seq1	207	151-774(+)	gi|15225833|ref|NP_180889.1|	auxin-responsive protein IAA13 [Arabidopsis thaliana]	100%	GO:0000394;GO:0006355;GO:0009734;GO:0046983;GO:0005667;GO:0003700;GO:0045449;GO:0009086	_	_	_	_	_	_	K14484	IAA
comp14985_c0_seq1	208	78-701(+)	gi|395517249|ref|XP_003762791.1|	PREDICTED: geminin-like isoform 1 [Sarcophilus harrisii]	69%	_	_	_	_	_	_	_	K10749	GMNN
comp25449_c0_seq1	150	3-452(-)	_	_	_	_	_	_	_	_	_	_	None	_
comp1024_c1_seq1	416	154-1401(+)	gi|357610086|gb|EHJ66818.1|	putative phosphoglycerate kinase [Danaus plexippus]	86%	GO:0015976;GO:0016310;GO:0006094;GO:0006096;GO:0004618	7425.XP_001606843	similar to phosphoglycerate kinase	86.75%	COG0126	KOG1367	_	K00927	PGK, pgk
comp42888_c0_seq1	136	3-410(-)	_	_	_	_	_	_	_	_	_	_	None	_
comp10951_c0_seq1	223	121-792(+)	gi|383860146|ref|XP_003705552.1|	PREDICTED: uncharacterized protein LOC100876439 [Megachile rotundata]	67%	_	7159.AAEL000785-PA	conserved hypothetical protein	78.00%	_	KOG4055	_	None	_
comp28263_c0_seq1	206	2-619(+)	_	_	_	_	_	_	_	_	_	_	None	_
comp18593_c0_seq1	308	116-1042(+)	gi|402536582|gb|AFQ62792.1|	inositol-requiring enzyme-1 [Litopenaeus vannamei]	93%	GO:0016772	_	_	_	_	_	_	K08852	ERN1
comp71276_c0_seq1	132	1-396(-)	_	_	_	_	_	_	_	_	_	_	None	_
comp25428_c0_seq1	573	52-1770(-)	gi|405957249|gb|EKC23475.1|	Src substrate cortactin [Crassostrea gigas]	73%	GO:0001726;GO:0005938;GO:0006898;GO:0007420;GO:0030027;GO:0070064	_	_	_	_	_	_	K06106	CTTN, EMS1
comp28115_c0_seq1	140	3-425(+)	gi|195168978|ref|XP_002025307.1|	GL13307 [Drosophila persimilis]	60%	_	_	_	_	_	_	_	None	_
comp7868_c0_seq4	198	13-606(-)	gi|57085285|ref|XP_536476.1|	PREDICTED: molybdopterin synthase catalytic subunit [Canis lupus familiaris]	81%	GO:0006777;GO:0005634;GO:0005829;GO:0042802;GO:0019008;GO:0030366	9913.ENSBTAP00000007087	Molybdenum cofactor synthesis protein 2B (MOCS2B)(Molybdenum cofactor synthesis protein 2 la [...]	80.15%	COG0314	KOG3307	_	K03635	MOCS2, moaE
comp890_c0_seq234	3487	526-10986(+)	gi|307197318|gb|EFN78610.1|	Bullous pemphigoid antigen 1, isoforms 6/9/10 [Harpegnathos saltator]	73%	_	_	_	_	_	_	_	None	_
comp763_c0_seq9	2391	1340-8512(-)	gi|189235752|ref|XP_001807645.1|	PREDICTED: similar to ankyrin 2,3/unc44 [Tribolium castaneum]	82%	GO:0007165	7070.XP_001807645	similar to CG1651-PC, isoform C	84.05%	COG0666	KOG4177	_	K10380	ANK
comp4114_c0_seq1	431	23-1315(-)	gi|357606571|gb|EHJ65114.1|	putative zinc finger protein [Danaus plexippus]	65%	GO:0005488	_	_	_	_	_	_	None	_
comp3447_c0_seq8	2756	148-8415(+)	gi|345483873|ref|XP_003424900.1|	PREDICTED: hypothetical protein LOC100115939 [Nasonia vitripennis]	69%	_	6945.ISCW013403-PA	E1A-binding protein p400, putative	84.65%	COG0553	KOG0391	_	K11320	EP400
comp845_c0_seq1	4028	818-12901(-)	gi|390339868|ref|XP_794644.3|	PREDICTED: afadin [Strongylocentrotus purpuratus]	45%	GO:0016772	_	_	_	_	_	_	K05702	AF6, MLLT4
comp35740_c0_seq1	120	3-362(-)	_	_	_	_	_	_	_	_	_	_	None	_
comp16254_c0_seq1	139	3-419(-)	gi|389636429|ref|XP_003715867.1|	hypothetical protein MGG_15978 [Magnaporthe oryzae 70-15]	59%	_	_	_	_	_	_	_	None	_
comp30047_c0_seq1	334	2-1003(-)	_	_	_	_	_	_	_	_	_	_	None	_
comp747_c0_seq5	133	3-401(-)	gi|15239308|ref|NP_200847.1|	Elongation factor 1-alpha [Arabidopsis thaliana]	100%	GO:0005840;GO:0005634;GO:0009506;GO:0006448;GO:0003746;GO:0003924;GO:0005773;GO:0005794;GO:0005829;GO:0005516;GO:0005739;GO:0005525;GO:0005886	_	_	_	_	_	_	K03231	EEF1A
comp29076_c0_seq1	303	87-995(+)	gi|18410992|ref|NP_567071.1|	Adaptin ear-binding coat-associated protein 1 NECAP-1 [Arabidopsis thaliana]	100%	GO:0016020;GO:0006897;GO:0005737	3702.AT3G58600.1-P	unknown protein; FUNCTIONS IN: molecular_function unknown; INVOLVED IN: endocytosis; LOCATED [...]	100.00%	_	KOG2500	_	None	_
comp743_c0_seq6	922	1736-4501(+)	gi|62484440|ref|NP_728938.2|	ensconsin, isoform B [Drosophila ensconsin, isoform B [Drosophila melanogaster]	42%	_	_	_	_	_	_	_	None	_
comp26350_c0_seq1	307	85-1005(+)	gi|30693293|ref|NP_198688.2|	uncharacterized protein [Arabidopsis thaliana]	100%	_	3702.AT5G38720.1-P	unknown protein; unknown protein; FUNCTIONS IN: molecular_function unknown; INVOLVED IN: bio [...]	100.00%	_	KOG4008	_	K14545	RRP7
comp37162_c0_seq1	299	1-897(-)	gi|321454613|gb|EFX65777.1|	hypothetical protein DAPPUDRAFT_229540 [Daphnia pulex]	46%	_	_	_	_	_	_	_	None	_
comp48830_c0_seq1	118	1-354(-)	gi|3256068|emb|CAA74397.1|	Heat Shock Factor 3 [Arabidopsis thaliana]	100%	GO:0005667;GO:0006355;GO:0043565;GO:0045449;GO:0003700	_	_	_	_	_	_	None	_
comp22120_c0_seq1	100	165-464(-)	gi|15242322|ref|NP_197056.1|	40S ribosomal protein S19-2 [Arabidopsis thaliana]	100%	GO:0016020;GO:0042254;GO:0009506;GO:0005730;GO:0005618;GO:0001510;GO:0006412;GO:0022627;GO:0003735;GO:0005773	_	_	_	_	_	_	K02966	RP-S19e, RPS19
comp890_c0_seq42	7121	3-21365(+)	gi|321475463|gb|EFX86426.1|	hypothetical protein DAPPUDRAFT_313136 [Daphnia pulex]	75%	GO:0005488	_	_	_	_	_	_	None	_
comp27357_c0_seq2	147	63-503(-)	gi|405952979|gb|EKC20721.1|	RAD52 motif-containing protein 1 [Crassostrea gigas]	60%	_	_	_	_	_	_	_	None	_
comp7063_c0_seq1	225	38-712(-)	gi|346472829|gb|AEO36259.1|	hypothetical protein [Amblyomma maculatum]	66%	_	_	_	_	_	_	_	None	_
comp845_c0_seq12	2132	1844-8239(-)	gi|390339868|ref|XP_794644.3|	PREDICTED: afadin [Strongylocentrotus purpuratus]	45%	GO:0016772	_	_	_	_	_	_	K05702	AF6, MLLT4
comp4168_c2_seq1	379	1-1137(+)	gi|321470999|gb|EFX81973.1|	hypothetical protein DAPPUDRAFT_302881 [Daphnia pulex]	84%	GO:0006457;GO:0008233;GO:0006508;GO:0005524;GO:0051082;GO:0017111	7425.XP_001605256	similar to ATP-dependent clp protease atp-binding subunit clpx	88.04%	COG1219	_	_	K03544	clpX, CLPX
comp7323_c0_seq1	142	153-578(+)	gi|312376698|gb|EFR23711.1|	hypothetical protein AND_12387 [Anopheles darlingi]	50%	_	_	_	_	_	_	_	None	_
comp1278_c0_seq28	586	297-2054(-)	gi|242021780|ref|XP_002431321.1|	carmil, putative [Pediculus humanus corporis]	77%	_	_	_	_	_	_	_	None	_
comp460_c0_seq1	657	316-2286(+)	gi|402536580|gb|AFQ62791.1|	Bip [Litopenaeus vannamei]	97%	GO:0046872;GO:0005524;GO:0015994;GO:0006950;GO:0004655;GO:0006779	7425.XP_001606463	similar to ENSANGP00000012893	95.88%	COG0443	KOG0100	_	K09490	HSPA5, BIP
comp64405_c0_seq1	130	2-391(-)	gi|321465953|gb|EFX76951.1|	hypothetical protein DAPPUDRAFT_306008 [Daphnia pulex]	95%	GO:0006031;GO:0004100	_	_	_	_	_	_	K00698	CHS1
comp1451_c0_seq2	94	1834-2115(+)	_	_	_	_	_	_	_	_	_	_	None	_
comp890_c0_seq269	317	356-1306(+)	gi|157132356|ref|XP_001656015.1|	kakapo [Aedes aegypti]	44%	_	_	_	_	_	_	_	None	_
comp2246_c0_seq1	1597	357-5147(-)	gi|347968912|ref|XP_311956.5|	AGAP002945-PA [Anopheles gambiae str. PEST]	72%	GO:0006418;GO:0004812	_	_	_	_	_	_	K01881	PARS, proS
comp67323_c0_seq1	141	2-427(+)	gi|12324353|gb|AAG52145.1|AC022355_6	hypothetical protein; 50277-52639 [Arabidopsis thaliana]	100%	GO:0005634	_	_	_	_	_	_	None	_
comp65980_c0_seq1	132	2-400(+)	gi|60592792|ref|NP_001012688.1|	heat shock protein HSP 90-alpha [Bos taurus]	100%	GO:0030235;GO:0006986;GO:0005524;GO:0042470;GO:0005829;GO:0005886;GO:0007411;GO:0016887;GO:0045040;GO:0007165;GO:0042803;GO:0030911;GO:0051131;GO:0051082;GO:0006200;GO:0000086;GO:0045429;GO:0050999;GO:0042026	_	_	_	_	_	_	K04079	htpG, HSP90A
comp56967_c0_seq1	118	1-354(-)	gi|260814051|ref|XP_002601729.1|	hypothetical protein BRAFLDRAFT_121193 [Branchiostoma floridae]	61%	_	_	_	_	_	_	_	None	_
comp43418_c0_seq1	126	3-380(-)	_	_	_	_	_	_	_	_	_	_	None	_
comp5098_c0_seq4	68	113-316(+)	_	_	_	_	_	_	_	_	_	_	None	_
comp5390_c0_seq1	413	645-1883(-)	gi|321464482|gb|EFX75490.1|	hypothetical protein DAPPUDRAFT_306744 [Daphnia pulex]	76%	GO:0016740;GO:0009987	7165.AGAP000909-PA	AGAP000909-PA	80.85%	COG0526	KOG0912	_	None	_
comp747_c0_seq1	231	1-693(-)	gi|15239308|ref|NP_200847.1|	Elongation factor 1-alpha [Arabidopsis thaliana]	100%	GO:0005840;GO:0005634;GO:0009506;GO:0006184;GO:0006448;GO:0003746;GO:0005773;GO:0003924;GO:0005794;GO:0005829;GO:0005525;GO:0005516;GO:0005739;GO:0005886	_	_	_	_	_	_	K03231	EEF1A
comp10527_c0_seq4	588	2-1765(+)	gi|157169503|ref|XP_001657871.1|	hypothetical protein AaeL_AAEL001029 [Aedes aegypti]	41%	_	_	_	_	_	_	_	K14307	NUPL1
comp22514_c0_seq2	240	138-857(-)	gi|18414951|ref|NP_567536.1|	RNA recognition motif-containing protein [Arabidopsis thaliana]	100%	GO:0005634;GO:0000166;GO:0005829;GO:0034976;GO:0009627;GO:0003676	_	_	_	_	_	_	None	_
comp20968_c0_seq1	57	71-241(-)	_	_	_	_	_	_	_	_	_	_	None	_
comp58750_c0_seq1	143	2-430(-)	gi|30690290|ref|NP_850449.1|	G-box binding factor 3 [Arabidopsis G-box binding factor 3 [Arabidopsis thaliana]	100%	GO:0009733;GO:0009873;GO:0009738;GO:0000303;GO:0009414;GO:0006355;GO:0046983;GO:0005667;GO:0005829;GO:0043565;GO:0003700;GO:0030968;GO:0009611;GO:0009410;GO:0009753;GO:0042538;GO:0009743;GO:0045449	_	_	_	_	_	_	K09060	GBF
comp541_c0_seq1	605	1715-3529(-)	gi|291240763|ref|XP_002740268.1|	PREDICTED: inhibitor of kappa light polypeptide gene enhancer in B-cells, kinase gamma-like [Saccoglossus kowalevskii]	47%	_	_	_	_	_	_	_	None	_
comp34482_c0_seq1	279	2-838(-)	gi|110741706|dbj|BAE98799.1|	hypothetical protein [Arabidopsis thaliana]	100%	GO:0005634;GO:0016458;GO:0030529;GO:0006950;GO:0003676	3702.AT2G43650.1-P	EMB2777 (EMBRYO DEFECTIVE 2777); EMBRYO DEFECTIVE 2777 (EMB2777); FUNCTIONS IN: molecular_fu [...]	100.00%	_	KOG3118	_	K14767	UTP3, SAS10
comp11634_c0_seq1	324	1-972(-)	gi|327282266|ref|XP_003225864.1|	PREDICTED: LOW QUALITY PROTEIN: GRIP1-associated protein 1-like [Anolis carolinensis]	57%	_	_	_	_	_	_	_	None	_
comp69283_c0_seq1	221	1-666(+)	_	_	_	_	_	_	_	_	_	_	None	_
comp48355_c0_seq1	256	2-772(+)	gi|321473690|gb|EFX84657.1|	hypothetical protein DAPPUDRAFT_209558 [Daphnia pulex]	63%	_	_	_	_	_	_	_	None	_
comp11249_c0_seq2	104	368-679(-)	gi|346223316|dbj|BAK78916.1|	mitogen-activated protein kinase 14 [Marsupenaeus japonicus]	96%	GO:0000165;GO:0005524;GO:0009069;GO:0006468;GO:0007178;GO:0004707	_	_	_	_	_	_	K04441	P38
comp3937_c0_seq1	1021	3416-6478(-)	gi|321478079|gb|EFX89037.1|	hypothetical protein DAPPUDRAFT_191117 [Daphnia pulex]	74%	_	_	_	_	_	_	_	K00476	E1.14.11.16
comp11657_c0_seq3	465	1-1395(-)	_	_	_	_	_	_	_	_	_	_	None	_
comp41755_c0_seq1	156	1-468(-)	gi|321469903|gb|EFX80881.1|	hypothetical protein DAPPUDRAFT_303739 [Daphnia pulex]	80%	_	_	_	_	_	_	_	None	_
comp3902_c1_seq1	342	352-1377(-)	_	_	_	_	_	_	_	_	_	_	None	_
comp18746_c0_seq2	527	1-1581(-)	gi|403274367|ref|XP_003928950.1|	PREDICTED: spermatogenesis-associated protein 5-like protein 1 isoform 1 [Saimiri boliviensis boliviensis]	61%	_	_	_	_	_	_	_	K13525	VCP, CDC48
comp34570_c0_seq1	304	2-916(+)	gi|145337843|ref|NP_566132.2|	uncharacterized protein [Arabidopsis thaliana]	100%	GO:0005634	3694.fgenesh4_pg.C_scaffold_57000038	hypothetical protein	86.61%	COG5638	KOG2318	_	None	_
comp38569_c0_seq1	178	2-535(-)	gi|91085297|ref|XP_968294.1|	PREDICTED: similar to terminal deoxycytidyl transferase rev1 [Tribolium castaneum]	67%	_	_	_	_	_	_	_	K03515	REV1
comp53240_c0_seq1	139	2-418(-)	gi|15241154|ref|NP_200433.1|	nucleoside-triphosphatase/ nucleotide binding protein [Arabidopsis thaliana]	99%	GO:0043531;GO:0007165;GO:0005524;GO:0017111;GO:0009507	_	_	_	_	_	_	None	_
comp4390_c0_seq1	257	282-1052(-)	gi|348544039|ref|XP_003459489.1|	PREDICTED: ribosome maturation protein SBDS-like isoform 1 [Oreochromis niloticus]	84%	GO:0042254	45351.JGI95856	hypothetical protein	82.57%	COG1500	_	_	K14574	SDO1, SBDS
comp3828_c1_seq10	145	1-438(+)	gi|15220684|ref|NP_176393.1|	coatomer subunit alpha-1 [Arabidopsis thaliana]	100%	GO:0080008;GO:0000226;GO:0030126;GO:0051788;GO:0006886;GO:0000911;GO:0080129;GO:0006511;GO:0009630;GO:0005829;GO:0030244;GO:0006888;GO:0009853;GO:0005198;GO:0005886;GO:0005215	_	_	_	_	_	_	K05236	COPA
comp55200_c0_seq1	134	1-402(-)	_	_	_	_	_	_	_	_	_	_	None	_
comp8591_c0_seq4	412	129-1364(+)	gi|148708123|gb|EDL40070.1|	leucine rich repeat (in FLII) interacting protein 1, isoform CRA_i [Mus musculus]	59%	GO:0005515	_	_	_	_	_	_	None	_
comp2882_c0_seq1	227	983-1663(-)	gi|332022455|gb|EGI62763.1|	Calcyclin-binding protein [Acromyrmex echinatior]	65%	_	_	_	_	_	_	_	K04507	CACYBP, SIP
comp6273_c0_seq1	77	12-242(-)	_	_	_	_	_	_	_	_	_	_	None	_
comp9195_c0_seq1	634	2-1903(-)	gi|330792849|ref|XP_003284499.1|	hypothetical protein DICPUDRAFT_96730 [Dictyostelium purpureum]	58%	_	_	_	_	_	_	_	None	_
comp5568_c0_seq1	565	283-1977(-)	gi|345481794|ref|XP_001604770.2|	PREDICTED: putative ribosomal RNA methyltransferase NOP2-like [Nasonia vitripennis]	69%	GO:0016740	7425.XP_001604770	similar to CG8545-PA	77.78%	COG0144	KOG1122	_	K14835	NOP2
comp1892_c0_seq2	2383	956-8104(-)	_	_	_	_	_	_	_	_	_	_	None	_
comp54735_c0_seq1	122	1-366(-)	gi|348511368|ref|XP_003443216.1|	PREDICTED: ubinuclein-2-like [Oreochromis niloticus]	65%	_	_	_	_	_	_	_	None	_
comp1618_c0_seq2	313	1333-2271(-)	_	_	_	_	_	_	_	_	_	_	None	_
comp9013_c0_seq1	631	2-1894(+)	gi|255733192|gb|ACU31053.1|	F1F0-ATP synthase beta subunit [Procambarus clarkii]	88%	GO:0045261;GO:0005524;GO:0001525;GO:0006933;GO:0006119;GO:0015986;GO:0015991;GO:0005743;GO:0008553;GO:0046933;GO:0006629	9796.ENSECAP00000020278	ATP synthase subunit beta Fragment (EC 3.6.3.14); Produces ATP from ADP in the presence of a [...]	92.42%	COG0055	_	_	K02133	ATPeF1B, ATP5B
comp18248_c0_seq3	169	127-633(+)	gi|345484935|ref|XP_001604486.2|	PREDICTED: 1-phosphatidylinositol-4,5-bisphosphate phosphodiesterase classes I and II-like isoform 1 [Nasonia vitripennis]	69%	GO:0008081	_	_	_	_	_	_	K05858	PLCB
comp32374_c0_seq2	178	3-536(-)	gi|4538948|emb|CAB39684.1|	putative protein [Arabidopsis putative protein [Arabidopsis thaliana]	100%	GO:0005634	_	_	_	_	_	_	None	_
comp57324_c0_seq1	173	3-521(-)	gi|15241428|ref|NP_199231.1|	Homeodomain-like transcriptional regulator [Arabidopsis thaliana]	100%	GO:0003723;GO:0006355;GO:0010228;GO:0003964;GO:0009630;GO:0005515;GO:0005667;GO:0043565;GO:0045449;GO:0006278;GO:0003700	_	_	_	_	_	_	None	_
comp63676_c0_seq1	154	3-467(+)	gi|15222833|ref|NP_175409.1|	uncharacterized protein [Arabidopsis thaliana]	100%	GO:0048453;GO:0048451;GO:0005737	_	_	_	_	_	_	None	_
comp3526_c0_seq2	151	158-610(+)	gi|136034|sp|P29290.1|TNNCA_HOMAM	RecName: Full=Troponin C, isoform 2A	88%	GO:0005509	7176.CPIJ003058-PA	troponin C	82.31%	COG5126	KOG0027	_	None	_
comp30979_c0_seq1	158	1-474(-)	gi|345484995|ref|XP_001605429.2|	PREDICTED: YEATS domain-containing protein 4 [Nasonia vitripennis]	80%	GO:0005634;GO:0006355	_	_	_	_	_	_	K11341	YEATS4, GAS41, YAF9
comp459_c0_seq5	849	406-2952(+)	gi|242004976|ref|XP_002423351.1|	Filamin-C, putative [Pediculus humanus corporis]	87%	GO:0003779	121224.XP_002423351	Filamin-C, putative	87.81%	_	KOG0518	_	K04437	FLNA
comp58880_c0_seq1	59	238-417(+)	gi|7939530|dbj|BAA95733.1|	unnamed protein product [Arabidopsis thaliana]	100%	GO:0016021;GO:0005886	_	_	_	_	_	_	None	_
comp51868_c0_seq1	59	481-660(+)	_	_	_	_	_	_	_	_	_	_	None	_
comp38786_c0_seq1	194	3-584(-)	_	_	_	_	_	_	_	_	_	_	None	_
comp230_c0_seq7	85	126-380(-)	gi|302421072|ref|XP_003008366.1|	predicted protein [Verticillium albo-atrum VaMs.102]	60%	_	_	_	_	_	_	_	None	_
comp6019_c0_seq1	869	76-2682(+)	gi|345483686|ref|XP_001601251.2|	PREDICTED: pre-mRNA-processing factor 40 homolog A-like [Nasonia vitripennis]	80%	GO:0051536	_	_	_	_	_	_	K12821	PRPF40, PRP40
comp2022_c0_seq10	385	2-1156(-)	gi|71895617|ref|NP_001026665.1|	serine/arginine repetitive matrix protein 1 [Gallus gallus]	60%	_	_	_	_	_	_	_	K13171	SRRM1, SRM160
comp27435_c0_seq3	242	1-729(+)	gi|340382490|ref|XP_003389752.1|	PREDICTED: receptor-type tyrosine-protein phosphatase alpha-like [Amphimedon queenslandica]	56%	GO:0044424	_	_	_	_	_	_	K01104	E3.1.3.48
comp58448_c0_seq1	143	1-429(-)	_	_	_	_	_	_	_	_	_	_	None	_
comp12082_c0_seq3	119	1-360(+)	_	_	_	_	_	_	_	_	_	_	None	_
comp347_c0_seq19	480	2588-4027(-)	gi|345523050|gb|AEO00784.1|	Z-band PDZ-motif protein 52 isoform 6 [Drosophila melanogaster]	66%	GO:0008270;GO:0016740	_	_	_	_	_	_	None	_
comp12983_c0_seq2	232	1-696(+)	gi|63100284|gb|AAH94453.1|	Wdr36 protein [Mus musculus]	63%	_	_	_	_	_	_	_	K14554	UTP21, WDR36
comp29581_c0_seq1	188	3-566(-)	_	_	_	_	_	_	_	_	_	_	None	_
comp35725_c0_seq1	560	1-1680(-)	gi|255572632|ref|XP_002527249.1|	conserved hypothetical protein [Ricinus communis]	56%	_	_	_	_	_	_	_	None	_
comp704_c0_seq4	201	153-755(-)	gi|15226973|ref|NP_181080.1|	glycine cleavage system H protein 1 [Arabidopsis thaliana]	100%	GO:0009657;GO:0005960;GO:0042742;GO:0019464;GO:0009749;GO:0010207;GO:0005739;GO:0009507;GO:0043085;GO:0005634;GO:0009814;GO:0009409;GO:0006566;GO:0006364;GO:0009579;GO:0006563;GO:0004375;GO:0009744;GO:0006098;GO:0010103;GO:0019344;GO:0009697;GO:0009853	3702.AT2G35370.1-P	GDCH; glycine dehydrogenase (decarboxylating); Encodes glycine decarboxylase complex H prote [...]	100.00%	COG0509	KOG3373	_	K02437	gcvH
comp46446_c0_seq1	211	1-633(-)	_	_	_	_	_	_	_	_	_	_	None	_
comp118_c0_seq2	157	333-806(+)	gi|157863014|gb|ABV90639.1|	cyclophilin A [Penaeus monodon]	90%	GO:0006457;GO:0003755;GO:0000413	_	_	_	_	_	_	K09565	PPIF
comp11950_c0_seq1	494	74-1558(+)	gi|346464835|gb|AEO32262.1|	hypothetical protein [Amblyomma maculatum]	80%	GO:0008270;GO:0003676	7425.XP_001599545	similar to step ii splicing factor slu7	80.65%	_	KOG2560	_	K12819	SLU7
comp5769_c0_seq4	1319	142-4098(-)	gi|307204786|gb|EFN83344.1|	Blastoderm-specific protein 25D [Harpegnathos saltator]	52%	_	_	_	_	_	_	_	None	_
comp11125_c0_seq1	385	194-1348(-)	gi|18394229|ref|NP_563971.1|	methyl-CPG-binding domain 10 [Arabidopsis thaliana]	100%	GO:0005634;GO:0005829;GO:0008327	3702.AT1G15340.1-P	MBD10; DNA binding / methyl-CpG binding; Protein containing methyl-CpG-binding domain.Has se [...]	100.00%	_	_	NOG231336	None	_
comp890_c0_seq248	3437	526-10836(+)	gi|307197318|gb|EFN78610.1|	Bullous pemphigoid antigen 1, isoforms 6/9/10 [Harpegnathos saltator]	74%	GO:0005488	_	_	_	_	_	_	None	_
comp61804_c0_seq1	248	2-745(-)	_	_	_	_	_	_	_	_	_	_	None	_
comp10854_c0_seq2	228	163-846(-)	_	_	_	_	_	_	_	_	_	_	None	_
comp25743_c0_seq1	357	2-1072(+)	gi|62858885|ref|NP_001016969.1|	clusterin-associated protein 1 [Xenopus (Silurana) tropicalis]	56%	_	_	_	_	_	_	_	None	_
comp634_c0_seq1	314	2-943(+)	gi|156405050|ref|XP_001640545.1|	predicted protein [Nematostella predicted protein [Nematostella vectensis]	56%	_	_	_	_	_	_	_	None	_
comp20637_c0_seq1	632	3-1901(+)	gi|405967043|gb|EKC32257.1|	Sorting nexin-19 [Crassostrea gigas]	72%	_	_	_	_	_	_	_	None	_
comp230_c0_seq3	79	185-421(-)	gi|302421072|ref|XP_003008366.1|	predicted protein [Verticillium albo-atrum VaMs.102]	59%	_	_	_	_	_	_	_	None	_
comp890_c0_seq88	7042	3-21128(+)	gi|307197318|gb|EFN78610.1|	Bullous pemphigoid antigen 1, isoforms 6/9/10 [Harpegnathos saltator]	74%	GO:0005488	_	_	_	_	_	_	None	_
comp28435_c0_seq1	110	133-462(-)	gi|18408061|ref|NP_564835.1|	DEK, chromatin associated protein [Arabidopsis thaliana]	100%	GO:0016592	_	_	_	_	_	_	None	_
comp890_c0_seq52	7103	3-21311(+)	gi|321475463|gb|EFX86426.1|	hypothetical protein DAPPUDRAFT_313136 [Daphnia pulex]	75%	GO:0005488	_	_	_	_	_	_	None	_
comp22014_c0_seq1	402	3-1208(-)	gi|317419816|emb|CBN81852.1|	LisH domain and HEAT repeat-containing protein KIAA1468 homolog [Dicentrarchus labrax]	66%	_	_	_	_	_	_	_	None	_
comp62857_c0_seq1	97	1-291(-)	gi|22330627|ref|NP_177572.2|	protein kinase domain-containing protein [Arabidopsis thaliana]	100%	GO:0016310;GO:0004305;GO:0006657;GO:0006544;GO:0004103;GO:0006566;GO:0006563	_	_	_	_	_	_	K14156	CHK
comp47679_c0_seq1	200	3-605(+)	_	_	_	_	_	_	_	_	_	_	None	_
comp3526_c0_seq3	114	241-582(+)	gi|136034|sp|P29290.1|TNNCA_HOMAM	RecName: Full=Troponin C, isoform 2A	88%	GO:0005509	_	_	_	_	_	_	None	_
comp48585_c0_seq1	284	1-852(+)	gi|30690520|ref|NP_850461.1|	protein CCA1 [Arabidopsis thaliana]	100%	GO:0009733;GO:0042754;GO:0009739;GO:0009723;GO:0045893;GO:0005667;GO:0003682;GO:0043496;GO:0043565;GO:0009651;GO:0003700;GO:0010264;GO:0045892;GO:0010243;GO:0000785;GO:0009409;GO:0009753;GO:0009737;GO:0009751;GO:0046686;GO:0048574;GO:0019904;GO:0045449;GO:0009639	59689.scaffold_400598.1	annotation not avaliable	94.03%	_	KOG0724	_	K12134	CCA1
comp3846_c0_seq1	830	178-2667(+)	gi|345498199|ref|XP_003428176.1|	PREDICTED: hypothetical protein LOC100677997 [Nasonia vitripennis]	48%	_	_	_	_	_	_	_	None	_
comp1558_c1_seq5	1159	409-3885(-)	gi|307204038|gb|EFN82942.1|	Zinc finger protein Xfin [Harpegnathos saltator]	53%	GO:0005622;GO:0005488	_	_	_	_	_	_	None	_
comp3431_c0_seq2	281	1-843(-)	gi|328721893|ref|XP_001947406.2|	PREDICTED: midasin [Acyrthosiphon pisum]	56%	_	_	_	_	_	_	_	K14572	MDN1, REA1
comp65617_c0_seq1	108	1-324(+)	gi|8777308|dbj|BAA96898.1|	unnamed protein product [Arabidopsis thaliana]	100%	GO:0003677;GO:0005524;GO:0004386	_	_	_	_	_	_	None	_
comp3904_c0_seq2	118	49-402(+)	gi|13624295|ref|NP_112294.1|	glia maturation factor beta [Rattus GMFB_RAT RecName: Full=Glia maturation factor beta; Short=GMF-beta glia	75%	GO:0007399;GO:0006469;GO:0007165;GO:0005515;GO:0004860;GO:0004871;GO:0008047;GO:0043085	_	_	_	_	_	_	None	_
comp11281_c0_seq1	613	205-2043(-)	gi|15224955|ref|NP_181414.1|	calmodulin-binding protein-like protein [Arabidopsis thaliana]	100%	GO:0005634;GO:0015996;GO:0005516	3702.AT2G38800.1-P	calmodulin-binding protein-related; calmodulin-binding protein-related; FUNCTIONS IN: calmod [...]	100.00%	_	_	NOG266530	None	_
comp51006_c0_seq1	142	112-537(-)	gi|30687841|ref|NP_189167.2|	uncharacterized protein [Arabidopsis thaliana]	100%	_	3702.AT3G25400.1-P	unknown protein; FUNCTIONS IN: molecular_function unknown; INVOLVED IN: biological_process u [...]	100.00%	COG1694	_	_	None	_
comp13603_c1_seq2	125	1-375(-)	gi|395533819|ref|XP_003768950.1|	PREDICTED: corneodesmosin-like [Sarcophilus harrisii]	51%	GO:0005488	_	_	_	_	_	_	None	_
comp890_c0_seq140	3609	526-11352(+)	gi|189239227|ref|XP_973767.2|	PREDICTED: similar to kakapo [Tribolium castaneum]	74%	GO:0005488	_	_	_	_	_	_	None	_
comp30451_c0_seq2	250	29-778(+)	gi|358442122|gb|AEU11366.1|	Broad-complex protein isoform 4 [Penaeus monodon]	54%	_	_	_	_	_	_	_	None	_
comp1233_c0_seq19	4206	143-12760(+)	gi|328783869|ref|XP_393220.4|	PREDICTED: basement membrane-specific heparan sulfate proteoglycan core protein-like [Apis mellifera]	66%	_	_	_	_	_	_	_	None	_
comp15594_c0_seq2	275	195-1019(+)	gi|301623537|ref|XP_002941073.1|	PREDICTED: coiled-coil domain-containing protein 149-like [Xenopus (Silurana) tropicalis]	54%	_	_	_	_	_	_	_	None	_
comp1909_c0_seq26	3242	3-9728(-)	gi|350424024|ref|XP_003493665.1|	PREDICTED: hypothetical protein LOC100747025 [Bombus impatiens]	61%	GO:0016301	7460.XP_001121340	similar to Serine/threonine-protein kinase WNK3 (Protein kinase with no lysine 3) (Protein k [...]	88.80%	COG0515	KOG0584	_	K08867	WNK, PRKWNK
comp2805_c0_seq9	2004	4541-10552(+)	gi|307167276|gb|EFN60949.1|	Uncharacterized protein KIAA0819 [Camponotus floridanus]	76%	GO:0046872	7955.ENSDARP00000091800	Novel protein Fragment	75.97%	_	KOG1700	_	None	_
comp3128_c0_seq4	711	2-2137(+)	_	_	_	_	_	_	_	_	_	_	None	_
comp34865_c0_seq1	146	3-440(-)	gi|15238754|ref|NP_200156.1|	uncharacterized protein [Arabidopsis thaliana]	100%	GO:0000911;GO:0005634;GO:0006635;GO:0000226;GO:0009630;GO:0005829;GO:0016558	_	_	_	_	_	_	None	_
comp23835_c0_seq7	75	3-227(-)	_	_	_	_	_	_	_	_	_	_	None	_
comp14536_c0_seq3	351	1-1056(+)	_	_	_	_	_	_	_	_	_	_	None	_
comp4901_c0_seq1	1459	317-4693(-)	gi|321478300|gb|EFX89257.1|	hypothetical protein DAPPUDRAFT_40460 [Daphnia pulex]	67%	_	_	_	_	_	_	_	None	_
comp851_c1_seq32	648	268-2211(+)	gi|270002442|gb|EEZ98889.1|	hypothetical protein TcasGA2_TC004504 [Tribolium castaneum]	56%	_	_	_	_	_	_	_	None	_
comp68456_c0_seq1	220	3-665(+)	gi|1532171|gb|AAB07881.1|	AT.I.24-9 gene product, partial [Arabidopsis thaliana]	100%	GO:0005524;GO:0006388;GO:0003972	_	_	_	_	_	_	None	_
comp42_c1_seq7	228	1-687(+)	gi|91076896|ref|XP_976237.1|	PREDICTED: similar to upheld CG7107-PG isoform 8 [Tribolium castaneum]	77%	_	_	_	_	_	_	_	K12046	TNNT3
comp15226_c0_seq1	178	410-943(+)	gi|18421342|ref|NP_568522.1|	RNA recognition motif (RRM)-containing protein [Arabidopsis thaliana]	100%	GO:0000166;GO:0003676	_	_	_	_	_	_	None	_
comp5179_c0_seq4	235	790-1494(-)	gi|307171067|gb|EFN63110.1|	Uncharacterized protein C11orf46-like protein [Camponotus floridanus]	58%	_	_	_	_	_	_	_	None	_
comp8099_c0_seq1	125	127-501(+)	gi|291234369|ref|XP_002737119.1|	PREDICTED: predicted protein-like [Saccoglossus kowalevskii]	65%	_	_	_	_	_	_	_	None	_
comp890_c0_seq187	3534	526-11127(+)	gi|307197318|gb|EFN78610.1|	Bullous pemphigoid antigen 1, isoforms 6/9/10 [Harpegnathos saltator]	72%	_	_	_	_	_	_	_	None	_
comp6605_c0_seq1	665	1-1995(-)	gi|307179212|gb|EFN67624.1|	Remodeling and spacing factor 1 [Camponotus floridanus]	71%	_	_	_	_	_	_	_	K11657	RSF1
comp27148_c0_seq1	124	2-376(+)	gi|115463893|ref|NP_001055546.1|	Os05g0413200 [Oryza sativa Japonica Group]	100%	GO:0007018;GO:0005874;GO:0006184;GO:0009409;GO:0005737;GO:0003924;GO:0051258;GO:0009651;GO:0005198;GO:0005525;GO:0005886	_	_	_	_	_	_	K07375	TUBB
comp32766_c0_seq1	123	231-599(-)	_	_	_	_	_	_	_	_	_	_	None	_
comp58481_c0_seq1	133	3-404(+)	gi|186512055|ref|NP_193696.3|	nucleotide/nucleic acid binding protein [Arabidopsis thaliana]	100%	GO:0005634;GO:0000166;GO:0003676	_	_	_	_	_	_	K14787	MRD1, RBM19
comp398_c0_seq2	2394	1638-8819(-)	gi|15425681|dbj|BAB64297.1|	I-connectin [Procambarus clarkii]	81%	_	_	_	_	_	_	_	K14721	RPC37, POLR3E
comp2638_c1_seq9	220	760-1419(+)	gi|242019388|ref|XP_002430143.1|	histone-lysine N-methyltransferase SUVR5, putative [Pediculus humanus corporis]	68%	GO:0004402;GO:0006355;GO:0042967;GO:0005694;GO:0016573;GO:0034968;GO:0016787;GO:0006554;GO:0000123;GO:0018024	7739.JGI278502	hypothetical protein	80.85%	_	KOG4442	_	K11423	SETD2, SET2
comp12921_c0_seq1	981	2-2944(-)	gi|195029569|ref|XP_001987644.1|	GH22030 [Drosophila grimshawi]	56%	_	_	_	_	_	_	_	None	_
comp6198_c0_seq1	517	369-1919(-)	gi|321476713|gb|EFX87673.1|	hypothetical protein DAPPUDRAFT_306575 [Daphnia pulex]	75%	_	_	_	_	_	_	_	None	_
comp11649_c0_seq1	282	1-846(-)	gi|15242741|ref|NP_195958.1|	heavy metal transport/detoxification domain-containing protein [Arabidopsis farnesylated protein-like [Arabidopsis thaliana]	100%	GO:0046872;GO:0010200;GO:0005886;GO:0030001	_	_	_	_	_	_	None	_
comp18232_c0_seq1	230	64-753(+)	gi|15237175|ref|NP_197686.1|	vacuolar protein sorting-associated protein 24-1 [Arabidopsis thaliana]	100%	GO:0005634;GO:0006623;GO:0000815;GO:0016192	3702.AT5G22950.1-P	VPS24.1; VPS24.1; INVOLVED IN: vesicle-mediated transport; LOCATED IN: ESCRT III complex; EX [...]	100.00%	COG5491	KOG3229	_	K12193	VPS24, CHMP3
comp4890_c0_seq1	425	3-1277(-)	gi|195546806|ref|NP_001124266.1|	uncharacterized protein LOC799070 [Danio rerio]	61%	_	_	_	_	_	_	_	None	_
comp40191_c0_seq1	110	1-330(+)	_	_	_	_	_	_	_	_	_	_	None	_
comp7392_c0_seq1	765	124-2418(-)	gi|357608494|gb|EHJ66038.1|	hypothetical protein KGM_21879 [Danaus plexippus]	54%	_	_	_	_	_	_	_	None	_
comp34826_c0_seq2	97	214-504(+)	gi|30688478|ref|NP_194718.2|	choline monooxygenase [Arabidopsis CHMO_ARATH RecName: Full=Choline monooxygenase, chloroplastic; Flags: Precursor ABI49	100%	GO:0051537;GO:0019439;GO:0016708;GO:0005506;GO:0004497;GO:0055114	_	_	_	_	_	_	None	_
comp17594_c0_seq2	256	2-772(+)	gi|405964187|gb|EKC29702.1|	DNA-binding protein RFX5 [Crassostrea gigas]	57%	_	_	_	_	_	_	_	None	_
comp17990_c0_seq2	379	1-1137(-)	_	_	_	_	_	_	_	_	_	_	None	_
comp5381_c0_seq2	458	118-1491(+)	_	_	_	_	_	_	_	_	_	_	None	_
comp12903_c0_seq1	217	3-656(+)	gi|358442118|gb|AEU11364.1|	Broad-complex protein isoform 6 variant 1 [Penaeus monodon]	72%	GO:0046872;GO:0005622	_	_	_	_	_	_	None	_
comp4408_c0_seq2	142	1-429(+)	gi|30693962|ref|NP_851119.1|	Luminal-binding protein 2 [Arabidopsis thaliana]	100%	GO:0005788;GO:0005524;GO:0034976;GO:0005730;GO:0005829;GO:0010197;GO:0005886;GO:0009507;GO:0006457;GO:0009506;GO:0016592;GO:0030433;GO:0009408;GO:0005774;GO:0046686;GO:0005618;GO:0005794	_	_	_	_	_	_	K09490	HSPA5, BIP
comp61886_c0_seq1	148	3-449(+)	gi|390339993|ref|XP_003725144.1|	PREDICTED: LOW QUALITY PROTEIN: cytoplasmic dynein 2 heavy chain 1-like [Strongylocentrotus purpuratus]	89%	GO:0007018;GO:0005524;GO:0005874;GO:0030030;GO:0005737;GO:0035085;GO:0030286;GO:0007275;GO:0003777;GO:0006200;GO:0005886;GO:0016887	_	_	_	_	_	_	K10414	DYNC2H, DNCH2
comp890_c0_seq165	3569	526-11232(+)	gi|189239227|ref|XP_973767.2|	PREDICTED: similar to kakapo [Tribolium castaneum]	74%	GO:0005488	_	_	_	_	_	_	None	_
comp890_c0_seq108	7041	3-21125(+)	gi|307197318|gb|EFN78610.1|	Bullous pemphigoid antigen 1, isoforms 6/9/10 [Harpegnathos saltator]	73%	_	_	_	_	_	_	_	None	_
comp217_c0_seq1	137	96-506(+)	gi|393395824|gb|AFN08746.1|	fatty acid binding protein [Scylla paramamosain]	96%	GO:0008289;GO:0006810;GO:0005215	7244.FBpp0224468	GJ10051	75.97%	_	KOG4015	_	None	_
comp27753_c0_seq2	435	122-1426(-)	gi|42567760|ref|NP_196563.2|	uncharacterized protein [Arabidopsis thaliana]	100%	_	3702.AT5G10010.1-P	unknown protein; unknown protein; FUNCTIONS IN: molecular_function unknown; INVOLVED IN: bio [...]	100.00%	_	_	NOG225460	None	_
comp17052_c0_seq1	209	405-1031(-)	gi|91078814|ref|XP_970649.1|	PREDICTED: similar to ran gtpase-activating protein [Tribolium castaneum]	46%	_	_	_	_	_	_	_	K14319	RANGAP1
comp56610_c0_seq1	165	3-500(+)	gi|15240970|ref|NP_195760.1|	symplekin [Arabidopsis thaliana]	99%	GO:0006396;GO:0035194;GO:0005847	_	_	_	_	_	_	K06100	SYMPK
comp5563_c0_seq1	585	111-1865(-)	gi|50729660|ref|XP_416605.1|	PREDICTED: mitochondrial import receptor subunit TOM70 [Gallus gallus]	66%	_	_	_	_	_	_	_	None	_
comp6259_c0_seq1	395	268-1452(-)	gi|15221444|ref|NP_174346.1|	GTP-binding protein [Arabidopsis AC007060_3 Similar to WO8E3.3 3880615 putative GTP-binding protein from C. elegans cosmid Z92773	100%	GO:0046686;GO:0009506;GO:0006623;GO:0006094;GO:0005829;GO:0006096;GO:0009651;GO:0005525	3702.AT1G30580.1-P	GTP binding; GTP binding; FUNCTIONS IN: GTP binding; INVOLVED IN: response to cadmium ion; L [...]	100.00%	COG0012	KOG1491	NOG277023	K06942	K06942
comp41965_c0_seq1	317	3-953(-)	gi|6730652|gb|AAF27073.1|AC008262_22	F4N2.4 [Arabidopsis thaliana]	100%	GO:0005634;GO:0005829;GO:0009165	_	_	_	_	_	_	K14766	NOP14, UTP2
comp17023_c0_seq4	101	3-305(-)	_	_	_	_	_	_	_	_	_	_	None	_
comp19376_c0_seq2	352	1-1059(+)	gi|392337661|ref|XP_001078719.3|	PREDICTED: LOW QUALITY PROTEIN: WD repeat-containing protein 87-like [Rattus norvegicus]	49%	_	_	_	_	_	_	_	K10750	CHAF1A
comp56162_c0_seq1	179	2-538(-)	gi|15239173|ref|NP_196176.1|	syntaxin binding protein 5 (tomosyn) [Arabidopsis thaliana]	100%	GO:0005634;GO:0008168;GO:0016192;GO:0003676;GO:0000166;GO:0016021;GO:0005886;GO:0032259	39946.BGIOSIBCE026143	Putative uncharacterized protein	77.38%	_	KOG1983	_	K08518	STXBP5
comp30963_c0_seq1	438	3-1316(-)	_	_	_	_	_	_	_	_	_	_	None	_
comp4413_c0_seq1	736	43-2250(-)	gi|350399655|ref|XP_003485602.1|	PREDICTED: nucleolar GTP-binding protein 2-like [Bombus impatiens]	66%	_	7425.XP_001601194	similar to GTP-binding protein	75.94%	COG1161	_	_	K14537	NUG2, GNL2
comp763_c0_seq27	2537	21-7631(-)	gi|189235752|ref|XP_001807645.1|	PREDICTED: similar to ankyrin 2,3/unc44 [Tribolium castaneum]	82%	GO:0007165	7070.XP_001807645	similar to CG1651-PC, isoform C	84.05%	COG0666	KOG4177	_	K10380	ANK
comp1918_c1_seq5	413	407-1645(-)	_	_	_	_	_	_	_	_	_	_	None	_
comp52872_c0_seq1	90	72-341(+)	_	_	_	_	_	_	_	_	_	_	None	_
comp45946_c1_seq1	182	1-546(-)	gi|9759074|dbj|BAB09552.1|	unnamed protein product [Arabidopsis thaliana]	100%	GO:0005634;GO:0009560;GO:0008284	_	_	_	_	_	_	None	_
comp8334_c0_seq4	2853	2-8560(-)	gi|321469343|gb|EFX80323.1|	hypothetical protein DAPPUDRAFT_304059 [Daphnia pulex]	53%	_	_	_	_	_	_	_	K12172	RANBP2, NUP358
comp37114_c0_seq1	70	2-211(-)	_	_	_	_	_	_	_	_	_	_	None	_
comp44491_c0_seq1	91	150-422(-)	_	_	_	_	_	_	_	_	_	_	None	_
comp68796_c0_seq1	119	3-359(-)	gi|15233709|ref|NP_194708.1|	uncharacterized protein [Arabidopsis thaliana]	100%	GO:0005634	_	_	_	_	_	_	None	_
comp6384_c0_seq1	741	126-2348(-)	gi|195117378|ref|XP_002003224.1|	GI17797 [Drosophila mojavensis]	87%	GO:0005840;GO:0005634;GO:0006184;GO:0006448;GO:0003746;GO:0003924;GO:0070125;GO:0005739;GO:0005525	7244.FBpp0232038	GJ17621; Mitochondrial GTPase that plays a central role in protein elongation by promoting t [...]	88.66%	COG0480	KOG0465	_	K02355	fusA, GFM, EFG
comp1999_c0_seq1	440	80-1402(+)	gi|321461934|gb|EFX72961.1|	hypothetical protein DAPPUDRAFT_325769 [Daphnia pulex]	52%	_	_	_	_	_	_	_	K03258	EIF4B
comp2593_c0_seq3	142	287-712(+)	gi|18405905|ref|NP_565967.1|	uncharacterized protein [Arabidopsis thaliana]	100%	GO:0005634;GO:0005737	3702.AT2G42190.1-P	unknown protein; unknown protein; FUNCTIONS IN: molecular_function unknown; INVOLVED IN: bio [...]	100.00%	_	_	NOG230469	None	_
comp4234_c0_seq2	532	1-1596(-)	_	_	_	_	_	_	_	_	_	_	None	_
comp2528_c0_seq6	229	1-687(-)	gi|198458333|ref|XP_002138530.1|	GA24825 [Drosophila pseudoobscura pseudoobscura]	47%	_	_	_	_	_	_	_	K11135	PINX1
comp35084_c0_seq1	124	2-376(+)	gi|30695229|ref|NP_849797.1|	TSK-associating protein 1 [Arabidopsis thaliana]	100%	GO:0009535;GO:0006571;GO:0034976;GO:0002831;GO:0005777;GO:0042742;GO:0000162;GO:0009640;GO:0043900;GO:0010363;GO:0016045;GO:0010200;GO:0005515;GO:0010310;GO:0052544;GO:0050832;GO:0009094;GO:0005634;GO:0000165;GO:0006612;GO:0009862;GO:0004834;GO:0006569;GO:0005773;GO:0009684;GO:0009867;GO:0005509;GO:0009697;GO:0009570;GO:0031348	_	_	_	_	_	_	None	_
comp14835_c0_seq1	918	1-2754(+)	_	_	_	_	_	_	_	_	_	_	None	_
comp890_c0_seq110	7094	3-21287(+)	gi|321475463|gb|EFX86426.1|	hypothetical protein DAPPUDRAFT_313136 [Daphnia pulex]	75%	GO:0005488	_	_	_	_	_	_	None	_
comp69379_c0_seq1	128	1-384(-)	_	_	_	_	_	_	_	_	_	_	None	_
comp2726_c0_seq1	280	31-870(-)	gi|403263569|ref|XP_003924096.1|	PREDICTED: uncharacterized protein LOC101049856 [Saimiri boliviensis boliviensis]	38%	_	_	_	_	_	_	_	None	_
comp9552_c0_seq2	197	161-751(+)	gi|291228104|ref|XP_002734029.1|	PREDICTED: WW domain-containing binding protein 4-like [Saccoglossus kowalevskii]	62%	GO:0006397;GO:0030238;GO:0050810;GO:0031981;GO:0005681;GO:0005515;GO:0022402;GO:0033327;GO:0008380	_	_	_	_	_	_	K13220	WBP4, FBP21
comp7957_c0_seq1	235	44-748(-)	gi|47216821|emb|CAG10143.1|	unnamed protein product [Tetraodon nigroviridis]	62%	GO:0016020;GO:0043231;GO:0009987;GO:0044444	_	_	_	_	_	_	K08497	SEC20
comp8395_c0_seq1	528	130-1713(+)	gi|18414767|ref|NP_568147.1|	coatomer subunit delta [Arabidopsis coatomer subunit delta [Arabidopsis thaliana]	100%	GO:0006886;GO:0009506;GO:0005829;GO:0006499;GO:0030131;GO:0016192	3702.AT5G05010.2-P	clathrin adaptor complexes medium subunit-related; clathrin adaptor complexes medium subunit [...]	100.00%	_	KOG2635	_	None	_
comp9128_c0_seq1	527	108-1688(+)	gi|102269210|gb|ABF55966.2|	cleavage stimulation factor 64-kDa subunit [Bombyx mori]	81%	GO:0000166;GO:0003676	7425.XP_001601896	similar to cleavage stimulation factor 64-kDa subunit	96.39%	COG0724	_	_	K14407	CSTF2, RNA15
comp63643_c0_seq1	201	3-608(+)	_	_	_	_	_	_	_	_	_	_	None	_
comp38261_c0_seq2	205	3-617(-)	gi|30697996|ref|NP_850973.1|	Sterile alpha motif (SAM) domain-containing protein [Arabidopsis thaliana]	100%	GO:0005634;GO:0031048;GO:0007131;GO:0042138;GO:0007062;GO:0033044;GO:0045132	_	_	_	_	_	_	None	_
comp22678_c0_seq1	127	385-765(+)	gi|15233016|ref|NP_189495.1|	AAA-type ATPase family protein [Arabidopsis thaliana]	100%	GO:0005783;GO:0005524;GO:0009506;GO:0010310;GO:0009862;GO:0005739;GO:0005886;GO:0016887;GO:0001666	_	_	_	_	_	_	None	_
comp347_c0_seq61	323	3453-4421(-)	gi|114706993|ref|ZP_01439892.1|	hypothetical protein FP2506_03039 [Fulvimarina pelagi HTCC2506]	42%	_	_	_	_	_	_	_	None	_
comp61314_c0_seq1	119	1-360(+)	_	_	_	_	_	_	_	_	_	_	None	_
comp4216_c0_seq1	474	60-1481(+)	gi|290566739|gb|ADD39719.1|	PAK1 interacting protein 1 [Scylla paramamosain]	69%	_	_	_	_	_	_	_	K14830	MAK11, PAK1IP1
comp15162_c0_seq3	204	1-612(-)	gi|328776632|ref|XP_394532.4|	PREDICTED: angiogenic factor with G patch and FHA domains 1-like [Apis mellifera]	67%	_	_	_	_	_	_	_	None	_
comp4106_c0_seq1	637	113-2023(-)	gi|321470412|gb|EFX81388.1|	hypothetical protein DAPPUDRAFT_303471 [Daphnia pulex]	70%	GO:0003824	_	_	_	_	_	_	K09582	PDIA4, ERP72
comp8379_c0_seq2	1200	241-3840(-)	_	_	_	_	_	_	_	_	_	_	None	_
comp59062_c0_seq1	117	2-352(-)	_	_	_	_	_	_	_	_	_	_	None	_
comp35273_c0_seq1	230	1-690(-)	_	_	_	_	_	_	_	_	_	_	None	_
comp7404_c0_seq2	376	89-1216(-)	gi|47221991|emb|CAG08246.1|	unnamed protein product [Tetraodon nigroviridis]	70%	_	_	_	_	_	_	_	K11502	CENPJ
comp73781_c0_seq1	73	31-249(-)	_	_	_	_	_	_	_	_	_	_	None	_
comp71636_c0_seq1	139	3-419(-)	gi|15238880|ref|NP_200204.1|	uncharacterized protein [Arabidopsis thaliana]	100%	GO:0005634	_	_	_	_	_	_	None	_
comp10439_c1_seq1	1559	3052-7728(-)	_	_	_	_	_	_	_	_	_	_	None	_
comp52457_c0_seq1	353	3-1061(-)	gi|15234869|ref|NP_194808.1|	uncharacterized protein [Arabidopsis thaliana]	100%	GO:0005634;GO:0009506;GO:0006914	_	_	_	_	_	_	None	_
comp68939_c0_seq1	52	217-375(+)	gi|15239847|ref|NP_199741.1|	GATA transcription factor 16 [Arabidopsis thaliana]	100%	GO:0005667;GO:0006355;GO:0008270;GO:0043565;GO:0045449;GO:0003700	_	_	_	_	_	_	None	_
comp6650_c0_seq1	836	152-2659(+)	gi|54038020|gb|AAH84268.1|	LOC495097 protein, partial [Xenopus laevis]	70%	GO:0000166;GO:0004386;GO:0003676	_	_	_	_	_	_	K14808	DDX54, DBP10
comp42_c1_seq8	228	1-687(+)	gi|91076896|ref|XP_976237.1|	PREDICTED: similar to upheld CG7107-PG isoform 8 [Tribolium castaneum]	77%	_	_	_	_	_	_	_	K12046	TNNT3
comp5179_c0_seq7	247	790-1530(-)	gi|307171067|gb|EFN63110.1|	Uncharacterized protein C11orf46-like protein [Camponotus floridanus]	58%	_	_	_	_	_	_	_	None	_
comp36870_c0_seq1	139	1-417(-)	_	_	_	_	_	_	_	_	_	_	None	_
comp13134_c0_seq2	554	157-1818(-)	gi|148234635|ref|NP_001085132.1|	hepatoma-derived growth factor-related protein 2 [Xenopus laevis]	55%	_	_	_	_	_	_	_	None	_
comp63860_c0_seq1	151	1-453(-)	gi|2660669|gb|AAC79140.1|	human Mi-2 autoantigen-like protein [Arabidopsis thaliana]	100%	GO:0005634;GO:0003677;GO:0005524;GO:0000785;GO:0004386;GO:0003682;GO:0008270;GO:0016740	_	_	_	_	_	_	None	_
comp4054_c0_seq4	105	127-441(+)	gi|1707372|emb|CAA67923.1|	ubiquitin-like protein [Arabidopsis thaliana]	99%	GO:0005634;GO:0016925;GO:0000394;GO:0010286;GO:0006094;GO:0043433;GO:0031386;GO:0005515;GO:0005829;GO:0007010;GO:0010498;GO:0009086	59689.scaffold_802058.1	annotation not avaliable	93.14%	COG5227	KOG1769	_	K12160	SUMO, SMT3
comp59010_c0_seq1	285	3-857(-)	gi|30684530|ref|NP_180587.2|	RNA-directed DNA methylation 4 [Arabidopsis thaliana]	100%	_	_	_	_	_	_	_	None	_
comp20457_c0_seq1	175	3-527(-)	gi|30681829|ref|NP_850032.1|	uncharacterized protein [Arabidopsis thaliana]	100%	GO:0005768;GO:0005794;GO:0005802	_	_	_	_	_	_	None	_
comp21904_c0_seq3	294	2-883(-)	gi|145340151|ref|NP_193013.2|	auxilin-related protein 2 [Arabidopsis thaliana]	100%	GO:0005634;GO:0031072;GO:0005829;GO:0005886	_	_	_	_	_	_	None	_
comp47266_c0_seq1	160	216-695(-)	gi|79562781|ref|NP_180102.3|	putative beta-1,3-galactosyltransferase 9 [Arabidopsis thaliana]	99%	GO:0006486;GO:0000394;GO:0005794;GO:0030206;GO:0016021;GO:0047220;GO:0009086	_	_	_	_	_	_	None	_
comp60627_c0_seq1	158	1-477(+)	gi|30681754|ref|NP_196329.2|	sorting nexin 2B [Arabidopsis SNX2B_ARATH RecName: Full=Sorting nexin 2B AT5G07120 [Arabidopsis thaliana]	100%	GO:0016020;GO:0007154;GO:0016192;GO:0035091	_	_	_	_	_	_	None	_
comp21818_c0_seq2	172	2-520(+)	gi|145336465|ref|NP_175112.2|	minichromosome maintenance protein 2 [Arabidopsis thaliana]	100%	GO:0010082;GO:0003677;GO:0005524;GO:0009165;GO:0009909;GO:0006268;GO:0006275;GO:0042127;GO:0051322;GO:0051567;GO:0000911;GO:0005829;GO:0006084;GO:0005634;GO:0006270;GO:0006306;GO:0009790;GO:0008094;GO:0051726	_	_	_	_	_	_	K02540	MCM2
comp27807_c0_seq1	58	3-176(+)	_	_	_	_	_	_	_	_	_	_	None	_
comp1076_c0_seq2	638	1-1914(-)	_	_	_	_	_	_	_	_	_	_	None	_
comp9005_c0_seq9	527	3-1583(-)	gi|157107192|ref|XP_001649666.1|	chromodomain helicase DNA binding protein [Aedes aegypti]	58%	_	_	_	_	_	_	_	K11367	CHD1
comp4991_c0_seq1	158	1-474(-)	_	_	_	_	_	_	_	_	_	_	None	_
comp74526_c0_seq1	130	3-392(-)	gi|390341301|ref|XP_787122.3|	PREDICTED: fibrocystin-L-like [Strongylocentrotus purpuratus]	60%	_	_	_	_	_	_	_	None	_
comp51114_c0_seq1	222	1-666(-)	gi|8778595|gb|AAF79603.1|AC027665_4	F5M15.6 [Arabidopsis AC069251_31 F2D10.10 [Arabidopsis thaliana]	100%	GO:0005634;GO:0000074;GO:0051301;GO:0016538;GO:0000079;GO:0019901	_	_	_	_	_	_	K05868	CCNB
comp2528_c0_seq4	276	1-828(-)	gi|148597488|gb|ABQ95506.1|	Pinx1 [Litopenaeus vannamei]	71%	_	_	_	_	_	_	_	K11135	PINX1
comp40326_c0_seq1	68	474-677(+)	_	_	_	_	_	_	_	_	_	_	None	_
comp32154_c0_seq2	205	94-708(-)	gi|346470677|gb|AEO35183.1|	hypothetical protein [Amblyomma maculatum]	89%	GO:0009987	45351.JGI179665	hypothetical protein	83.00%	COG5124	KOG3433	_	None	_
comp157_c0_seq1	231	3-695(+)	gi|387018386|gb|AFJ51311.1|	40S ribosomal protein S5-like [Crotalus adamanteus]	95%	GO:0003729;GO:0006415;GO:0000184;GO:0006450;GO:0006413;GO:0006614;GO:0042254;GO:0019083;GO:0003735;GO:0022627	31033.ENSTRUP00000003185	ribosomal protein S5	93.10%	COG0049	KOG3291	_	K02989	RP-S5e, RPS5
comp4059_c0_seq1	126	1-378(-)	gi|461465|sp|Q05214.1|ACT1_TOBAC	RecName: Full=Actin actin [Nicotiana tabacum]	100%	GO:0009733;GO:0005524;GO:0009416;GO:0048767;GO:0005730;GO:0005515;GO:0005829;GO:0005739;GO:0009941;GO:0005886;GO:0010498;GO:0009611;GO:0005856;GO:0009506;GO:0006007;GO:0030036;GO:0006094;GO:0009845;GO:0005200;GO:0005618;GO:0051301;GO:0032880;GO:0009570	_	_	_	_	_	_	K10355	ACTF
comp12912_c0_seq1	137	124-534(-)	_	_	_	_	_	_	_	_	_	_	None	_
comp44836_c0_seq1	126	3-380(-)	gi|15237311|ref|NP_197130.1|	HIV Tat-specific factor 1 [Arabidopsis thaliana]	100%	GO:0016246;GO:0005634;GO:0003729;GO:0000184;GO:0009910;GO:0006346;GO:0005829;GO:0000166	_	_	_	_	_	_	K13093	HTATSF1
comp5682_c0_seq1	911	874-3606(-)	gi|260793791|ref|XP_002591894.1|	hypothetical protein BRAFLDRAFT_125529 [Branchiostoma floridae]	47%	_	_	_	_	_	_	_	K11658	BAZ1B, WSTF
comp3871_c0_seq2	132	3-398(-)	gi|125984764|ref|XP_001356146.1|	GA21936 [Drosophila pseudoobscura pseudoobscura]	73%	GO:0008152;GO:0016740	_	_	_	_	_	_	None	_
comp2523_c0_seq1	364	2-1093(+)	gi|328782830|ref|XP_003250199.1|	PREDICTED: hypothetical protein LOC727486 isoform 2 [Apis mellifera]	45%	_	_	_	_	_	_	_	K11648	SMARCB1, SNF5, INI1
comp287_c0_seq4	156	2-469(+)	_	_	_	_	_	_	_	_	_	_	None	_
comp13603_c1_seq1	134	1-402(-)	gi|301771043|ref|XP_002920937.1|	PREDICTED: hypothetical protein LOC100468842 [Ailuropoda melanoleuca]	49%	_	_	_	_	_	_	_	None	_
comp11369_c0_seq1	301	3-905(-)	gi|351700090|gb|EHB03009.1|	hypothetical protein GW7_03493 [Heterocephalus glaber]	59%	_	_	_	_	_	_	_	None	_
comp34793_c0_seq1	154	3-467(+)	_	_	_	_	_	_	_	_	_	_	None	_
comp45273_c0_seq1	166	3-500(-)	_	_	_	_	_	_	_	_	_	_	None	_
comp1233_c0_seq12	4280	143-12982(+)	gi|328783869|ref|XP_393220.4|	PREDICTED: basement membrane-specific heparan sulfate proteoglycan core protein-like [Apis mellifera]	66%	_	_	_	_	_	_	_	None	_
comp56201_c0_seq1	118	2-358(+)	gi|22531158|gb|AAM97083.1|	unknown protein [Arabidopsis thaliana]	100%	_	_	_	_	_	_	_	K15501	PPP6R3, SAPS3
comp52822_c0_seq1	113	278-616(-)	gi|15223919|ref|NP_172939.1|	nudix hydrolase 18 [Arabidopsis NUD18_ARATH RecName: Full=Nudix hydrolase 18, mitochondrial; Short=AtNUDT18; Flags: Precursor 8778216	100%	GO:0052845;GO:0052844;GO:0052848;GO:0052846;GO:0008486;GO:0052847;GO:0052840;GO:0052843;GO:0005739	_	_	_	_	_	_	None	_
comp1909_c0_seq36	3106	3-9320(-)	gi|350424024|ref|XP_003493665.1|	PREDICTED: hypothetical protein LOC100747025 [Bombus impatiens]	61%	GO:0016301	7460.XP_001121340	similar to Serine/threonine-protein kinase WNK3 (Protein kinase with no lysine 3) (Protein k [...]	88.80%	COG0515	KOG0584	_	K08867	WNK, PRKWNK
comp29671_c0_seq1	123	24-392(-)	_	_	_	_	_	_	_	_	_	_	None	_
comp13696_c0_seq1	1098	1539-4832(-)	_	_	_	_	_	_	_	_	_	_	None	_
comp56549_c0_seq1	178	1-534(-)	_	_	_	_	_	_	_	_	_	_	None	_
comp247_c0_seq1	149	505-951(-)	_	_	_	_	_	_	_	_	_	_	None	_
comp8819_c0_seq1	320	140-1099(+)	gi|91083815|ref|XP_973428.1|	PREDICTED: similar to SJCHGC06573 protein [Tribolium castaneum]	51%	_	7070.XP_973428	similar to CG7041-PA	86.05%	_	KOG1911	_	K11587	CBX5, HP1A
comp21602_c0_seq2	172	2-520(+)	gi|42568737|ref|NP_201160.2|	DEK domain-containing chromatin associated protein [Arabidopsis thaliana]	100%	GO:0005634;GO:0010048;GO:0005737	3694.fgenesh4_pg.C_LG_XII001001	hypothetical protein	84.75%	_	KOG2266	_	None	_
comp11319_c0_seq2	220	1-663(+)	_	_	_	_	_	_	_	_	_	_	None	_
comp70887_c0_seq1	205	2-616(-)	gi|304365428|ref|NP_001182041.1|	protein disulfide-isomerase A3 precursor [Sus scrofa]	100%	GO:0043687;GO:0005788;GO:0015035;GO:0006118;GO:0042470;GO:0004629;GO:0006621;GO:0045454;GO:0043065;GO:0005515;GO:0003756;GO:0007242;GO:0009395;GO:0006457;GO:0009055;GO:0018279;GO:0007165;GO:0006662;GO:0009986;GO:0006508;GO:0004197;GO:0002479;GO:0006606	9361.ENSDNOP00000013770	protein disulfide isomerase family A, member 3	98.57%	COG0526	_	_	K08056	PDIA3, GRP58
comp12587_c0_seq1	166	207-704(-)	gi|242021173|ref|XP_002431020.1|	maf protein, putative [Pediculus humanus corporis]	61%	_	_	_	_	_	_	_	K06287	maf
comp1985_c0_seq1	914	1363-4104(-)	gi|195387986|ref|XP_002052673.1|	GJ17682 [Drosophila virilis]	59%	GO:0009987	_	_	_	_	_	_	K14763	NAF1
comp32029_c0_seq2	110	1-330(-)	_	_	_	_	_	_	_	_	_	_	None	_
comp1278_c0_seq49	109	308-634(-)	_	_	_	_	_	_	_	_	_	_	None	_
comp55264_c0_seq1	100	74-376(+)	gi|15237721|ref|NP_200670.1|	zinc finger CCCH domain-containing protein 66 [Arabidopsis thaliana]	100%	GO:0006355;GO:0043090;GO:0003676;GO:0005667;GO:0008270;GO:0006888;GO:0003700;GO:0045449	_	_	_	_	_	_	None	_
comp15301_c0_seq1	367	78-1178(-)	gi|307187788|gb|EFN72754.1|	hypothetical protein EAG_06114 [Camponotus floridanus]	93%	GO:0005622;GO:0008270;GO:0003676	_	_	_	_	_	_	None	_
comp2224_c0_seq15	1893	22-5700(-)	gi|15425681|dbj|BAB64297.1|	I-connectin [Procambarus clarkii]	72%	_	_	_	_	_	_	_	None	_
comp890_c0_seq115	7005	3-21017(+)	gi|307197318|gb|EFN78610.1|	Bullous pemphigoid antigen 1, isoforms 6/9/10 [Harpegnathos saltator]	72%	_	_	_	_	_	_	_	None	_
comp9348_c0_seq1	1167	634-4134(-)	_	_	_	_	_	_	_	_	_	_	None	_
comp42466_c0_seq1	301	1-903(+)	gi|18391488|ref|NP_563923.1|	nuclear matrix constituent protein-like protein [Arabidopsis thaliana]	100%	GO:0006997;GO:0006342;GO:0005654;GO:0035196;GO:0009616;GO:0007267;GO:0051567;GO:0010267;GO:0016572;GO:0010050	_	_	_	_	_	_	None	_
comp14396_c0_seq3	164	3-494(-)	_	_	_	_	_	_	_	_	_	_	None	_
comp42_c1_seq16	228	1-687(+)	gi|91076896|ref|XP_976237.1|	PREDICTED: similar to upheld CG7107-PG isoform 8 [Tribolium castaneum]	77%	_	_	_	_	_	_	_	K12046	TNNT3
comp1947_c0_seq2	198	2241-2834(-)	_	_	_	_	_	_	_	_	_	_	None	_
comp763_c0_seq30	2069	1340-7546(-)	gi|189235752|ref|XP_001807645.1|	PREDICTED: similar to ankyrin 2,3/unc44 [Tribolium castaneum]	82%	GO:0007165	7070.XP_001807645	similar to CG1651-PC, isoform C	84.05%	COG0666	KOG4177	_	K10380	ANK
comp23689_c0_seq1	217	2-652(+)	_	_	_	_	_	_	_	_	_	_	None	_
comp10100_c0_seq2	330	1-993(+)	gi|1655699|emb|CAA69032.1|	pherophorin-S [Volvox carteri f. nagariensis]	55%	_	_	_	_	_	_	_	None	_
comp20665_c0_seq1	398	212-1405(-)	_	_	_	_	_	_	_	_	_	_	None	_
comp66468_c0_seq1	93	2-280(-)	_	_	_	_	_	_	_	_	_	_	None	_
comp1101_c0_seq1	1229	3763-7449(-)	gi|350415652|ref|XP_003490707.1|	PREDICTED: hypothetical protein LOC100747732 [Bombus impatiens]	54%	_	_	_	_	_	_	_	None	_
comp35612_c0_seq1	171	1-516(+)	_	_	_	_	_	_	_	_	_	_	None	_
comp10117_c0_seq1	546	781-2418(-)	_	_	_	_	_	_	_	_	_	_	None	_
comp9081_c0_seq3	1309	2073-5999(-)	_	_	_	_	_	_	_	_	_	_	None	_
comp29264_c0_seq1	156	253-723(+)	_	_	_	_	_	_	_	_	_	_	None	_
comp66674_c0_seq1	133	2-403(+)	_	_	_	_	_	_	_	_	_	_	None	_
comp890_c0_seq72	7074	3-21224(+)	gi|307197318|gb|EFN78610.1|	Bullous pemphigoid antigen 1, isoforms 6/9/10 [Harpegnathos saltator]	71%	_	_	_	_	_	_	_	None	_
comp67600_c0_seq1	214	55-696(-)	_	_	_	_	_	_	_	_	_	_	None	_
comp9083_c0_seq3	102	3-308(-)	_	_	_	_	_	_	_	_	_	_	None	_
comp57033_c0_seq1	125	1-378(+)	gi|22331668|ref|NP_680104.1|	Phox (PX) domain-containing protein [Arabidopsis thaliana]	100%	GO:0035556;GO:0005737;GO:0035091	_	_	_	_	_	_	None	_
comp53411_c0_seq1	234	3-707(+)	_	_	_	_	_	_	_	_	_	_	None	_
comp3412_c0_seq1	951	3063-5915(+)	gi|332027292|gb|EGI67376.1|	MICAL-like protein 2 [Acromyrmex echinatior]	63%	GO:0046872	_	_	_	_	_	_	None	_
comp44552_c0_seq1	171	2-517(+)	_	_	_	_	_	_	_	_	_	_	None	_
comp10502_c0_seq9	110	1-330(-)	gi|18406472|ref|NP_566013.1|	methionine aminopeptidase 2A [Arabidopsis thaliana]	100%	GO:0006499;GO:0010048;GO:0009627;GO:0005737;GO:0008235;GO:0046872;GO:0004177;GO:0006508;GO:0016485;GO:0031347	_	_	_	_	_	_	K01265	E3.4.11.18, map
comp8588_c0_seq1	211	155-787(-)	_	_	_	_	_	_	_	_	_	_	None	_
comp4020_c0_seq1	201	304-906(-)	gi|241835601|ref|XP_002415044.1|	anti-silencing protein, putative [Ixodes scapularis]	92%	GO:0005634;GO:0006333	7739.JGI129202	annotation not available	88.48%	COG5137	KOG3265	_	K10753	ASF1
comp15719_c0_seq2	325	3-980(+)	gi|170285037|gb|AAI61345.1|	DHX33 protein [Xenopus (Silurana) tropicalis]	78%	GO:0005524;GO:0008026;GO:0003676	_	_	_	_	_	_	None	_
comp14397_c0_seq2	198	2-598(+)	gi|170043904|ref|XP_001849607.1|	intersex [Culex intersex [Culex quinquefasciatus]	58%	GO:0005634;GO:0006355	_	_	_	_	_	_	K15142	MED29
comp3242_c0_seq1	589	165-1931(-)	gi|260792882|ref|XP_002591443.1|	hypothetical protein BRAFLDRAFT_205375 [Branchiostoma floridae]	58%	_	_	_	_	_	_	_	K15027	EIF2D
comp13587_c0_seq1	137	95-505(-)	gi|30678386|ref|NP_850990.1|	prefoldin 1 [Arabidopsis thaliana]	100%	GO:0016272;GO:0006457;GO:0051082	3702.AT2G07340.1-P	prefoldin-related KE2 family protein; prefoldin-related KE2 family protein; FUNCTIONS IN: un [...]	100.00%	_	KOG3501	_	K09548	PFDN1
comp5763_c0_seq4	240	122-841(-)	_	_	_	_	_	_	_	_	_	_	None	_
comp55303_c0_seq1	155	2-466(-)	_	_	_	_	_	_	_	_	_	_	None	_
comp1233_c0_seq49	3776	188-11515(+)	gi|328783869|ref|XP_393220.4|	PREDICTED: basement membrane-specific heparan sulfate proteoglycan core protein-like [Apis mellifera]	66%	_	_	_	_	_	_	_	None	_
comp45333_c0_seq1	235	1-705(-)	_	_	_	_	_	_	_	_	_	_	None	_
comp890_c0_seq162	3573	526-11244(+)	gi|189239227|ref|XP_973767.2|	PREDICTED: similar to kakapo [Tribolium castaneum]	74%	GO:0005488	_	_	_	_	_	_	None	_
comp50919_c0_seq1	181	3-545(-)	gi|242216414|ref|XP_002474015.1|	predicted protein [Postia placenta Mad-698-R]	55%	_	_	_	_	_	_	_	K03254	EIF3A
comp11172_c0_seq1	455	345-1709(-)	gi|405960128|gb|EKC26075.1|	Methyl-CpG-binding domain protein 4 [Crassostrea gigas]	73%	GO:0006281	_	_	_	_	_	_	K10801	MBD4
comp3258_c0_seq12	351	491-1543(-)	_	_	_	_	_	_	_	_	_	_	None	_
comp13044_c0_seq22	133	2-403(+)	gi|6967115|emb|CAB72469.1|	disease resistance protein homlog [Arabidopsis thaliana]	100%	GO:0043531;GO:0007165;GO:0017111;GO:0042742;GO:0005737	_	_	_	_	_	_	None	_
comp1872_c0_seq1	181	71-613(-)	gi|108742330|gb|ABG01801.1|	putative accessory gland protein [Gryllus rubens]	80%	GO:0005840;GO:0006446;GO:0003743	7070.XP_971296	similar to putative accessory gland protein	79.86%	COG0023	_	_	None	_
comp15544_c0_seq1	710	1-2130(-)	_	_	_	_	_	_	_	_	_	_	None	_
comp5547_c0_seq1	422	190-1455(+)	gi|58375839|ref|XP_307644.2|	Anopheles gambiae str. PEST AGAP012513-PA [Anopheles gambiae str. PEST]	78%	GO:0008152;GO:0005488	7165.AGAP012513-PA	AGAP012513-PA	83.03%	COG1028	KOG0725	_	None	_
comp51525_c0_seq1	76	128-358(+)	gi|15231142|ref|NP_188678.1|	uncharacterized protein [Arabidopsis thaliana]	100%	GO:0005634	_	_	_	_	_	_	None	_
comp56123_c0_seq1	165	2-496(-)	_	_	_	_	_	_	_	_	_	_	None	_
comp3381_c0_seq1	980	1959-4898(-)	gi|345491532|ref|XP_003426634.1|	PREDICTED: hypoxia up-regulated protein 1-like isoform 2 [Nasonia vitripennis]	67%	GO:0005615;GO:0005811	_	_	_	_	_	_	K09486	HYOU1
comp3373_c0_seq34	273	2-820(-)	gi|242005961|ref|XP_002423828.1|	conserved hypothetical protein [Pediculus humanus corporis]	70%	_	121224.XP_002423828	hypothetical protein	82.95%	_	KOG1899	_	None	_
comp4666_c0_seq7	1112	1-3336(+)	gi|390336124|ref|XP_799004.3|	PREDICTED: CAP-Gly domain-containing linker protein 1-like [Strongylocentrotus purpuratus]	45%	_	_	_	_	_	_	_	K10421	CLIP1, RSN
comp7790_c0_seq1	1254	188-3949(-)	gi|321477854|gb|EFX88812.1|	stromal antigen-like protein, copy A [Daphnia pulex]	85%	GO:0003677	7070.XP_966898	similar to CG3423-PA	92.60%	COG5537	_	_	K06671	STAG1_2, SCC3, IRR1
comp49270_c0_seq1	60	37-216(-)	_	_	_	_	_	_	_	_	_	_	None	_
comp3447_c0_seq10	2130	148-6537(+)	gi|345483873|ref|XP_003424900.1|	PREDICTED: hypothetical protein LOC100115939 [Nasonia vitripennis]	77%	GO:0003677;GO:0005524;GO:0004386	6945.ISCW013403-PA	E1A-binding protein p400, putative	84.65%	COG0553	KOG0391	_	K11320	EP400
comp73097_c0_seq1	121	89-451(-)	gi|30680748|ref|NP_849991.1|	histone-lysine N-methyltransferase ASHR2 [Arabidopsis thaliana]	100%	GO:0005634	_	_	_	_	_	_	None	_
comp71648_c0_seq1	125	1-375(+)	gi|26449580|dbj|BAC41916.1|	unknown protein [Arabidopsis thaliana]	100%	GO:0005634	_	_	_	_	_	_	None	_
comp1233_c0_seq20	4202	143-12748(+)	gi|328783869|ref|XP_393220.4|	PREDICTED: basement membrane-specific heparan sulfate proteoglycan core protein-like [Apis mellifera]	66%	_	_	_	_	_	_	_	None	_
comp707_c0_seq20	218	342-995(-)	gi|67463354|ref|XP_648334.1|	hypothetical protein [Entamoeba histolytica HM-1:IMSS]	52%	_	_	_	_	_	_	_	K14565	NOP58
comp1757_c0_seq23	344	3556-4587(+)	gi|157126301|ref|XP_001654583.1|	latent nuclear antigen, putative [Aedes aegypti]	61%	_	_	_	_	_	_	_	K15193	SPTY2D1, SPT2
comp58279_c0_seq1	108	248-574(+)	gi|30689185|ref|NP_194916.2|	uncharacterized protein [Arabidopsis thaliana]	100%	GO:0005634;GO:0031048;GO:0003677;GO:0009630;GO:0005829;GO:0007062;GO:0006312;GO:0009560;GO:0009507;GO:0045132	_	_	_	_	_	_	None	_
comp13585_c0_seq1	110	2-331(+)	gi|14423852|sp|Q9FE63.1|PROF5_ARATH	RecName: Full=Profilin-5 U43592_1 profilin [Arabidopsis thaliana]	100%	GO:0003779;GO:0030036;GO:0015629;GO:0005737	_	_	_	_	_	_	K05759	PFN
comp7358_c0_seq1	73	152-370(-)	gi|15229589|ref|NP_188441.1|	receptor for activated C kinase 1C [Arabidopsis thaliana]	100%	GO:0006096;GO:0042254;GO:0009664;GO:0005730;GO:0005515;GO:0000166;GO:0009651;GO:0042545;GO:0071215;GO:0009507;GO:0006094;GO:0005834;GO:0009220;GO:0009845;GO:0048364;GO:0006417;GO:0046686;GO:0001510;GO:0048367;GO:0022626	_	_	_	_	_	_	K14753	RACK1
comp880_c0_seq7	540	1-1623(+)	_	_	_	_	_	_	_	_	_	_	None	_
comp10144_c0_seq1	234	363-1067(+)	_	_	_	_	_	_	_	_	_	_	None	_
comp10929_c0_seq1	51	670-822(+)	_	_	_	_	_	_	_	_	_	_	None	_
comp58171_c0_seq1	131	2-397(+)	_	_	_	_	_	_	_	_	_	_	None	_
comp31073_c0_seq1	407	3-1223(-)	gi|5262477|emb|CAB45696.1|	hypothetical protein [Homo sapiens]	69%	GO:0036064	_	_	_	_	_	_	None	_
comp286_c2_seq2	227	223-903(+)	gi|225717512|gb|ACO14602.1|	Nucleolar protein 12 [Caligus clemensi]	71%	_	_	_	_	_	_	_	K14851	RRP17, NOL12
comp707_c0_seq17	239	342-1058(-)	gi|321456851|gb|EFX67949.1|	hypothetical protein DAPPUDRAFT_330569 [Daphnia pulex]	45%	_	_	_	_	_	_	_	None	_
comp11657_c0_seq2	898	126-2819(-)	gi|405971408|gb|EKC36247.1|	Aftiphilin [Crassostrea gigas]	54%	GO:0005488	_	_	_	_	_	_	None	_
comp6674_c0_seq1	223	3-674(+)	_	_	_	_	_	_	_	_	_	_	None	_
comp845_c0_seq8	2720	1578-9737(-)	gi|242013489|ref|XP_002427437.1|	conserved hypothetical protein [Pediculus humanus corporis]	69%	GO:0005875	7165.AGAP000906-PA	AGAP000906-PA	78.99%	COG5069	KOG4678	_	None	_
comp44220_c0_seq1	143	1-429(-)	_	_	_	_	_	_	_	_	_	_	None	_
comp3045_c0_seq1	125	192-566(+)	gi|332374910|gb|AEE62596.1|	unknown [Dendroctonus ponderosae]	96%	GO:0000166;GO:0003676	7159.AAEL005909-PA	splicing factor SC35, putative	96.34%	COG0724	KOG0114	_	K12833	SF3B14
comp71935_c0_seq1	69	3-209(-)	gi|79587734|ref|NP_849630.3|	protein prenylyltransferase [Arabidopsis thaliana]	100%	GO:0018346;GO:0018342;GO:0008318	_	_	_	_	_	_	K14137	PTAR1
comp11359_c0_seq4	856	182-2749(-)	gi|393908909|gb|EFO26730.2|	hypothetical protein LOAG_01762 [Loa loa]	63%	_	_	_	_	_	_	_	None	_
comp890_c0_seq54	7103	3-21311(+)	gi|321475463|gb|EFX86426.1|	hypothetical protein DAPPUDRAFT_313136 [Daphnia pulex]	75%	GO:0005488	_	_	_	_	_	_	None	_
comp11819_c0_seq1	508	3-1526(+)	gi|350587673|ref|XP_003129166.3|	PREDICTED: nuclear pore complex protein Nup54 isoform 1 [Sus scrofa]	52%	_	_	_	_	_	_	_	K14308	NUP54
comp277_c0_seq1	252	49-804(+)	gi|307172235|gb|EFN63752.1|	Upstream activation factor subunit UAF30 [Camponotus floridanus]	67%	_	7460.XP_392065	similar to CG1240-PA	80.52%	COG5531	KOG1946	_	K15223	UAF30, SPP27
comp8712_c0_seq4	127	1-381(-)	_	_	_	_	_	_	_	_	_	_	None	_
comp11670_c0_seq1	189	413-979(-)	gi|71057434|emb|CAH04891.1|	leucine zipper and ICAT homologous protein [Suberites domuncula]	80%	GO:0016342;GO:0008013	_	_	_	_	_	_	None	_
comp1962_c0_seq2	844	1-2532(+)	gi|328787697|ref|XP_003250988.1|	PREDICTED: hypothetical protein LOC100578879 [Apis mellifera]	66%	_	_	_	_	_	_	_	K14323	CASC3, MLN51
comp14223_c0_seq2	193	197-778(+)	gi|18414953|ref|NP_567537.1|	syntaxin-23 [Arabidopsis thaliana]	100%	GO:0005484;GO:0005634;GO:0009959;GO:0052543;GO:0010118;GO:0006944;GO:0009556;GO:0016192;GO:0006886;GO:0009705;GO:0007033;GO:0000903;GO:0005886;GO:0009660	_	_	_	_	_	_	K08488	STX7
comp26522_c0_seq1	208	72-695(-)	gi|30697437|ref|NP_200892.2|	uncharacterized protein [Arabidopsis thaliana]	100%	_	3702.AT5G60840.1-P	unknown protein; unknown protein; FUNCTIONS IN: molecular_function unknown; INVOLVED IN: bio [...]	100.00%	_	_	NOG226901	None	_
comp8110_c0_seq2	153	85-543(-)	gi|241781192|ref|XP_002400260.1|	conserved hypothetical protein [Ixodes scapularis]	65%	_	_	_	_	_	_	_	None	_
comp4082_c1_seq1	628	2-1885(-)	gi|260836947|ref|XP_002613467.1|	hypothetical protein BRAFLDRAFT_277469 [Branchiostoma floridae]	65%	_	_	_	_	_	_	_	K10803	XRCC1
comp16065_c0_seq1	239	438-1154(-)	gi|399138605|gb|AFP23392.1|	E3 SUMO-protein ligase NSE2 [Scylla paramamosain]	71%	GO:0009987	_	_	_	_	_	_	None	_
comp890_c0_seq33	7132	3-21398(+)	gi|307197318|gb|EFN78610.1|	Bullous pemphigoid antigen 1, isoforms 6/9/10 [Harpegnathos saltator]	72%	_	_	_	_	_	_	_	None	_
comp32245_c0_seq1	421	1-1263(-)	_	_	_	_	_	_	_	_	_	_	None	_
comp2466_c0_seq1	226	212-889(-)	gi|15235363|ref|NP_193759.1|	plasma-membrane associated cation-binding protein 1 [Arabidopsis thaliana]	100%	GO:0045298;GO:0071286;GO:0005881;GO:0071325;GO:0080025;GO:0005507;GO:0035865;GO:0031115;GO:0031117;GO:0009506;GO:0006499;GO:0071280;GO:0006816;GO:0008017;GO:0005546;GO:0046686;GO:0005547;GO:0051592;GO:0075733;GO:0071472;GO:0043622;GO:0072709;GO:0009414;GO:0042742;GO:0048767;GO:0010350;GO:0005516;GO:0046658;GO:0043325;GO:0009507;GO:0009409;GO:0007030;GO:0071281;GO:0005773;GO:0071219;GO:0005509;GO:…	3702.AT4G20260.4-P	DREPP plasma membrane polypeptide family protein; Encodes a Ca2+ and Cu2+ binding protein. N [...]	99.56%	_	_	NOG279048	None	_
comp50189_c0_seq2	60	2-181(+)	_	_	_	_	_	_	_	_	_	_	None	_
comp41516_c0_seq1	53	3-161(-)	gi|15242914|ref|NP_200605.1|	DNA-3-methyladenine glycosylase I [Arabidopsis thaliana]	100%	GO:0005634;GO:0008725;GO:0006284;GO:0006306	_	_	_	_	_	_	K01246	tag
comp12879_c0_seq7	141	3-425(-)	_	_	_	_	_	_	_	_	_	_	None	_
comp17990_c0_seq1	379	1-1137(-)	_	_	_	_	_	_	_	_	_	_	None	_
comp618_c0_seq1	634	188-2089(+)	gi|83283004|gb|ABC01063.1|	HSP70 [Procambarus clarkii]	94%	GO:0005524;GO:0006950	7460.NP_001153522	heat shock protein cognate 4	92.92%	COG0443	_	_	K03283	HSPA1_8
comp1233_c0_seq55	3733	188-11386(+)	gi|328783869|ref|XP_393220.4|	PREDICTED: basement membrane-specific heparan sulfate proteoglycan core protein-like [Apis mellifera]	66%	_	_	_	_	_	_	_	None	_
comp74432_c0_seq1	139	1-417(-)	gi|30689015|ref|NP_197740.2|	uncharacterized protein [Arabidopsis thaliana]	100%	GO:0005634;GO:0005886	_	_	_	_	_	_	None	_
comp5821_c0_seq2	575	388-2112(-)	gi|326923420|ref|XP_003207934.1|	PREDICTED: cell division cycle and apoptosis regulator protein 1-like [Meleagris gallopavo]	68%	_	69293.ENSGACP00000010483	cell division cycle and apoptosis regulator 1	83.78%	_	KOG4246	_	None	_
comp56886_c0_seq1	138	3-416(-)	gi|15227320|ref|NP_179284.1|	putative ubiquitin-conjugating enzyme E2 23 [Arabidopsis thaliana]	100%	GO:0005634;GO:0005829;GO:0016567;GO:0006301;GO:0004842	_	_	_	_	_	_	K10581	UBE2O
comp63760_c0_seq1	144	1-435(+)	gi|30685727|ref|NP_180907.2|	hydroxyproline-rich glycoprotein-like protein [Arabidopsis thaliana]	100%	GO:0005737	_	_	_	_	_	_	None	_
comp54216_c0_seq1	169	3-512(+)	gi|42564117|ref|NP_187929.4|	GBF-interacting protein 1 [Arabidopsis thaliana]	100%	GO:0016301;GO:0044237	_	_	_	_	_	_	None	_
comp21145_c0_seq1	273	387-1205(-)	gi|242025524|ref|XP_002433174.1|	Negative elongation factor E, putative [Pediculus humanus corporis]	78%	GO:0003676	7070.XP_971953	similar to CG5994-PA	78.44%	_	_	NOG86140	K15182	RDBP, NELFE
comp21432_c0_seq1	93	1-279(+)	gi|15241652|ref|NP_196469.1|	duplicated SANT DNA-binding domain-containing protein [Arabidopsis thaliana]	100%	GO:0003677;GO:0000785;GO:0005667;GO:0006355;GO:0003682;GO:0045449;GO:0003700	_	_	_	_	_	_	None	_
comp70322_c0_seq1	213	3-641(-)	gi|335290958|ref|XP_003356347.1|	PREDICTED: E3 ubiquitin-protein ligase RNF19B isoform 1 [Sus scrofa]	100%	GO:0005515;GO:0008270;GO:0016567;GO:0016021;GO:0016874	_	_	_	_	_	_	K11973	RNF19B
comp35055_c0_seq1	246	323-1060(-)	gi|18423326|ref|NP_568766.1|	uncharacterized protein [Arabidopsis thaliana]	100%	_	3702.AT5G51840.1-P	unknown protein; unknown protein; FUNCTIONS IN: molecular_function unknown; INVOLVED IN: bio [...]	100.00%	_	_	NOG229244	None	_
comp57919_c0_seq1	166	1-498(-)	gi|18412056|ref|NP_565185.1|	DNA-directed DNA polymerase [Arabidopsis thaliana]	100%	GO:0043687;GO:0009555;GO:0006275;GO:0016444;GO:0042575;GO:0045893;GO:0016568;GO:0005634;GO:0006270;GO:0031047;GO:0006271;GO:0006306;GO:0003887;GO:0022402;GO:0000724;GO:0051726	_	_	_	_	_	_	K03504	POLD3
comp150_c0_seq1	320	2-961(+)	gi|71067609|gb|AAZ22828.1|	lymphoid organ expressed yellow head virus receptor protein [Penaeus monodon]	52%	GO:0032991;GO:0043232;GO:0044444;GO:0006996	7244.FBpp0229140	GJ14723	75.97%	_	KOG3434	_	K02891	RP-L22e, RPL22
comp24513_c0_seq2	227	2-682(-)	gi|27754558|gb|AAO22726.1|	unknown protein [Arabidopsis thaliana]	94%	GO:0005634;GO:0046872;GO:0009506;GO:0005576;GO:0030001	_	_	_	_	_	_	None	_
comp63854_c0_seq1	134	3-407(+)	gi|6735360|emb|CAB68181.1|	putative protein [Arabidopsis thaliana]	100%	GO:0007129;GO:0005634;GO:0005737;GO:0007131;GO:0042138;GO:0007062;GO:0033044;GO:0045132	_	_	_	_	_	_	None	_
comp20231_c0_seq1	473	137-1555(-)	gi|238481060|ref|NP_001154285.1|	uncharacterized protein [Arabidopsis thaliana]	100%	GO:0005768;GO:0005634;GO:0000394;GO:0005794;GO:0005802;GO:0009086	3702.AT4G33740.1-P	unknown protein; unknown protein; FUNCTIONS IN: molecular_function unknown; INVOLVED IN: bio [...]	100.00%	_	_	NOG288896	None	_
comp26479_c0_seq1	332	1-999(+)	gi|9294677|dbj|BAB03026.1|	unnamed protein product [Arabidopsis thaliana]	100%	GO:0005634;GO:0005829	_	_	_	_	_	_	K14786	KRI1
comp6487_c0_seq1	422	62-1327(-)	gi|348563749|ref|XP_003467669.1|	PREDICTED: RNA-binding protein 41-like [Cavia porcellus]	68%	GO:1901363;GO:0097159	_	_	_	_	_	_	None	_
comp277_c0_seq8	161	181-663(+)	gi|307172235|gb|EFN63752.1|	Upstream activation factor subunit UAF30 [Camponotus floridanus]	72%	_	7070.XP_966482	similar to CG1240-PA	81.58%	COG5531	KOG1946	_	K15223	UAF30, SPP27
comp70863_c0_seq1	131	1-393(-)	gi|2194132|gb|AAB61107.1|	F20P5.21 gene product [Arabidopsis thaliana]	100%	GO:0005634;GO:0006355	_	_	_	_	_	_	K11644	SIN3A
comp24511_c0_seq1	76	182-409(+)	_	_	_	_	_	_	_	_	_	_	None	_
comp68770_c0_seq1	131	2-397(+)	_	_	_	_	_	_	_	_	_	_	None	_
comp18925_c0_seq1	130	3-392(+)	gi|195383522|ref|XP_002050475.1|	GJ20184 [Drosophila virilis]	47%	_	_	_	_	_	_	_	K13093	HTATSF1
comp890_c0_seq177	3549	526-11172(+)	gi|321475463|gb|EFX86426.1|	hypothetical protein DAPPUDRAFT_313136 [Daphnia pulex]	75%	GO:0005488	_	_	_	_	_	_	None	_
comp890_c0_seq211	3492	526-11001(+)	gi|307197318|gb|EFN78610.1|	Bullous pemphigoid antigen 1, isoforms 6/9/10 [Harpegnathos saltator]	71%	GO:0005488	_	_	_	_	_	_	None	_
comp5095_c0_seq2	334	899-1900(+)	gi|260788254|ref|XP_002589165.1|	hypothetical protein BRAFLDRAFT_84941 [Branchiostoma floridae]	57%	_	_	_	_	_	_	_	None	_
comp45586_c0_seq1	131	181-573(-)	gi|9758067|dbj|BAB08646.1|	unnamed protein product [Arabidopsis thaliana]	100%	GO:0009733;GO:0009873;GO:0000303;GO:0010286;GO:0006499;GO:0005737;GO:0009737;GO:0010200;GO:0006914;GO:0008270;GO:0009651	_	_	_	_	_	_	None	_
comp20465_c0_seq1	71	230-442(-)	gi|18405397|ref|NP_564692.1|	uncharacterized protein [Arabidopsis thaliana]	100%	GO:0005634;GO:0005829	_	_	_	_	_	_	None	_
comp58711_c0_seq1	125	2-376(-)	gi|15240465|ref|NP_198076.1|	DNAJ heat shock N-terminal domain-containing protein [Arabidopsis thaliana]	100%	GO:0006457;GO:0031072;GO:0051082;GO:0006950;GO:0005737	_	_	_	_	_	_	None	_
comp15115_c0_seq2	131	1-393(-)	_	_	_	_	_	_	_	_	_	_	None	_
comp12153_c0_seq1	640	3-1922(-)	gi|241836184|ref|XP_002415087.1|	muscle myosin heavy chain, putative [Ixodes scapularis]	53%	_	_	_	_	_	_	_	None	_
comp32681_c0_seq1	53	331-489(+)	_	_	_	_	_	_	_	_	_	_	None	_
comp4139_c0_seq3	218	393-1046(-)	gi|15217459|ref|NP_172392.1|	calreticulin-2 [Arabidopsis CALR2_ARATH RecName: Full=Calreticulin-2; Flags: Precursor At1g09210/T12M4_8 [Ar	100%	GO:0048046;GO:0005783;GO:0034976;GO:0055074;GO:0005829;GO:0009651;GO:0005739;GO:0009507;GO:0006457;GO:0009644;GO:0009506;GO:0009627;GO:0009408;GO:0042542;GO:0005774;GO:0046686;GO:0005794;GO:0005509;GO:0051082	_	_	_	_	_	_	K08057	CALR
comp3659_c0_seq1	417	110-1360(-)	gi|225710418|gb|ACO11055.1|	TPR repeat-containing protein YDR161W [Caligus rogercresseyi]	68%	_	_	_	_	_	_	_	None	_
comp890_c0_seq38	7125	3-21377(+)	gi|321475463|gb|EFX86426.1|	hypothetical protein DAPPUDRAFT_313136 [Daphnia pulex]	75%	GO:0005488	_	_	_	_	_	_	None	_
comp16062_c0_seq3	125	1-375(+)	gi|328714985|ref|XP_001946770.2|	PREDICTED: ras association domain-containing protein 8-like [Acyrthosiphon pisum]	74%	GO:0048749;GO:0040015;GO:0005912;GO:0033227	7159.AAEL014487-PA	conserved hypothetical protein	75.89%	_	_	NOG232621	None	_
comp20319_c0_seq1	130	1-390(-)	gi|145361477|ref|NP_849796.2|	uncharacterized protein [Arabidopsis thaliana]	100%	_	_	_	_	_	_	_	None	_
comp41967_c0_seq1	80	186-425(+)	_	_	_	_	_	_	_	_	_	_	None	_
comp31187_c0_seq1	504	2-1513(+)	gi|9757727|dbj|BAB08252.1|	unnamed protein product [Arabidopsis thaliana]	100%	GO:0005730;GO:0009507	_	_	_	_	_	_	None	_
comp69070_c0_seq1	171	2-514(-)	gi|3281870|emb|CAA19766.1|	putative protein [Arabidopsis putative protein [Arabidopsis thaliana]	100%	GO:0009506;GO:0005737	_	_	_	_	_	_	None	_
comp3270_c0_seq2	301	3-905(-)	_	_	_	_	_	_	_	_	_	_	None	_
comp1078_c1_seq2	346	289-1326(-)	gi|345493607|ref|XP_001603199.2|	PREDICTED: LOW QUALITY PROTEIN: RNA-binding protein 5-B-like [Nasonia vitripennis]	72%	GO:1901363;GO:0097159	_	_	_	_	_	_	K13094	RBM5_10
comp4585_c0_seq1	844	865-3396(-)	gi|317420138|emb|CBN82174.1|	SH3 domain-containing kinase-binding protein 1 [Dicentrarchus labrax]	57%	_	7227.FBpp0085066	CG31012	76.39%	_	KOG4348	_	K12470	SH3KBP1, CIN85
comp51694_c0_seq1	217	1-651(-)	gi|126722700|ref|NP_666058.2|	Fanconi anemia group I protein homolog [Mus musculus]	63%	GO:0044260;GO:0005634;GO:0044238	_	_	_	_	_	_	K10895	FANCI
comp3220_c0_seq2	132	3-398(-)	gi|15217781|ref|NP_171751.1|	S-adenosylmethionine synthetase 1 [Arabidopsis thaliana]	100%	GO:0006833;GO:0005524;GO:0006096;GO:0006972;GO:0009693;GO:0005730;GO:0005507;GO:0005829;GO:0004478;GO:0009651;GO:0005886;GO:0009805;GO:0070062;GO:0009611;GO:0006598;GO:0009506;GO:0006094;GO:0006730;GO:0007030;GO:0071281;GO:0009266;GO:0006555;GO:0046686;GO:0005618;GO:0015948;GO:0007033;GO:0019344;GO:0006556	3218.JGI60419	hypothetical protein; Catalyzes the formation of S-adenosylmethionine from methionine and AT [...]	100.00%	_	KOG1506	_	K00789	E2.5.1.6, metK
comp17909_c0_seq1	93	306-584(-)	_	_	_	_	_	_	_	_	_	_	None	_
comp74940_c0_seq1	138	2-418(+)	gi|8777317|dbj|BAA96907.1|	unnamed protein product [Arabidopsis thaliana]	100%	GO:0003779;GO:0030036	_	_	_	_	_	_	None	_
comp5381_c0_seq1	458	204-1577(+)	_	_	_	_	_	_	_	_	_	_	None	_
comp40548_c0_seq1	209	63-689(-)	gi|22329846|ref|NP_683332.1|	uncharacterized protein [Arabidopsis thaliana]	100%	GO:0005634	_	_	_	_	_	_	None	_
comp15566_c0_seq1	473	223-1644(+)	gi|357605208|gb|EHJ64511.1|	putative pre-mRNA-splicing factor ATP-dependent RNA helicase prp22 [Danaus plexippus]	73%	GO:0000166;GO:0004386;GO:0016887	_	_	_	_	_	_	K12813	DHX16
comp34301_c0_seq1	144	1-432(-)	gi|291233627|ref|XP_002736756.1|	PREDICTED: kinesin, motor region protein-like [Saccoglossus kowalevskii]	80%	GO:0000166;GO:0009987	_	_	_	_	_	_	K10395	KIF4S
comp18554_c0_seq2	675	64-2088(-)	gi|91078938|ref|XP_973961.1|	PREDICTED: similar to transcriptional repressor CTCF [Tribolium castaneum]	83%	GO:0005622;GO:0008270;GO:0003676	7070.XP_973961	similar to CG8591-PA	92.66%	COG5048	KOG1721	_	None	_
comp27810_c0_seq1	294	3-887(+)	_	_	_	_	_	_	_	_	_	_	None	_
comp4116_c0_seq1	954	209-3070(-)	gi|18417320|ref|NP_567820.1|	elongation factor Ts family protein [Arabidopsis thaliana]	100%	GO:0005840;GO:0006448;GO:0009902;GO:0003746;GO:0019288;GO:0046686;GO:0034660;GO:0009941;GO:0042744;GO:0016117;GO:0010027;GO:0009793;GO:0009570	3702.AT4G29060.1-P	emb2726 (embryo defective 2726); RNA binding / translation elongation factor; embryo defecti [...]	100.00%	COG0264;COG2183;COG0539	KOG1071	_	K02357	tsf, TSFM
comp890_c0_seq182	3545	526-11160(+)	gi|321475463|gb|EFX86426.1|	hypothetical protein DAPPUDRAFT_313136 [Daphnia pulex]	75%	GO:0005488	_	_	_	_	_	_	None	_
comp1078_c1_seq1	245	3-737(-)	gi|158293323|ref|XP_314682.4|	AGAP008577-PA [Anopheles gambiae str. PEST]	51%	_	_	_	_	_	_	_	K13094	RBM5_10
comp56799_c0_seq1	197	231-824(+)	gi|242007214|ref|XP_002424437.1|	multidrug resistance-associated protein, putative [Pediculus humanus corporis]	66%	_	_	_	_	_	_	_	K05668	ABCC5
comp7852_c0_seq1	428	3-1289(+)	gi|405952800|gb|EKC20567.1|	hypothetical protein CGI_10005804 [Crassostrea gigas]	66%	_	_	_	_	_	_	_	K11976	RNF216
comp890_c0_seq267	505	315-1829(+)	gi|307197318|gb|EFN78610.1|	Bullous pemphigoid antigen 1, isoforms 6/9/10 [Harpegnathos saltator]	70%	GO:0003779;GO:0005856;GO:0005509;GO:0007050	_	_	_	_	_	_	None	_
comp32818_c0_seq1	173	2-520(+)	gi|9758594|dbj|BAB09227.1|	unnamed protein product [Arabidopsis thaliana]	100%	GO:0003677	_	_	_	_	_	_	None	_
comp46516_c0_seq1	132	1-396(-)	gi|79368222|ref|NP_176362.3|	phosphoinositide binding protein [Arabidopsis thaliana]	100%	GO:0046872	_	_	_	_	_	_	None	_
comp25985_c0_seq2	157	2-475(+)	gi|950002|gb|AAC52237.1|	smooth muscle gamma-actin [Mus musculus]	98%	GO:0008217;GO:0005524;GO:0030049;GO:0071944;GO:0072144;GO:0055008;GO:0045471;GO:0042643;GO:0005829;GO:0060048;GO:0031674;GO:0016887;GO:0042493;GO:0030485;GO:0006915;GO:0014829;GO:0016459;GO:0006200;GO:0017022;GO:0009615;GO:0055003;GO:0030240	_	_	_	_	_	_	K12313	ACTA2
comp763_c0_seq19	2350	1340-8389(-)	gi|189235752|ref|XP_001807645.1|	PREDICTED: similar to ankyrin 2,3/unc44 [Tribolium castaneum]	82%	GO:0007165	7070.XP_001807645	similar to CG1651-PC, isoform C	84.05%	COG0666	KOG4177	_	K10380	ANK
comp1294_c0_seq3	470	153-1565(+)	gi|321466011|gb|EFX77009.1|	hypothetical protein DAPPUDRAFT_248374 [Daphnia pulex]	70%	_	7460.XP_392142	similar to NUCB1 CG32190-PA	78.77%	_	KOG3866	_	None	_
comp27986_c0_seq1	274	1-822(-)	_	_	_	_	_	_	_	_	_	_	None	_
comp4921_c0_seq2	262	2-787(+)	gi|291393847|ref|XP_002713433.1|	PREDICTED: survival of motor neuron 1, telomeric-like [Oryctolagus cuniculus]	50%	GO:0006397;GO:0030529;GO:0031674;GO:0055002;GO:0022618;GO:0008380;GO:0005488;GO:0044428;GO:0007409	_	_	_	_	_	_	K13129	SMN
comp31708_c0_seq2	394	841-2022(+)	gi|91092640|ref|XP_969145.1|	PREDICTED: similar to PHD finger protein 8 [Tribolium castaneum]	63%	_	7460.XP_394272	similar to PHD finger protein 8	79.41%	_	KOG1633	_	K11445	JHDM1D_E_F
comp890_c0_seq21	7153	3-21461(+)	gi|307169992|gb|EFN62471.1|	Bullous pemphigoid antigen 1, isoforms 6/9/10 [Camponotus floridanus]	72%	GO:0005488	_	_	_	_	_	_	None	_
comp707_c0_seq6	351	342-1394(-)	gi|350631920|gb|EHA20289.1|	hypothetical protein ASPNIDRAFT_45867 [Aspergillus niger ATCC 1015]	35%	_	_	_	_	_	_	_	None	_
comp14737_c0_seq1	715	2-2149(+)	gi|157129931|ref|XP_001661822.1|	hypothetical protein AaeL_AAEL011663 [Aedes aegypti]	59%	GO:0006397;GO:0005654;GO:0008380;GO:0006366	_	_	_	_	_	_	K14400	PCF11
comp67011_c0_seq1	183	2-553(+)	_	_	_	_	_	_	_	_	_	_	None	_
comp656_c0_seq6	662	312-2297(-)	gi|328697565|ref|XP_003240371.1|	PREDICTED: cytoplasmic dynein 1 intermediate chain-like isoform 2 [Acyrthosiphon pisum]	73%	GO:0005874;GO:0008088;GO:0001754;GO:0051642;GO:0007051;GO:0034501;GO:0007291;GO:0005868;GO:0045503;GO:0003777;GO:0016482	7425.XP_001606556	similar to ENSANGP00000007994	85.82%	_	KOG1587	_	K10415	DYNC1I, DNCI
comp35178_c0_seq1	147	126-566(-)	gi|15231071|ref|NP_190759.1|	heat stress transcription factor A-7a [Arabidopsis thaliana]	100%	GO:0009644;GO:0006457;GO:0006355;GO:0032268;GO:0048445;GO:0042542;GO:0009408;GO:0005667;GO:0043565;GO:0016114;GO:0045449;GO:0003700	_	_	_	_	_	_	None	_
comp4061_c0_seq1	64	679-870(-)	gi|242247581|ref|NP_001156228.1|	transmembrane protein 208 [Acyrthosiphon pisum]	71%	_	_	_	_	_	_	_	None	_
comp4897_c0_seq2	122	34-399(-)	gi|340708648|ref|XP_003392934.1|	PREDICTED: chromatin complexes subunit BAP18-like isoform 2 [Bombus terrestris]	66%	GO:0043234;GO:0005488;GO:0044428	_	_	_	_	_	_	None	_
comp17817_c0_seq1	246	1-738(-)	gi|47229182|emb|CAG03934.1|	unnamed protein product [Tetraodon nigroviridis]	54%	_	_	_	_	_	_	_	None	_
comp4585_c0_seq2	792	865-3240(-)	gi|241626042|ref|XP_002409600.1|	hypothetical protein IscW_ISCW020520 [Ixodes scapularis]	62%	_	7227.FBpp0085066	CG31012	76.39%	_	KOG4348	_	None	_
comp23946_c0_seq1	77	1-231(-)	_	_	_	_	_	_	_	_	_	_	None	_
comp347_c0_seq8	323	3453-4421(-)	gi|114706993|ref|ZP_01439892.1|	hypothetical protein FP2506_03039 [Fulvimarina pelagi HTCC2506]	42%	_	_	_	_	_	_	_	None	_
comp3119_c0_seq1	97	201-491(-)	gi|18404176|ref|NP_565851.1|	60S ribosomal protein L24-1 [Arabidopsis thaliana]	100%	GO:0022625;GO:0009734;GO:0048467;GO:0042254;GO:0005730;GO:0001510;GO:0006412;GO:0003735;GO:0005886;GO:0009507	_	_	_	_	_	_	K02896	RP-L24e, RPL24
comp4157_c0_seq1	358	69-1145(+)	gi|242016244|ref|XP_002428739.1|	Nuclear and cytoplasmic polyadenylated RNA-binding protein PUB1, putative [Pediculus humanus corporis]	69%	GO:0000166;GO:0003676	_	_	_	_	_	_	None	_
comp2595_c0_seq3	281	614-1456(-)	gi|332024219|gb|EGI64423.1|	UPF0667 protein C1orf55-like protein [Acromyrmex echinatior]	61%	GO:0003824	_	_	_	_	_	_	None	_
comp14536_c0_seq4	295	1-888(+)	_	_	_	_	_	_	_	_	_	_	None	_
comp57380_c0_seq1	129	1-390(+)	gi|15233212|ref|NP_191739.1|	uncharacterized protein [Arabidopsis thaliana]	100%	GO:0005634	_	_	_	_	_	_	None	_
comp2176_c0_seq1	428	708-1991(-)	gi|221113581|ref|XP_002164643.1|	PREDICTED: similar to DEK oncogene (DNA binding) [Hydra magnipapillata]	57%	_	6085.XP_002164643	similar to DEK oncogene (DNA binding)	76.92%	_	KOG2266	_	None	_
comp9288_c1_seq3	262	1-786(-)	gi|10178238|dbj|BAB11670.1|	unnamed protein product [Arabidopsis thaliana]	100%	_	_	_	_	_	_	_	None	_
comp58355_c0_seq1	161	3-488(+)	gi|240255344|ref|NP_566479.5|	2-oxoglutarate-dependent dioxygenase family protein [Arabidopsis thaliana]	100%	GO:0016706;GO:0055114	_	_	_	_	_	_	K03919	alkB
comp61043_c0_seq1	134	2-403(-)	_	_	_	_	_	_	_	_	_	_	None	_
comp39742_c0_seq1	307	1-924(+)	gi|186532557|ref|NP_200612.2|	FIP1 [V]	100%	_	_	_	_	_	_	_	None	_
comp23624_c0_seq4	77	130-360(-)	_	_	_	_	_	_	_	_	_	_	None	_
[truncated: 3,366 more rows]
