# Supplementary material for: Transcriptome Analysis of Androgenic Gland for Discovery of Novel Genes from the Oriental River Prawn, Macrobrachium nipponense, Using Illumina Hiseq 2000
Source: PLoS One. 2013 Oct 28;8(10):e76840. doi: 10.1371/journal.pone.0076840 (PMC3810145; doi:10.1371/journal.pone.0076840)
Supplement: Table S3 — Categories of Gene Ontology of M. nipponense unique sequences. (XLS) [file pone.0076840.s003.xls]

comp1392_c0_seq7	GO:0016020
comp3672_c0_seq15	GO:0005856;GO:0000226;GO:0005694;GO:0044446
comp2641_c0_seq34	GO:0004674;GO:0005524;GO:0009069;GO:0006468
comp29096_c0_seq1	GO:0006810;GO:0009738;GO:0005794;GO:0035556;GO:0009723;GO:0005215
comp16416_c0_seq1	GO:0046486;GO:0006687;GO:0030246;GO:0043169;GO:0005618;GO:0004565;GO:0009341;GO:0005576;GO:0006012;GO:0006027
comp32848_c0_seq1	GO:0016310;GO:0009069;GO:0005488;GO:0048699;GO:0007067;GO:0044424;GO:0004674;GO:0033205
comp12271_c0_seq2	GO:0000041;GO:0005576;GO:0009860
comp1905_c0_seq12	GO:0006810
comp17568_c0_seq2	GO:0005634
comp15683_c0_seq1	GO:0005515;GO:0006913;GO:0005829;GO:0048527;GO:0005886;GO:0005640;GO:0007067
comp1434_c0_seq1	GO:0003779;GO:0030036;GO:0008290
comp3303_c0_seq1	GO:0033539;GO:0030424;GO:0005759;GO:0055007;GO:0001889;GO:0009409;GO:0006111;GO:0050660;GO:0005978;GO:0042594;GO:0009791;GO:0045329;GO:0070991;GO:0019254;GO:0051791
comp44752_c0_seq1	GO:0003677;GO:0005667;GO:0045449;GO:0003700;GO:0046983
comp52814_c0_seq1	GO:0055085;GO:0005634;GO:0016021;GO:0006812;GO:0005886;GO:0008324
comp8746_c0_seq1	GO:0042645;GO:0000785;GO:0015630;GO:0006730;GO:0004372;GO:0003682;GO:0005743;GO:0019264;GO:0030170
comp62518_c0_seq1	GO:0004042;GO:0000051;GO:0006526;GO:0042967;GO:0005737
comp71072_c0_seq1	GO:0010413;GO:0005524;GO:0007131;GO:0009791;GO:0042138;GO:0045492;GO:0005886;GO:0033044;GO:0009832;GO:0009506;GO:0009069;GO:0006468;GO:0009742;GO:0004674;GO:0007062;GO:0051510;GO:0045132
comp1193_c0_seq4	GO:0046872
comp1967_c0_seq1	GO:0006810;GO:0019870;GO:0004867
comp56122_c0_seq1	GO:0043170;GO:0044238
comp5298_c0_seq5	GO:0044699;GO:0050789;GO:0008270;GO:0005622;GO:0009639
comp64725_c0_seq1	GO:0009688
comp65744_c0_seq1	GO:0005667;GO:0006355;GO:0043565;GO:0005739;GO:0045449;GO:0003700
comp44813_c0_seq1	GO:0016023
comp6893_c0_seq1	GO:0016020
comp9667_c0_seq4	GO:0005634;GO:0071900;GO:0005515;GO:0016301;GO:0019887;GO:0005956
comp890_c0_seq131	GO:0005488
comp13216_c0_seq1	GO:0006979;GO:0003677;GO:0005739;GO:0055114;GO:0032542;GO:0009507
comp4113_c0_seq2	GO:0055085;GO:0016021;GO:0005886;GO:0005215
comp28404_c0_seq1	GO:0010255;GO:0016310;GO:0005982;GO:0005524;GO:0006096;GO:0006013;GO:0005515;GO:0019872;GO:0008270;GO:0009507;GO:0009747;GO:0005634;GO:0006000;GO:0006094;GO:0031307;GO:0008865;GO:0005985;GO:0009750;GO:0005774;GO:0012501;GO:0004340;GO:0006012
comp61583_c0_seq1	GO:0046872;GO:0005938;GO:0032065;GO:0005886;GO:0005543
comp9662_c0_seq1	GO:0005634;GO:0003677;GO:0006355;GO:0008270;GO:0035064
comp35678_c0_seq1	GO:0044267;GO:0043229;GO:0050896
comp15290_c0_seq1	GO:0030247;GO:0005886
comp13856_c0_seq12	GO:0016020;GO:0006810;GO:0000166;GO:0009987;GO:0016887;GO:0022857
comp14180_c0_seq2	GO:0009055;GO:0005783;GO:0020037;GO:0005506;GO:0006118;GO:0019825;GO:0055114;GO:0016705;GO:0004497;GO:0005739
comp59404_c0_seq1	GO:0010583;GO:0005524;GO:0009407;GO:0005886;GO:0016887
comp45052_c0_seq1	GO:0050832;GO:0047807;GO:0005634;GO:0009690;GO:0010150;GO:0048316;GO:0046685;GO:1900000;GO:0080062
comp73760_c0_seq1	GO:0015035;GO:0048653;GO:0009055;GO:0005634;GO:0006118;GO:0005886;GO:0045454
comp10192_c0_seq3	GO:0042254;GO:0005730;GO:0005525;GO:0003924
comp37187_c0_seq1	GO:0005634
comp4761_c0_seq1	GO:0005634
comp61741_c0_seq1	GO:0005634
comp19653_c0_seq1	GO:1901363;GO:0097159;GO:0044238;GO:0044237
comp7055_c0_seq6	GO:0005488
comp9031_c0_seq8	GO:0005524;GO:0009506;GO:0009069;GO:0006468;GO:0004713;GO:0006865;GO:0006857;GO:0004674;GO:0005886
comp40795_c0_seq1	GO:0048846;GO:0006928;GO:0016337;GO:0042051;GO:0005488;GO:0005886;GO:0048814
comp11803_c0_seq1	GO:0009733;GO:0008233;GO:0008541;GO:0042023;GO:0051788;GO:0048767;GO:0006635;GO:0005829;GO:0009735;GO:0009941;GO:0005634;GO:0048825;GO:0009408;GO:0009908;GO:0009647;GO:0080129;GO:0048528;GO:0009407;GO:0043161;GO:0051604;GO:0051510;GO:0031540;GO:0048366
comp60014_c0_seq1	GO:0003723;GO:0000166;GO:0008270
comp35389_c0_seq1	GO:0004527;GO:0000166;GO:0016592;GO:0003676
comp47521_c0_seq1	GO:0010382;GO:0003677;GO:0006355;GO:0035556;GO:0010228;GO:0008270;GO:0071555;GO:0005634;GO:0042546;GO:0010090;GO:0045010;GO:0007155;GO:0048765;GO:0050665;GO:0016926;GO:0000956
comp8277_c0_seq1	GO:0016126;GO:0009506;GO:0003779;GO:0009505;GO:0004091;GO:0005829;GO:0007010;GO:0005576;GO:0015629;GO:0005886
comp9109_c0_seq1	GO:0016020;GO:0006810;GO:0005739
comp15194_c0_seq1	GO:0005576
comp27290_c0_seq1	GO:0005634;GO:0008284
comp65619_c0_seq1	GO:0005634;GO:0000151;GO:0042787;GO:0004842
comp18810_c0_seq3	GO:0004817;GO:0005524;GO:0046686;GO:0006534;GO:0006423;GO:0005829;GO:0005739;GO:0009507
comp36836_c0_seq1	GO:0046969;GO:0006355;GO:0097372;GO:0032041;GO:0070933;GO:0000118;GO:0070932;GO:0046970
comp39790_c0_seq1	GO:0005506;GO:0018401;GO:0055114;GO:0005802;GO:0031418;GO:0006560;GO:0006525;GO:0005768;GO:0005794;GO:0004656;GO:0005739
comp62022_c0_seq1	GO:0016126;GO:0042299;GO:0034075;GO:0048527;GO:0051746;GO:0080003;GO:0048765;GO:0048589;GO:0005739;GO:0019745;GO:0010263
comp1364_c0_seq1	GO:0009055;GO:0020037;GO:0005506;GO:0006118
comp27784_c0_seq1	GO:0000165;GO:0006612;GO:0006355;GO:0009862;GO:0016301;GO:0010363;GO:0035304;GO:0009867;GO:0010310;GO:0005886;GO:0009617;GO:0031348
comp1693_c0_seq7	GO:0005605;GO:0007610;GO:0009605;GO:0009888;GO:0007417;GO:0009887;GO:0040011;GO:0009987;GO:0048646
comp37071_c0_seq1	GO:0016020;GO:0006810;GO:0016567;GO:0005086;GO:0043087;GO:0005794;GO:0005829;GO:0016881;GO:0008270
comp35018_c0_seq2	GO:0009395;GO:0032440;GO:0005887;GO:0046486;GO:0008195;GO:0055114;GO:0005737;GO:0006687
comp2524_c0_seq4	GO:0003729;GO:0042254;GO:0005730;GO:0005762;GO:0005667;GO:0006412;GO:0003735;GO:0003700;GO:0045449
comp28153_c0_seq1	GO:0046872;GO:0005730;GO:0006351;GO:0003676
comp14558_c0_seq4	GO:0003677
comp24666_c0_seq2	GO:0005774;GO:0009611;GO:0009695;GO:0031225
comp50300_c0_seq1	GO:0005634;GO:0000041;GO:0005524;GO:0009506;GO:0042626;GO:0071366;GO:0048364;GO:0010359;GO:0009926;GO:0006200;GO:0016021;GO:0005886;GO:0006855
comp30122_c0_seq4	GO:0048653;GO:0016126;GO:0005524;GO:0016132;GO:0009069;GO:0006468;GO:0002237;GO:0010075;GO:0010103;GO:0007169;GO:0004674;GO:0006084;GO:0016021;GO:0005886
comp73737_c0_seq1	GO:0030048;GO:0005634;GO:0005524;GO:0051646;GO:0003774;GO:0060151;GO:0003779;GO:0051645;GO:0016459;GO:0006606
comp71011_c0_seq1	GO:0016021;GO:0005886;GO:0009507
comp10342_c0_seq2	GO:0016020;GO:0003677;GO:0009506;GO:0005730;GO:0005829;GO:0001510;GO:0009220;GO:0006164
comp22048_c0_seq4	GO:0005488
comp13842_c0_seq5	GO:0016301;GO:0016773
comp32918_c0_seq1	GO:0005759;GO:0006457;GO:0010286;GO:0009220;GO:0051087;GO:0042803;GO:0006626;GO:0005507;GO:0000774;GO:0009507
comp25436_c0_seq1	GO:0016063;GO:0004004
comp73645_c0_seq1	GO:0016020;GO:0031209;GO:0043229;GO:0071944;GO:0010090;GO:0003785;GO:0051127
comp63635_c0_seq1	GO:0010352;GO:0035725;GO:0015385;GO:0006885;GO:0010348;GO:0016021;GO:0005886;GO:0015992
comp8418_c0_seq1	GO:0046872;GO:0003874;GO:0046656;GO:0006729
comp51059_c0_seq1	GO:0031225
comp14831_c0_seq1	GO:0004028;GO:0006020;GO:0055114;GO:0006574;GO:0006979;GO:0006552;GO:0004491;GO:0005507;GO:0015996;GO:0005739;GO:0006550
comp3716_c1_seq4	GO:0007623;GO:0007018;GO:0005874;GO:0005524;GO:0005982;GO:0003777;GO:0008270
comp4374_c0_seq4	GO:0005488
comp67173_c0_seq1	GO:0055085;GO:0015562;GO:0005794;GO:0016021;GO:0006812;GO:0009624;GO:0008324;GO:0005886
comp9339_c0_seq1	GO:0005783;GO:0005773;GO:0008234;GO:0005515;GO:0006508;GO:0052546;GO:0005829;GO:0005576;GO:0009651;GO:0052541
comp27562_c0_seq1	GO:0016773
comp42879_c0_seq1	GO:0006333;GO:0005783;GO:0005576
comp13586_c0_seq2	GO:0016020
comp3576_c0_seq3	GO:0003677
comp65167_c0_seq1	GO:0006952;GO:0016021;GO:0005516;GO:0008219;GO:0048767;GO:0009607
comp24724_c0_seq1	GO:0080030;GO:0080032;GO:0004091;GO:0042572;GO:0080031;GO:0005737;GO:0050253
comp30652_c0_seq1	GO:0046872
comp41268_c0_seq2	GO:0004674;GO:0005524;GO:0004715;GO:0009069;GO:0006468;GO:0005886
comp17794_c0_seq1	GO:0030125;GO:0005634;GO:0006623;GO:0005829;GO:0030131;GO:0016192
comp791_c0_seq1	GO:0005634;GO:0051603;GO:0004298;GO:0005737;GO:0005839
comp12274_c0_seq1	GO:0010583;GO:0052638;GO:0010016;GO:0019761;GO:0071475;GO:0080024;GO:0009407;GO:0080167;GO:0071215;GO:0070301;GO:0042631;GO:0009507
comp31830_c0_seq1	GO:0005634;GO:0048573
comp6940_c0_seq2	GO:0005634;GO:0003677;GO:0006281;GO:0005829;GO:0006334;GO:0005886
comp60393_c0_seq1	GO:0030551;GO:0002831;GO:0042742;GO:0043900;GO:0010363;GO:0009595;GO:0010200;GO:0010310;GO:0016021;GO:0005516;GO:0005886;GO:0050832;GO:0055085;GO:0006612;GO:0000165;GO:0009862;GO:0009624;GO:0006811;GO:0005216;GO:0009867;GO:0009697;GO:0031348
comp8078_c0_seq3	GO:0006753;GO:0016798
comp43621_c0_seq1	GO:0005524;GO:0046901;GO:0046656;GO:0006730;GO:0048767;GO:0006536;GO:0004326;GO:0010449;GO:0005829;GO:0009570
comp3955_c0_seq3	GO:0016020;GO:0016740
comp19324_c0_seq1	GO:0016702;GO:0008270;GO:0006725;GO:0055114;GO:0005737;GO:0008198
comp32845_c0_seq1	GO:0005634
comp2407_c0_seq1	GO:0031072
comp44173_c0_seq1	GO:0015035;GO:0005759;GO:0006662;GO:0009055;GO:0016671;GO:0006118;GO:0045454
comp40552_c0_seq2	GO:0009536
comp20285_c0_seq2	GO:0003899;GO:0005730;GO:0000166;GO:0006144;GO:0006206;GO:0006351;GO:0005886
comp10478_c0_seq1	GO:0005774;GO:0005634;GO:0015824;GO:0005886;GO:0009507
comp43190_c0_seq1	GO:0016740
comp18746_c0_seq1	GO:0016787
comp53915_c0_seq1	GO:0010051;GO:0006355;GO:0016049;GO:0009965;GO:0048439;GO:0005667;GO:0048519;GO:0043565;GO:0071555;GO:0003700;GO:0009944;GO:0009855;GO:0010090;GO:0009956;GO:0045010;GO:0010075;GO:0008289;GO:0010072;GO:0007155;GO:0048765;GO:0045449;GO:0045595
comp4643_c0_seq2	GO:0003676
comp21465_c0_seq1	GO:0007623;GO:0008375;GO:0016020;GO:0005739
comp6610_c0_seq1	GO:0005829;GO:0042060;GO:0042803
comp30641_c0_seq4	GO:0005622;GO:0008270;GO:0003676
comp347_c0_seq302	GO:0008270;GO:0016740
comp4677_c0_seq1	GO:0005634;GO:0005739;GO:0005886
comp48557_c0_seq1	GO:0005634;GO:0006511;GO:0016567;GO:0019005;GO:0004842
comp4979_c0_seq1	GO:0016020;GO:0004175;GO:0005783;GO:0009733;GO:0005524;GO:0019788;GO:0080120;GO:0006508;GO:0005515;GO:0016485;GO:0009790;GO:0005576;GO:0034613;GO:0006301
comp1404_c0_seq10	GO:0016597;GO:0006544;GO:0006567;GO:0004794;GO:0006563
comp70672_c0_seq1	GO:0006950
comp59182_c0_seq1	GO:0005524;GO:0043069;GO:0006355;GO:0042742;GO:0010363;GO:0007169;GO:0010310;GO:0005576;GO:0016021;GO:0005886;GO:0050832;GO:0000165;GO:0006612;GO:0009862;GO:0009069;GO:0006468;GO:0035304;GO:0009867;GO:0006995;GO:0004674;GO:0009697;GO:0031348
comp24632_c0_seq1	GO:0060170;GO:0042384;GO:0036038;GO:0007224
comp959_c0_seq1	GO:0016787
comp15234_c0_seq2	GO:0005634;GO:0009741;GO:0010200;GO:0008270;GO:0009737;GO:0030003;GO:0070838
comp12801_c0_seq1	GO:0005515;GO:0009506;GO:0046786;GO:0005794;GO:0005576;GO:0016021;GO:0005773
comp1558_c1_seq3	GO:0005622;GO:0005488
comp6130_c0_seq3	GO:0016020;GO:0005509;GO:0004571;GO:0005975
comp13394_c0_seq1	GO:0016126;GO:0004801;GO:0016132;GO:0006098;GO:0006084;GO:0008270;GO:0019344;GO:0009941;GO:0009570
comp2109_c1_seq1	GO:0005488
comp50388_c0_seq1	GO:0005794;GO:0016023
comp49411_c0_seq1	GO:0016706;GO:0055114;GO:0005737
comp67417_c0_seq1	GO:0050661;GO:0006749;GO:0006098;GO:0009507;GO:0004345
comp382_c0_seq1	GO:0006119;GO:0015986;GO:0045261;GO:0015991;GO:0005524;GO:0046961;GO:0046933
comp39204_c0_seq1	GO:0006754;GO:0046872;GO:0005524;GO:0005388;GO:0016021;GO:0006816;GO:0016529
comp50010_c0_seq1	GO:0016049;GO:0030003;GO:0009671;GO:0030243;GO:0015706;GO:0009705;GO:0006821;GO:0006826;GO:0016021;GO:0009832;GO:0010106;GO:0055085;GO:0005634;GO:0005247;GO:0010167;GO:0006857;GO:0070838
comp33338_c0_seq1	GO:0009733;GO:0009741;GO:0005524;GO:0009069;GO:0006468;GO:0007169;GO:0004713;GO:0004674;GO:0016021;GO:0005886
comp52869_c0_seq1	GO:0000911;GO:0005634;GO:0006635;GO:0000226;GO:0009630;GO:0005829;GO:0016558
comp32216_c0_seq1	GO:0009705;GO:0015846;GO:0016021;GO:0003333;GO:0006812;GO:0005886;GO:0015326
comp35797_c0_seq1	GO:0016747;GO:0005737
comp10430_c0_seq1	GO:0006099;GO:0008270;GO:0006633;GO:0010498;GO:0009507;GO:0051289;GO:0006090;GO:0006094;GO:0016652;GO:0051287;GO:0042803;GO:0050897;GO:0006108;GO:0004473;GO:0016619;GO:0015976;GO:0007010
comp48121_c0_seq1	GO:0005634;GO:0000041;GO:0005524;GO:0009506;GO:0042626;GO:0071366;GO:0048364;GO:0010359;GO:0009926;GO:0006200;GO:0005886;GO:0006855
comp7558_c0_seq1	GO:0008233
comp6291_c0_seq4	GO:0005840;GO:0006184;GO:0006448;GO:0003746;GO:0005525;GO:0003924
comp2022_c0_seq1	GO:0017151;GO:0000166;GO:0044238;GO:0044237;GO:0005737
comp74816_c0_seq1	GO:0048046;GO:0005739
comp890_c0_seq228	GO:0005488
comp41594_c0_seq1	GO:0009395;GO:0016020;GO:0009644;GO:0006457;GO:0034976;GO:0006651;GO:0009408;GO:0042542;GO:0006687;GO:0006464;GO:0008474;GO:0008195;GO:0009507
comp27713_c0_seq1	GO:0004334;GO:0006570;GO:0042207
comp3142_c0_seq6	GO:0043229;GO:0016574;GO:0006281;GO:0005488;GO:0016874;GO:0000209
comp28875_c0_seq1	GO:0008287;GO:0005634;GO:0010359;GO:0006857;GO:0006470;GO:0005886;GO:0004722;GO:0048366
comp55250_c0_seq1	GO:0006355;GO:0009410;GO:0046983;GO:0005667;GO:0043565;GO:0030968;GO:0003700;GO:0045449
comp49228_c0_seq1	GO:0005634;GO:0000085;GO:0000166;GO:0009220;GO:0010388;GO:0009640;GO:0003676
comp763_c0_seq20	GO:0007165
comp34387_c0_seq1	GO:0006355;GO:0016132;GO:0031225;GO:0003676;GO:0005667;GO:0008270;GO:0005576;GO:0045449;GO:0003700
comp37340_c0_seq2	GO:0006522;GO:0006531;GO:0005524;GO:0006419;GO:0005737;GO:0003676;GO:0004813
comp55496_c0_seq1	GO:0038023;GO:0005634;GO:0005515;GO:0009626;GO:0000166;GO:0005886;GO:0009816
comp3362_c0_seq5	GO:0022008
comp21503_c0_seq1	GO:0005794;GO:0016021;GO:0005739;GO:0009507
comp41346_c0_seq1	GO:0000226;GO:0006970;GO:0006890;GO:0009408;GO:0000911;GO:0005829;GO:0005739;GO:0005886;GO:0005215
comp630_c0_seq1	GO:0005840;GO:0005634;GO:0043010;GO:0048703;GO:0043473;GO:0003743;GO:0006446;GO:0005852
comp51276_c0_seq1	GO:0009738;GO:0005524;GO:0009069;GO:0006468;GO:0035556;GO:0009723;GO:0009693;GO:0004674;GO:0005886
comp58110_c0_seq1	GO:0050832;GO:0006612;GO:0005524;GO:0043069;GO:0009069;GO:0006468;GO:0042742;GO:0010363;GO:0009863;GO:0004674;GO:0005576
comp14061_c0_seq1	GO:0017183;GO:0005737;GO:0006915
comp74516_c0_seq1	GO:0051015;GO:0010382;GO:0000226;GO:0009855;GO:0009506;GO:0042127;GO:0051322;GO:0009965;GO:0010089;GO:0000911;GO:0010014;GO:0005886;GO:0010073
comp405_c0_seq2	GO:0009252;GO:0006807;GO:0005524;GO:0004356;GO:0006542;GO:0005737
comp44435_c0_seq1	GO:0005634;GO:0009507
comp24168_c0_seq2	GO:0005634;GO:0005737
comp34453_c0_seq1	GO:0005634;GO:0031072;GO:0051082;GO:0008270;GO:0003676
comp1204_c0_seq18	GO:0046620;GO:0007444;GO:0048477;GO:0004517;GO:0006378;GO:0007283;GO:0007416;GO:0045495;GO:0017148;GO:0005515;GO:0030718;GO:0008285;GO:0008156;GO:0097159;GO:0001709;GO:1901363;GO:0045892;GO:0016321;GO:0043066;GO:0048813;GO:0007281;GO:0046872;GO:0007280;GO:0008595;GO:0006809;GO:0050662
comp46415_c0_seq1	GO:0050832;GO:0000165;GO:0005524;GO:0009862;GO:0005622;GO:0045088;GO:0042742;GO:0003676;GO:0043531;GO:0010310;GO:0017111;GO:0009697;GO:0031348
comp16369_c0_seq1	GO:0005703;GO:0003677;GO:0051983;GO:0005524;GO:0005705;GO:0010972;GO:0001111;GO:0005737;GO:0006289;GO:0007088;GO:0001113;GO:0009411;GO:0000439;GO:0005675;GO:0043141;GO:0005657
comp15825_c0_seq1	GO:0009610;GO:0006118;GO:0055114;GO:0005829;GO:0000166;GO:0008270;GO:0005739;GO:0003960
comp15302_c0_seq6	GO:0022008
comp69866_c0_seq1	GO:0046872;GO:0015662;GO:0008152;GO:0005524;GO:0016021;GO:0006812;GO:0009966
comp20510_c0_seq1	GO:0032981;GO:0005524;GO:0070584;GO:0051539;GO:0005739
comp23732_c0_seq1	GO:0005634;GO:0007165;GO:0010011;GO:0016567;GO:0048443;GO:0010152;GO:0002237;GO:0004842;GO:0005774;GO:0010103
comp4806_c0_seq2	GO:0030308;GO:0045892;GO:0035887;GO:0045111;GO:0001105;GO:0006334;GO:0000790;GO:0044212;GO:0045893;GO:0071564;GO:0071778;GO:0005515;GO:0000166;GO:0016818;GO:0016514;GO:0071565;GO:0008285
comp66463_c0_seq1	GO:0005634;GO:0005737
comp54018_c0_seq1	GO:0003677;GO:0010150;GO:0006355;GO:0009908;GO:0009825;GO:0005667;GO:0045449;GO:0045087;GO:0009617;GO:0003700
comp35146_c0_seq1	GO:0005622
comp20294_c0_seq1	GO:0005634;GO:0032877;GO:0010026;GO:0005515;GO:0045839;GO:0090393
comp2224_c0_seq23	GO:0051015;GO:0045859;GO:0030241;GO:0048739;GO:0043621;GO:0007076;GO:0055008;GO:0005730;GO:0030018;GO:0060048;GO:0008307;GO:0005516;GO:0048769;GO:0051371;GO:0002020;GO:0045214;GO:0042802;GO:0009069;GO:0003300;GO:0005865;GO:0051592;GO:0004674;GO:0031430;GO:0005509;GO:0000794;GO:0005794;GO:0055003;GO:0031433;GO:0030240
comp67110_c0_seq1	GO:0009506
comp18494_c0_seq4	GO:0016020
comp8518_c0_seq1	GO:0009658;GO:0005774;GO:0048481;GO:0005744;GO:0015450;GO:0016021;GO:0009941;GO:0005886;GO:0015031
comp31200_c0_seq1	GO:0005634;GO:0005524;GO:0006281;GO:0003684;GO:0008026;GO:0006783
comp45083_c0_seq1	GO:0016757
comp23330_c0_seq1	GO:0003729;GO:0016787;GO:0005849;GO:0006378
comp9016_c0_seq15	GO:0019497;GO:0016310;GO:0006771;GO:0016301;GO:0003993
comp1792_c0_seq1	GO:0005543
comp63495_c0_seq1	GO:0005097;GO:0005634;GO:0032851
comp11964_c0_seq1	GO:0006833;GO:0005634;GO:0009651;GO:0009750
comp64378_c0_seq1	GO:0005840;GO:0042254;GO:0005634;GO:0009506;GO:0006412;GO:0003735
comp73808_c0_seq1	GO:0000103;GO:0032440;GO:0016310;GO:0005524;GO:0048232;GO:0004020;GO:0055114;GO:0005829;GO:0006144;GO:0009507
comp17886_c0_seq2	GO:0044237;GO:0009507
comp6052_c0_seq1	GO:0030003;GO:0005515;GO:0005829;GO:0031347;GO:0009651;GO:0005886;GO:0009269;GO:0005513;GO:0016491;GO:0005634;GO:0009612;GO:0009409;GO:0019722;GO:0009627;GO:0009737;GO:0005509;GO:0070838
comp40454_c0_seq1	GO:0044260;GO:0090304;GO:0005488
comp50574_c0_seq1	GO:0003677;GO:0000785;GO:0003682
comp72509_c0_seq1	GO:0005488
comp17510_c0_seq2	GO:0009620;GO:0005515;GO:0008081;GO:0005667;GO:0006355;GO:0045449;GO:0003700
comp30122_c0_seq2	GO:0048653;GO:0016126;GO:0005524;GO:0016132;GO:0009069;GO:0006468;GO:0002237;GO:0010075;GO:0010103;GO:0007169;GO:0004674;GO:0006084;GO:0016021;GO:0005886
comp19879_c0_seq1	GO:0003729;GO:0035196;GO:0005786;GO:0006184;GO:0051607;GO:0003924;GO:0010267;GO:0005829;GO:0006617;GO:0005525;GO:0008312
comp64708_c0_seq1	GO:0005524;GO:0009069;GO:0006468;GO:0009753;GO:0002229;GO:0004713;GO:0030246;GO:0004674;GO:0005886;GO:0009694;GO:0048041
comp6498_c0_seq1	GO:0042254
comp19563_c0_seq1	GO:0009744;GO:0009611;GO:0005634;GO:0030246;GO:0005515;GO:0009750
comp40038_c0_seq1	GO:0019953;GO:0016042;GO:0016746;GO:0004091;GO:0005576;GO:0016298;GO:0019761
comp52111_c0_seq1	GO:0007018;GO:0005874;GO:0005524;GO:0003777
comp4841_c0_seq2	GO:0005783;GO:0016706;GO:0044710;GO:0005488
comp1830_c0_seq1	GO:0042254;GO:0005730;GO:0005794;GO:0006412;GO:0022627;GO:0003735
comp37070_c0_seq1	GO:0005622;GO:0008270
comp2963_c0_seq2	GO:0018146;GO:0006486;GO:0030173;GO:0008424;GO:0046702
comp74979_c0_seq1	GO:0003677;GO:0005667;GO:0006355;GO:0008270;GO:0045449;GO:0003700
comp347_c0_seq314	GO:0008270;GO:0016740
comp40454_c0_seq3	GO:0005488
comp57314_c0_seq1	GO:0010583;GO:0005634;GO:0010200;GO:0009407;GO:0009507
comp41375_c0_seq1	GO:0003677;GO:0005634;GO:0000785;GO:0003682
comp36919_c0_seq1	GO:0005634;GO:0003723;GO:0009414;GO:0009165;GO:0006355;GO:0005737;GO:0003690;GO:0032508;GO:0003697;GO:0008270;GO:0009651;GO:0010501;GO:0009631
comp60018_c0_seq1	GO:0016020;GO:0005634;GO:0008233;GO:0006508;GO:0009507
comp537_c0_seq1	GO:0006833;GO:0006612;GO:0006878;GO:0008361;GO:0009750;GO:0010363;GO:0007389;GO:0046686;GO:0009926;GO:0005507;GO:0005576;GO:0009651;GO:0040007;GO:0009963;GO:0010015
comp57535_c0_seq1	GO:0016310;GO:0007165;GO:0016301;GO:0048443;GO:0002237;GO:0010103;GO:0005794;GO:0005886
comp2626_c0_seq1	GO:0055052;GO:0006096;GO:0042254;GO:0009664;GO:0005730;GO:0005515;GO:0000166;GO:0009651;GO:0006974;GO:0042545;GO:0071215;GO:0009507;GO:0042597;GO:0015768;GO:0006094;GO:0005834;GO:0042956;GO:0009845;GO:0009220;GO:0006417;GO:0048364;GO:0005363;GO:0046686;GO:0001510;GO:0048367;GO:0022626
comp14763_c0_seq1	GO:0046872;GO:0030001
comp1964_c0_seq1	GO:0030126;GO:0008565;GO:0006890;GO:0005774;GO:0005829;GO:0005198;GO:0005886;GO:0015031
comp64487_c0_seq1	GO:0005515;GO:0000151
comp1483_c0_seq1	GO:0006878;GO:0005507
comp46289_c0_seq1	GO:0007165;GO:0009416;GO:0004871;GO:0005886
comp52831_c0_seq2	GO:0005739
comp32421_c0_seq1	GO:0019497;GO:0006771;GO:0003993;GO:0005737
comp53242_c0_seq1	GO:0005634
comp66205_c0_seq1	GO:0009506;GO:0007030;GO:0006816;GO:0009860;GO:0043169;GO:0004553;GO:0010359;GO:0009505;GO:0005794;GO:0005829;GO:0005576;GO:0009651;GO:0005975
comp56695_c0_seq1	GO:0003707;GO:0030522;GO:0005634;GO:0006355;GO:0043565;GO:0008270;GO:0043401;GO:0004879
comp42087_c0_seq1	GO:0005634;GO:0003723;GO:0000166
comp4997_c0_seq15	GO:0005524;GO:0004715;GO:0006468
comp11444_c0_seq1	GO:0019408;GO:0009737;GO:0008235;GO:0031365;GO:0046872;GO:0004177;GO:0006508;GO:0005739;GO:0009507
comp763_c0_seq38	GO:0007165
comp62682_c0_seq1	GO:0045600
comp8455_c0_seq1	GO:0008654;GO:0046486;GO:0042967;GO:0003841
comp1804_c0_seq2	GO:0005634
comp58385_c0_seq1	GO:0005634;GO:0005524;GO:0017111;GO:0016740;GO:0019204
comp29656_c0_seq1	GO:0016740
comp34343_c0_seq1	GO:0047617;GO:0005777
comp11451_c0_seq4	GO:0051015;GO:0000902;GO:0006598;GO:0048767;GO:0030243;GO:0048193;GO:0042398;GO:0005829;GO:0048523;GO:0051017;GO:0032880;GO:0006487;GO:0009698;GO:0009832;GO:0051014
comp1144_c0_seq1	GO:0005986;GO:0000023;GO:0006096;GO:0002831;GO:0006013;GO:0010310;GO:0010207;GO:0009941;GO:0006612;GO:0006094;GO:0019288;GO:0006364;GO:0019252;GO:0006098;GO:0009867;GO:0019344;GO:0019253;GO:0009697;GO:0031348;GO:0000287;GO:0009657;GO:0009773;GO:0048046;GO:0042742;GO:0043900;GO:0010363;GO:0009595;GO:0050278;GO:0010200;GO:0042132;GO:0043085;GO:0050832;GO:0000165;GO:0006000;GO:0009862;GO:0009409;GO:…
comp61337_c0_seq1	GO:0005524;GO:0009069;GO:0006468;GO:0007020;GO:0009664;GO:0007169;GO:0004713;GO:0004674;GO:0005829;GO:0016021;GO:0005886;GO:0042545
comp2638_c1_seq5	GO:0044260;GO:0043229;GO:0008168;GO:0044238;GO:0032259
comp50297_c0_seq2	GO:0003677;GO:0005622
comp71318_c0_seq1	GO:0005634;GO:0008270;GO:0009639
comp1465_c0_seq1	GO:0016772
comp63482_c0_seq1	GO:0005634;GO:0003677;GO:0000785;GO:0006334;GO:0005737;GO:0006289;GO:0046686;GO:0003682
comp20861_c0_seq1	GO:0000165;GO:0006612;GO:0006355;GO:0009862;GO:0010363;GO:0035304;GO:0009505;GO:0009867;GO:0005829;GO:0080167;GO:0010310;GO:0005886;GO:0009617;GO:0009507;GO:0031348
comp5377_c0_seq3	GO:0043087;GO:0005622;GO:0005085;GO:0051056
comp75391_c0_seq1	GO:0006406;GO:0005634;GO:0010074;GO:0009909;GO:0009560
comp16495_c0_seq1	GO:0006457;GO:0003755;GO:0031977;GO:0000413;GO:0009507
comp36169_c0_seq1	GO:0006886;GO:0008565;GO:0005622
comp32801_c0_seq1	GO:0005783;GO:0030551;GO:0005242;GO:0009624;GO:0010167;GO:0015706;GO:0005515;GO:0008076;GO:0010163;GO:0009507
comp57507_c0_seq1	GO:0009846;GO:0080008;GO:0005524;GO:0044265;GO:0009555;GO:0000303;GO:0009873;GO:0006869;GO:0010351;GO:0006891;GO:0048573;GO:0009863;GO:0006635;GO:0016558;GO:0009069;GO:0006468;GO:0008219;GO:0009630;GO:0004674;GO:0005794
comp19643_c0_seq1	GO:0030154;GO:0042967;GO:0005739;GO:0008080;GO:0009965
comp5406_c0_seq13	GO:0044260;GO:0090304;GO:0005488
comp62596_c0_seq1	GO:0006486;GO:0005524;GO:0004674;GO:0009069;GO:0016021;GO:0006468;GO:0005886
comp52448_c0_seq1	GO:0009817;GO:0010150;GO:0002831;GO:0015824;GO:0042742;GO:0043900;GO:0010363;GO:0009595;GO:0010200;GO:0010310;GO:0016021;GO:0005739;GO:0005516;GO:0005886;GO:0010583;GO:0000165;GO:0006612;GO:0009506;GO:0009862;GO:0052542;GO:0002679;GO:0006857;GO:0009867;GO:0009407;GO:0005794;GO:0009697;GO:0031348
comp28682_c0_seq1	GO:0016020;GO:0005982;GO:0045330;GO:0005985;GO:0030599;GO:0009505;GO:0005576;GO:0043086;GO:0004857;GO:0042545
comp13616_c0_seq1	GO:0008152;GO:0008484
comp4069_c0_seq1	GO:0009987;GO:0048500;GO:0005488
comp40022_c0_seq1	GO:0005524;GO:0005730;GO:0042967;GO:0008080
comp38466_c0_seq1	GO:0009738;GO:0043069;GO:0009723;GO:0010363;GO:0008202;GO:0010200;GO:0008142;GO:0030968;GO:0050832;GO:0000165;GO:0009605;GO:0006612;GO:0005634;GO:0009862;GO:0009409;GO:0035091;GO:0009867;GO:0009536;GO:0031348
comp36278_c0_seq1	GO:0005667;GO:0006355;GO:0008270;GO:0045449;GO:0003700
comp31501_c0_seq2	GO:0030246;GO:0005886;GO:0048573
comp72557_c0_seq1	GO:0005634;GO:0016036;GO:0019375;GO:0007033;GO:0042631
comp14144_c0_seq1	GO:0009734;GO:0005516;GO:0005739
comp21327_c0_seq1	GO:0019932;GO:0005737;GO:0045454
comp37533_c0_seq1	GO:0005634
comp31301_c0_seq1	GO:0005524;GO:0009506;GO:0009069;GO:0006468;GO:0004674;GO:0005794;GO:0005829;GO:0016021;GO:0005576;GO:0005886
comp17680_c0_seq1	GO:0009644;GO:0006457;GO:0031072;GO:0034976;GO:0009408;GO:0042542;GO:0005737;GO:0051082
comp12664_c0_seq2	GO:0006508;GO:0016787
comp22948_c0_seq1	GO:0042578
comp35348_c0_seq1	GO:0035690;GO:0071385;GO:0005737;GO:0045893;GO:0000122;GO:0017053;GO:0043065;GO:0005730;GO:0005667;GO:0043922;GO:0008076;GO:0008285;GO:0015271;GO:0043280;GO:0006813;GO:0071257;GO:0001046;GO:0070933;GO:2000065;GO:0001078;GO:0032348;GO:0045665;GO:0046676;GO:2000798;GO:0008134
comp13735_c0_seq1	GO:0003677;GO:0006355;GO:0046983;GO:0005667;GO:0010162;GO:0003700;GO:0045449;GO:0009740
comp22313_c0_seq1	GO:0005634;GO:0003677;GO:0006355;GO:0006334;GO:0008283;GO:0001708;GO:0000786;GO:0009507
comp53427_c0_seq1	GO:0010413;GO:0016310;GO:0005524;GO:0009117;GO:0010332;GO:0007131;GO:0042138;GO:0045492;GO:0016776;GO:0019201;GO:0032204;GO:0005634;GO:0043247;GO:0003676;GO:0004004;GO:0007062;GO:0045132
comp22688_c0_seq2	GO:0000166;GO:0003676
comp1306_c0_seq1	GO:0009644;GO:0006833;GO:0009414;GO:0006096;GO:0007030;GO:0005737;GO:0009266;GO:0006972;GO:0046686;GO:0005515;GO:0009646;GO:0032880;GO:0009651;GO:0042744;GO:0009617
comp47734_c0_seq1	GO:0007018;GO:0006342;GO:0005524;GO:0005874;GO:0006275;GO:0051567;GO:0010389;GO:0003777
comp72088_c0_seq1	GO:0016021;GO:0005886
comp18165_c0_seq4	GO:0005982;GO:0005777;GO:0015947;GO:0045454;GO:0048573;GO:0006804;GO:0009705;GO:0009970;GO:0006635;GO:0004096;GO:0005515;GO:0003333;GO:0016021;GO:0016558;GO:0005739;GO:0009507;GO:0005634;GO:0016036;GO:0009409;GO:0008219;GO:0050897;GO:0006995;GO:0006568;GO:0042744;GO:0010319;GO:0015171;GO:0022626
comp8145_c0_seq1	GO:0005829
comp36157_c0_seq1	GO:0005622;GO:0008270;GO:0003676
comp32562_c0_seq2	GO:0005507;GO:0005739;GO:0042744;GO:0019288;GO:0055114;GO:0016491
comp72686_c0_seq1	GO:0005488
comp51377_c0_seq1	GO:0005634
comp6331_c0_seq1	GO:0005982;GO:0005985;GO:0051788;GO:0004650;GO:0007047;GO:0080129;GO:0006511;GO:0005747;GO:0005576;GO:0009853;GO:0009507
comp72041_c0_seq1	GO:0005634
comp32606_c0_seq1	GO:0005524;GO:0003918;GO:0005739;GO:0009295;GO:0005694;GO:0006265;GO:0009507
comp347_c0_seq153	GO:0008270
comp22245_c0_seq1	GO:0005634;GO:0006007;GO:0005739
comp9080_c0_seq1	GO:0015074;GO:0005634;GO:0000278;GO:0000074;GO:0009069;GO:0016538;GO:0042023;GO:0006661;GO:0045736;GO:0005737;GO:0003676;GO:0010440;GO:0004693;GO:0005515
comp23181_c0_seq1	GO:0006833;GO:0015105;GO:0005783;GO:0080170;GO:0001666;GO:0015250;GO:0035873;GO:0005515;GO:0006857;GO:0046685;GO:0031347;GO:0015700;GO:0016021;GO:0015129;GO:0005886
comp16248_c0_seq2	GO:0000166;GO:0003676
comp5537_c0_seq1	GO:0031532;GO:0005524;GO:0009069;GO:0006468;GO:0005622;GO:0035556;GO:0005543;GO:0046872;GO:0004674;GO:0005083
comp7294_c0_seq2	GO:0008541;GO:0006096;GO:0042023;GO:0051788;GO:0009640;GO:0000085;GO:0006635;GO:0005829;GO:0009651;GO:0005634;GO:0009506;GO:0006094;GO:0010388;GO:0046686;GO:0080129;GO:0009407;GO:0043161;GO:0009853;GO:0051510;GO:0009793
comp29321_c0_seq1	GO:0005634;GO:0009630;GO:0003676
comp32157_c0_seq1	GO:0016571;GO:0016567;GO:0010388;GO:0009640;GO:0045893;GO:0000085;GO:0005507;GO:0016579;GO:0005739;GO:0009507
comp5936_c0_seq6	GO:0000287;GO:0004674;GO:0005524;GO:0009069;GO:0006468
comp1432_c0_seq1	GO:0008630;GO:0005524;GO:0004674;GO:0009069;GO:0005622;GO:0006468;GO:0031572
comp61128_c0_seq1	GO:0008194;GO:0009873;GO:0008152;GO:0016758
comp50600_c0_seq1	GO:0003677;GO:0016567;GO:0050826;GO:0009640;GO:0045893;GO:0010228;GO:0010182;GO:0009910;GO:0005515;GO:0005667;GO:0009651;GO:0005886;GO:0003700;GO:0009845;GO:0009933;GO:0019915;GO:0016114;GO:0010162;GO:0045449;GO:0009793
comp24083_c0_seq1	GO:0005982;GO:0009555;GO:0033356;GO:0017103;GO:0046398;GO:0047338;GO:0005829;GO:0047350;GO:0009507;GO:0006011;GO:0010491;GO:0003983;GO:0005985;GO:0046686;GO:0052573;GO:0006012;GO:0090406
comp66230_c0_seq1	GO:0005634;GO:0003677;GO:0046872;GO:0016570;GO:0006352;GO:0016491
comp66533_c0_seq1	GO:0008270
comp27522_c0_seq1	GO:0003677;GO:0000785;GO:0006355;GO:0009630;GO:0003682;GO:0005667;GO:0045449;GO:0010114;GO:0003700;GO:0009793
comp6906_c0_seq1	GO:0010467;GO:0044238;GO:0034645;GO:0005488
comp33752_c0_seq1	GO:0009939;GO:0005634;GO:0010325;GO:0009845;GO:0042538;GO:0005737;GO:0009723;GO:0009737;GO:0009863;GO:0016787;GO:0009867;GO:0010331;GO:0005515;GO:0010162;GO:0048444
comp50860_c0_seq1	GO:0008287;GO:0046872;GO:0005515;GO:0006470;GO:0009610;GO:0010029;GO:0004722
comp21058_c0_seq1	GO:0003779;GO:0005634;GO:0007015;GO:0032880;GO:0010119
comp32963_c0_seq1	GO:0005634;GO:0006511;GO:0016579;GO:0008270;GO:0004221
comp51126_c0_seq1	GO:0008287;GO:0009738;GO:0010200;GO:0006470;GO:0035556;GO:0004722;GO:0030968;GO:0005737
comp1905_c0_seq3	GO:0006810
comp49971_c0_seq1	GO:0010106;GO:0009733;GO:0045431;GO:0010167;GO:0005737;GO:0010224;GO:0055114;GO:0009718;GO:0015706;GO:0009744;GO:0006826;GO:0080167
comp16511_c0_seq1	GO:0008168;GO:0032259
comp22332_c0_seq1	GO:0005634
comp14377_c0_seq1	GO:0006810;GO:0009507
comp51897_c0_seq1	GO:0005634
comp3285_c0_seq1	GO:0006357;GO:0016592;GO:0001104
comp30847_c0_seq4	GO:0005783;GO:0006011;GO:0005982;GO:0009409;GO:0005985;GO:0005802;GO:0048767;GO:0007047;GO:0005768;GO:0016760;GO:0030173;GO:0030244;GO:0005886;GO:0009832
comp56716_c0_seq1	GO:0003987;GO:0019643;GO:0006094;GO:0006096
comp49979_c0_seq1	GO:0006813;GO:0015386;GO:0055085;GO:0016021;GO:0010351;GO:0015992;GO:0006814
comp49684_c0_seq1	GO:0004407;GO:0006807;GO:0000118;GO:0005886
comp33046_c0_seq1	GO:0031167;GO:0008168
comp20405_c0_seq1	GO:0042398;GO:0008283;GO:0045430;GO:0048453;GO:0009813;GO:0048451;GO:0009507
comp35606_c0_seq1	GO:0050832;GO:0006612;GO:0005524;GO:0043069;GO:0009069;GO:0006468;GO:0042742;GO:0010363;GO:0004713;GO:0009863;GO:0004674;GO:0005576
comp59821_c0_seq1	GO:0006810;GO:0046872
comp25878_c0_seq1	GO:0046486;GO:0006687;GO:0009505;GO:0043169;GO:0004565;GO:0009341;GO:0080167;GO:0005576;GO:0006012;GO:0006027
comp24576_c0_seq1	GO:0009508;GO:0009570
comp35162_c0_seq1	GO:0016310;GO:0000166;GO:0004672
comp2169_c2_seq12	GO:0043170;GO:0044238;GO:0005488
comp11429_c0_seq1	GO:0005634;GO:0016567;GO:0004842;GO:0048573;GO:0006511;GO:0006623;GO:0005515;GO:0008270;GO:0005739;GO:0031372;GO:0006301
comp3584_c0_seq1	GO:0005634;GO:0005524;GO:0006511;GO:0005829;GO:0016567;GO:0009408;GO:0004842;GO:0006301
comp2154_c0_seq1	GO:0035208
comp38031_c0_seq1	GO:0004674;GO:0005524;GO:0009069;GO:0006468
comp7255_c0_seq1	GO:0009637;GO:0010025;GO:0048868;GO:0000271;GO:0009117;GO:0010228;GO:0019216;GO:0031408;GO:0010114;GO:0044272;GO:0000096;GO:0009922;GO:0006766;GO:0006546;GO:0019288;GO:0009932;GO:0009744;GO:0016226;GO:0009108;GO:0009695;GO:0019748;GO:0009072;GO:0009106;GO:0008652;GO:0042335;GO:0006733;GO:0042742;GO:0048767;GO:0048481;GO:0006636;GO:0010218;GO:0071555;GO:0016117;GO:0010027;GO:0010155;GO:0015995;GO:…
comp67059_c0_seq1	GO:0008270
comp22826_c0_seq1	GO:0015035;GO:0009055;GO:0006399;GO:0006118;GO:0045036;GO:0009579;GO:0009658;GO:0006364;GO:0045893;GO:0045454;GO:0006662;GO:0047134;GO:0009295;GO:0042793;GO:0009507
comp35923_c0_seq3	GO:0006979;GO:0006120;GO:0051865;GO:0005737;GO:0042981;GO:0009266
comp49717_c0_seq1	GO:0006979;GO:0047631;GO:0005829;GO:0006144;GO:0009536;GO:0051287
comp23690_c0_seq1	GO:0016272;GO:0006457;GO:0051082
comp48640_c0_seq1	GO:0005634;GO:0005739
comp21243_c0_seq2	GO:0004674;GO:0005524;GO:0009069;GO:0006468
comp45225_c0_seq1	GO:0016021;GO:0016758
comp1187_c0_seq1	GO:0004014;GO:0016197;GO:0009611;GO:0006598;GO:0016458;GO:0006557;GO:0019079;GO:0006944;GO:0006560;GO:0006525;GO:0042398;GO:0005515;GO:0006597;GO:0006623;GO:0008295;GO:0009805
comp1994_c2_seq3	GO:0004721;GO:0006470
comp890_c0_seq226	GO:0005488
comp26233_c0_seq1	GO:0016020;GO:0006499;GO:0043090;GO:0009306;GO:0006098;GO:0005794;GO:0015450;GO:0009651;GO:0009941;GO:0006888
comp1909_c0_seq4	GO:0016301
comp17_c0_seq8	GO:0005509
comp20995_c0_seq6	GO:0010413;GO:0016592;GO:0045492;GO:0000956
comp10388_c0_seq1	GO:0016126;GO:0006084;GO:0016132;GO:0031225;GO:0005886;GO:0010075
comp37209_c0_seq1	GO:0006486;GO:0006511;GO:0016567;GO:0005737;GO:0004842
comp70722_c0_seq1	GO:0016787
comp22044_c0_seq4	GO:0009846;GO:0006486;GO:0005802;GO:0009860;GO:0007020;GO:0005768;GO:0030173;GO:0008373
comp347_c0_seq197	GO:0008270;GO:0016740
comp1815_c0_seq1	GO:0000502;GO:0042176;GO:0030234;GO:0050790
comp65414_c0_seq1	GO:0010413;GO:0046486;GO:0006687;GO:0010228;GO:0043169;GO:0009341;GO:0004565;GO:0045492;GO:0005576;GO:0006012;GO:0006027;GO:0016926;GO:0050665
comp22219_c0_seq1	GO:0048528;GO:0070509;GO:0005887;GO:0007638
comp34960_c0_seq1	GO:0000166;GO:0017111
comp18716_c0_seq1	GO:0006626;GO:0006355;GO:0043189
comp148_c0_seq1	GO:0005840;GO:0042254;GO:0006412;GO:0003735
comp58145_c0_seq1	GO:0005739
comp12125_c0_seq5	GO:0000166;GO:0055114;GO:0016630;GO:0019685;GO:0015995
comp466_c0_seq2	GO:0008270
comp25867_c0_seq1	GO:0006007;GO:0005275;GO:0010193;GO:0015837;GO:0006865;GO:0030244;GO:0016021;GO:0005886;GO:0015171
comp38583_c0_seq2	GO:0005634;GO:0003677;GO:0006355;GO:0005576;GO:0016021
comp23407_c0_seq1	GO:0005634;GO:0004843;GO:0006007;GO:0006499;GO:0004221;GO:0005737;GO:0006511;GO:0016579;GO:0009755
comp14055_c0_seq1	GO:0003677;GO:0005667;GO:0006355;GO:0045449;GO:0003700;GO:0046983
comp61676_c0_seq1	GO:0005576
comp68436_c0_seq1	GO:0035194;GO:0016070;GO:0044464;GO:0050896
comp1622_c0_seq4	GO:0016702;GO:0000041;GO:0009506;GO:0005737;GO:0055114;GO:0009815;GO:0010439;GO:0016706;GO:0009691
comp6381_c0_seq1	GO:0005524;GO:0019538;GO:0009941;GO:0009579;GO:0009570
comp24010_c0_seq3	GO:0005634;GO:0003723;GO:0005524;GO:0009414;GO:0009409;GO:0009651;GO:0042991;GO:0008026
comp63959_c0_seq1	GO:0009705;GO:0009959;GO:0046872;GO:0009590;GO:0009660
comp8887_c0_seq2	GO:0051260
comp4278_c0_seq2	GO:0040011;GO:0050896;GO:0048468;GO:0048731
comp8420_c0_seq1	GO:0016310;GO:0005982;GO:0005524;GO:0006094;GO:0006000;GO:0006096;GO:0005985;GO:0006013;GO:0006040;GO:0019872;GO:0004396;GO:0006012
comp50269_c0_seq1	GO:0045454
comp66288_c0_seq1	GO:0009395;GO:0016310;GO:0007205;GO:0046486;GO:0035556;GO:0006944;GO:0005737;GO:0004143;GO:0005509
comp53662_c0_seq1	GO:0080008;GO:0006499;GO:0005834;GO:0005737
comp48991_c0_seq1	GO:0005199;GO:0005524;GO:0042546;GO:0009069;GO:0006468;GO:0004674;GO:0005618;GO:0051510;GO:0005886
comp30351_c0_seq1	GO:0005634;GO:0007155;GO:0048765;GO:0071555;GO:0010090;GO:0045010
comp9334_c0_seq1	GO:0005634;GO:0030130;GO:0006499;GO:0007030;GO:0043090;GO:0006886;GO:0030132;GO:0005829;GO:0007033;GO:0005198;GO:0006888
comp61627_c0_seq1	GO:0032440;GO:0005199;GO:0005634;GO:0009826;GO:0007165;GO:0009506;GO:0042546;GO:0048527;GO:0048767;GO:0055114;GO:0009505;GO:0000904;GO:0009927
comp70923_c0_seq1	GO:0016020;GO:0009733;GO:0031048;GO:0009741;GO:0009909;GO:0010305;GO:0009965;GO:0051567;GO:0010014;GO:0048481;GO:0048439;GO:0005667;GO:0071555;GO:0010073;GO:0003700;GO:0009944;GO:0016246;GO:0009855;GO:0042802;GO:0010090;GO:0048527;GO:0044212;GO:0045010;GO:0007155;GO:0006346;GO:0048765;GO:0009942;GO:0045449
comp7536_c0_seq1	GO:0019252;GO:0010103;GO:0000023;GO:0019288;GO:0045893;GO:0009507
comp48406_c0_seq1	GO:0006486;GO:0003723;GO:0008859;GO:0051252;GO:0005737
comp33618_c0_seq1	GO:0006869
comp17511_c0_seq1	GO:0005634;GO:0003723;GO:0000166;GO:0005829;GO:0008270;GO:0009631
comp10471_c0_seq2	GO:0005774;GO:0006810;GO:0005768;GO:0009505;GO:0009506;GO:0005794;GO:0016021;GO:0005802
comp8640_c0_seq1	GO:0009395;GO:0043231;GO:0004630;GO:0050896;GO:0044444;GO:0006643
comp48029_c0_seq1	GO:0005524;GO:0009620;GO:0009723;GO:0006144;GO:0016021;GO:0005576;GO:0010045;GO:0005886;GO:0004383;GO:0000186;GO:0004709;GO:0030247;GO:0009069;GO:0007178;GO:0010043;GO:0009751;GO:0006182;GO:0009505;GO:0009986;GO:0046686;GO:0006952;GO:0005509;GO:0046039;GO:0009617
comp43024_c0_seq1	GO:0071805;GO:0009674;GO:0005886
comp55266_c0_seq1	GO:0016556;GO:0009507
comp22155_c0_seq2	GO:0005634;GO:0022008
comp61660_c0_seq1	GO:0009506;GO:0005737
comp18102_c0_seq1	GO:0043687;GO:0080008;GO:0009909;GO:0050826;GO:0010228;GO:0005515;GO:0009749;GO:0010564;GO:0045892;GO:0010204;GO:0048364;GO:0010072;GO:0006508;GO:0045595;GO:0006396;GO:0016567;GO:0042742;GO:0009640;GO:0010182;GO:0045893;GO:0009880;GO:0000166;GO:0048585;GO:0009755;GO:0050832;GO:0005634;GO:0048825;GO:0009845;GO:0009870;GO:0019915;GO:0051301;GO:0007062;GO:0010162;GO:0048366
comp3160_c0_seq2	GO:0006833;GO:0015105;GO:0015168;GO:0015700;GO:0015840;GO:0005372;GO:0015793;GO:0015204
comp66385_c0_seq1	GO:0000785;GO:0031490;GO:0010228;GO:0048188;GO:0080182;GO:0005576;GO:0060776;GO:0016740;GO:0009793
comp63746_c0_seq1	GO:0009085;GO:0016212;GO:0070189;GO:0042803;GO:0006536;GO:0047536;GO:0006554;GO:0006568;GO:0006103;GO:0005739;GO:0030170
comp35265_c0_seq1	GO:0003677;GO:0005634;GO:0051747;GO:0008270;GO:0019899
comp32476_c0_seq1	GO:0080043;GO:0008152;GO:0005829
comp5343_c0_seq1	GO:0004674;GO:0005524;GO:0009069;GO:0006468
comp34428_c0_seq1	GO:0005783;GO:0016787
comp18089_c0_seq3	GO:0046983
comp43563_c0_seq1	GO:0016020;GO:0007154;GO:0016192;GO:0035091
comp14028_c0_seq1	GO:0071782;GO:0005634;GO:0010286;GO:0009506;GO:0071786;GO:0005773;GO:0071458;GO:0005794;GO:0005886
comp50147_c0_seq1	GO:0032776;GO:0009555;GO:0006355;GO:0009908;GO:0005667;GO:0006487;GO:0032454;GO:0033169;GO:0045449;GO:0003700;GO:0048366
comp65363_c0_seq1	GO:0009644;GO:0006457;GO:0034976;GO:0005739;GO:0009408;GO:0042542
comp68730_c0_seq1	GO:0009644;GO:0006457;GO:0005782;GO:0009408;GO:0042542
comp40396_c0_seq1	GO:0005737
comp13828_c0_seq1	GO:0016020;GO:0005524;GO:0009069;GO:0006468;GO:0005024;GO:0007178
comp19445_c0_seq1	GO:0005488
comp61376_c0_seq1	GO:0008332;GO:0070588;GO:0034765;GO:0005891
comp2562_c0_seq1	GO:0048046;GO:0006414;GO:0009664;GO:0042254;GO:0005730;GO:0005507;GO:0009651;GO:0003735;GO:0005886;GO:0009507;GO:0042545;GO:0009506;GO:0009409;GO:0010043;GO:0046686;GO:0001510;GO:0005794;GO:0022626
comp1558_c1_seq11	GO:0005622;GO:0005488
comp64665_c0_seq1	GO:0005524;GO:0009069;GO:0006468;GO:0004713;GO:0007169;GO:0004674;GO:0016021;GO:0005886
comp22900_c0_seq1	GO:0010413;GO:0005634;GO:0006635;GO:0006487;GO:0045492;GO:0016558
comp62131_c0_seq1	GO:0004091;GO:0005576;GO:0006629
comp35532_c0_seq1	GO:0016310;GO:0035335;GO:0008138;GO:0016301;GO:0004725;GO:0006570
comp16517_c0_seq1	GO:0051258;GO:0043234;GO:0005739
comp31545_c0_seq1	GO:0044699;GO:0009987
comp70381_c0_seq1	GO:0008422;GO:0009505;GO:0046685;GO:0005576;GO:0005975
comp67087_c0_seq1	GO:0006406;GO:0009733;GO:0005783;GO:0072661;GO:0019898;GO:0009909;GO:0016570;GO:0005515;GO:0005829;GO:0016021;GO:0005886;GO:0010498;GO:0031965;GO:0009504;GO:0009506;GO:0006094;GO:0010074;GO:0009920;GO:0005774;GO:0005768;GO:0006606;GO:0007010;GO:0005525;GO:0006888;GO:0048449
comp493_c0_seq1	GO:0005840;GO:0043022;GO:0005634;GO:0003743;GO:0006446;GO:0005852
comp2920_c0_seq1	GO:0044424;GO:0016853;GO:0009086
comp12206_c0_seq1	GO:0048046;GO:0007165;GO:0007267;GO:0004871
comp14879_c0_seq2	GO:0046872;GO:0005622
comp23631_c0_seq1	GO:0009306;GO:0009630;GO:0005829;GO:0008565;GO:0006904
comp7193_c0_seq3	GO:0030246;GO:0016757;GO:0005794;GO:0016021;GO:0005975
comp15039_c0_seq1	GO:0005634
comp55551_c0_seq1	GO:0005783;GO:0016787
comp13659_c0_seq1	GO:0008643;GO:0055085;GO:0016021;GO:0005351;GO:0055062
comp718_c0_seq2	GO:0000166;GO:0005622;GO:0006412;GO:0003676
comp3651_c0_seq1	GO:0009534;GO:0005943
comp32559_c0_seq1	GO:0016020;GO:0080167;GO:0009507
comp18287_c0_seq1	GO:0005774;GO:0005829;GO:0031307;GO:0009536;GO:0007005
comp14853_c0_seq9	GO:0004713;GO:0004674;GO:0005524;GO:0009069;GO:0006468;GO:0005886
comp6454_c0_seq16	GO:0030424;GO:0000226;GO:0048365;GO:0045200;GO:0007409;GO:0030426;GO:0008180;GO:0033138;GO:0032863;GO:0045178
comp21096_c0_seq1	GO:0009505;GO:0005794;GO:0016021
comp1909_c0_seq34	GO:0016301
comp49791_c0_seq1	GO:0045892;GO:0003677;GO:0016602;GO:0045449;GO:0003700
comp38815_c0_seq1	GO:0048653;GO:0003677;GO:0008361;GO:0006355;GO:0042127;GO:0010228;GO:0005667;GO:0045449;GO:2000025;GO:0003700
comp5560_c0_seq1	GO:0006457;GO:0005524;GO:0051082;GO:0006950
comp50601_c0_seq1	GO:0006997;GO:0006342;GO:0005654;GO:0000226;GO:0009506;GO:0035196;GO:0009616;GO:0007267;GO:0051567;GO:0010267;GO:0000911;GO:0005730;GO:0016572;GO:0010050
comp43320_c0_seq1	GO:0005634;GO:0008270;GO:0016874
comp6174_c0_seq1	GO:0051537;GO:0006744;GO:0051788;GO:0051287;GO:0006979;GO:0080129;GO:0006120;GO:0006511;GO:0005747;GO:0008270;GO:0009853;GO:0015992;GO:0006814;GO:0008137
comp29442_c0_seq1	GO:0005634
comp61254_c0_seq1	GO:0009055;GO:0015688;GO:0005634;GO:0005506;GO:0050660;GO:0006118;GO:0055114;GO:0055072;GO:0000293;GO:0016021;GO:0009617;GO:0005886
comp10574_c0_seq1	GO:0050794;GO:0006351;GO:0005488
comp44873_c0_seq1	GO:0005634;GO:0008380
comp1622_c0_seq17	GO:0000166;GO:0055114;GO:0016491;GO:0003676
comp35565_c0_seq2	GO:0004674;GO:0005524;GO:0005509;GO:0009069;GO:0006468;GO:0005886
comp20639_c0_seq1	GO:0005634;GO:0006333;GO:0000398;GO:0001510
comp60904_c0_seq1	GO:0005509;GO:0005737
comp25172_c0_seq1	GO:0016020;GO:0006457;GO:0003755;GO:0009543;GO:0000413;GO:0005528
comp28280_c0_seq2	GO:0003707;GO:0005634;GO:0004887;GO:0006355;GO:0043565;GO:0008270;GO:0043401
comp54214_c0_seq1	GO:0007018;GO:0005874;GO:0005524;GO:0003777;GO:0005737
comp15700_c0_seq2	GO:0005634
comp28046_c0_seq1	GO:0005783;GO:0044265;GO:0009506;GO:0006869;GO:0010351;GO:0005777;GO:0006891;GO:0009640;GO:0006635;GO:0005829;GO:0008270;GO:0016558;GO:0006888
comp73227_c0_seq1	GO:0008168;GO:0032259
comp992_c0_seq1	GO:0007186;GO:0046872;GO:0005525;GO:0004871
comp83_c0_seq1	GO:0005840;GO:0042254;GO:0046872;GO:0006412;GO:0003735
comp68045_c0_seq1	GO:0003723;GO:0005524;GO:0008026
comp2_c1_seq7	GO:0005856;GO:0005524;GO:0005737
comp17390_c0_seq2	GO:0005524;GO:0006200;GO:0016021;GO:0008559;GO:0006855
comp2009_c0_seq6	GO:0003676
comp28888_c0_seq1	GO:0016020;GO:0005634;GO:0006355;GO:0005794
comp9164_c0_seq1	GO:0043231;GO:0005515;GO:0000288;GO:0005737
comp57504_c0_seq1	GO:0044260;GO:0006807;GO:0044238;GO:0000118;GO:0017136;GO:0016568
comp68841_c0_seq1	GO:0007018;GO:0005874;GO:0005524;GO:0003777
comp30639_c0_seq1	GO:0006865;GO:0006914;GO:0005886;GO:0005737
comp41969_c0_seq1	GO:0008353;GO:0005524;GO:0051301;GO:0009069;GO:0006468
comp57266_c0_seq1	GO:0005634
comp27984_c0_seq1	GO:0044699;GO:0005576
comp14123_c0_seq4	GO:0016310;GO:0005634;GO:0006007;GO:0009069;GO:0005737;GO:0004722;GO:0009910;GO:0004674;GO:0009407;GO:0006470;GO:0000159;GO:0009793
comp9074_c0_seq7	GO:0005840;GO:0045036;GO:0019288;GO:0045893;GO:0006446;GO:0003743;GO:0016226;GO:0005618;GO:0009073;GO:0009793;GO:0009507
comp33183_c0_seq1	GO:0006508;GO:0004222;GO:0005743;GO:0009790;GO:0016556;GO:0009507
comp34398_c0_seq1	GO:0005384;GO:2000379;GO:0009506;GO:0010043;GO:0042742;GO:0005774;GO:0055072;GO:0006875;GO:0005794;GO:0006828;GO:0015691;GO:0015698;GO:0015103;GO:0015692
comp52622_c0_seq1	GO:0016311;GO:0016791
comp74206_c0_seq1	GO:0004527;GO:0004519
comp1577_c0_seq1	GO:0044237;GO:0016791
comp22598_c0_seq4	GO:0005634;GO:0000074;GO:0005524;GO:0009069;GO:0006468;GO:0008353;GO:0004713;GO:0005515;GO:0004693;GO:0005829;GO:0007049
comp21514_c0_seq1	GO:0000166;GO:0017111
comp41064_c0_seq1	GO:0005524
comp32417_c0_seq1	GO:0016020
comp71532_c0_seq1	GO:0006396;GO:0003723;GO:0050660;GO:0000706;GO:0006118;GO:0005777;GO:0055114;GO:0045454;GO:0005829;GO:0004362;GO:0007276;GO:0009055;GO:0005634;GO:0010212;GO:0006094;GO:0050661;GO:0006749;GO:0009407
comp45298_c0_seq1	GO:0005524;GO:0006200;GO:0016021;GO:0016887
comp28465_c0_seq2	GO:0019852;GO:0016020;GO:0048653;GO:0006118;GO:0000271;GO:0048767;GO:0055114;GO:0005507;GO:0005576;GO:0071555;GO:0008447;GO:0016126;GO:0009506;GO:0010075;GO:0009932;GO:0009825;GO:0009505;GO:0010817;GO:0043481
comp2869_c0_seq1	GO:0016021
comp2987_c0_seq1	GO:0005874;GO:0003777;GO:0007017;GO:0005871;GO:0003676
comp9827_c0_seq1	GO:0010287;GO:0009535;GO:0005198
comp5592_c0_seq5	GO:0043531;GO:0009626;GO:0009416;GO:0051607;GO:0005886
comp29985_c0_seq1	GO:0016301
comp2448_c0_seq1	GO:0006094;GO:0006096;GO:0003998;GO:0018874
comp26249_c0_seq3	GO:0000815;GO:0015031;GO:0016192
comp2551_c0_seq2	GO:0016787
comp62601_c0_seq1	GO:0016020;GO:0008762;GO:0003885;GO:0010382;GO:0050660;GO:0055114;GO:0010089;GO:0010014;GO:0010359;GO:0019853;GO:0050105;GO:0005576;GO:0000041;GO:0042546;GO:0005618;GO:0006040
comp24309_c0_seq1	GO:0006355;GO:0046982;GO:0042803;GO:0071333;GO:0005667;GO:0043565;GO:0003700;GO:0045449
comp15680_c0_seq6	GO:0005783;GO:0007165;GO:0046923;GO:0004872;GO:0016021;GO:0015031;GO:0006621
comp65408_c0_seq1	GO:0005634
comp72318_c0_seq1	GO:0045892;GO:2000280;GO:0009409;GO:0042538;GO:0055062;GO:0010200;GO:0005515;GO:0005667;GO:0008270;GO:0043565;GO:0045449;GO:0003700
comp3772_c0_seq104	GO:0008407;GO:0005184;GO:0043025;GO:0008016;GO:0007218;GO:0043186;GO:0097159;GO:1901363;GO:0005925;GO:0046331;GO:0048190;GO:0008613;GO:0007286;GO:0006812;GO:0008360;GO:0004004;GO:0005811;GO:0042052;GO:0016028;GO:0005791;GO:0008154;GO:0000070;GO:0042045;GO:0005875;GO:0001737;GO:0005576;GO:0005739;GO:0008103;GO:0008278;GO:0030424;GO:0005634;GO:0016246;GO:0016084;GO:0051208;GO:0008179;GO:0017166;GO:…
comp24516_c0_seq1	GO:0009611;GO:0009612;GO:0006612;GO:0010200;GO:0009963;GO:0009507;GO:0010363
comp38025_c0_seq1	GO:0005488
comp57669_c0_seq1	GO:0005829;GO:0009165;GO:0009507
comp48414_c0_seq1	GO:0048573;GO:0006357;GO:0005667;GO:0008270;GO:0003712;GO:0000123;GO:0071555;GO:0009294;GO:0004402;GO:0010090;GO:0016573;GO:0042967;GO:0045010;GO:0009908;GO:0007155;GO:0048765;GO:0045449;GO:0009793
comp20502_c0_seq4	GO:0005634;GO:0016021;GO:0005739;GO:0009507
comp4960_c0_seq2	GO:0005634;GO:0009506;GO:0009862;GO:0009750;GO:0001666;GO:0009744;GO:0005515;GO:0010310;GO:0005829;GO:0005886;GO:0009507
comp35685_c0_seq1	GO:0006857;GO:0016021;GO:0005886;GO:0005215
comp18594_c0_seq1	GO:0005576
comp66318_c0_seq1	GO:0009733;GO:0010252;GO:0010279;GO:0005737
comp19751_c0_seq1	GO:0016787
comp2900_c0_seq1	GO:0003723;GO:0000166;GO:0004386
comp566_c0_seq2	GO:0000287;GO:0016310;GO:0004743;GO:0006094;GO:0006096;GO:0030955;GO:0015976;GO:0006144
comp347_c0_seq175	GO:0008270
comp16120_c0_seq1	GO:0043407;GO:0035335;GO:0070300;GO:0004725;GO:0006944;GO:0048193;GO:0005829;GO:0008138;GO:0016314;GO:0006570;GO:0046856
comp63337_c0_seq1	GO:0005634;GO:0048437;GO:0046621;GO:0008270;GO:0051865;GO:0004842;GO:0031624
comp52696_c0_seq1	GO:0005634;GO:0004712;GO:0005524;GO:0009069;GO:0006468;GO:0004674;GO:0005829;GO:0005886
comp7042_c0_seq1	GO:0005730;GO:0045944;GO:0046982;GO:0044212
comp62712_c0_seq1	GO:0016597;GO:0009058;GO:0003824;GO:0030170
comp45180_c0_seq1	GO:0006457;GO:0031072;GO:0009507
comp7333_c0_seq1	GO:0009535
comp13419_c0_seq4	GO:0006470;GO:0000164;GO:0050665;GO:0016926;GO:0004722;GO:0010228
comp14383_c0_seq1	GO:0016021;GO:0042967;GO:0003841;GO:0016024;GO:0031969
comp35368_c0_seq1	GO:0005634;GO:0004674;GO:0005524;GO:0009069;GO:0005737;GO:0046777
comp25046_c0_seq2	GO:0050794;GO:0016043;GO:0005488;GO:0005737
comp4672_c0_seq1	GO:0007608;GO:0005388;GO:0006816;GO:0016059;GO:0045494;GO:0016529;GO:0035091;GO:0005887;GO:0046488;GO:0015914;GO:0008526;GO:0005509;GO:0008525;GO:0016029
comp5067_c0_seq1	GO:0006950
comp890_c0_seq112	GO:0005488
comp12790_c0_seq6	GO:0042967;GO:0008080
comp19269_c0_seq1	GO:0005375;GO:0006829;GO:0006825;GO:0015706;GO:0016192;GO:0006623;GO:0006826;GO:0000166;GO:0008270;GO:0005886;GO:0010106;GO:0055085;GO:0005634;GO:0010167;GO:0005385;GO:0009630;GO:0016757
comp36060_c0_seq1	GO:0005524;GO:0016132;GO:0009610;GO:0048767;GO:0043090;GO:0007169;GO:0004713;GO:0010200;GO:0006084;GO:0005829;GO:0016021;GO:0005576;GO:0046658;GO:0052541;GO:0016126;GO:0009506;GO:0009069;GO:0006468;GO:0009737;GO:0002679;GO:0009505;GO:0004674;GO:0052546;GO:0006888
comp10839_c0_seq3	GO:0008836;GO:0009089;GO:0005829;GO:0009570
comp9782_c0_seq5	GO:0005634;GO:0005524;GO:0007059;GO:0009069;GO:0019730;GO:0008360;GO:0046777;GO:0007155;GO:0045448;GO:0004674;GO:0005515;GO:0051726;GO:0016572
comp37434_c0_seq1	GO:0005488
comp12819_c0_seq1	GO:0004407;GO:0009220;GO:0003676;GO:0005730;GO:0001510;GO:0008270;GO:0006164;GO:0000118;GO:0009294;GO:0009944;GO:0000478
comp34931_c0_seq1	GO:0009507
comp52458_c0_seq1	GO:0005634;GO:0031048;GO:0007062;GO:0008270;GO:0006470;GO:0003676;GO:0045132
comp40090_c0_seq2	GO:0004713;GO:0005524;GO:0004683;GO:0009069;GO:0006468;GO:0003676
comp25684_c0_seq1	GO:0005768;GO:0005783;GO:0005515;GO:0005794;GO:0005802;GO:0016192
comp26944_c0_seq1	GO:0019538;GO:0008242;GO:0005737
comp16348_c0_seq1	GO:0005768;GO:0016021;GO:0005576;GO:0005801;GO:0005802;GO:0005797
comp5403_c0_seq1	GO:0005840;GO:0003723;GO:0005730;GO:0005829;GO:0001510;GO:0006164;GO:0000478
comp21691_c0_seq1	GO:0006810;GO:0004320;GO:0016296;GO:0042967;GO:0016295;GO:0005835;GO:0006633;GO:0000036;GO:0009507
comp21670_c0_seq1	GO:0045892;GO:0005634;GO:0016036;GO:0019375;GO:0004427;GO:0052732;GO:0051262;GO:0035556;GO:0004190;GO:0006119;GO:0005887;GO:0016311;GO:0052731
comp35429_c0_seq1	GO:0005634;GO:0009560;GO:0008284
comp55889_c0_seq1	GO:0005840;GO:0006446;GO:0005634;GO:0003743;GO:0006626
comp72181_c0_seq1	GO:0003677;GO:0006571;GO:0000162;GO:0051568;GO:0055114;GO:0010228;GO:0009911;GO:0006574;GO:0006522;GO:0009821;GO:0009094;GO:0005634;GO:0006531;GO:0048364;GO:0006555;GO:0001716;GO:0008131;GO:0006552;GO:0009536;GO:0016575;GO:0006550
comp34471_c0_seq1	GO:0009644;GO:0006457;GO:0005634;GO:0034976;GO:0009408;GO:0042542;GO:0005886
comp5332_c0_seq2	GO:0007165;GO:0004888;GO:0005622;GO:0016021;GO:0045087
comp16926_c0_seq1	GO:0005634;GO:0006007;GO:0006499;GO:2000012;GO:0004722;GO:0008287;GO:0005829;GO:0006470;GO:0034613;GO:0009903;GO:0005886
comp71401_c0_seq1	GO:0010017;GO:0007623;GO:0003677;GO:0031539;GO:0042802;GO:0006355;GO:0046983;GO:0009630;GO:0005667;GO:0045449;GO:0003700;GO:0009704;GO:0009740
comp70686_c0_seq1	GO:0031072
comp56674_c0_seq1	GO:0005737
comp3049_c0_seq1	GO:0016772
comp7885_c0_seq12	GO:0005244;GO:0034220;GO:0016021;GO:0006816;GO:0005262
comp39156_c0_seq1	GO:0003707;GO:0044323;GO:0000122;GO:0010977;GO:0005515;GO:0005667;GO:0043565;GO:0008270;GO:0045941;GO:0004879;GO:0030522;GO:0001764;GO:0030900;GO:0003713;GO:0045944;GO:0043401;GO:0006367
comp12584_c0_seq1	GO:0005622;GO:0008270
comp37578_c0_seq1	GO:0006810
comp4139_c0_seq2	GO:0048046;GO:0005783;GO:0034976;GO:0055074;GO:0005829;GO:0009651;GO:0005739;GO:0009507;GO:0006457;GO:0009644;GO:0009506;GO:0009627;GO:0009408;GO:0042542;GO:0005774;GO:0046686;GO:0005794;GO:0005509;GO:0051082
comp5583_c0_seq1	GO:0005634;GO:0009506;GO:0005794;GO:0009651;GO:0006606;GO:0022626
comp37417_c0_seq1	GO:0005634;GO:0046872;GO:0030001
comp2016_c0_seq2	GO:0004579;GO:0008250;GO:0018279
comp13449_c0_seq1	GO:0005634;GO:0008270;GO:0016874
comp61166_c0_seq1	GO:0003906;GO:0006284;GO:0006349;GO:0006306;GO:0043078;GO:0051539;GO:0019104;GO:0004519;GO:0009793
comp43553_c0_seq1	GO:0005634
comp50529_c0_seq1	GO:0009738;GO:0009860;GO:0006944;GO:0006891;GO:0000139;GO:0016787;GO:0005515;GO:0007264;GO:0005829;GO:0009827;GO:0005739;GO:0030968;GO:0015031;GO:0006499;GO:0009862;GO:0071216;GO:0009697;GO:0005525;GO:0031348
comp13694_c0_seq2	GO:0048046;GO:0016762;GO:0080086;GO:0010154;GO:0006073;GO:0004553;GO:0005618;GO:0010087
comp23046_c0_seq1	GO:0003779;GO:0005856;GO:0005737
comp15116_c0_seq2	GO:0000166;GO:0003676
comp2987_c0_seq28	GO:0005874;GO:0003777;GO:0007017;GO:0005871
comp72288_c0_seq1	GO:0006506;GO:0046872;GO:0008484;GO:0016740;GO:0005789
comp2659_c0_seq1	GO:0008152
comp73725_c0_seq1	GO:0006396;GO:0003723;GO:0050660;GO:0000706;GO:0006118;GO:0005777;GO:0055114;GO:0045454;GO:0005829;GO:0004362;GO:0007276;GO:0009055;GO:0005634;GO:0010212;GO:0006094;GO:0050661;GO:0006749;GO:0009407
comp61953_c0_seq1	GO:0005634;GO:0006655;GO:0016746
comp11321_c0_seq4	GO:0009507
comp21245_c0_seq1	GO:0005634;GO:0006914
comp6272_c0_seq2	GO:0010497;GO:0009506;GO:0046739;GO:0005576
comp10296_c0_seq9	GO:0016020
comp50014_c0_seq1	GO:0005768;GO:0005634;GO:0016757;GO:0005794;GO:0005802
comp59221_c0_seq1	GO:0019211;GO:0005737
comp27153_c0_seq2	GO:0005634
comp73396_c0_seq1	GO:0051238;GO:0015238;GO:0015691;GO:0015297;GO:0005886;GO:0042991;GO:0006855
comp8348_c0_seq1	GO:0007186;GO:0003899;GO:0004948;GO:0007340;GO:0005730;GO:0009360;GO:0006144;GO:0006206;GO:0006383
comp3027_c0_seq3	GO:0000165;GO:0043622;GO:0005524;GO:0009069;GO:0006468;GO:0007178;GO:0005737;GO:0004707
comp33966_c0_seq1	GO:0008287;GO:0006470;GO:0004722
comp5299_c0_seq19	GO:0070588;GO:0005220;GO:0005783;GO:0048016;GO:0016021
comp20806_c0_seq2	GO:0043231;GO:0009987;GO:0005737
comp60139_c0_seq1	GO:0031048;GO:0009862;GO:0009410;GO:0005737;GO:0045893;GO:0046983;GO:0005667;GO:0007062;GO:0043565;GO:0045449;GO:0030968;GO:0003700;GO:0009617;GO:0045132
comp5870_c0_seq2	GO:0016627;GO:0005783;GO:0009506;GO:0009813;GO:0009627;GO:0010224;GO:0005774;GO:0009744;GO:0005794;GO:0031347;GO:0016021;GO:0005739;GO:0005886;GO:0009507;GO:0006629
comp12458_c0_seq4	GO:0003723;GO:0000166;GO:0005829
comp19922_c0_seq1	GO:0016126;GO:0046422;GO:0055114;GO:0009507
comp49909_c0_seq1	GO:0005739
comp61354_c0_seq1	GO:0017086;GO:0006574;GO:0003863;GO:0006552;GO:0006550
comp3329_c0_seq1	GO:0000023;GO:0006094;GO:0003861;GO:0019761;GO:0006096;GO:0009097;GO:0009316;GO:0009099;GO:0009098;GO:0019252;GO:0046686;GO:0009651;GO:0051539;GO:0050486;GO:0009570
comp67900_c0_seq1	GO:0043531;GO:0005634;GO:0006952
comp32265_c0_seq1	GO:0005840;GO:0043022;GO:0003746;GO:0045905;GO:0008612;GO:0010089;GO:0006446;GO:0003743;GO:0006452;GO:0045901
comp36151_c0_seq1	GO:0097159;GO:1901363;GO:0016818
comp183_c0_seq2	GO:0006754;GO:0046872;GO:0005524;GO:0005388;GO:0016021;GO:0006816;GO:0016529
comp14355_c0_seq2	GO:0007455;GO:0006355;GO:0003680;GO:0007480;GO:0008585;GO:0005515;GO:0005667;GO:0045449;GO:0048092;GO:0003700
comp67247_c0_seq1	GO:0007623;GO:0005634
comp4015_c0_seq1	GO:0042967;GO:0008080
comp74657_c0_seq1	GO:0005840;GO:0005634;GO:0006448;GO:0008270;GO:0003746;GO:0006351
comp20877_c0_seq1	GO:0070588;GO:0005524;GO:0009506;GO:0005388;GO:0006882;GO:0006730;GO:0009624;GO:0043621;GO:0016529;GO:0006754;GO:0008270;GO:0016021;GO:0004089;GO:0005516;GO:0005886
comp12810_c0_seq1	GO:0000166
comp64147_c0_seq1	GO:0043248;GO:0005524;GO:0009738;GO:0000303;GO:0009873;GO:0009414;GO:0051788;GO:0048767;GO:0043090;GO:0009735;GO:0016021;GO:0005886;GO:0010315;GO:0010583;GO:0005634;GO:0009506;GO:0009753;GO:0042538;GO:0010540;GO:0005774;GO:0009407;GO:0043161;GO:0009630;GO:0009743;GO:0006200;GO:0006888;GO:0008559;GO:0006855
comp24058_c0_seq1	GO:0016787
comp43136_c0_seq1	GO:0080043;GO:0008152;GO:0080046;GO:0009507
comp10639_c0_seq2	GO:0016310;GO:0016459;GO:0009069;GO:0016905
comp5290_c0_seq1	GO:0005524;GO:0006950
comp18070_c0_seq1	GO:0007264;GO:0004767;GO:0005525;GO:0015031;GO:0006687
comp26551_c0_seq3	GO:0005634;GO:0003677;GO:0042575;GO:0006302;GO:0003887;GO:0006264;GO:0008408;GO:0033259;GO:0009295;GO:0005739;GO:0009507
comp11974_c0_seq2	GO:0000132;GO:0008277;GO:0005092
comp4990_c0_seq6	GO:0005509
comp10596_c0_seq5	GO:0050794;GO:0042995;GO:0007368;GO:0060562;GO:0048646;GO:0048598;GO:0048731
comp20119_c0_seq4	GO:0016567;GO:0048443;GO:0002237;GO:0010152;GO:0080022;GO:0048573;GO:0009086;GO:0005634;GO:0000394;GO:0010011;GO:0009734;GO:0048527;GO:0004842;GO:0005774;GO:0010103;GO:0000822;GO:0071249
comp7078_c0_seq10	GO:0005730;GO:0043666;GO:0019903;GO:0005737
comp1458_c0_seq1	GO:0005488;GO:0016772
comp20759_c0_seq1	GO:0016310;GO:0016597;GO:0009085;GO:0006566;GO:0006563;GO:0004072;GO:0006544;GO:0009570
comp4997_c0_seq5	GO:0005524;GO:0004715;GO:0006468
comp403_c0_seq1	GO:0009535;GO:0010287;GO:0019344;GO:0009538;GO:0009941;GO:0015979
comp36781_c0_seq1	GO:0005783;GO:0005739
comp26820_c0_seq1	GO:0005634;GO:0001510;GO:0009220
comp9002_c0_seq2	GO:0005515;GO:0005667;GO:0006355;GO:0043565;GO:0045449;GO:0003700
comp58891_c0_seq1	GO:0005634;GO:0003677;GO:0006355;GO:0008270
comp1697_c0_seq1	GO:0005774;GO:0042254;GO:0009506;GO:0001510;GO:0005794;GO:0006412;GO:0022627;GO:0003735
comp7737_c0_seq1	GO:0005665;GO:0003723;GO:0000398;GO:0006370;GO:0050434;GO:0006468;GO:0006283;GO:0006915;GO:0006368;GO:0003899;GO:0005730;GO:0004672;GO:0006144;GO:0006206;GO:0006367
comp3177_c0_seq4	GO:0005524;GO:0004683;GO:0009069;GO:0006468;GO:0005516
comp1949_c0_seq1	GO:0048653;GO:0005840;GO:0008361;GO:0010075;GO:0007389;GO:0009664;GO:0042254;GO:0009926;GO:0006412;GO:0003735;GO:0009941;GO:0009832;GO:0009570;GO:0010015
comp35145_c0_seq1	GO:0006531;GO:0008453;GO:0009436;GO:0006566;GO:0019481;GO:0006563;GO:0019265;GO:0005739;GO:0045429;GO:0030170
comp3280_c0_seq1	GO:0005634;GO:0005737;GO:0044260;GO:0043065;GO:0005515;GO:0044238;GO:0043517;GO:0008285
comp13120_c0_seq2	GO:0016042;GO:0004091;GO:0016298;GO:0005576;GO:0005773
comp22371_c0_seq2	GO:0004427;GO:0005802;GO:0005773;GO:0006119;GO:0005768;GO:0005794;GO:0005886;GO:0015992;GO:0009678
comp97_c0_seq1	GO:0005840;GO:0042254;GO:0006412;GO:0003735
comp3169_c0_seq1	GO:0008274;GO:0000166;GO:0033566;GO:0004672;GO:0005819;GO:0005813
comp68734_c0_seq1	GO:0003677;GO:0090305;GO:0004518
comp41257_c0_seq1	GO:0016020;GO:0000254;GO:0044710
comp18248_c0_seq2	GO:0009395;GO:0004435;GO:0005509;GO:0005622;GO:0007242;GO:0004871;GO:0035556;GO:0046339
comp52803_c0_seq1	GO:0003677;GO:0005515;GO:0005667;GO:0045449;GO:0003700
comp34227_c0_seq1	GO:0016126;GO:0005634;GO:0004091;GO:0042546
comp60555_c0_seq1	GO:0005622;GO:0008270;GO:0003676
comp6588_c0_seq2	GO:0005634;GO:0006807;GO:0060776;GO:0010167;GO:0015706
comp59660_c0_seq1	GO:0009506;GO:0007275;GO:0016021;GO:0005886;GO:0009507
comp4245_c0_seq1	GO:0009506;GO:0022625;GO:0005774;GO:0042254;GO:0005618;GO:0005730;GO:0005794;GO:0001510;GO:0006412;GO:0003735;GO:0005886;GO:0009507
comp46247_c0_seq1	GO:0005634;GO:0009506
comp59937_c0_seq1	GO:0005506;GO:0006118;GO:0055114;GO:0019825;GO:0015706;GO:0030003;GO:0010363;GO:0016705;GO:0009963;GO:0009055;GO:0020037;GO:0006612;GO:0009506;GO:0006569;GO:0010167;GO:0009684;GO:0004497;GO:0070838
comp72644_c0_seq1	GO:0007129;GO:0010413;GO:0006396;GO:0032504;GO:0031048;GO:0031011;GO:0043247;GO:0045893;GO:0010332;GO:0007131;GO:0042138;GO:0007062;GO:0045492;GO:0032204;GO:0008284;GO:0045132
comp9182_c0_seq1	GO:0005488
comp53888_c0_seq1	GO:0005543
comp54062_c0_seq1	GO:0050794;GO:0009653;GO:0048513;GO:0005488;GO:0007417;GO:0044260;GO:0044424;GO:0009790;GO:0044238
comp58063_c0_seq1	GO:0010413;GO:0005576;GO:0045492
comp16990_c0_seq1	GO:0009505;GO:0006508;GO:0004185;GO:0005576
comp17329_c0_seq1	GO:0010089;GO:0048046;GO:0009505;GO:0016762;GO:0010411;GO:0005794;GO:0080039;GO:0033946
comp20074_c0_seq1	GO:0016772
comp23924_c0_seq6	GO:0006457;GO:0031072;GO:0051082;GO:0006950;GO:0005737
comp40951_c0_seq1	GO:0006635;GO:0015824;GO:0004165;GO:0005777;GO:0008809
comp63891_c0_seq1	GO:0009733;GO:0003677;GO:0005524;GO:0009739;GO:0009736;GO:0042432;GO:0008283;GO:0009821;GO:0005576;GO:0008270;GO:0009788;GO:0016887;GO:0010264;GO:0016246;GO:0005634;GO:2000023;GO:0016844;GO:0006346;GO:0016114;GO:0003678;GO:0005657
comp22252_c0_seq3	GO:0003677;GO:0045893;GO:0010067;GO:0005667;GO:0008270;GO:0003700;GO:0045449;GO:0010087
comp17067_c0_seq3	GO:0019760;GO:0008422;GO:0043169;GO:0019137;GO:0006568;GO:0005975;GO:0005576;GO:0009651
comp2805_c0_seq15	GO:0046872
comp1265_c0_seq1	GO:0008270;GO:0016874
comp7038_c0_seq1	GO:0008270
comp68420_c0_seq1	GO:0006284;GO:0051539;GO:0004519
comp49522_c0_seq1	GO:0016020
comp36295_c0_seq1	GO:0005739
comp7518_c0_seq8	GO:0005488
comp648_c0_seq5	GO:0004198;GO:0006508;GO:0005509;GO:0005622
comp52548_c0_seq1	GO:0016021;GO:0051205
comp7380_c0_seq2	GO:0009055;GO:0048046;GO:0019761;GO:0006118;GO:0005773;GO:0005507;GO:0046658;GO:0009507
comp38677_c0_seq1	GO:0004198;GO:0006508;GO:0005622
comp70690_c0_seq1	GO:0005783;GO:0005524;GO:0016887
comp41458_c0_seq1	GO:0005634;GO:0004713;GO:0005524;GO:0004674;GO:0009069;GO:0045727;GO:0005737;GO:0046777
comp70656_c0_seq1	GO:0008270
comp63327_c0_seq1	GO:0003677;GO:0005524;GO:0016740;GO:0004386;GO:0004519
comp11908_c0_seq3	GO:0016020;GO:0080144;GO:0009555;GO:0006094;GO:0048658;GO:0006096;GO:0051287;GO:0055114;GO:0080022;GO:0050661;GO:0005507;GO:0008270;GO:0009507;GO:0004365
comp8777_c0_seq1	GO:0097159;GO:1901363;GO:0044267;GO:0016853;GO:0009536
comp25212_c0_seq1	GO:0005739;GO:0016023
comp2416_c0_seq1	GO:0005783;GO:0009506;GO:0022625;GO:0042254;GO:0005730;GO:0001510;GO:0006412;GO:0003735;GO:0005886;GO:0009507
comp2597_c0_seq1	GO:0048193;GO:0005515;GO:0005507;GO:0009941;GO:0010498;GO:0010114;GO:0005856;GO:0009506;GO:0006094;GO:0006816;GO:0046686;GO:0007033;GO:0030244;GO:0007010;GO:0006833;GO:0005524;GO:0010193;GO:0010218;GO:0005829;GO:0009651;GO:0009735;GO:0071555;GO:0005886;GO:0009644;GO:0005634;GO:0007030;GO:0005200;GO:0009750;GO:0005773;GO:0048768;GO:0009825;GO:0010817;GO:0043481;GO:0009570
comp5728_c0_seq8	GO:0050829;GO:0005524;GO:0017111
comp17122_c0_seq4	GO:0016310;GO:0004672
comp7383_c0_seq5	GO:1901363;GO:0097159;GO:0016787;GO:0035279;GO:0000932
comp58799_c0_seq1	GO:0005634
comp64952_c0_seq1	GO:0055085;GO:0016021;GO:0005743;GO:0005215;GO:0006839
comp10296_c0_seq4	GO:0003333;GO:0016021;GO:0015171
comp12030_c0_seq2	GO:0004180;GO:0016020;GO:0008241;GO:0006508;GO:0008237
comp47070_c0_seq1	GO:0043531;GO:0005634;GO:0007165;GO:0006952;GO:0017111
comp71634_c0_seq1	GO:0005634;GO:0048573
comp45778_c0_seq1	GO:0005634
comp19185_c0_seq1	GO:0005794;GO:0030244;GO:0006888
comp6776_c0_seq2	GO:0046872
comp13015_c0_seq1	GO:0009055;GO:0020037;GO:0005506;GO:0006118;GO:0019825;GO:0055114;GO:0016705;GO:0005576;GO:0004497
comp23837_c0_seq4	GO:0016310;GO:0009116;GO:0005524;GO:0009616;GO:0016773;GO:0044206;GO:1901141;GO:0005829;GO:2001006;GO:0010498;GO:0009086;GO:0009507;GO:0010050;GO:0000041;GO:0000394;GO:0004849;GO:0006094;GO:2000904;GO:0004845;GO:0007010;GO:0006207
comp14137_c0_seq3	GO:0005452;GO:0010036;GO:0015706;GO:0080139;GO:0006821;GO:0006826;GO:0016021;GO:0016328;GO:0052541;GO:0010106;GO:0046713;GO:0010167;GO:0005773;GO:0015701;GO:0005768;GO:0043674;GO:0052546
comp48358_c0_seq3	GO:0005768;GO:0016020;GO:0016757;GO:0045489;GO:0005794;GO:0005802
comp21602_c0_seq1	GO:0005634;GO:0010048;GO:0005737
comp22161_c0_seq1	GO:0006914
comp5186_c0_seq1	GO:0006833;GO:0003861;GO:0019761;GO:0006096;GO:0009097;GO:0007030;GO:0009266;GO:0009316;GO:0009099;GO:0009098;GO:0006972;GO:0046686;GO:0009651;GO:0005739;GO:0009570
comp63889_c0_seq1	GO:0006810;GO:0005643;GO:0005515
comp17581_c0_seq2	GO:0009733;GO:0003677;GO:0006355;GO:0009739;GO:0009723;GO:0005667;GO:0003682;GO:0009651;GO:0032922;GO:0003700;GO:0000785;GO:0009753;GO:0009737;GO:0009751;GO:0046686;GO:0043966;GO:0048574;GO:0045449
comp3412_c0_seq6	GO:0046872
comp21369_c0_seq1	GO:0008270;GO:0005737
comp3731_c0_seq2	GO:0005634;GO:0003676;GO:0009793
comp60009_c0_seq1	GO:0010150;GO:0009909;GO:0070417;GO:0010271;GO:0009736;GO:0004721;GO:0043424;GO:0009365;GO:0071215;GO:0080117;GO:0042802;GO:0005622;GO:0010029;GO:0000155;GO:0005034;GO:0045449;GO:0023014;GO:0009414;GO:0005524;GO:0006355;GO:0009884;GO:0035556;GO:0009636;GO:0034757;GO:0000160;GO:0009651;GO:0006470;GO:0000156;GO:0005886;GO:0010087;GO:0048831;GO:0018106;GO:0031537;GO:0048509
comp19476_c0_seq2	GO:0005774
comp4859_c0_seq1	GO:0007165;GO:0005543
comp20821_c0_seq1	GO:0004252;GO:0006406;GO:0032440;GO:0003677;GO:0055114;GO:0005730;GO:0006508;GO:0006606;GO:0005739;GO:0009507
comp55543_c0_seq1	GO:0000041;GO:0016787;GO:0008152;GO:0005737
comp3860_c0_seq1	GO:0048046;GO:0016310;GO:0006096;GO:0034976;GO:0005829;GO:0046685;GO:0005886;GO:0005634;GO:0009506;GO:0006094;GO:0004618;GO:0005774;GO:0046686;GO:0015976;GO:0005794;GO:0009570
comp65927_c0_seq1	GO:0030246;GO:0004674;GO:0005524;GO:0009069;GO:0006468;GO:0048544
comp66958_c0_seq1	GO:0005634;GO:0008152;GO:0003824
comp16117_c0_seq1	GO:0045892;GO:0003677;GO:0009873;GO:0010167;GO:0030003;GO:0048573;GO:0015706;GO:0010200;GO:0005667;GO:0045449;GO:0003700;GO:0070838
comp8909_c0_seq3	GO:0005524;GO:0006829;GO:0006754;GO:0005515;GO:0016021;GO:0005886;GO:0055069;GO:0009506;GO:0010043;GO:0005385;GO:0015434;GO:0046872;GO:0032025;GO:0046686;GO:0043682;GO:0015691
comp56134_c0_seq1	GO:0008270;GO:0016567;GO:0004842
comp42211_c0_seq1	GO:0005634
comp2132_c0_seq1	GO:0016020;GO:0006810
comp6418_c0_seq3	GO:0006769;GO:0003951;GO:0016310;GO:0006741;GO:0019674;GO:0046497
comp640_c0_seq1	GO:0009644;GO:0010287;GO:0009535;GO:0009637;GO:0006364;GO:0035304;GO:0009744;GO:0009765;GO:0010218;GO:0030076;GO:0019344;GO:0009941;GO:0016168;GO:0010114;GO:0010155
comp19143_c0_seq5	GO:0005634;GO:0008270
comp53784_c0_seq1	GO:0005667;GO:0006355;GO:0008270;GO:0043565;GO:0045449;GO:0003700
comp63641_c0_seq1	GO:0046855;GO:0004445;GO:0032957;GO:0009507;GO:0046854
comp49816_c0_seq1	GO:0010413;GO:0005634;GO:0006355;GO:0005694;GO:0034968;GO:0003676;GO:0006554;GO:0008270;GO:0045492;GO:0018024
comp29389_c0_seq1	GO:0008565;GO:0006606;GO:0005622
comp56948_c0_seq1	GO:0005634;GO:0005524;GO:0006281;GO:0006355;GO:0005737;GO:0003676;GO:0016788;GO:0016818;GO:0006310
comp16562_c0_seq1	GO:0046486;GO:0046982;GO:0042967;GO:0047179;GO:0042803;GO:0007283;GO:0007420;GO:0006928;GO:0016239;GO:0016787;GO:0005730;GO:0005829;GO:0005886
comp13633_c0_seq1	GO:0005524;GO:0016740;GO:0004386;GO:0003676
comp19447_c0_seq1	GO:0046872;GO:0001510;GO:0015450;GO:0005743;GO:0009853;GO:0009941;GO:0045039;GO:0042719
comp2507_c0_seq5	GO:0005199;GO:0009505;GO:0005515;GO:0009506;GO:0042546;GO:0005576
comp10108_c0_seq1	GO:0043169;GO:0006032;GO:0008061;GO:0016998;GO:0004568;GO:0005576;GO:0005975
comp40125_c0_seq1	GO:0005634;GO:0004709;GO:0004712;GO:0005524;GO:0009069;GO:0006468;GO:0007178;GO:0048573;GO:0009651
comp10853_c0_seq1	GO:0006355;GO:0046872;GO:0006198;GO:0000160;GO:0005829;GO:0004115;GO:0000156;GO:0045449
comp66059_c0_seq1	GO:0009535;GO:0005634;GO:0005524;GO:0008568;GO:0005516
comp71755_c0_seq1	GO:0005739;GO:0016556
comp43173_c0_seq1	GO:0005643;GO:0005834;GO:0006900;GO:0006886;GO:0006098;GO:0005730;GO:0005829;GO:0000166;GO:0009651
comp17960_c0_seq1	GO:0005634;GO:0008270
comp14270_c0_seq1	GO:0006612;GO:0019761;GO:0009963;GO:0005886;GO:0009507;GO:0010363
comp4170_c0_seq1	GO:0016310;GO:0004672;GO:0005488
comp70940_c0_seq1	GO:0005524;GO:0009506;GO:0004674;GO:0006869;GO:0009069;GO:0006468;GO:0009691
comp3617_c0_seq1	GO:0000166;GO:0003676
comp11822_c0_seq7	GO:0005759;GO:0005634;GO:0006508;GO:0004222;GO:0008270
comp73139_c0_seq1	GO:0016020;GO:0006508;GO:0008236
comp462_c0_seq1	GO:0005488
comp35325_c0_seq1	GO:0045892;GO:0010583;GO:0016036;GO:0080169;GO:0035556;GO:0044212;GO:0002679;GO:0043090;GO:0009407;GO:0010200;GO:0005515;GO:0005667;GO:0043565;GO:0045449;GO:0003700
comp5712_c0_seq1	GO:0046872;GO:0005743;GO:0042719;GO:0045039
comp17464_c0_seq6	GO:0005634;GO:0005515
comp7078_c0_seq7	GO:0005730;GO:0043666;GO:0019903;GO:0005737
comp24078_c0_seq1	GO:0005634;GO:0004674;GO:0005524;GO:0009069;GO:0006468;GO:0005886;GO:0009507
comp24271_c0_seq1	GO:0008270
comp67222_c0_seq1	GO:0009555;GO:0004402;GO:0006355;GO:0042967;GO:0016573;GO:0005667;GO:0003712;GO:0008270;GO:0000123;GO:0009553;GO:0045449
comp4380_c0_seq4	GO:0008270
comp66864_c0_seq1	GO:0010382;GO:0006355;GO:0003676;GO:0010089;GO:0010026;GO:0048510;GO:0005667;GO:0008270;GO:0045449;GO:0003700;GO:0009740
comp14847_c0_seq1	GO:0016740
comp343_c0_seq1	GO:0006886;GO:0006913;GO:0006184;GO:0007264;GO:0005622;GO:0005525;GO:0003924
comp2823_c0_seq1	GO:0016020
comp20105_c0_seq2	GO:0005634;GO:0005524;GO:0005388;GO:0006816;GO:0016529;GO:0005774;GO:0006754;GO:0010042;GO:0046872;GO:0046686;GO:0030176;GO:0030026;GO:0006828;GO:0005886
comp10947_c0_seq3	GO:0005783;GO:0009793
comp74835_c0_seq1	GO:0016787;GO:0005737
comp5837_c0_seq4	GO:0016310;GO:0004674;GO:0000166;GO:0009069
comp22569_c0_seq1	GO:0005634
comp41127_c0_seq3	GO:0070370;GO:0005667;GO:0006355;GO:0043565;GO:0045449;GO:0003700
comp54666_c0_seq1	GO:0090404;GO:0007264;GO:0005622;GO:0015824;GO:0005525;GO:0016192
comp5706_c0_seq8	GO:0055085;GO:0006821;GO:0016021;GO:0005247
comp42410_c0_seq1	GO:0016020;GO:0015696
comp14951_c0_seq1	GO:0030048;GO:0051645;GO:0010286;GO:0005509;GO:0051646;GO:0060151
comp41657_c0_seq1	GO:0005886;GO:0009507
comp347_c0_seq127	GO:0008270
comp68557_c0_seq1	GO:0016020;GO:0003830;GO:0005794;GO:0006487
comp17334_c0_seq1	GO:0045111;GO:0050660;GO:0006118;GO:0055114;GO:0050661;GO:0006555;GO:0005730;GO:0005829;GO:0010181;GO:0030586
comp16547_c0_seq1	GO:0030603;GO:0046872;GO:0008152;GO:0047776;GO:0016740;GO:0009570
comp69897_c0_seq1	GO:0009969;GO:0006950;GO:0042546;GO:0046983;GO:0005795;GO:0009225;GO:0005829;GO:0000166;GO:0006012;GO:0005886;GO:0003978;GO:0010053;GO:0050662
comp51833_c0_seq1	GO:0003677;GO:0005667;GO:0006355;GO:0045449;GO:0003700;GO:0046983
comp45995_c0_seq1	GO:0016787
comp6594_c0_seq1	GO:0005634
comp890_c0_seq8	GO:0005488
comp18974_c0_seq1	GO:0080008;GO:0005634;GO:0005515;GO:0000166;GO:0009862;GO:0005737
comp53046_c0_seq1	GO:0009505;GO:0009506;GO:0080167;GO:0005576;GO:0010015
comp8253_c0_seq2	GO:0045298;GO:0048046;GO:0005874;GO:0009416;GO:0005829;GO:0005886;GO:0010498;GO:0007018;GO:0009826;GO:0009506;GO:0006094;GO:0006184;GO:0005200;GO:0003924;GO:0005774;GO:0051258;GO:0046686;GO:0005618;GO:0005794;GO:0007010;GO:0005525;GO:0009570
comp7828_c0_seq1	GO:0000103;GO:0019761;GO:0009534;GO:0045454;GO:0009684;GO:0016671;GO:0019344;GO:0009973;GO:0019419;GO:0009570
comp19621_c0_seq1	GO:0080043;GO:0042178;GO:0009611;GO:0005634;GO:0006612;GO:0009636;GO:0010363;GO:0009651;GO:0009963;GO:0009507;GO:0009805
comp36228_c0_seq1	GO:0030382;GO:0048477;GO:1900407;GO:0007283;GO:0004842;GO:0031624;GO:0005829;GO:0046329;GO:0051865;GO:0008270;GO:0010821;GO:0005739;GO:0000266
comp46537_c0_seq1	GO:0016973;GO:0006997;GO:0005643;GO:0034399;GO:0005515
comp6536_c0_seq1	GO:0008152
comp12373_c0_seq1	GO:0008340;GO:0005509;GO:0004571;GO:0006487;GO:0072347;GO:0000139
comp52619_c0_seq1	GO:0005634;GO:0008270
comp68918_c0_seq1	GO:0006886;GO:0005774;GO:0005739;GO:0031227;GO:0016788;GO:0006505
comp1753_c0_seq1	GO:0070389;GO:0042802;GO:0051260;GO:0051087;GO:0061084;GO:0019904;GO:0051082;GO:0005829;GO:0043234;GO:0030544;GO:0032403;GO:0032564
comp31321_c0_seq1	GO:0045454
comp44339_c0_seq1	GO:0070652;GO:0051225
comp10808_c0_seq4	GO:0006098;GO:0009534
comp9166_c0_seq1	GO:0010287;GO:0016853;GO:0009579;GO:0006979;GO:0000166;GO:0044237;GO:0005739;GO:0042631;GO:0050662
comp19900_c0_seq1	GO:0006396;GO:0005634;GO:0003723;GO:0004525;GO:0051252
comp1090_c0_seq1	GO:0003779;GO:0008091;GO:0005200;GO:0005543
comp62020_c0_seq1	GO:0034755;GO:0006824;GO:0016021;GO:0005381;GO:0005886
comp20249_c0_seq1	GO:0006508;GO:0008234;GO:0005576
comp21035_c0_seq1	GO:0046854;GO:0004430
comp5031_c0_seq1	GO:0046686;GO:0005524;GO:0005618;GO:0009506;GO:0005730;GO:0005829;GO:0003676;GO:0008026
comp11436_c0_seq1	GO:0009506;GO:0005730;GO:0009407;GO:0005829;GO:0008565;GO:0006606
comp1374_c0_seq1	GO:0016787
comp9905_c0_seq1	GO:0016020;GO:0016787;GO:0006629
comp14604_c0_seq1	GO:0005783;GO:0005634;GO:0005515;GO:0006499;GO:0006891
comp16871_c0_seq1	GO:0009507
comp16808_c0_seq1	GO:0009733;GO:0010200;GO:0009409;GO:0042742;GO:0005886;GO:0009507;GO:0015995
comp26338_c0_seq1	GO:0003824
comp51030_c0_seq1	GO:0048046;GO:0043622;GO:0005524;GO:0009069;GO:0006275;GO:0006270;GO:0051322;GO:0006306;GO:0051567;GO:0046777;GO:0000911;GO:0008283;GO:0004674;GO:0051726;GO:0016572
comp65137_c0_seq1	GO:0006342;GO:0010389;GO:0006275;GO:0051567;GO:0009507
comp30684_c0_seq1	GO:0005739
comp36745_c0_seq1	GO:0043069;GO:0010118;GO:0006744;GO:0034976;GO:0002831;GO:0042742;GO:0006944;GO:0043900;GO:0010363;GO:0009595;GO:0010200;GO:0019684;GO:0010310;GO:0009507;GO:0050832;GO:0000165;GO:0006612;GO:0009409;GO:0009862;GO:0008909;GO:0002679;GO:0009867;GO:0009697;GO:0042372;GO:0019290;GO:0031348
comp347_c0_seq77	GO:0008270
comp15891_c0_seq1	GO:0009611;GO:0005634;GO:0005783;GO:0000041;GO:0016567;GO:0019894;GO:0004842;GO:0016787;GO:0000151;GO:0009963;GO:0009805;GO:0005871
comp8097_c0_seq2	GO:0003677;GO:0005634;GO:0008168;GO:0008270;GO:0032259
comp41619_c0_seq1	GO:0008375;GO:0016020;GO:0005739
comp35861_c0_seq1	GO:0005982;GO:0009414;GO:0042127;GO:0009965;GO:0000911;GO:0009651;GO:0016021;GO:0009832;GO:0051329;GO:0010583;GO:0000226;GO:0006011;GO:0005985;GO:0007047;GO:0016760;GO:0005794;GO:0030244;GO:0000724
comp1233_c0_seq71	GO:0006810;GO:0044699;GO:0005515;GO:0050789
comp17723_c0_seq3	GO:0005634;GO:0004674;GO:0005524;GO:0009069;GO:0006468;GO:0005886
comp51521_c0_seq1	GO:0006228;GO:0005524;GO:0006241;GO:0006165;GO:0006144;GO:0006206;GO:0004550;GO:0009507;GO:0006183
comp3201_c0_seq3	GO:0016020;GO:0005216;GO:0006811
comp6649_c0_seq1	GO:0005634;GO:0003677;GO:0006355
comp23021_c0_seq1	GO:0006397;GO:0043928;GO:0003723;GO:0006364;GO:0008033;GO:0005515;GO:0030532;GO:0005829;GO:0008380
comp36035_c0_seq1	GO:0005524;GO:0009813;GO:0045431;GO:0042742;GO:0005737;GO:0055114;GO:0016045;GO:0004713;GO:0010359;GO:0007169;GO:0005515;GO:0016021;GO:0005886;GO:0052544;GO:0009069;GO:0006468;GO:0007178;GO:0019861;GO:0004675
comp764_c0_seq1	GO:0007399;GO:0043231;GO:0044265;GO:0065008;GO:0043066;GO:0045807;GO:0043005;GO:0006464;GO:0008474;GO:0006898;GO:0006907;GO:0044708;GO:0044444;GO:0050877;GO:0007040
comp41613_c0_seq1	GO:0005524;GO:0003952;GO:0016810;GO:0046497;GO:0009435
comp58820_c0_seq1	GO:0010370;GO:0051747;GO:0005731;GO:0043621;GO:0019899;GO:0008327;GO:0005720
comp31507_c0_seq1	GO:0006810
comp11750_c0_seq2	GO:0006886;GO:0016020;GO:0005801
comp4158_c0_seq1	GO:0009862;GO:0001666;GO:0004022;GO:0046686;GO:0005794;GO:0010310;GO:0005829;GO:0000166;GO:0008270;GO:0009651;GO:0045333;GO:0005886
comp62922_c0_seq1	GO:0000166
comp63155_c0_seq1	GO:0050832;GO:0003677;GO:0006508;GO:0010200;GO:0005576;GO:0004190
comp3772_c0_seq73	GO:0008407;GO:0005184;GO:0043025;GO:0008016;GO:0007218;GO:0043186;GO:0097159;GO:1901363;GO:0005925;GO:0046331;GO:0048190;GO:0008613;GO:0007286;GO:0006812;GO:0008360;GO:0004004;GO:0005811;GO:0042052;GO:0016028;GO:0005791;GO:0008154;GO:0000070;GO:0042045;GO:0005875;GO:0001737;GO:0005576;GO:0005739;GO:0008103;GO:0008278;GO:0030424;GO:0005634;GO:0016246;GO:0016084;GO:0051208;GO:0008179;GO:0017166;GO:…
comp60198_c0_seq1	GO:0003677;GO:0005524;GO:0008270;GO:0004386
comp14256_c0_seq1	GO:0000398;GO:0009409;GO:0003676;GO:0005730;GO:0001510;GO:0005829;GO:0030529;GO:0015030;GO:0009507
comp67154_c0_seq1	GO:0005634
comp9392_c0_seq1	GO:0016020;GO:0009913;GO:0005783;GO:0005634;GO:0000038;GO:0042335;GO:0009409;GO:0009416;GO:0080167;GO:0016747;GO:0006633
comp11886_c0_seq2	GO:0050794
comp56039_c0_seq1	GO:0009611;GO:0005524;GO:0009069;GO:0006468;GO:0007169;GO:0004713;GO:0004674;GO:0001653;GO:0004888;GO:0016021;GO:0005886
comp347_c0_seq320	GO:0008270;GO:0016740
comp29877_c0_seq1	GO:0008287;GO:0046872;GO:0007264;GO:0004767;GO:0006470;GO:0005525;GO:0015031;GO:0004722;GO:0006687
comp27868_c0_seq1	GO:0009644;GO:0006457;GO:0005524;GO:0009506;GO:0009069;GO:0034976;GO:0042542;GO:0009408;GO:0010193;GO:0046777;GO:0004674;GO:0006857;GO:0005576;GO:0005886
comp2091_c0_seq1	GO:0000287;GO:0006486;GO:0005524;GO:0009414;GO:0043090;GO:0015706;GO:0006119;GO:0006754;GO:0005515;GO:0005829;GO:0016021;GO:0005886;GO:0052541;GO:0005634;GO:0009506;GO:0010167;GO:0009737;GO:0005774;GO:0015991;GO:0006857;GO:0005794;GO:0052546;GO:0006200;GO:0008553;GO:0010119;GO:0006888
comp57499_c0_seq1	GO:0031048;GO:0008233;GO:0010150;GO:0009909;GO:0006275;GO:0042023;GO:0050826;GO:0005737;GO:0007067;GO:0010228;GO:0010332;GO:0006302;GO:0007131;GO:0042138;GO:0005515;GO:0032204;GO:0016572;GO:0007129;GO:0051225;GO:0010072;GO:0010389;GO:0006508;GO:0045595;GO:0006396;GO:0016567;GO:0051322;GO:0042742;GO:0051567;GO:0009640;GO:0045893;GO:0010182;GO:0000911;GO:0009880;GO:0019762;GO:0009960;GO:0007623;GO:…
comp48796_c0_seq1	GO:0005634;GO:0006612;GO:0009738;GO:0035556;GO:0052542;GO:0005737;GO:0009723;GO:0010363;GO:0009863;GO:0009867;GO:0010200;GO:0005886;GO:0030968
comp1084_c0_seq1	GO:0005840;GO:0042254;GO:0003723;GO:0005730;GO:0008270
comp1109_c0_seq12	GO:0009395;GO:0004143;GO:0007205;GO:0016310;GO:0046486;GO:0005622;GO:0035556
comp50190_c0_seq1	GO:0005982;GO:0005576;GO:0005985;GO:0004650;GO:0007047
comp50476_c0_seq1	GO:0005783;GO:0005576;GO:0019825;GO:0009507
comp56890_c0_seq1	GO:0005634
comp347_c0_seq331	GO:0001952;GO:0015629;GO:0051371
comp2971_c0_seq2	GO:0043069;GO:0002831;GO:0042742;GO:0043900;GO:0030003;GO:0010363;GO:0009595;GO:0010200;GO:0010310;GO:0009507;GO:0050832;GO:0000165;GO:0006612;GO:0009862;GO:0006569;GO:0009684;GO:0009867;GO:0006995;GO:0009697;GO:0070838;GO:0031348
comp7195_c0_seq1	GO:0016020;GO:0055085;GO:0006812;GO:0008324
comp35217_c0_seq1	GO:0016627;GO:0008152
comp66418_c0_seq1	GO:0009094;GO:0006571;GO:0005950;GO:0046656;GO:0000162;GO:0008153;GO:0006541;GO:0046417;GO:0046820;GO:0004049;GO:0009507;GO:0009793
comp7996_c0_seq1	GO:0048046;GO:0009817;GO:0006096;GO:0051788;GO:0006635;GO:0005829;GO:0009651;GO:0005886;GO:0009507;GO:0005634;GO:0004298;GO:0006094;GO:0005839;GO:0080129;GO:0046686;GO:0043161;GO:0009407
comp35239_c0_seq1	GO:0003677;GO:0005634;GO:0008409;GO:0008152;GO:0005739
comp15420_c0_seq1	GO:0010357;GO:0005635;GO:0005487;GO:0009965;GO:0009910;GO:0010236;GO:0005515;GO:0016021;GO:0004161;GO:0005739;GO:0009941;GO:0016117;GO:0009944;GO:0006694;GO:0010356;GO:0035281;GO:0048364;GO:0010355
comp21232_c0_seq1	GO:0008287;GO:0006470;GO:0004722
comp33416_c0_seq1	GO:0009395;GO:0052642;GO:0016036;GO:0009506;GO:0009628;GO:0004629;GO:0005773;GO:0007242;GO:0006796;GO:0005886
comp39613_c0_seq1	GO:0016787;GO:0005576;GO:0005773;GO:0009117
comp8491_c0_seq2	GO:0005634;GO:0006355;GO:0008270;GO:0006352
comp3501_c0_seq3	GO:0007165;GO:0005622
comp2321_c0_seq1	GO:0003677;GO:0009414;GO:0006094;GO:0046982;GO:0006334;GO:0006096;GO:0009579;GO:0045653;GO:0005730;GO:0004619;GO:0005794;GO:0005829;GO:0005886;GO:0009507;GO:0000786
comp32991_c0_seq1	GO:0050362;GO:0004021;GO:0000162;GO:0009965;GO:0009117;GO:0006522;GO:0009821;GO:0030170;GO:0016847;GO:0006519;GO:0009611;GO:0009094;GO:0030154;GO:0004121;GO:0006766;GO:0006546;GO:0019288;GO:0006560;GO:0009737;GO:0006536;GO:0006555;GO:0006534;GO:0010188;GO:0009108;GO:0006103;GO:0004838;GO:0009695;GO:0042218;GO:0048046;GO:0009106;GO:0006571;GO:0006733;GO:0045893;GO:0006525;GO:0006107;GO:0006636;GO:…
comp24307_c0_seq1	GO:0048046;GO:0000165;GO:0006508;GO:0034976;GO:0009627;GO:0004190
comp4709_c0_seq1	GO:0009555;GO:0009506;GO:0008168;GO:0006730;GO:0006563;GO:0004372;GO:0046686;GO:0005829;GO:0006544;GO:0010197;GO:0005886;GO:0032259;GO:0030170
comp57801_c0_seq1	GO:0006457;GO:0031072;GO:0051082;GO:0006950
comp74305_c0_seq1	GO:0016779
comp2337_c0_seq2	GO:0042381
comp34851_c0_seq1	GO:0003723;GO:0009414;GO:0005730;GO:0000166;GO:0009409;GO:0009651;GO:0008270
comp42652_c0_seq1	GO:0005634
comp2011_c0_seq1	GO:0046872;GO:0008233
comp65730_c0_seq1	GO:0005634;GO:0009793
comp15010_c0_seq2	GO:0005488;GO:0016491
comp44406_c0_seq1	GO:0030246;GO:0005739
comp25622_c0_seq1	GO:0009103;GO:0042819;GO:0010306;GO:0005829;GO:0008676
comp10583_c0_seq2	GO:0006807;GO:0005634;GO:0005829;GO:0008759;GO:0009245
comp17368_c0_seq1	GO:0005634;GO:0005524;GO:0006511;GO:0016567;GO:0009739;GO:0004842;GO:0006301
comp3835_c0_seq2	GO:0006222;GO:0016310;GO:0005524;GO:0004849;GO:0016773;GO:0006206
comp49789_c0_seq1	GO:0007155;GO:0048765;GO:0071555;GO:0010090;GO:0005886;GO:0005737;GO:0045010
comp16265_c0_seq1	GO:0005615;GO:0010951;GO:0004866
comp62202_c0_seq1	GO:0045892;GO:0005634;GO:0006486;GO:0070734;GO:0003723;GO:0010022;GO:0003690;GO:0009910;GO:0003697;GO:0005515;GO:0048367
comp40455_c0_seq1	GO:0004364;GO:0006749;GO:0009407;GO:0006803;GO:0005739
comp73575_c0_seq1	GO:0080008;GO:0005737
comp62215_c0_seq1	GO:0006810;GO:0005643;GO:0050896;GO:0009987
comp74477_c0_seq1	GO:0000911;GO:0000226;GO:0005643;GO:0005515;GO:0009627;GO:0006611
comp11612_c0_seq1	GO:0009055;GO:0048046;GO:0016126;GO:0016132;GO:0042546;GO:0006118;GO:0007030;GO:0006816;GO:0005773;GO:0005507;GO:0006084;GO:0052546;GO:0009651;GO:0046658;GO:0052541
comp16324_c0_seq1	GO:0006810;GO:0005524;GO:0006007;GO:0009813;GO:0010224;GO:0009744;GO:0080167;GO:0006200;GO:0005886;GO:0016887;GO:0005215
comp61304_c0_seq1	GO:0009860;GO:0015706;GO:0010363;GO:0009693;GO:0009863;GO:0090417;GO:0016021;GO:0009827;GO:0030968;GO:0005886;GO:0006612;GO:0055085;GO:0090416;GO:0005351;GO:2001143;GO:2001142;GO:0008643;GO:0006865;GO:0009867
comp54712_c0_seq1	GO:0005199;GO:0005524;GO:0042546;GO:0009069;GO:0006468;GO:0004674;GO:0005618;GO:0051510;GO:0005886
comp16288_c0_seq1	GO:0010089;GO:0010223;GO:0048046;GO:0010067;GO:0006995;GO:0007165;GO:0033612;GO:0005739
comp37306_c0_seq1	GO:0005634
comp658_c0_seq7	GO:0006508;GO:0008270;GO:0004181
comp69967_c0_seq1	GO:0005773
comp1988_c0_seq1	GO:0005840;GO:0043022;GO:0006446;GO:0003743;GO:0005730;GO:0007229;GO:0043023;GO:0042256;GO:0042273
comp69273_c0_seq1	GO:0005634
comp61637_c0_seq1	GO:0005634;GO:0003677;GO:0006284;GO:0051539;GO:0019104;GO:0005739;GO:0004519;GO:0042644
comp2034_c0_seq1	GO:0044424
comp41564_c0_seq1	GO:0006691;GO:0050221;GO:0006693;GO:0000166;GO:0055114;GO:0005737
comp34966_c0_seq1	GO:0005783;GO:0005634;GO:0009567;GO:0008202;GO:0005515;GO:0005829;GO:0008142;GO:0006888
comp54150_c0_seq1	GO:0005524;GO:0009813;GO:0045431;GO:0042742;GO:0005737;GO:0055114;GO:0016045;GO:0010359;GO:0007169;GO:0004713;GO:0005515;GO:0005886;GO:0052544;GO:0009069;GO:0006468;GO:0007178;GO:0004675
comp13296_c0_seq1	GO:0016020;GO:0080008;GO:0016310;GO:0009069;GO:1900088;GO:0005768;GO:0016459;GO:0000166;GO:0048571;GO:0016905;GO:1900091
comp34038_c0_seq1	GO:0006096;GO:0018455;GO:0042574;GO:0006118;GO:0005102;GO:0006066;GO:0055114;GO:0006691;GO:0008202;GO:0000166;GO:0001758;GO:0005739;GO:0016655;GO:0005778;GO:0005634;GO:0007165;GO:0042572;GO:0006094;GO:0051262;GO:0004090;GO:0000253;GO:0006693
comp14494_c0_seq3	GO:0016799;GO:0006491;GO:0004559;GO:0007005;GO:0000139;GO:0006013;GO:0030246;GO:0007033;GO:0008270
comp1558_c1_seq17	GO:0005622;GO:0005488
comp53446_c0_seq1	GO:0016020;GO:0046034;GO:0019637;GO:0005524;GO:0015662;GO:0006812
comp29377_c0_seq1	GO:0005634;GO:0006511;GO:0007275;GO:0008270;GO:0016567;GO:0005739;GO:0004842
comp31124_c0_seq1	GO:0008060;GO:0010051;GO:0031048;GO:0009616;GO:0051567;GO:0009965;GO:0010267;GO:0010014;GO:0009693;GO:0048439;GO:0005829;GO:0005507;GO:0008270;GO:0010073;GO:0030170;GO:0010050;GO:0032312;GO:0009855;GO:0035196;GO:0009862;GO:0007267;GO:0005543;GO:0009089;GO:0006346;GO:0005794;GO:0010285;GO:0009570
comp22896_c0_seq1	GO:0006833;GO:0006612;GO:0015175;GO:0015399;GO:0009750;GO:0030003;GO:0010363;GO:0005887;GO:0015172;GO:0015804;GO:0009651;GO:0009963;GO:0015800;GO:0070838
comp9855_c1_seq2	GO:0007018;GO:0005874;GO:0005524;GO:0003777
comp2124_c0_seq34	GO:0044710
comp28294_c0_seq1	GO:0005524;GO:0007059;GO:0003918;GO:0005694;GO:0009330;GO:0006200;GO:0006261;GO:0005739;GO:0006265
comp39437_c0_seq4	GO:0043687;GO:0016571;GO:0006406;GO:0031125;GO:0005524;GO:0000741;GO:0009909;GO:0016567;GO:0009640;GO:0045893;GO:0008026;GO:0000085;GO:0016579;GO:0005634;GO:0000398;GO:0035196;GO:0048825;GO:0010212;GO:0010074;GO:0010388;GO:0030422;GO:0003676;GO:0051301;GO:0006606;GO:0000724;GO:0009560
comp7429_c0_seq5	GO:0043087;GO:0032012;GO:0005622;GO:0005086;GO:0005543
comp19204_c0_seq2	GO:0005783;GO:0005634;GO:0006869;GO:0016558;GO:0006888;GO:0010351;GO:0006891
comp347_c0_seq146	GO:0008270
comp19315_c0_seq1	GO:0005978;GO:0005982;GO:0004373;GO:0005985
comp58407_c0_seq1	GO:0005634
comp25637_c0_seq1	GO:0005634;GO:0006508;GO:0004672;GO:0008270;GO:0004176;GO:0019288;GO:0006510
comp41452_c0_seq1	GO:0005634;GO:0003723;GO:0000166;GO:0008270
comp5915_c0_seq2	GO:0003707;GO:0005634;GO:0004887;GO:0006355;GO:0043565;GO:0008270;GO:0043401
comp41499_c0_seq1	GO:0004843;GO:0009909;GO:0016567;GO:0050826;GO:0009640;GO:0010228;GO:0010182;GO:0009880;GO:0005730;GO:0006511;GO:0016579;GO:0010564;GO:0048825;GO:0009845;GO:0004221;GO:0010072;GO:0019915;GO:0007062;GO:0051301;GO:0010162;GO:0045595;GO:0048366
comp11304_c0_seq1	GO:0007492;GO:0071711;GO:0033334;GO:0048703
comp32099_c0_seq1	GO:0005768;GO:0047262;GO:0005982;GO:0016051;GO:0005794;GO:0005985;GO:0005802;GO:0009117
comp19965_c0_seq3	GO:0005840;GO:0005085;GO:0003743;GO:0006446;GO:0043087;GO:0005851;GO:0005525;GO:0009507
comp15083_c0_seq1	GO:0042167;GO:0042602;GO:0005730;GO:0005829;GO:0015994;GO:0005886;GO:0004074;GO:0044281
comp52231_c0_seq1	GO:0016020;GO:0008654;GO:0008808;GO:0019722;GO:0005739
comp67880_c0_seq1	GO:0005634
comp36680_c0_seq1	GO:0005739;GO:0009507
comp57875_c0_seq1	GO:0004402;GO:0006355;GO:0042967;GO:0016573;GO:0048573;GO:0009908;GO:0005667;GO:0003712;GO:0008270;GO:0000123;GO:0009294;GO:0045449
comp44441_c0_seq1	GO:0005634;GO:0043232;GO:0044238;GO:0003824;GO:0044237;GO:0005488
comp48785_c0_seq1	GO:0005524;GO:0004674;GO:0009069;GO:0000910;GO:0006468
comp42505_c0_seq1	GO:0043531;GO:0007165;GO:0005524;GO:0006952;GO:0017111;GO:0005622
comp20993_c0_seq1	GO:0008289;GO:0006612;GO:0006869;GO:0005576;GO:0009963;GO:0010363
comp35564_c0_seq1	GO:0005524;GO:0006260;GO:0005739;GO:0003678;GO:0032508;GO:0005657
comp890_c0_seq32	GO:0005488
comp1494_c0_seq1	GO:0006508;GO:0000502;GO:0005524;GO:0008233;GO:0017111;GO:0030163;GO:0005737
comp553_c7_seq3	GO:0006259;GO:0003676
comp688_c3_seq5	GO:0016874
comp56885_c0_seq1	GO:0006541;GO:0005634;GO:0016787;GO:2000032
comp2041_c0_seq1	GO:0016020;GO:0006810
comp73326_c0_seq1	GO:0005856;GO:0006909
comp74956_c0_seq1	GO:0009506;GO:0005737
comp23797_c0_seq1	GO:0042254;GO:0000394;GO:0015934;GO:0006354;GO:0006412;GO:0003735;GO:0009507;GO:0009086
comp59108_c0_seq1	GO:0009611;GO:0005634;GO:0006486;GO:0005524;GO:0006468;GO:0045727;GO:0005737;GO:0006972;GO:0004713;GO:0009630;GO:0005819;GO:0009651
comp22851_c0_seq1	GO:0009055;GO:0008762;GO:0051537;GO:0009414;GO:0005506;GO:0004855;GO:0050660;GO:0006118;GO:0055114;GO:0000302;GO:0006040;GO:0042554;GO:0046110
comp21697_c0_seq2	GO:0055114;GO:0016491
comp31412_c0_seq2	GO:0055085;GO:0016021
comp7049_c0_seq7	GO:0016043;GO:0008233;GO:0009273
comp3087_c0_seq1	GO:0003677;GO:0000398;GO:0005686;GO:0016607;GO:0016363;GO:0045893;GO:0005667;GO:0005689;GO:0045449;GO:0003700
comp15449_c0_seq3	GO:0005774;GO:0009505;GO:0005576;GO:0019243
comp21758_c0_seq1	GO:0005524;GO:0009813;GO:0006468;GO:0010224;GO:0009744;GO:0004672;GO:0005886;GO:0009507
comp15793_c0_seq1	GO:0005634
comp54592_c0_seq1	GO:0010468;GO:0043622;GO:0009414;GO:0035335;GO:0016773;GO:0008703;GO:0042742;GO:0009231;GO:0055114;GO:0009658;GO:0000188;GO:0033549;GO:0005515;GO:0005829;GO:0008270;GO:0030170;GO:0046443;GO:0007129;GO:0009644;GO:0008835;GO:0005634;GO:0009409;GO:0004725;GO:0004645;GO:0009737;GO:0019252;GO:0050661;GO:0008138;GO:0010119;GO:0006570;GO:0009570
comp66842_c0_seq1	GO:0016020;GO:0044424;GO:0005524;GO:0004672;GO:0006468
comp18221_c0_seq1	GO:0006397;GO:0005634;GO:0048510;GO:0005829
comp39896_c0_seq1	GO:0048316;GO:0034755;GO:0051980;GO:0009624;GO:0005886
comp10548_c0_seq1	GO:0005774;GO:0046786;GO:0006914;GO:0005886
comp16622_c0_seq1	GO:0016021;GO:0005886;GO:0008236
comp44101_c0_seq1	GO:0005524;GO:0006468;GO:0048438;GO:0007389;GO:0048439;GO:0030246;GO:0004672;GO:0048544;GO:0005886
comp1689_c1_seq6	GO:0005856;GO:0005523
comp64318_c0_seq1	GO:0005982;GO:0010150;GO:0043069;GO:0015696;GO:0042742;GO:0009965;GO:0006944;GO:0043090;GO:0010363;GO:0043269;GO:0006862;GO:0009863;GO:0006075;GO:0000148;GO:0052544;GO:0007623;GO:0015802;GO:0050832;GO:0006820;GO:0006612;GO:0009506;GO:0005985;GO:0009870;GO:0009556;GO:0003843;GO:0005794;GO:0006888
comp25451_c0_seq3	GO:0015238;GO:0009723;GO:0005886;GO:0015297;GO:0009636;GO:0006855
comp72166_c0_seq1	GO:0008270
comp45542_c0_seq1	GO:0006397;GO:0005634;GO:0003723
comp10361_c0_seq1	GO:0000165;GO:0005634;GO:0005524;GO:0009069;GO:0006468;GO:0007178;GO:0010075;GO:0009664;GO:0005515;GO:0004707;GO:0009832
comp13725_c0_seq2	GO:0005524;GO:0033275;GO:0055008;GO:0006915;GO:0042643;GO:0016459;GO:0060048;GO:0006200;GO:0017022;GO:0031674;GO:0016887;GO:0055003;GO:0030240
comp56216_c0_seq1	GO:0005783;GO:0009813;GO:0016132;GO:0010224;GO:0005773;GO:0009744;GO:0016844;GO:0042432;GO:0009821;GO:0016114;GO:0009507
comp17856_c0_seq1	GO:0005524;GO:0031071;GO:0006534;GO:0016226;GO:0005515;GO:0008270;GO:0008483;GO:0005739;GO:0030170;GO:0009507
comp2931_c0_seq4	GO:0003993;GO:0000271;GO:0048767;GO:0030003;GO:0030243;GO:0019497;GO:0005576;GO:0071555;GO:0009832;GO:0009507;GO:0009506;GO:0019761;GO:0005774;GO:0009932;GO:0009825;GO:0009505;GO:0006771;GO:0043481;GO:0009684;GO:0019344;GO:0070838
comp67634_c0_seq1	GO:0000287;GO:0005634;GO:0006281;GO:0006260;GO:0010090;GO:0010224;GO:0042575;GO:0010228;GO:0045010;GO:0003887;GO:0007155;GO:0003684;GO:0016926;GO:0050665
comp34746_c0_seq1	GO:0008131;GO:0005507;GO:0005576;GO:0048038;GO:0009308;GO:0055114
comp10766_c0_seq1	GO:0006810
comp2458_c0_seq1	GO:0000287;GO:0019761;GO:0009097;GO:0051287;GO:0009579;GO:0055114;GO:0009099;GO:0009098;GO:0003862;GO:0005829;GO:0009651;GO:0005739;GO:0009570
comp914_c0_seq3	GO:0009968;GO:0005737
comp41182_c0_seq1	GO:0006541;GO:0046686;GO:0006221;GO:0006206;GO:0016740;GO:0005737;GO:0003883
comp3919_c0_seq1	GO:0009535;GO:0051537;GO:0009941;GO:0055114;GO:0016491
comp13860_c0_seq1	GO:0003824;GO:0019288;GO:0006098;GO:0000166;GO:0009941;GO:0016117;GO:0010027;GO:0010020;GO:0050662
comp68843_c0_seq1	GO:0005634;GO:0010199
comp9484_c0_seq6	GO:0071482;GO:2000678;GO:0007617;GO:0046982;GO:0005737;GO:0045187;GO:0007620;GO:0046957;GO:0000122;GO:0009648;GO:0005667;GO:0006606;GO:0045475;GO:0008134
comp4626_c0_seq1	GO:0005634;GO:0005515;GO:0006623;GO:0006007;GO:0005829;GO:0016567;GO:0031372;GO:0004842;GO:0006301;GO:0016192
comp24962_c0_seq1	GO:0005634;GO:0009536
comp7021_c0_seq1	GO:0008168;GO:0032259
comp55407_c0_seq1	GO:0005634;GO:0005515;GO:0005829;GO:0001510;GO:0009220;GO:0005773;GO:0009507
comp39339_c0_seq1	GO:0005097;GO:0032851;GO:0005737
comp19953_c0_seq8	GO:0008152;GO:0016787;GO:0005737
comp5934_c0_seq4	GO:0015940;GO:0051289;GO:0016597;GO:0046135;GO:0006212;GO:0004157;GO:0019482;GO:0002058;GO:0005829;GO:0002059;GO:0008270;GO:0006210;GO:0051219
comp19600_c0_seq1	GO:0003824
comp32980_c0_seq1	GO:0016779;GO:0006139;GO:0003676
comp64615_c0_seq1	GO:0004553;GO:0016757;GO:0005975;GO:0005737
comp53175_c0_seq1	GO:0016757
comp5489_c0_seq1	GO:0005840;GO:0006446;GO:0003743
comp50832_c0_seq1	GO:0017150;GO:0050660;GO:0055114;GO:0008033
comp2987_c0_seq7	GO:0005874;GO:0003777;GO:0007017;GO:0005871
comp33140_c0_seq1	GO:0004619;GO:0006094;GO:0006096;GO:0009507
comp12071_c0_seq1	GO:0005737;GO:0045454
comp1308_c0_seq6	GO:0019388;GO:0009225;GO:0000166;GO:0005829;GO:0042803;GO:0003978;GO:0050662
comp43818_c0_seq1	GO:0005667;GO:2000280;GO:0006355;GO:0045449;GO:0003700;GO:0046983
comp65972_c0_seq1	GO:0009506;GO:0005730;GO:0006554;GO:0008270;GO:0005694;GO:0034968;GO:0018024
comp35046_c0_seq1	GO:0005634;GO:0000166
comp17110_c0_seq6	GO:0005634;GO:0005794
comp5787_c0_seq1	GO:0051537;GO:0030154;GO:0005506;GO:0010277;GO:0055114;GO:0009965;GO:0045893;GO:0009706;GO:0042651;GO:0016705;GO:0009073;GO:0019344;GO:0015995
comp1109_c0_seq8	GO:0007165
comp20799_c0_seq1	GO:0005840;GO:0006446;GO:0005634;GO:0003743;GO:0046982;GO:0051090;GO:0006352
comp5201_c0_seq2	GO:0005739
comp3083_c0_seq4	GO:0007165;GO:0005622
comp52842_c0_seq1	GO:0005840
comp51554_c0_seq1	GO:0071711;GO:0033334
comp2309_c0_seq2	GO:0005488
comp12456_c0_seq1	GO:0005634;GO:0030154;GO:0009965;GO:0009570;GO:0010155;GO:0046777
comp62431_c0_seq1	GO:0003677;GO:0005634;GO:0046983
comp62765_c0_seq1	GO:0005634;GO:0003723
comp60006_c0_seq2	GO:0080008;GO:0009908;GO:0005634;GO:0048366;GO:0009793
comp10501_c0_seq3	GO:0005634;GO:0006355
comp26104_c0_seq1	GO:0030048;GO:0032440;GO:0005815;GO:0006281;GO:0051646;GO:0060151;GO:0055114;GO:0007067;GO:0009932;GO:0051645;GO:0005509;GO:0051301;GO:0005886;GO:0010053
comp64783_c0_seq1	GO:0016772
comp48044_c0_seq1	GO:0004713;GO:0004674;GO:0005524;GO:0009069;GO:0006468;GO:0005886
comp68710_c0_seq1	GO:0016021;GO:0005576;GO:0005739;GO:0007568
comp66953_c0_seq1	GO:0009733;GO:0045893;GO:0005515;GO:0005667;GO:0008270;GO:0043565;GO:0003700;GO:0045449
comp9005_c0_seq4	GO:0004386;GO:0003676
comp44182_c0_seq1	GO:0022839;GO:0001101;GO:0019229;GO:0035725;GO:0035418;GO:0051965;GO:0005737;GO:0043025;GO:0007602;GO:0006357;GO:0005515;GO:0003026;GO:0043197;GO:0045202;GO:0042391;GO:0005634;GO:0051276;GO:0042060;GO:0034765;GO:0015280;GO:0043066;GO:0006356;GO:0007605;GO:0001518;GO:0005248;GO:0050974;GO:0050679
comp55209_c0_seq1	GO:0010051;GO:0005783;GO:0005982;GO:0009117;GO:0010363;GO:0047262;GO:0009863;GO:0032504;GO:0006612;GO:0006569;GO:0005985;GO:0010417;GO:0009867;GO:0009684;GO:0019344;GO:0052386;GO:0048366
comp35505_c0_seq1	GO:0016310;GO:0000166;GO:0004672
comp58480_c0_seq1	GO:0005840;GO:0006184;GO:0006448;GO:0008270;GO:0003746;GO:0005525;GO:0003924
comp3232_c0_seq1	GO:0005982;GO:0005777;GO:0015947;GO:0045454;GO:0048573;GO:0006804;GO:0009705;GO:0009970;GO:0006635;GO:0004096;GO:0005515;GO:0003333;GO:0016558;GO:0005739;GO:0009507;GO:0005634;GO:0016036;GO:0020037;GO:0009409;GO:0008219;GO:0050897;GO:0006995;GO:0006568;GO:0042744;GO:0010319;GO:0015171;GO:0022626
comp27838_c0_seq1	GO:0003899;GO:0009304;GO:0032549;GO:0003677;GO:0005730;GO:0006144;GO:0006206;GO:0048565;GO:0031017
comp57322_c0_seq1	GO:0007623;GO:0005982;GO:0052543;GO:0005985;GO:0006944;GO:0009556;GO:0006075;GO:0003843;GO:0000148
comp6978_c0_seq1	GO:2001070;GO:0005982;GO:0004134;GO:0005985;GO:0043169;GO:0010297;GO:0005829;GO:0000025
comp70650_c0_seq1	GO:0042732
comp57366_c0_seq1	GO:0005774;GO:0005982;GO:0005576;GO:0005985;GO:0005886;GO:0004650;GO:0007047
comp28631_c0_seq1	GO:0005634;GO:0005515;GO:0005737
comp30830_c0_seq1	GO:0005774;GO:0005634;GO:0005783
comp31080_c0_seq1	GO:0005634;GO:0006351
comp19869_c0_seq2	GO:0006886;GO:0044424
comp62929_c0_seq1	GO:0019467;GO:0008073;GO:0043086
comp21483_c0_seq1	GO:0008270
comp22193_c0_seq2	GO:0009733;GO:0003677;GO:0009813;GO:0009739;GO:0009723;GO:0048510;GO:0016602;GO:0009651;GO:0003700;GO:0010264;GO:0045892;GO:0016036;GO:0019375;GO:0009411;GO:0009753;GO:0009737;GO:0009751;GO:0046686;GO:0045449
comp21460_c0_seq2	GO:0016021;GO:0005737
comp24226_c0_seq1	GO:0009620;GO:0005515;GO:0008081;GO:0005667;GO:0006355;GO:0045449;GO:0003700
comp14019_c0_seq1	GO:0097159;GO:1901363
comp65378_c0_seq1	GO:0009505;GO:0009506;GO:0005739;GO:0005886
comp18018_c0_seq1	GO:0006457;GO:0005524;GO:0006094;GO:0006096;GO:0046686;GO:0051082;GO:0005829;GO:0009651;GO:0007010;GO:0010498
comp39354_c0_seq1	GO:0005634;GO:0009855;GO:0008236;GO:0010075;GO:0010014;GO:0006508;GO:0005576;GO:0005886;GO:0009944
comp42213_c0_seq1	GO:0007165;GO:0010150;GO:0006950;GO:0009725;GO:0009628
comp16951_c0_seq1	GO:0050832;GO:0009611;GO:0004867;GO:0005576;GO:0002213
comp32154_c0_seq1	GO:0009987
comp1568_c0_seq1	GO:0044260;GO:0044238
comp71738_c0_seq1	GO:0008289;GO:0008233;GO:0006508;GO:0006869;GO:0005886;GO:0031225
comp41810_c0_seq2	GO:0009395;GO:0004143;GO:0007205;GO:0046486
comp4833_c0_seq1	GO:0042742;GO:0043295;GO:0009651;GO:0009941;GO:0005886;GO:0004364;GO:0005634;GO:0009409;GO:0009579;GO:0005774;GO:0006749;GO:0009407;GO:0080167;GO:0006803;GO:0010319;GO:0009570
comp9074_c0_seq2	GO:0005840;GO:0006446;GO:0003743;GO:0005618;GO:0009507
comp20395_c0_seq1	GO:0005634;GO:0006486;GO:0005524;GO:0005737;GO:0003676;GO:0008026
comp20270_c0_seq1	GO:0016787;GO:0008152
comp12068_c0_seq3	GO:0005634;GO:0019344;GO:0008284
comp14644_c0_seq2	GO:0005634;GO:0000166;GO:0009941
comp300_c0_seq4	GO:0000785;GO:0003682;GO:0005576;GO:0005737;GO:0016491
comp61997_c0_seq1	GO:0003677;GO:0006355;GO:0009753;GO:0046983;GO:0005667;GO:0045449;GO:0003700;GO:0009694;GO:0016491
comp48737_c0_seq1	GO:0007623;GO:0010264;GO:0006355;GO:0009813;GO:0009411;GO:0005667;GO:0008270;GO:0045449;GO:0003700
comp14585_c0_seq3	GO:0016020;GO:0008233;GO:0006508;GO:0009507
comp61859_c0_seq1	GO:0006355;GO:0048573;GO:0005667;GO:0008270;GO:0003712;GO:0000123;GO:0071555;GO:0009294;GO:0004402;GO:0010090;GO:0016573;GO:0042967;GO:0045010;GO:0009908;GO:0007155;GO:0048765;GO:0045449;GO:0009793
comp4721_c0_seq1	GO:0004535;GO:0000902;GO:0005634;GO:0007030;GO:0005737;GO:0016049;GO:0010228;GO:0003676;GO:0048193;GO:0007033;GO:0051252;GO:0009451
comp2211_c0_seq1	GO:0003824
comp62049_c0_seq1	GO:0003677;GO:0010321;GO:0005667;GO:0006355;GO:0045449;GO:0003700
comp19460_c0_seq1	GO:0003723;GO:0000373;GO:0009658;GO:0009507
comp53179_c0_seq1	GO:0005773;GO:0010075
comp12085_c0_seq2	GO:0043087;GO:0005057;GO:0005622;GO:0035023;GO:0005543;GO:0005089
comp13044_c0_seq3	GO:0043531;GO:0007165;GO:0017111;GO:0031347;GO:0009627;GO:0005737
comp69662_c0_seq1	GO:0005524;GO:0008026;GO:0003676
comp75127_c0_seq1	GO:0005524;GO:0006200;GO:0042626;GO:0005886;GO:0080168;GO:0009737
comp23971_c0_seq2	GO:0008152
comp12869_c0_seq1	GO:0006833;GO:0005982;GO:0006096;GO:0048767;GO:0048193;GO:0009664;GO:0016021;GO:0008270;GO:0005886;GO:0000902;GO:0006011;GO:0005985;GO:0006816;GO:0007030;GO:0042538;GO:0009750;GO:0005802;GO:0009266;GO:0005768;GO:0016760;GO:0046686;GO:0005794;GO:0009833;GO:0030244
comp59867_c0_seq1	GO:0004616;GO:0019521;GO:0008442;GO:0051287;GO:0006574;GO:0006098;GO:0006552;GO:0005739;GO:0006550
comp32907_c0_seq1	GO:0009506;GO:0043424;GO:0016021;GO:0005739;GO:0005886
comp20365_c0_seq1	GO:0016787
comp66043_c0_seq1	GO:0005524;GO:0006468;GO:0048438;GO:0007389;GO:0048439;GO:0030246;GO:0004672;GO:0048544;GO:0005886
comp66107_c0_seq1	GO:0005524;GO:0005874;GO:0009909;GO:0051322;GO:0005737;GO:0051567;GO:0000911;GO:0048453;GO:0016572;GO:0000226;GO:0006342;GO:0007018;GO:0048451;GO:0031047;GO:0006306;GO:0003777
comp9213_c0_seq1	GO:0006886;GO:0005739;GO:0009941;GO:0031227;GO:0016788;GO:0006505
comp21030_c0_seq1	GO:0042765;GO:0003923;GO:0042732;GO:0009507
comp5406_c0_seq14	GO:0044260;GO:0090304;GO:0005488
comp5122_c0_seq1	GO:0005524;GO:0009414;GO:0010118;GO:0009069;GO:0019722;GO:0006468;GO:0042538;GO:0010540;GO:0005515;GO:0004683;GO:0007275;GO:0005886
comp65953_c0_seq1	GO:0004713;GO:0004674;GO:0005524;GO:0009069;GO:0006468
comp347_c0_seq288	GO:0001952;GO:0015629;GO:0008270;GO:0051371
comp38690_c0_seq1	GO:0005783;GO:0005635;GO:0048527;GO:0010388;GO:0009640;GO:0005098;GO:0005774;GO:0000085;GO:0006913;GO:0009407;GO:0009651;GO:0005886;GO:0009507
comp15590_c0_seq1	GO:0042302
comp62563_c0_seq1	GO:0050832;GO:0016036;GO:0019375;GO:0019779;GO:0010150;GO:0006497;GO:0005829;GO:0000166;GO:0006914;GO:0042631
comp63596_c0_seq1	GO:0003899;GO:0032549;GO:0003677;GO:0005730;GO:0006144;GO:0006206;GO:0006351
comp2436_c0_seq2	GO:0005524;GO:0005635;GO:0006355;GO:0009845;GO:0009742;GO:0009965;GO:0009737;GO:0005774;GO:0045309;GO:0019904;GO:0005794;GO:0005829;GO:0016818;GO:0010162;GO:0005886;GO:0009793
comp69111_c0_seq1	GO:0005524;GO:0017111;GO:0044464
comp66933_c0_seq1	GO:0080043;GO:0042178;GO:0009611;GO:0005634;GO:0006612;GO:0009636;GO:0010363;GO:0009651;GO:0009963;GO:0009507;GO:0009805
comp47209_c0_seq1	GO:0045892;GO:0005634;GO:0016036;GO:0019375;GO:0004427;GO:0051262;GO:0035556;GO:0016791;GO:0004190;GO:0006119;GO:0005887
comp24002_c0_seq1	GO:0005667;GO:0006355;GO:0046982;GO:0043565;GO:0045449;GO:0003700
comp31789_c0_seq1	GO:0016740
comp37571_c0_seq1	GO:0015940;GO:0003864;GO:0008168;GO:0008270;GO:0005739;GO:0032259;GO:0009507;GO:0050897
comp34372_c0_seq3	GO:0008233
comp74490_c0_seq1	GO:0016901;GO:0005975;GO:0048038
comp27084_c0_seq1	GO:0005524;GO:0004672;GO:0006468
comp66287_c0_seq1	GO:0009507
comp3772_c0_seq59	GO:0008407;GO:0005184;GO:0043025;GO:0008016;GO:0007218;GO:0043186;GO:0097159;GO:1901363;GO:0005925;GO:0046331;GO:0048190;GO:0008613;GO:0007286;GO:0006812;GO:0008360;GO:0004004;GO:0005811;GO:0042052;GO:0016028;GO:0005791;GO:0008154;GO:0000070;GO:0042045;GO:0005875;GO:0001737;GO:0005576;GO:0005739;GO:0008103;GO:0008278;GO:0030424;GO:0005634;GO:0016246;GO:0016084;GO:0051208;GO:0008179;GO:0017166;GO:…
comp14912_c0_seq1	GO:0005774;GO:0005634;GO:0005515
comp8973_c0_seq1	GO:0003779;GO:0071844
comp1961_c0_seq1	GO:0019643;GO:0045239;GO:0005739;GO:0048873;GO:0004333;GO:0006106;GO:0006108
comp73039_c0_seq1	GO:0009062;GO:0005737
comp7672_c0_seq1	GO:0005667;GO:0006355;GO:0043565;GO:0045449;GO:0003700
comp5164_c0_seq1	GO:0008233
comp6250_c0_seq1	GO:0044707;GO:0048856
comp7192_c0_seq1	GO:0006886;GO:0030125;GO:0005886
comp47137_c0_seq1	GO:0003677;GO:0005667;GO:0006355;GO:0045449;GO:0003700;GO:0046983
comp67250_c0_seq1	GO:0019530;GO:0005634;GO:0004351;GO:0006531;GO:0006536;GO:0006522;GO:0019482;GO:0005829;GO:0005516;GO:0030170
comp16271_c0_seq2	GO:0005739;GO:0009507
comp11777_c0_seq5	GO:0005737
comp61729_c0_seq1	GO:0005667;GO:0006355;GO:0043565;GO:0045449;GO:0006473;GO:0003700
comp65920_c0_seq1	GO:0043231;GO:0042546;GO:0005886
comp8372_c0_seq2	GO:0016020;GO:0006885;GO:0006812;GO:0015299
comp17877_c0_seq4	GO:0015976;GO:0006098;GO:0046872;GO:0005829;GO:0005886;GO:0004750
comp72006_c0_seq1	GO:0043531;GO:0006952
comp18617_c0_seq1	GO:0048046;GO:0004867;GO:0010951;GO:0030162;GO:0016740;GO:0004869
comp40725_c0_seq1	GO:0016740
comp10374_c0_seq3	GO:0009055;GO:0008762;GO:0009506;GO:0050660;GO:0006118;GO:0010167;GO:0055114;GO:0005737;GO:0015706;GO:0006979;GO:0006865;GO:0006040;GO:0005618
comp1798_c0_seq3	GO:0003824
comp4994_c0_seq2	GO:0019358;GO:0004516;GO:0004514;GO:0005737;GO:0009435
comp48181_c0_seq1	GO:0060388;GO:0006351;GO:0005737;GO:0003676
comp36962_c0_seq1	GO:0005634
comp11268_c0_seq1	GO:0016310;GO:0000166;GO:0004672
comp7217_c0_seq1	GO:0016132;GO:0055114;GO:0000166;GO:0005507;GO:0006084;GO:0009651;GO:0004318;GO:0006633;GO:0009941;GO:0016126;GO:0006816;GO:0007030;GO:0042967;GO:0009579;GO:0005835;GO:0016631;GO:0009570
comp47565_c0_seq1	GO:0010413;GO:0020037;GO:0055114;GO:0006804;GO:0006979;GO:0046872;GO:0009505;GO:0004601;GO:0045492;GO:0005576
comp71349_c0_seq1	GO:0048453;GO:0048451;GO:0005737
comp27042_c0_seq1	GO:0042578
comp70242_c0_seq1	GO:0006857;GO:0016021;GO:0005886;GO:0005215
comp2124_c0_seq38	GO:0044710
comp36789_c0_seq1	GO:0005488
comp58840_c0_seq1	GO:0015768;GO:0005524;GO:0006200;GO:0015423;GO:0005886
comp12181_c0_seq4	GO:0055085;GO:0005216;GO:0030551;GO:0016021;GO:0005516;GO:0006811;GO:0005886
comp5578_c0_seq2	GO:0006511;GO:0031625;GO:0031461
comp30680_c0_seq6	GO:0043531;GO:0007165;GO:0009506;GO:0006952;GO:0017111;GO:0005622
comp72176_c0_seq1	GO:0002009;GO:0040010;GO:0006898;GO:0010171;GO:0040035
comp16540_c0_seq2	GO:0004989;GO:0016021;GO:0005886;GO:0007187
comp23605_c0_seq1	GO:0006744;GO:0006120;GO:0005747;GO:0009853;GO:0008137;GO:0006814;GO:0015992;GO:0009507
comp40074_c0_seq3	GO:0005774;GO:0048765;GO:0015238;GO:0009624;GO:0015297;GO:0005886;GO:0006855
comp29461_c0_seq1	GO:0008270
comp347_c0_seq86	GO:0008270;GO:0016740
comp67629_c0_seq1	GO:0003677;GO:0005524;GO:0006260;GO:0017111
comp42252_c0_seq1	GO:0016874
comp61388_c0_seq1	GO:0016042;GO:0005634;GO:0046486;GO:0004806
comp11727_c0_seq2	GO:0035217;GO:0008065;GO:0035151;GO:0001077;GO:0005737;GO:0048592;GO:0048100;GO:0000122;GO:0035224;GO:0005515;GO:0030858;GO:0007367;GO:0007224;GO:0005886;GO:0045750;GO:0005634;GO:0005918;GO:0035277;GO:0035301;GO:0016321;GO:0030707;GO:0048813;GO:0060914;GO:0019991;GO:0000977;GO:0045944;GO:0035017;GO:0035321
comp56565_c0_seq1	GO:0006397;GO:0005524;GO:0004525;GO:0016075;GO:0005737;GO:0003725;GO:0006364;GO:0008033;GO:0008026;GO:0046872;GO:0090305;GO:0051252;GO:0019843
comp27563_c0_seq1	GO:0003677;GO:0000785;GO:0006355;GO:0009751;GO:0003682;GO:0005667;GO:0003700;GO:0045449
comp26972_c0_seq2	GO:0042393;GO:0004843;GO:0005737;GO:0045893;GO:0007067;GO:0070537;GO:0006511;GO:0005667;GO:0008270;GO:0006974;GO:0051289;GO:0045941;GO:0004221;GO:0043130;GO:0003713;GO:0004197;GO:0045901
comp10523_c0_seq2	GO:0006182;GO:0007165;GO:0004872;GO:0006144;GO:0046039;GO:0004383
comp3532_c0_seq4	GO:0005543
comp20097_c0_seq1	GO:0016310;GO:0016597;GO:0000023;GO:0009085;GO:0019761;GO:0006566;GO:0004412;GO:0055114;GO:0006563;GO:0050661;GO:0019252;GO:0004072;GO:0006544;GO:0043085;GO:0009570
comp19574_c0_seq2	GO:0005774;GO:0009506;GO:0043424;GO:0005886;GO:0009507
comp5228_c0_seq6	GO:0007264;GO:0005622;GO:0005525
comp67977_c0_seq1	GO:0010440;GO:0005634;GO:0000074;GO:0004693;GO:0009069;GO:0000079;GO:0019901
comp3512_c0_seq1	GO:0005634;GO:0006511;GO:0008233;GO:0016579;GO:0004221;GO:0031935
comp11531_c0_seq1	GO:0008152;GO:0000166;GO:0009507;GO:0016491
comp16830_c0_seq1	GO:0005634;GO:0045036;GO:0045893
comp12354_c0_seq1	GO:0016798
comp4598_c0_seq4	GO:0046872;GO:0005622
comp60993_c0_seq1	GO:0009507
comp48883_c0_seq1	GO:0005634
comp19540_c0_seq2	GO:0005840;GO:0006446;GO:0003743;GO:0005634;GO:0009630
comp11343_c0_seq1	GO:0005634;GO:0009987
comp12417_c0_seq1	GO:0005488
comp28913_c0_seq1	GO:0009611;GO:0005783;GO:0005634;GO:0004467;GO:0001676;GO:0005794;GO:0005829;GO:0006633;GO:0002213;GO:0005886;GO:0009805
comp4916_c0_seq1	GO:0003677;GO:0005524;GO:0006118;GO:0055114;GO:0015706;GO:0006541;GO:0006525;GO:0010200;GO:0005667;GO:0009646;GO:0005507;GO:0008270;GO:0009651;GO:0005739;GO:0003700;GO:0045892;GO:0010167;GO:0006560;GO:0050897;GO:0046686;GO:0004353;GO:0045449
comp13689_c0_seq2	GO:0005840;GO:0018444;GO:0006444;GO:0030154;GO:0009902;GO:0006364;GO:0009965;GO:0045893;GO:0035304;GO:0006449;GO:0010207;GO:0042793;GO:0016149;GO:0010027;GO:0009570
comp37834_c0_seq1	GO:0043621;GO:0009507
comp72304_c0_seq1	GO:0003677;GO:0005634;GO:0046982
comp21095_c0_seq1	GO:0005634;GO:0006626;GO:0022627;GO:0019843
comp25338_c0_seq1	GO:0005515
comp61632_c0_seq1	GO:0008270
comp6582_c0_seq1	GO:0009535;GO:0030154;GO:0006661;GO:0009965;GO:0045893
comp40913_c0_seq1	GO:0000041;GO:0009506;GO:0005576;GO:0031225;GO:0009507
comp17252_c0_seq3	GO:0044237;GO:0016772
comp22482_c0_seq1	GO:0005634;GO:0000741;GO:0005829;GO:0001510;GO:0009220;GO:0009909;GO:0006364;GO:0009560
comp31130_c0_seq1	GO:0051046;GO:0046872;GO:0008092;GO:0050896;GO:0015031;GO:0060341;GO:0006887;GO:0030659
comp16235_c0_seq1	GO:0008270;GO:0005737;GO:0003676
comp53927_c0_seq1	GO:0016787;GO:0009507
comp48123_c0_seq1	GO:0043132;GO:0055085;GO:0051724;GO:0016021;GO:0005743;GO:0006839
comp36988_c0_seq1	GO:0016020;GO:0015031
comp11524_c0_seq3	GO:2000693;GO:0046982;GO:0009410;GO:0005737;GO:0045893;GO:0009626;GO:0005667;GO:0002240;GO:0043565;GO:0045449;GO:0030968;GO:0003700
comp37949_c0_seq1	GO:0005634;GO:0004713;GO:0004674;GO:0005524;GO:0009069;GO:0006468
comp8561_c0_seq1	GO:0005634;GO:0005525;GO:0005737
comp65797_c0_seq1	GO:0005634;GO:0016787;GO:0008152;GO:0005886;GO:0005737
comp11385_c0_seq3	GO:0006810
comp24440_c0_seq1	GO:0004674;GO:0005524;GO:0009069;GO:0006468
comp56240_c0_seq1	GO:0005634;GO:0003677;GO:0000785;GO:0045893;GO:0006352;GO:0003682;GO:0017025;GO:0008270
comp457_c0_seq4	GO:1901363;GO:0097159
comp5267_c0_seq2	GO:0008270
comp710_c0_seq1	GO:0006457;GO:0072686;GO:0005524;GO:0051298;GO:0005832;GO:0022008;GO:0005875;GO:0005811;GO:0051082;GO:0007052;GO:0031122
comp20935_c0_seq1	GO:0009611;GO:0009733;GO:0009738;GO:0009414;GO:0004445;GO:0009845;GO:0032957;GO:0042538;GO:0009753;GO:0052542;GO:0005737;GO:0009723;GO:0046854;GO:0046855
comp62425_c0_seq1	GO:0016021
comp4119_c0_seq1	GO:0000003
comp10511_c0_seq1	GO:0007623;GO:0010264;GO:0009507
comp24312_c0_seq1	GO:0016042;GO:0004091;GO:0016298;GO:0005576
comp14283_c0_seq5	GO:0005524;GO:0009069;GO:0046777;GO:0004713;GO:0004674;GO:0005576;GO:0005886;GO:0009793
comp24146_c0_seq1	GO:0005634;GO:0005732;GO:0010228
comp13652_c0_seq5	GO:0046425;GO:0004402;GO:0090304;GO:0042967;GO:0033563;GO:0044260;GO:0016319;GO:0007405;GO:0046872;GO:0000123
comp51335_c0_seq1	GO:0009690;GO:0005576;GO:0019344;GO:0005886
comp69450_c0_seq1	GO:0055114;GO:0016491
comp43323_c0_seq1	GO:0005524;GO:0016021;GO:0005886;GO:0010541;GO:0010315;GO:0055085;GO:0005634;GO:0009506;GO:0010329;GO:0042626;GO:0048440;GO:0010048;GO:0010540;GO:0043481;GO:0006487;GO:0006200
comp32091_c0_seq1	GO:0009225;GO:0003824;GO:0005488
comp50186_c0_seq1	GO:0005802;GO:0004572;GO:0005768;GO:0030246;GO:0006013;GO:0005794;GO:0008270;GO:0006487
comp38027_c0_seq1	GO:0005783;GO:0006612;GO:0005198;GO:0009963;GO:0005886;GO:0010363
comp11430_c0_seq4	GO:0016310;GO:0005977;GO:0004553;GO:0016301;GO:0005516
comp106_c0_seq1	GO:0007399;GO:0005634;GO:0030154;GO:0005524;GO:0006241;GO:0006165;GO:0005737;GO:0004550;GO:0006228;GO:0046872;GO:0006144;GO:0006897;GO:0006206;GO:0005886;GO:0006183
comp71820_c0_seq1	GO:0004252;GO:0006508;GO:0005618;GO:0042802;GO:0043086;GO:0005576;GO:0009507
comp45962_c0_seq1	GO:0043531;GO:0007165;GO:0005524;GO:0006952;GO:0017111;GO:0005622
comp1237_c0_seq1	GO:0015031
comp8717_c0_seq8	GO:0000042;GO:0030137;GO:0048471;GO:0032092
comp13670_c0_seq1	GO:0003958;GO:0005506;GO:0006118;GO:0055114;GO:0010181;GO:0005789;GO:0009698;GO:0009507
comp347_c0_seq255	GO:0008270
comp10422_c0_seq1	GO:0016702;GO:0010287;GO:0005515;GO:0009718
comp18627_c0_seq1	GO:0005634
comp803_c0_seq1	GO:0045277;GO:0006123;GO:0004129;GO:0005743;GO:0015992
comp22473_c0_seq1	GO:0003723;GO:0000373;GO:0006399;GO:0006364;GO:0009658;GO:0009507
comp5505_c0_seq1	GO:0000902;GO:0005783;GO:0007030;GO:0006816;GO:0016049;GO:0005774;GO:0048193;GO:0006623;GO:0005794;GO:0007033;GO:0009651
comp9613_c0_seq1	GO:0045298;GO:0016020;GO:0009267;GO:0006914;GO:0005776;GO:0008017
comp2977_c0_seq1	GO:0016021
comp32872_c0_seq1	GO:0055085;GO:0016021
comp899_c0_seq2	GO:0046872
comp72072_c0_seq1	GO:0043531;GO:0007165;GO:0005524;GO:0017111;GO:0009507
comp347_c0_seq191	GO:0008270;GO:0016740
comp15597_c0_seq6	GO:0005634;GO:0005524;GO:0052543;GO:0009069;GO:0006468;GO:0006944;GO:0009556;GO:0004674
comp11647_c0_seq1	GO:0016166;GO:0009534;GO:0055114;GO:0046777;GO:0016120;GO:0016705;GO:0009941;GO:0016117;GO:0010155
comp19788_c0_seq1	GO:0048046;GO:0005634;GO:0009817;GO:0009505;GO:0030246;GO:0010200;GO:0005886;GO:0009507
comp55343_c0_seq1	GO:0045892;GO:0005634;GO:0016036;GO:0019375;GO:0004427;GO:0051262;GO:0035556;GO:0016791;GO:0004190;GO:0006119;GO:0005887
comp29723_c0_seq1	GO:0003677;GO:0005667;GO:0006355;GO:0008270;GO:0045449;GO:0003700
comp49431_c0_seq1	GO:0005737
comp347_c0_seq298	GO:0008270;GO:0016740
comp3230_c0_seq1	GO:0006096;GO:0008121;GO:0006118;GO:0051788;GO:0006511;GO:0015992;GO:0005886;GO:0006122;GO:0005750;GO:0009060;GO:0005774;GO:0045285;GO:0080129;GO:0046686;GO:0009536;GO:0009853;GO:0045153
comp74344_c0_seq1	GO:0000160;GO:0006355;GO:0005622;GO:0035556;GO:0045449;GO:0000156
comp25855_c0_seq1	GO:0031532;GO:0007169;GO:0031932;GO:0005515;GO:0051896;GO:0032956;GO:0032008
comp12453_c0_seq3	GO:0000166;GO:0005516;GO:0015031;GO:0055114;GO:0005886;GO:0009706;GO:0016491
comp57503_c0_seq1	GO:0006397;GO:0003723;GO:0030529;GO:0005739;GO:0008380
comp10254_c0_seq1	GO:0009941
comp1655_c0_seq1	GO:0005840;GO:0016020;GO:0045036;GO:0006364;GO:0019288;GO:0006412;GO:0010207;GO:0003735;GO:0009941;GO:0019843;GO:0015995;GO:0009570
comp890_c0_seq42	GO:0005488
comp58472_c0_seq1	GO:0005634;GO:0020037;GO:0055114;GO:0005737;GO:0006804;GO:0046872;GO:0004601;GO:0005576;GO:0042744
comp49822_c0_seq1	GO:0004317;GO:0004320;GO:0004313;GO:0004319;GO:0016296;GO:0042967;GO:0055114;GO:0004314;GO:0016295;GO:0005835;GO:0004316;GO:0000166;GO:0004315;GO:0008270;GO:0006633
comp38093_c0_seq1	GO:0005634;GO:0005739
comp34003_c0_seq1	GO:0008283;GO:0042802;GO:0006275;GO:0006270;GO:0051726;GO:0006306;GO:0051567
comp3772_c0_seq35	GO:0008407;GO:0005184;GO:0043025;GO:0008016;GO:0007218;GO:0043186;GO:0097159;GO:1901363;GO:0005925;GO:0046331;GO:0048190;GO:0008613;GO:0007286;GO:0006812;GO:0008360;GO:0004004;GO:0005811;GO:0042052;GO:0016028;GO:0005791;GO:0008154;GO:0000070;GO:0042045;GO:0005875;GO:0001737;GO:0005576;GO:0005739;GO:0008103;GO:0008278;GO:0030424;GO:0005634;GO:0016246;GO:0016084;GO:0051208;GO:0008179;GO:0017166;GO:…
comp22528_c0_seq1	GO:0045892;GO:0005634
comp13562_c0_seq3	GO:0006361;GO:0006370;GO:0006283;GO:0006368;GO:0008353;GO:0006362;GO:0005515;GO:0003700;GO:0006363;GO:0009069;GO:0006468;GO:0050434;GO:0005675;GO:0008094;GO:0000718;GO:0006367;GO:0045449
comp53595_c0_seq1	GO:0022008;GO:0006821;GO:0016934;GO:0016935
comp1940_c0_seq3	GO:0016706;GO:0005488
comp39940_c0_seq1	GO:0005667;GO:0006355;GO:0043565;GO:0045449;GO:0003700;GO:0046983
comp40068_c0_seq2	GO:0080008;GO:0005515;GO:0000166;GO:0005737
comp29691_c0_seq1	GO:0016310;GO:0005515;GO:0004679;GO:0009069;GO:0005737
comp57639_c0_seq1	GO:0080008;GO:0006406;GO:0005732;GO:0009220;GO:0005737;GO:0060321;GO:0003676;GO:0005680;GO:0005730;GO:0001510;GO:0000166;GO:0006606;GO:0009553;GO:0000266;GO:0009793
comp14999_c0_seq1	GO:0005634
comp1159_c0_seq2	GO:0044267;GO:0006626;GO:0005742;GO:0051082;GO:0015450;GO:0009941
comp4684_c0_seq11	GO:0005488
comp497_c0_seq9	GO:0009882;GO:0005524;GO:0009785;GO:0071949;GO:0003676;GO:0008026
comp4808_c0_seq1	GO:0005768;GO:0016020;GO:0005829;GO:0015031
comp62756_c0_seq1	GO:0043687;GO:0010216;GO:0003677;GO:0005524;GO:0009616;GO:0009909;GO:0016567;GO:0050826;GO:0003725;GO:0009640;GO:0045893;GO:0010267;GO:0010228;GO:0010182;GO:0008026;GO:0005515;GO:0010050;GO:0006353;GO:0005634;GO:0006342;GO:0000398;GO:0035196;GO:0004525;GO:0009845;GO:0007267;GO:0009933;GO:0019915;GO:0022402;GO:0016569;GO:0010599;GO:0010162;GO:0009793
comp5592_c0_seq1	GO:0043531;GO:0006952
comp34570_c0_seq1	GO:0005634
comp43602_c0_seq1	GO:0000041;GO:0020037;GO:0055114;GO:0006979;GO:0006804;GO:0046872;GO:0004601;GO:0005576
comp33179_c0_seq1	GO:0005634;GO:0006164;GO:0005739
comp8513_c0_seq2	GO:0016020
comp64518_c0_seq1	GO:0016757;GO:0010200;GO:0005576
comp24282_c0_seq1	GO:0005634;GO:0016567;GO:0008270;GO:0009507;GO:0004842
comp45420_c0_seq1	GO:0016020;GO:0043231;GO:0006810
comp23233_c0_seq3	GO:0008652;GO:0009106;GO:0009072;GO:0006733;GO:0015994;GO:0009416;GO:0009915;GO:0009965;GO:0009117;GO:0045893;GO:0010176;GO:0006636;GO:0031347;GO:0019216;GO:0016021;GO:0031408;GO:0005886;GO:0000096;GO:0044272;GO:0009507;GO:0030154;GO:0010189;GO:0006546;GO:0019288;GO:0009266;GO:0007047;GO:0009108;GO:0009695;GO:0019748
comp26183_c0_seq1	GO:0006355;GO:0009410;GO:0046983;GO:0005667;GO:0043565;GO:0030968;GO:0003700;GO:0045449
comp6154_c0_seq1	GO:0005618;GO:0010162;GO:0005886;GO:0009507;GO:0009740;GO:0015995
comp20204_c0_seq1	GO:0016337;GO:0005802;GO:0001888;GO:0031227;GO:0035251;GO:0005768;GO:0005794;GO:0005739;GO:0045087;GO:0009617;GO:0010087
comp16848_c0_seq4	GO:0009941
comp35854_c0_seq1	GO:0009055;GO:0020037;GO:0006118;GO:0022900;GO:0046872;GO:0046686;GO:0016021;GO:0005789;GO:0005739;GO:0019899
comp11870_c0_seq1	GO:0008375;GO:0006688;GO:0006486;GO:0006044;GO:0030173;GO:0046716
comp36443_c0_seq1	GO:0016310;GO:0032555;GO:0004672;GO:0035639
comp5255_c1_seq2	GO:0016020;GO:0007165;GO:0007275;GO:0004872
comp347_c0_seq247	GO:0008270;GO:0016740
comp30979_c0_seq1	GO:0005634;GO:0006355
comp11291_c0_seq3	GO:0046872
comp11747_c0_seq1	GO:0000023;GO:0015994;GO:0045727;GO:0019760;GO:0006783;GO:0005515;GO:0016117;GO:0009507;GO:0043085;GO:0006397;GO:0005634;GO:0009069;GO:0019243;GO:0004325;GO:0019288;GO:0046777;GO:0019252;GO:0006098;GO:0004674
comp58880_c0_seq1	GO:0016021;GO:0005886
comp48757_c0_seq1	GO:0005634
comp806_c0_seq4	GO:0050794
comp859_c0_seq1	GO:0016787
comp61578_c0_seq1	GO:0016021;GO:0005886;GO:0009507
comp55283_c0_seq1	GO:0006810;GO:0050832;GO:0004867;GO:0008200;GO:0005576
comp7665_c0_seq1	GO:0009611;GO:0016629;GO:0010150;GO:0055114;GO:0031407;GO:0009751;GO:0046686;GO:0005829;GO:0010181;GO:0009695
comp637_c0_seq2	GO:0006820;GO:0016020;GO:0006835;GO:0017153;GO:0006812
comp52471_c0_seq1	GO:0005739
comp11021_c0_seq3	GO:0031145;GO:0030071;GO:0005680
comp16102_c0_seq1	GO:0008582;GO:0006144;GO:0005886;GO:0004385;GO:0071212
comp14486_c0_seq1	GO:0016020;GO:0030001
comp8855_c1_seq4	GO:0016933;GO:0016021;GO:0030054;GO:0006811;GO:0005886;GO:0045211
comp18645_c0_seq1	GO:0010051;GO:0005783;GO:0016126;GO:0030797;GO:0006007;GO:0016132;GO:0019288;GO:0009825;GO:0003838;GO:0005794;GO:0005829;GO:0006084;GO:0032876;GO:0032259
comp15299_c1_seq2	GO:0001745;GO:0097206;GO:0007523;GO:0030036;GO:0007520;GO:0007286;GO:0007157;GO:0061321;GO:0005917;GO:0005515;GO:0007156;GO:0005886;GO:0036059
comp29421_c0_seq1	GO:0005840;GO:0006446;GO:0003743;GO:0008237;GO:0008168;GO:0008270;GO:0032259
comp20145_c0_seq1	GO:0005634;GO:0051726;GO:0006364
comp67012_c0_seq1	GO:0080167
comp12372_c0_seq1	GO:0005634
comp55892_c0_seq1	GO:0005634;GO:0005773
comp65617_c0_seq1	GO:0003677;GO:0005524;GO:0004386
comp12431_c0_seq1	GO:0005524;GO:0009069;GO:0009742;GO:0042538;GO:0051049;GO:0046777;GO:0004674;GO:0005829;GO:0032880;GO:0005886;GO:0009507
comp28974_c0_seq1	GO:0000228
comp20990_c0_seq2	GO:0009055;GO:0020037;GO:0005506;GO:0006118;GO:0019825;GO:0055114;GO:0016705;GO:0004497
comp13675_c0_seq1	GO:0005524;GO:0009738;GO:0035556;GO:0045727;GO:0009723;GO:0005737;GO:0010363;GO:0009863;GO:0004713;GO:0005515;GO:0010200;GO:0009651;GO:0030968;GO:0006612;GO:0005634;GO:0009409;GO:0009069;GO:0006468;GO:0009408;GO:0009867;GO:0004674
comp14254_c0_seq1	GO:0005634;GO:0008168;GO:0000271;GO:0005802;GO:0048767;GO:0009932;GO:0005768;GO:0005774;GO:0010817;GO:0009825;GO:0043481;GO:0005794;GO:0071555;GO:0005886;GO:0032259
comp71646_c0_seq1	GO:0003779;GO:0030036;GO:0048453;GO:0048451;GO:0005576
comp38345_c0_seq4	GO:0048193;GO:0005794;GO:0030244;GO:0007030
comp7956_c0_seq5	GO:0016043
comp12034_c0_seq1	GO:0044699;GO:0060588;GO:0051179;GO:0044444;GO:0005488;GO:0000302
comp27148_c0_seq1	GO:0007018;GO:0005874;GO:0006184;GO:0009409;GO:0005737;GO:0003924;GO:0051258;GO:0009651;GO:0005198;GO:0005525;GO:0005886
comp8554_c0_seq1	GO:0003677;GO:0000060;GO:0009739;GO:0010048;GO:0005737;GO:0045893;GO:0046983;GO:0009911;GO:0048481;GO:0010077;GO:0043481;GO:0005667;GO:0045449;GO:0008134;GO:0003700
comp820_c0_seq1	GO:0005615;GO:0010951;GO:0004866
comp19494_c0_seq1	GO:0007018;GO:0005874;GO:0005524;GO:0003777;GO:0005543
comp66539_c0_seq1	GO:0005768;GO:0008168;GO:0005794;GO:0032259;GO:0005802
comp9941_c0_seq1	GO:0009684;GO:0006569;GO:0005777;GO:0051707;GO:0006954
comp7102_c0_seq1	GO:0009535;GO:0006571;GO:0034976;GO:0002831;GO:0005777;GO:0042742;GO:0000162;GO:0009640;GO:0043900;GO:0010363;GO:0016045;GO:0010200;GO:0005515;GO:0010310;GO:0052544;GO:0050832;GO:0009094;GO:0005634;GO:0000165;GO:0006612;GO:0009862;GO:0004834;GO:0006569;GO:0005773;GO:0009684;GO:0009867;GO:0005509;GO:0009697;GO:0009570;GO:0031348
comp13102_c0_seq1	GO:0005634;GO:0003677;GO:0005524;GO:0005657;GO:0006289;GO:0004003
comp20927_c0_seq1	GO:0003677;GO:0005667;GO:0006355;GO:0045449;GO:0003700;GO:0046983
comp28246_c0_seq1	GO:0006612;GO:0009963;GO:0005886;GO:0010363
comp3772_c0_seq55	GO:0008407;GO:0005184;GO:0043025;GO:0008016;GO:0007218;GO:0043186;GO:0097159;GO:1901363;GO:0005925;GO:0046331;GO:0048190;GO:0008613;GO:0007286;GO:0006812;GO:0008360;GO:0004004;GO:0005811;GO:0042052;GO:0016028;GO:0005791;GO:0008154;GO:0000070;GO:0042045;GO:0005875;GO:0001737;GO:0005576;GO:0005739;GO:0008103;GO:0008278;GO:0030424;GO:0005634;GO:0016246;GO:0016084;GO:0051208;GO:0008179;GO:0017166;GO:…
comp59333_c0_seq1	GO:0005634;GO:0009506
comp13669_c0_seq3	GO:0004672;GO:0017111;GO:0044237
comp61965_c0_seq1	GO:0016310;GO:0005524;GO:0004849;GO:0016773;GO:0009909;GO:0016570;GO:0006222;GO:0006206;GO:0048449;GO:0009507
comp34474_c0_seq1	GO:0016901;GO:0005975;GO:0048038;GO:0005739
comp8405_c0_seq1	GO:0000831;GO:0046488;GO:0006468;GO:0005737;GO:0032958
comp14022_c0_seq1	GO:0005634;GO:0009684;GO:0019761;GO:0006569;GO:0042742;GO:0048767;GO:0052544;GO:0047251
comp25366_c0_seq1	GO:0003677;GO:0006333;GO:0005667;GO:0045449;GO:0003700;GO:0009507
comp763_c0_seq27	GO:0007165
comp38370_c0_seq1	GO:0003676
comp24280_c0_seq1	GO:0010413;GO:0007030;GO:0010228;GO:0009705;GO:0006623;GO:0007033;GO:0006487;GO:0045492;GO:0016926;GO:0050665
comp14942_c0_seq1	GO:0009506;GO:0008168;GO:0000271;GO:0005802;GO:0048767;GO:0009932;GO:0005768;GO:0005774;GO:0009664;GO:0010817;GO:0009825;GO:0043481;GO:0005794;GO:0032259;GO:0009832
comp347_c0_seq330	GO:0001952;GO:0015629;GO:0051371
comp19170_c0_seq5	GO:0006865;GO:0016021;GO:0005886;GO:0015171
comp15840_c0_seq1	GO:0009733;GO:0000303;GO:0009873;GO:0009414;GO:0043069;GO:0004722;GO:0010363;GO:0019901;GO:0008287;GO:0006470;GO:0006914;GO:0009788;GO:0030968;GO:0009611;GO:0050832;GO:0005634;GO:0000165;GO:0009605;GO:0006612;GO:0009409;GO:0009862;GO:0042538;GO:0009408;GO:0010029;GO:0009867;GO:0005509;GO:0010119;GO:0031348
comp38427_c0_seq1	GO:2000039;GO:0003677;GO:0010091;GO:0051322;GO:0031129;GO:0055114;GO:0009965;GO:0051567;GO:0003682;GO:0005829;GO:0000166;GO:0048037;GO:0016572;GO:0042814;GO:0048530;GO:0006342;GO:0016616;GO:0000785;GO:0051225;GO:0042803;GO:0008360;GO:0045010;GO:0007155;GO:0048444;GO:0010482
comp9912_c0_seq9	GO:0009630;GO:0005524;GO:0008568
comp31572_c0_seq1	GO:0009877;GO:0005667;GO:0006355;GO:0045449;GO:0003700
comp9872_c0_seq1	GO:0006612;GO:0016021;GO:0009963;GO:0009507;GO:0010363
comp35305_c0_seq1	GO:0055085;GO:0016021;GO:0005743;GO:0006839
comp267_c1_seq3	GO:1901363;GO:0097159;GO:0016787
comp12915_c0_seq1	GO:0009535;GO:0005802;GO:0000139;GO:0005768;GO:0005774;GO:0045488;GO:0010394;GO:0005886
comp61992_c0_seq1	GO:0032440;GO:0055085;GO:0005524;GO:0006200;GO:0042626;GO:0016021;GO:0055114
comp4860_c0_seq1	GO:0006886;GO:0008565;GO:0005622
comp19990_c0_seq1	GO:0043069;GO:0006355;GO:0002831;GO:0042742;GO:0046983;GO:0043900;GO:0010363;GO:0016045;GO:0010200;GO:0005667;GO:0010310;GO:0043565;GO:0005516;GO:0030968;GO:0003700;GO:0050832;GO:0000165;GO:0006612;GO:0009862;GO:0009410;GO:0035304;GO:0009867;GO:0009697;GO:0045449;GO:0031348
comp26507_c0_seq1	GO:0007186;GO:0016020;GO:0004930
comp7276_c0_seq1	GO:0006914;GO:0005737
comp49317_c0_seq1	GO:0009733;GO:0009958;GO:0009637;GO:0048443;GO:0009723;GO:0009640;GO:0009926;GO:0046685;GO:0009749;GO:0016021;GO:0055085;GO:0008361;GO:0009672;GO:0010329;GO:0006812;GO:0048364;GO:0009925;GO:0043481;GO:0000323
comp63011_c0_seq1	GO:0009507
comp32880_c0_seq1	GO:0005634;GO:0010072;GO:0009630;GO:0005515
comp13988_c0_seq1	GO:0046872;GO:0008168;GO:0032259
comp25727_c0_seq2	GO:0043248;GO:0005524;GO:0009738;GO:0000303;GO:0009873;GO:0009414;GO:0051788;GO:0048767;GO:0043090;GO:0009735;GO:0016021;GO:0005886;GO:0010315;GO:0010583;GO:0005634;GO:0009506;GO:0009753;GO:0042538;GO:0010540;GO:0005774;GO:0009407;GO:0043161;GO:0009630;GO:0009743;GO:0006200;GO:0006888;GO:0008559;GO:0006855
comp26692_c0_seq1	GO:0007155;GO:0005576
comp60979_c0_seq1	GO:0008152;GO:0008483;GO:0005739
comp54249_c0_seq1	GO:0016246;GO:0005634;GO:0009855;GO:0005524;GO:0009069;GO:0006468;GO:0010014;GO:0004674;GO:0005515;GO:0006346;GO:0005886;GO:0010073
comp16771_c0_seq4	GO:0043687;GO:0048831;GO:0009733;GO:0010431;GO:0010029;GO:0045893;GO:0005730;GO:0005667;GO:0043565;GO:0045449;GO:0003700;GO:0009793
comp16667_c0_seq2	GO:0031365;GO:0046872;GO:0006508;GO:0004177;GO:0019243;GO:0005739;GO:0009507;GO:0008235
comp20457_c0_seq1	GO:0005768;GO:0005794;GO:0005802
comp25604_c0_seq1	GO:0005634;GO:0005516;GO:0005886
comp31520_c0_seq1	GO:0007165;GO:0009555;GO:0005524;GO:0009506;GO:0009616;GO:0009069;GO:0006468;GO:0009505;GO:0004674;GO:0005576;GO:0016021;GO:0005886;GO:0010050
comp23290_c0_seq7	GO:0045892;GO:0010051;GO:0005634;GO:0009733;GO:0042803;GO:0010072;GO:0009867;GO:0005829
comp1687_c0_seq4	GO:0046872;GO:0008253
comp57298_c0_seq1	GO:0005634;GO:0000226;GO:0003677;GO:0005524;GO:0010048;GO:0004386;GO:0000911;GO:0009630
comp51859_c0_seq1	GO:0000287;GO:0005986;GO:0005982;GO:0090332;GO:0010228;GO:0005829;GO:0005576;GO:0016311;GO:0005886;GO:0050307;GO:0005634;GO:0009506;GO:0042392;GO:0009737;GO:0005774;GO:0046686;GO:0006665;GO:0005789;GO:0016926;GO:0050665
comp66721_c0_seq1	GO:0005524;GO:0006625;GO:0005778;GO:0042623
comp20467_c0_seq1	GO:0016021
comp33247_c0_seq1	GO:0045298;GO:0016020;GO:0005634;GO:0009267;GO:0008017;GO:0006914;GO:0009062;GO:0005776
comp37128_c0_seq1	GO:0016307;GO:0016310;GO:0046488;GO:0005488
comp53481_c0_seq1	GO:0003677;GO:0005634;GO:0000785;GO:0003682
comp19267_c0_seq2	GO:0016740
comp66698_c0_seq1	GO:0005634;GO:0003723;GO:0000398;GO:0000166
comp2564_c0_seq1	GO:0016021
comp42219_c0_seq2	GO:0031347;GO:0009860;GO:0005886
comp59847_c0_seq1	GO:0007165;GO:0005834;GO:0004871;GO:0005737
comp11606_c0_seq1	GO:0016616;GO:0008152;GO:0000166;GO:0048037
comp35432_c0_seq2	GO:0005524;GO:0004672;GO:0006468
comp13917_c0_seq1	GO:0000398;GO:0005737;GO:0071013
comp18036_c0_seq1	GO:0006810;GO:0005794;GO:0016021
comp52350_c0_seq1	GO:0005634;GO:0008270;GO:0003676
comp4154_c0_seq1	GO:0046872
comp55687_c0_seq1	GO:0005634;GO:0005829
comp43342_c0_seq1	GO:0000911;GO:0005634;GO:0005874;GO:0051322;GO:0009507
comp53981_c0_seq1	GO:0042300;GO:0016126;GO:0005634;GO:0042299;GO:0019745
comp37376_c0_seq1	GO:0005634;GO:0005524;GO:0009506;GO:0035196;GO:0007062;GO:0051607;GO:0010267;GO:0008278
comp3532_c0_seq22	GO:0005543
comp2987_c0_seq35	GO:0005874;GO:0003777;GO:0007017;GO:0005871;GO:0003676
comp34_c0_seq3	GO:0007399;GO:0005634;GO:0045214;GO:0048738;GO:0046716;GO:0003779;GO:0000280;GO:0005523;GO:0007519;GO:0005861
comp33935_c0_seq1	GO:0005634;GO:0005515;GO:0005737
comp38783_c0_seq2	GO:0016973;GO:0005643
comp62741_c0_seq1	GO:0003677;GO:0000394;GO:0046982;GO:0005669;GO:0009560;GO:0006366;GO:0006352
comp11837_c0_seq1	GO:0009738;GO:0009414;GO:0005777;GO:0051788;GO:0009723;GO:0048767;GO:0006635;GO:0080024;GO:0005829;GO:0008809;GO:0004165;GO:0005634;GO:0009753;GO:0042538;GO:0080026;GO:0080129;GO:0009407;GO:0043161;GO:0080167
comp13172_c0_seq3	GO:0009535;GO:0006626;GO:0009543;GO:0009941
comp18302_c0_seq1	GO:0009535;GO:0006098;GO:0010207;GO:0010155;GO:0046777
comp20805_c0_seq1	GO:0043687;GO:0003723;GO:0000398;GO:0035196;GO:0016607;GO:0005737;GO:0045893;GO:0030422;GO:0005681;GO:0000166
comp16989_c0_seq4	GO:0015074;GO:0003676
comp14154_c0_seq1	GO:0009790;GO:0000184
comp34505_c0_seq1	GO:0006886;GO:0005783;GO:0016021
comp8936_c0_seq5	GO:0043169;GO:0004553;GO:0009610;GO:0005975;GO:0005773
comp890_c0_seq162	GO:0005488
comp6562_c0_seq1	GO:0016709;GO:0005783;GO:0009106;GO:0005506;GO:0006733;GO:0006118;GO:0000162;GO:0055114;GO:0019825;GO:0009759;GO:0009117;GO:0009641;GO:0006636;GO:0005739;GO:0005886;GO:0000096;GO:0010114;GO:0052544;GO:0009055;GO:0020037;GO:0006766;GO:0006546;GO:0048830;GO:0006569;GO:0019288;GO:0009682;GO:0009684;GO:0009108;GO:0009695
comp23827_c0_seq1	GO:0045892;GO:0010181;GO:0005886;GO:0005737;GO:0055114;GO:0016491
comp54024_c0_seq1	GO:0016020;GO:0006508;GO:0035196;GO:0051607;GO:0005739;GO:0010267;GO:0008236
comp13044_c0_seq22	GO:0043531;GO:0007165;GO:0017111;GO:0042742;GO:0005737
comp2409_c0_seq1	GO:0045127;GO:0046835;GO:0009384;GO:0006044
comp55606_c0_seq1	GO:0003723;GO:0000398;GO:0000166;GO:0005739;GO:0009507
comp37479_c0_seq1	GO:0006952;GO:0016021;GO:0008219;GO:0005516;GO:0005886;GO:0009607
comp4334_c0_seq2	GO:0000138;GO:0005982;GO:0009555;GO:0033356;GO:0052691;GO:0030054;GO:0005515;GO:0009651;GO:0009832;GO:0005634;GO:0006011;GO:0008466;GO:0005985;GO:0007047;GO:0005774;GO:0016760;GO:0046686;GO:0005618;GO:0030244;GO:0022626
comp3583_c0_seq2	GO:0016020;GO:0006457;GO:0003755;GO:0005528;GO:0000413
comp4219_c0_seq1	GO:0005618;GO:0005794;GO:0006407;GO:0006412;GO:0022627;GO:0003735;GO:0005886
comp9878_c0_seq1	GO:0006555;GO:0005634;GO:0005829;GO:0046653;GO:0004489;GO:0055114
comp74876_c0_seq1	GO:0005634;GO:0003723;GO:0000398;GO:0000166;GO:0005886
comp30368_c0_seq2	GO:0009055;GO:0008762;GO:0051537;GO:0006040;GO:0005506;GO:0004855;GO:0050660;GO:0006118;GO:0055114
comp33899_c0_seq1	GO:0005634;GO:0010411;GO:0010167;GO:0015706
comp56002_c0_seq1	GO:0005667;GO:0006355;GO:0043565;GO:0045449;GO:0003700;GO:0015698
comp17089_c0_seq2	GO:0004672
comp62749_c0_seq1	GO:0005634;GO:0006281;GO:0006511;GO:0006310
comp34266_c0_seq1	GO:0005634
comp46483_c0_seq1	GO:0016021
comp5782_c0_seq12	GO:0005634;GO:0000381;GO:0017130
comp58561_c0_seq1	GO:0051015;GO:0031048;GO:0042127;GO:0051322;GO:0009965;GO:0005737;GO:0051567;GO:0000911;GO:0015629;GO:0016572;GO:0016246;GO:0051225;GO:0051016;GO:0006306;GO:0045010;GO:0006346;GO:0051014
comp31073_c0_seq1	GO:0036064
comp33384_c0_seq1	GO:0005802;GO:0004559;GO:0005768;GO:0030246;GO:0006013;GO:0005794;GO:0008270;GO:0006487
comp16110_c0_seq1	GO:0008168;GO:0009409;GO:0005802;GO:0009737;GO:0005768;GO:0005794;GO:0009651;GO:0032259;GO:0009269
comp20669_c0_seq2	GO:0003677;GO:0005524;GO:0006260;GO:0005664;GO:0005737;GO:0005730;GO:0017111;GO:0005886
comp41287_c0_seq1	GO:0016042;GO:0005634;GO:0046486;GO:0005794;GO:0047372
comp8482_c0_seq2	GO:0016787
comp62507_c0_seq1	GO:0048653;GO:0005524;GO:0000271;GO:0016161;GO:0055114;GO:0048767;GO:0010014;GO:0007169;GO:0016021;GO:0071555;GO:0005886;GO:0000186;GO:0032440;GO:0004709;GO:0009855;GO:0009409;GO:0009069;GO:0007178;GO:0005985;GO:0010075;GO:0009932;GO:0009825;GO:0010817;GO:0043169;GO:0043481;GO:0005983;GO:0000024;GO:0009570
comp3045_c0_seq1	GO:0000166;GO:0003676
comp73329_c0_seq1	GO:0050832;GO:0005634;GO:0003677;GO:0006342;GO:0005524;GO:0035196;GO:0006260;GO:0009616;GO:0007267;GO:0004386;GO:0006306;GO:0051567;GO:0010267;GO:0008283;GO:0010050
comp29177_c0_seq1	GO:0005783;GO:0055085;GO:0009414;GO:0015749;GO:0005351;GO:0006569;GO:0009627;GO:0009737;GO:0009705;GO:0015145;GO:0009684;GO:0010200;GO:0031347;GO:0009651;GO:0016021;GO:0005886
comp3797_c0_seq1	GO:0030246;GO:0016757;GO:0005794;GO:0016021;GO:0005975
comp3938_c0_seq1	GO:0008233
comp23254_c0_seq1	GO:0016779
comp56468_c0_seq1	GO:0016597;GO:0008152;GO:0009737
comp30180_c0_seq1	GO:0005634;GO:0008270
comp2466_c0_seq1	GO:0045298;GO:0071286;GO:0005881;GO:0071325;GO:0080025;GO:0005507;GO:0035865;GO:0031115;GO:0031117;GO:0009506;GO:0006499;GO:0071280;GO:0006816;GO:0008017;GO:0005546;GO:0046686;GO:0005547;GO:0051592;GO:0075733;GO:0071472;GO:0043622;GO:0072709;GO:0009414;GO:0042742;GO:0048767;GO:0010350;GO:0005516;GO:0046658;GO:0043325;GO:0009507;GO:0009409;GO:0007030;GO:0071281;GO:0005773;GO:0071219;GO:0005509;GO:…
comp34467_c0_seq1	GO:0000165;GO:0005524;GO:0009069;GO:0006468;GO:0007178;GO:0004707
comp10793_c0_seq2	GO:0005524;GO:0004715;GO:0006468
comp1827_c0_seq1	GO:0055085;GO:0005432;GO:0007154;GO:0016021;GO:0006816
comp6454_c0_seq11	GO:0030424;GO:0000226;GO:0048365;GO:0045200;GO:0007409;GO:0030426;GO:0008180;GO:0033138;GO:0032863;GO:0045178
comp63760_c0_seq1	GO:0005737
comp5169_c0_seq1	GO:0019252;GO:0000023;GO:0005886;GO:0043085
comp21456_c0_seq2	GO:0009657;GO:0030154;GO:0009965;GO:0006417;GO:0045893;GO:0003676;GO:0005667;GO:0008270;GO:0045449;GO:0003700
comp23772_c0_seq4	GO:0016020;GO:0016757
comp13406_c0_seq5	GO:0016998
comp71404_c0_seq1	GO:0005634
comp7109_c0_seq6	GO:0009055;GO:0016705;GO:0020037;GO:0005506;GO:0006118;GO:0004497;GO:0055114
comp30959_c0_seq1	GO:0048046;GO:0045735;GO:0005618;GO:0030145
comp14313_c0_seq1	GO:0016310;GO:0007608;GO:0043052;GO:0016059;GO:0007601;GO:0046474;GO:0007015;GO:0005875
comp14472_c0_seq3	GO:0046872;GO:0005622;GO:0016740
comp11304_c0_seq2	GO:0007492;GO:0071711;GO:0033334;GO:0048703
comp809_c0_seq1	GO:0016787
comp461_c0_seq1	GO:0009644;GO:0010287;GO:0009535;GO:0009637;GO:0006364;GO:0009744;GO:0009765;GO:0010218;GO:0030076;GO:0016168;GO:0010114;GO:0010155
comp1608_c0_seq6	GO:0002831;GO:0005515;GO:0010310;GO:0009941;GO:0006612;GO:0019288;GO:0006979;GO:0009867;GO:0019344;GO:0009697;GO:0031348;GO:0048046;GO:0042335;GO:0042742;GO:0055114;GO:0010363;GO:0043900;GO:0009595;GO:0006804;GO:0019684;GO:0010200;GO:0005829;GO:0050832;GO:0000038;GO:0000165;GO:0009862;GO:0009409;GO:0019761;GO:0009579;GO:0051920;GO:0004601;GO:0010319;GO:0009570
comp60422_c0_seq1	GO:0006804;GO:0006979;GO:0020037;GO:0005509;GO:0004601;GO:0016021;GO:0055114
comp3716_c0_seq1	GO:0015035;GO:0009535;GO:0048046;GO:0000023;GO:0006118;GO:0042742;GO:0009965;GO:0045893;GO:0045454;GO:0004857;GO:0006109;GO:0010207;GO:0043086;GO:0009941;GO:0010027;GO:0043085;GO:0009055;GO:0030154;GO:0009409;GO:0006364;GO:0006979;GO:0006662;GO:0019252;GO:0006098;GO:0010319;GO:0008047;GO:0009570
comp16008_c0_seq2	GO:0005634;GO:0005829;GO:0008270;GO:0045694;GO:0003676
comp20520_c0_seq1	GO:0003677;GO:0009616;GO:0010150;GO:0010267;GO:0046983;GO:0005667;GO:0007264;GO:0005829;GO:0016004;GO:0003700;GO:0006007;GO:0035196;GO:0006499;GO:0007267;GO:0009734;GO:0006306;GO:0046686;GO:0006346;GO:0005794;GO:0005525;GO:0045449
comp71842_c0_seq1	GO:0000784;GO:0003677;GO:0000723
comp31478_c0_seq1	GO:0005634;GO:0006094;GO:0030234;GO:0051788;GO:0050790;GO:0010332;GO:0006302;GO:0080129;GO:0006635;GO:0009407;GO:0009630;GO:0043161;GO:0005829;GO:0042176;GO:0007010;GO:0005886;GO:0008540;GO:0009507
comp8102_c0_seq1	GO:0006508;GO:0004222;GO:0008270
comp9736_c0_seq2	GO:0046686;GO:0005829
comp4696_c0_seq1	GO:0019213;GO:0042278;GO:0005739
comp14046_c0_seq1	GO:0017183;GO:0004164;GO:0046489;GO:0032259
comp19465_c0_seq4	GO:0005615;GO:0010951;GO:0004866
comp3214_c0_seq1	GO:0042573;GO:0016620
comp1236_c0_seq2	GO:0006804;GO:0006979;GO:0006749;GO:0004602;GO:0055114
comp1755_c0_seq2	GO:0016310;GO:0005524;GO:0006355;GO:0006096;GO:0042742;GO:0045309;GO:0005829;GO:0009651;GO:0009941;GO:0005886;GO:0009740;GO:0005634;GO:0006094;GO:0009742;GO:0009686;GO:0009505;GO:0046686;GO:0009407;GO:0019904;GO:0032880;GO:0016818;GO:0048366
comp21479_c0_seq1	GO:0009505;GO:0006508;GO:0004185;GO:0005576
comp36187_c0_seq1	GO:0045892;GO:0005634;GO:0009737
comp23217_c0_seq1	GO:0016123;GO:0005506;GO:0010291;GO:0016021;GO:0016119;GO:0006633;GO:0055114;GO:0009507
comp71651_c0_seq1	GO:0005634;GO:0008430;GO:0045454
comp15908_c0_seq2	GO:0005634;GO:0042744;GO:0030170
comp61472_c0_seq1	GO:0005634;GO:0050321;GO:0009741;GO:0005524;GO:0009069;GO:0046777;GO:0004713;GO:0004674;GO:0005829
comp20900_c0_seq1	GO:0005634
comp72606_c0_seq1	GO:0005739
comp890_c0_seq182	GO:0005488
comp9163_c0_seq1	GO:0003824
comp57073_c0_seq1	GO:0009055;GO:0008762;GO:0006040;GO:0050660;GO:0006118;GO:0055114;GO:0009507
comp5782_c0_seq2	GO:0003723
comp3983_c0_seq1	GO:0008168;GO:0032259
comp27180_c0_seq1	GO:0006661;GO:0070417;GO:0010193;GO:0000188;GO:0033549;GO:0034051;GO:0006470;GO:0005516;GO:0005886;GO:0009507;GO:0009611;GO:0005634;GO:0034605;GO:0008138;GO:0034599;GO:0071472
comp35038_c0_seq1	GO:0005576
comp72671_c0_seq1	GO:0005739
comp67572_c0_seq1	GO:0005634;GO:0006508;GO:0004176;GO:0006510;GO:0000956
comp1890_c0_seq9	GO:0004674;GO:0005524;GO:0009069;GO:0006468
comp46694_c0_seq1	GO:0016020
comp15327_c0_seq1	GO:0009507
comp14737_c0_seq1	GO:0006397;GO:0005654;GO:0008380;GO:0006366
comp46318_c0_seq1	GO:0045892;GO:0005634;GO:0009737
comp7484_c0_seq3	GO:0005634
comp27323_c0_seq1	GO:0005634;GO:0016925;GO:0000166;GO:0019948
comp67442_c0_seq1	GO:0005929;GO:0000922;GO:0005874;GO:0007286;GO:0005200;GO:0019861;GO:0005814;GO:0007275;GO:0001520
comp26502_c0_seq4	GO:0080008;GO:0016310;GO:0005634;GO:0010311;GO:0009069;GO:0006635;GO:0016459;GO:0000166;GO:0016558;GO:0006487;GO:0016905
comp57470_c0_seq1	GO:0009873;GO:0010200;GO:0005730;GO:0015824;GO:0035556;GO:0002679
comp4727_c0_seq1	GO:0004252;GO:0010287;GO:0009902;GO:0006364;GO:0009534;GO:0045893;GO:0035304;GO:0009840;GO:0006508;GO:0010207;GO:0009941;GO:0042793;GO:0010027
comp23080_c0_seq1	GO:0005484;GO:0008565;GO:0005794;GO:0006888;GO:0015031;GO:0006944
comp16330_c0_seq1	GO:0005982;GO:0005985;GO:0005802;GO:0010289;GO:0009117;GO:0047262;GO:0005768;GO:0005794;GO:0005739
comp3119_c0_seq1	GO:0022625;GO:0009734;GO:0048467;GO:0042254;GO:0005730;GO:0001510;GO:0006412;GO:0003735;GO:0005886;GO:0009507
comp5772_c0_seq1	GO:0016787
comp4910_c0_seq1	GO:0048046;GO:0016762;GO:0005618;GO:0006073;GO:0019761;GO:0033946
comp56519_c0_seq1	GO:0005634
comp46324_c0_seq1	GO:0030246;GO:0005739
comp29285_c0_seq1	GO:0008168;GO:0005739;GO:0032259
comp6570_c0_seq1	GO:0048046;GO:0016762;GO:0009741;GO:0006073;GO:0007568;GO:0004553;GO:0009505;GO:0005794;GO:0009828;GO:0005886;GO:0009740
comp61688_c0_seq1	GO:0009733;GO:0003677;GO:0009741;GO:0010386;GO:0040008;GO:0009723;GO:0009785;GO:0045893;GO:0046983;GO:0009630;GO:0005667;GO:0009638;GO:0045449;GO:0003700;GO:0048366
comp31176_c0_seq1	GO:0016021
comp50056_c0_seq1	GO:0005739
comp23824_c0_seq1	GO:0003824
comp5162_c0_seq1	GO:0005634;GO:0046592;GO:0055114;GO:0046208;GO:0005737
comp2124_c0_seq20	GO:0016491
comp33181_c0_seq1	GO:0005634;GO:0005488
comp123_c0_seq1	GO:0005840;GO:0042254;GO:0006412;GO:0003735
comp9620_c0_seq5	GO:0046872;GO:0008233
comp2320_c0_seq1	GO:0006810;GO:0031177;GO:0042967;GO:0006633;GO:0000036;GO:0009570
comp48560_c0_seq1	GO:0005634;GO:0006486;GO:0048825;GO:0010182;GO:0003676;GO:0048585;GO:0009755;GO:0000956
comp56213_c0_seq1	GO:0006457;GO:0016592;GO:0001104;GO:0016272;GO:0006357;GO:0051082;GO:0006312;GO:0009560
comp21224_c0_seq2	GO:0006221;GO:0006206;GO:0003883
comp66438_c0_seq1	GO:0009055;GO:0020037;GO:0070330;GO:0005506;GO:0006118;GO:0019825;GO:0005886;GO:0055114
comp70109_c0_seq1	GO:0005675;GO:0006355;GO:0004672;GO:0005737;GO:0000079;GO:0019901
comp24631_c0_seq1	GO:0006626;GO:0005739;GO:0005777;GO:0006625;GO:0009507
comp38444_c0_seq2	GO:0000166;GO:0003676
comp23013_c0_seq1	GO:0005488
comp19429_c0_seq1	GO:0003779;GO:0005524;GO:0003774;GO:0016459
comp13524_c0_seq3	GO:0005634;GO:0004884;GO:0006355;GO:0035076;GO:0008270;GO:0043565;GO:0043401;GO:0005496
comp23599_c0_seq1	GO:0043622;GO:0005982;GO:0010330;GO:0048767;GO:0009664;GO:0008270;GO:0016021;GO:0005886;GO:0006011;GO:0010192;GO:0005985;GO:0016760;GO:0009932;GO:0009825;GO:0010817;GO:0043481;GO:0005794;GO:0030244;GO:0009833
comp31232_c0_seq1	GO:0005739
comp4470_c0_seq1	GO:0016020
comp6805_c0_seq2	GO:0005634;GO:0006355;GO:0046982;GO:0043565
comp69794_c0_seq1	GO:0006260;GO:0016538;GO:0051322;GO:0051567;GO:0007067;GO:0019901;GO:0010332;GO:0006302;GO:0000911;GO:0007131;GO:0008283;GO:0010564;GO:0001558;GO:0007129;GO:0005634;GO:0000226;GO:0000074;GO:0006306;GO:0010440;GO:0000079
comp10397_c0_seq1	GO:0042967;GO:0008374
comp21726_c0_seq2	GO:0005488
comp66590_c0_seq1	GO:0006486;GO:0004674;GO:0005524;GO:0009069;GO:0006468
comp18785_c0_seq1	GO:0032440;GO:0055085;GO:0009506;GO:0006812;GO:0055114;GO:0005737;GO:0043090;GO:0008643;GO:0016021;GO:0005358;GO:0005886
comp15283_c0_seq1	GO:0030308;GO:0045892;GO:0000785;GO:0008361;GO:2000037;GO:0010090;GO:0005667;GO:0003682;GO:0032876;GO:0043565;GO:0045449;GO:2000038;GO:0003700;GO:0042631
comp17187_c0_seq1	GO:0006626;GO:0031072;GO:0005739
comp9364_c0_seq1	GO:0051015;GO:0032836;GO:0005524;GO:0048008;GO:0003094;GO:0003774;GO:0031410;GO:0006807;GO:0005911;GO:0006897;GO:0005516;GO:0001570;GO:0001701;GO:0005912;GO:0042623;GO:0035091;GO:0072015;GO:0016459;GO:0035166;GO:0032403
comp4650_c0_seq1	GO:0045298;GO:0046907;GO:0008017;GO:0030659
comp3853_c0_seq1	GO:0071203
comp32160_c0_seq1	GO:0000166;GO:0006418;GO:0004812
comp62887_c0_seq1	GO:0030054;GO:0006811;GO:0035235;GO:0005234;GO:0004970;GO:0016021;GO:0007268;GO:0030288;GO:0005886;GO:0045211
comp71858_c0_seq1	GO:0032943;GO:0004180;GO:0031711;GO:0002019;GO:0005615;GO:0009897;GO:0019229;GO:0001822;GO:0050482;GO:0008237;GO:0042447;GO:0008144;GO:0016021;GO:0008270;GO:0042312;GO:0002005;GO:0004175;GO:0008241;GO:0060218;GO:0043171;GO:0001974;GO:0005768;GO:0003779;GO:0031404;GO:0006508;GO:0014910
comp13184_c0_seq2	GO:0010162;GO:0031225;GO:0005886;GO:0009740
comp19611_c0_seq2	GO:0043069;GO:0006355;GO:0035556;GO:0006944;GO:0010363;GO:0009863;GO:0010200;GO:0005667;GO:0008270;GO:0030968;GO:0003700;GO:0050832;GO:0006612;GO:0009409;GO:0002679;GO:0003676;GO:0045449
comp2746_c0_seq3	GO:0044260;GO:0003824;GO:0006139
comp40892_c0_seq1	GO:1900864;GO:0005739;GO:0009507;GO:0050897
comp7661_c0_seq1	GO:0003779;GO:0005737
comp21318_c0_seq1	GO:0008168;GO:0032259;GO:0010584
comp53616_c0_seq1	GO:0043687;GO:0000398;GO:0035196;GO:0045893;GO:0030422;GO:0031426;GO:0031425;GO:0009507
comp36787_c0_seq1	GO:0009789;GO:0005634;GO:0005524;GO:0009069;GO:0009627;GO:0046777;GO:0009863;GO:0004713;GO:0005515;GO:0004683;GO:0005829;GO:0005509;GO:0009697;GO:0005886;GO:0030968;GO:0031348
comp42954_c0_seq1	GO:0005634;GO:0005829;GO:0005886
comp25071_c0_seq1	GO:0010044;GO:0005515;GO:0005829;GO:0016607;GO:0000245;GO:0005886;GO:0048573
comp75316_c0_seq1	GO:0005525;GO:0005737
comp39595_c0_seq1	GO:0005524;GO:0005730;GO:0005829;GO:0005777;GO:0005886;GO:0003676;GO:0008026
comp3828_c1_seq9	GO:0080008;GO:0000226;GO:0030126;GO:0051788;GO:0006886;GO:0000911;GO:0080129;GO:0006511;GO:0009630;GO:0005829;GO:0030244;GO:0006888;GO:0009853;GO:0005198;GO:0005886;GO:0005215
comp6768_c0_seq1	GO:0005634;GO:0046686;GO:0003677;GO:0006281;GO:0005829;GO:0006334;GO:0009294;GO:0005886
comp61367_c0_seq1	GO:0005634
comp8411_c0_seq5	GO:0004022;GO:0000166;GO:0055114;GO:0002213;GO:0009507;GO:0007568
comp61492_c0_seq1	GO:0005634;GO:0004647;GO:0006970;GO:0009734;GO:0006566;GO:0003725;GO:0006563;GO:0045893;GO:0048589;GO:0006544
comp5863_c0_seq2	GO:0008168;GO:0032259
comp37874_c0_seq1	GO:0008375;GO:0016051;GO:0005794;GO:0016021
comp26886_c0_seq1	GO:0006457;GO:0003755;GO:0005515;GO:0000398;GO:0000741;GO:0005829;GO:0009560
comp49686_c0_seq2	GO:0005634;GO:0005739
comp1183_c0_seq1	GO:0005524;GO:0016567;GO:0004842
comp17788_c0_seq1	GO:0004535;GO:0005634;GO:0006499;GO:0051252;GO:0009451;GO:0048573;GO:0003676
comp1232_c0_seq3	GO:0016021;GO:0007283
comp18114_c0_seq2	GO:0005886
comp69803_c0_seq1	GO:0009738;GO:0043069;GO:0010363;GO:0005886;GO:0030968;GO:0010583;GO:0050832;GO:0000165;GO:0006612;GO:0010204;GO:0009605;GO:0009862;GO:0009409;GO:0016301;GO:0009867;GO:0009407;GO:0031348
comp3136_c1_seq1	GO:0005634;GO:0000398
comp36807_c0_seq1	GO:0016747
comp51543_c0_seq1	GO:0006813;GO:0030551;GO:0005242;GO:0005622;GO:0006816;GO:0007263;GO:0017071;GO:0009626;GO:0005516;GO:0005262;GO:0008076;GO:0005222
comp64609_c0_seq1	GO:0030551;GO:0010118;GO:0005777;GO:0006574;GO:0005515;GO:0006633;GO:0005739;GO:0008076;GO:0007623;GO:0009644;GO:0055085;GO:0006813;GO:0005634;GO:0005242;GO:0042967;GO:0018874;GO:0005773;GO:0003988;GO:0006552;GO:0006699;GO:0006550
comp67287_c0_seq1	GO:0016020;GO:0016772
comp56503_c0_seq1	GO:0003723;GO:0005829;GO:0006897;GO:0005525;GO:0009507
comp59960_c0_seq1	GO:0003677;GO:0005667;GO:0006355;GO:0045449;GO:0003700
comp65480_c0_seq1	GO:0005634;GO:0009536
comp13834_c0_seq1	GO:0005730
comp50432_c0_seq1	GO:0005634
comp2843_c0_seq1	GO:0005875
comp84_c0_seq1	GO:0007018;GO:0005874;GO:0006184;GO:0005737;GO:0003924;GO:0051258;GO:0005198;GO:0005525
comp890_c0_seq178	GO:0005488
comp50971_c0_seq1	GO:0008395;GO:0009055;GO:0010268;GO:0016709;GO:0020037;GO:0005506;GO:0016132;GO:0048443;GO:0006118;GO:0019825;GO:0009965;GO:0055114;GO:0009507;GO:0042814;GO:0048441
comp2805_c0_seq2	GO:0035335;GO:0008270;GO:0004725;GO:0006570;GO:0055114;GO:0016491
comp7607_c0_seq1	GO:0016226;GO:0003723;GO:0009073;GO:0016117;GO:0019288;GO:0045893;GO:0009507
comp11413_c0_seq1	GO:0016020
comp22609_c0_seq2	GO:0005524;GO:0010182;GO:2000069;GO:0004713;GO:0005515;GO:0048510;GO:0010105;GO:0004712;GO:0005634;GO:0009069;GO:0009750;GO:0046777;GO:0009686;GO:0071281;GO:0009744;GO:0004674;GO:2000035;GO:0005789
comp67213_c0_seq1	GO:0004713;GO:0005524;GO:0005576;GO:0006468
comp4429_c0_seq2	GO:0003779;GO:0005524;GO:0003774;GO:0016459
comp30265_c0_seq1	GO:0000122;GO:0005488
comp10981_c0_seq2	GO:0044464
comp3384_c0_seq1	GO:0009535;GO:0009773;GO:0005524;GO:0004222;GO:0010205;GO:0031977;GO:0016021;GO:0004176;GO:0031969;GO:0019761;GO:0010304;GO:0046872;GO:0006098;GO:0006508;GO:0051301;GO:0007049;GO:0006510
comp68197_c0_seq1	GO:0008060;GO:0032312;GO:0005634;GO:0004843;GO:0009165;GO:0004221;GO:0006511;GO:0016579;GO:0008270
comp25965_c0_seq1	GO:0006769;GO:0003951;GO:0016310;GO:0006741;GO:0019674;GO:0005737;GO:0046497
comp41620_c0_seq1	GO:0006259
comp57476_c0_seq1	GO:0009506;GO:0010090;GO:0005773;GO:0045010;GO:0005543;GO:0007155;GO:0048765;GO:0005794;GO:0008104;GO:0071555;GO:0005886
comp30853_c0_seq1	GO:0003729;GO:0009165
comp23311_c0_seq1	GO:0009507
comp16817_c0_seq1	GO:0005886;GO:0009507
comp2460_c0_seq1	GO:0015976;GO:0009052;GO:0004751
comp41368_c0_seq1	GO:0004805;GO:0000041;GO:0005634;GO:0005982;GO:0005992;GO:0005985;GO:0005737
comp4047_c0_seq1	GO:0005524;GO:0070979;GO:0005680;GO:0007067;GO:0004842;GO:0010994;GO:0010458;GO:0051301;GO:0031145
comp44610_c0_seq1	GO:0005667;GO:0006355;GO:0043565;GO:0045449;GO:0003700
comp37976_c0_seq1	GO:0009733;GO:0009738;GO:0009414;GO:0009620;GO:0015238;GO:0009723;GO:0008893;GO:0006144;GO:0008728;GO:0005886;GO:0015297;GO:0009507;GO:0009611;GO:0015969;GO:0009753;GO:0042538;GO:0046872;GO:0008081;GO:0048765;GO:0009695;GO:0006855
comp11134_c0_seq6	GO:0046482;GO:0016192;GO:0000911;GO:0010359;GO:0005515;GO:0006623;GO:0005829;GO:0016021;GO:0030968;GO:0005886;GO:0005634;GO:0006499;GO:0007030;GO:0046777;GO:0000326;GO:0007033;GO:0005198;GO:0005789
comp13651_c0_seq1	GO:0005634;GO:0003677;GO:0005524;GO:0006270;GO:0007052;GO:0043138;GO:0042023;GO:0005657
comp12214_c0_seq1	GO:0006221;GO:0000166;GO:0006260;GO:0006206;GO:0003883
comp56856_c0_seq1	GO:0008194;GO:0008152;GO:0016758
comp105_c0_seq1	GO:0006412;GO:0042274;GO:0022627;GO:0003735;GO:0006364
comp57214_c0_seq1	GO:0010223;GO:0033612;GO:0005739
comp31059_c0_seq1	GO:0010287;GO:0005524;GO:0004672;GO:0006468;GO:0005886
comp29813_c0_seq1	GO:0010200;GO:0006914;GO:0009610;GO:0005739;GO:0009697;GO:0009627
comp71286_c0_seq1	GO:0005524;GO:0000087;GO:0009555;GO:0016444;GO:0006275;GO:0051322;GO:0042023;GO:0051567;GO:0000911;GO:0005515;GO:0008283;GO:0005634;GO:0051225;GO:0009069;GO:0006270;GO:0006468;GO:0031047;GO:0006306;GO:0000076;GO:0000280;GO:0004674;GO:0000724
comp30412_c0_seq1	GO:0005886
comp25992_c0_seq1	GO:0001872;GO:0009505;GO:0016787;GO:0009506;GO:0052543;GO:0046658
comp39142_c0_seq2	GO:0005488
comp12458_c0_seq3	GO:0003723;GO:0000166;GO:0005829
comp44735_c0_seq1	GO:0016020;GO:0043531;GO:0005634;GO:0009637;GO:0009870;GO:0016556;GO:0010155;GO:0046777
comp55224_c0_seq1	GO:0009644;GO:0006457;GO:0009220;GO:0034976;GO:0042542;GO:0009408;GO:0009507
comp16085_c0_seq2	GO:0008270;GO:0016874
comp1090_c0_seq8	GO:0003779;GO:0008091;GO:0005200;GO:0005543
comp33915_c0_seq1	GO:0008289;GO:0006869;GO:0005576
comp31320_c0_seq1	GO:0032389;GO:0005524;GO:0007141;GO:0016446;GO:0007283;GO:0032390;GO:0003697;GO:0007131;GO:0051026;GO:0016887;GO:0032407;GO:0005712;GO:0006298;GO:0030983;GO:0006200;GO:0043060;GO:0000795
comp13142_c0_seq1	GO:0000023;GO:0009902;GO:0016556;GO:0019252;GO:0010103;GO:0006098;GO:0009507;GO:0043085
comp43079_c0_seq1	GO:0007131;GO:0007264;GO:0051607;GO:0005622;GO:0005525;GO:0009691
comp21115_c0_seq1	GO:0016042;GO:0046486;GO:0004806;GO:0005576
comp12408_c0_seq1	GO:0005739;GO:0051087
comp72003_c0_seq1	GO:0005982;GO:0045330;GO:0005985;GO:0030599;GO:0009505;GO:0004857;GO:0043086;GO:0010054;GO:0005739;GO:0042545
comp53459_c0_seq1	GO:0010413;GO:0005634;GO:0005524;GO:0009069;GO:0006468;GO:0005737;GO:0004713;GO:0004683;GO:0045492;GO:0009832
comp40966_c0_seq1	GO:0045552;GO:0009813;GO:0000166;GO:0005829;GO:0055114;GO:0080110;GO:0050662
comp670_c0_seq1	GO:0006508;GO:0008237;GO:0034701;GO:0016805
comp9196_c0_seq1	GO:0050794;GO:0000166;GO:0004672;GO:0006950;GO:0006468;GO:0006412
comp20663_c0_seq1	GO:0005634;GO:0080167
comp890_c0_seq233	GO:0005488
comp56306_c0_seq1	GO:0006285;GO:0005634;GO:0003684;GO:0006306;GO:0008534;GO:0006289
comp10354_c0_seq1	GO:0042254;GO:0015934;GO:0006412;GO:0003735
comp11400_c0_seq1	GO:0005622;GO:0008270;GO:0003676
comp71216_c0_seq1	GO:0005576
comp42300_c0_seq1	GO:0006635;GO:0016558;GO:0008270;GO:0005737;GO:0009755
comp6254_c0_seq2	GO:0005635;GO:0043069;GO:0008565;GO:0015696;GO:0006944;GO:0043090;GO:0010363;GO:0043269;GO:0006862;GO:0005829;GO:0005886;GO:0015802;GO:0006820;GO:0006612;GO:0008536;GO:0006606;GO:0006888
comp39447_c0_seq1	GO:0005634;GO:0005515
comp52091_c0_seq1	GO:0016020;GO:0007346;GO:0005509;GO:0004571;GO:0006487
comp42852_c0_seq1	GO:0005634;GO:0003723;GO:0005829
comp11060_c0_seq1	GO:0010103;GO:0016787;GO:0019344;GO:0005739;GO:0009570
comp15770_c0_seq3	GO:0016020;GO:0004713;GO:0016310;GO:0000166
comp74421_c0_seq1	GO:0045298;GO:0000922;GO:0005524;GO:0032391;GO:0005813;GO:0034605;GO:0008017;GO:0032795;GO:0007067;GO:0008026;GO:0003676;GO:0031683;GO:0005509;GO:0051301
comp50492_c0_seq1	GO:0007018;GO:0005874;GO:0005524;GO:0003777
comp52594_c0_seq1	GO:0009507
comp13315_c0_seq1	GO:0008375;GO:0006486;GO:0005488;GO:0000139
comp24555_c0_seq2	GO:0005634
comp585_c0_seq1	GO:0034976;GO:0006096;GO:0048316;GO:0005507;GO:0010498;GO:0005740;GO:0009506;GO:0006094;GO:0009408;GO:0019288;GO:0009744;GO:0046686;GO:0006098;GO:0007010;GO:0004365;GO:0006833;GO:0048046;GO:0042742;GO:0051049;GO:0006972;GO:0008886;GO:0005730;GO:0005829;GO:0008270;GO:0009651;GO:0005886;GO:0009507;GO:0019761;GO:0051287;GO:0007030;GO:0042542;GO:0009060;GO:0050661;GO:0005774;GO:0005618;GO:0005794
comp19785_c0_seq1	GO:0005524;GO:0017111;GO:0009507
comp26943_c0_seq1	GO:0042073;GO:0005622
comp65084_c0_seq1	GO:0019530;GO:0004351;GO:0006531;GO:0004356;GO:0005524;GO:0042802;GO:0006542;GO:0009252;GO:0006522;GO:0006807;GO:0019482;GO:0008283;GO:0005794;GO:0009749;GO:0005739
comp3563_c0_seq4	GO:0005634;GO:0003677;GO:0007165;GO:0006355;GO:0004871;GO:0046983
comp8863_c0_seq2	GO:0016020;GO:0005635;GO:0043232;GO:0043234;GO:0051179
comp18554_c0_seq4	GO:0005488
comp39667_c0_seq1	GO:0009741;GO:0016021;GO:0015996;GO:0005886
comp63947_c0_seq1	GO:0055070;GO:0005739
comp44893_c0_seq1	GO:0051537;GO:0005506;GO:0018479;GO:0050660;GO:0031625;GO:0006118;GO:0019760;GO:0055114;GO:0005829;GO:0050302;GO:0042184;GO:0009055;GO:0016614;GO:0005634;GO:0042203;GO:0009688;GO:0018874;GO:0006568;GO:0010293
comp3743_c0_seq1	GO:0071732;GO:0005275;GO:0015837;GO:0071281;GO:0005774;GO:0006865;GO:0016021;GO:0005886;GO:0071369;GO:0015171
comp7928_c0_seq1	GO:0035308;GO:0004864;GO:0000164;GO:0008157
comp46_c0_seq3	GO:0006508;GO:0008233
comp71890_c0_seq1	GO:0009409;GO:0006355;GO:0009410;GO:0042538;GO:0005737;GO:0046983;GO:0005667;GO:0043565;GO:0045449;GO:0030968;GO:0003700
comp4275_c0_seq5	GO:0001726;GO:0005515;GO:0090162;GO:0005737
comp48834_c0_seq2	GO:0000287;GO:0008152;GO:0005524;GO:0015662;GO:0015917;GO:0006812;GO:0015914;GO:0016021;GO:0009941;GO:0004012;GO:0005886
comp30296_c0_seq1	GO:0046872;GO:0090304;GO:0006974;GO:0016788
comp62382_c0_seq1	GO:0005759;GO:0009085;GO:0070189;GO:0006569;GO:0016212;GO:0042803;GO:0006536;GO:0047536;GO:0006554;GO:0006103
comp46122_c0_seq1	GO:0016788;GO:0006629
comp39053_c0_seq1	GO:0006952;GO:0009807
comp49565_c0_seq1	GO:0005634
comp53684_c0_seq1	GO:0003677;GO:0005667;GO:0006355;GO:0045449;GO:0003700;GO:0009631
comp7110_c0_seq4	GO:0048046;GO:0009555;GO:0010118;GO:0006096;GO:0005829;GO:0009749;GO:0005886;GO:0052541;GO:0009507;GO:0030145;GO:0005740;GO:0016126;GO:0009506;GO:0009409;GO:0009750;GO:0009744;GO:0046537;GO:0046686;GO:0052546
comp32466_c0_seq1	GO:0005634;GO:0003723;GO:0000166;GO:0045836;GO:0045927
comp30745_c0_seq2	GO:0005524;GO:0007059;GO:0003918;GO:0005694;GO:0009330;GO:0006200;GO:0006261;GO:0009295;GO:0005739;GO:0006265;GO:0009507
comp48738_c0_seq1	GO:0009395;GO:0030048;GO:0004435;GO:0051646;GO:0060151;GO:0005622;GO:0035556;GO:0051645;GO:0005509;GO:0007242;GO:0004871;GO:0042732;GO:0046339;GO:0005886
comp29742_c0_seq1	GO:0005634
comp19241_c0_seq1	GO:0005783;GO:0009555;GO:0046512;GO:0042967;GO:0009640;GO:0006687;GO:0005773;GO:0009693;GO:0043067;GO:0005515;GO:0017059;GO:0004758;GO:0030170;GO:0009507
comp56543_c0_seq1	GO:0050794;GO:0033564;GO:0005515;GO:0016358;GO:0016525;GO:0048665;GO:0001569
comp67336_c0_seq1	GO:0000165;GO:0005524;GO:0006468;GO:0010090;GO:0005737;GO:0045010;GO:0010103;GO:0007155;GO:0048765;GO:0004672;GO:0071555;GO:0009793
comp4291_c0_seq4	GO:0005667;GO:0006355;GO:0008270;GO:0043565;GO:0003824;GO:0045449;GO:0003700
comp51758_c0_seq1	GO:0008168;GO:0001510;GO:0019243;GO:0005737;GO:0003676
comp22462_c0_seq1	GO:0006694;GO:0044429;GO:0005515;GO:0000166;GO:0006091;GO:0055114;GO:0016491
comp21541_c0_seq1	GO:0030551;GO:0009414;GO:0048767;GO:0015706;GO:0010014;GO:0006826;GO:0009651;GO:0071555;GO:0008076;GO:0090333;GO:0010106;GO:0005242;GO:0042802;GO:0010090;GO:0010167;GO:0045010;GO:0007155;GO:0071805;GO:0045595
comp44898_c0_seq1	GO:0005634;GO:0003677;GO:0005524;GO:0006259;GO:0005737;GO:0008026;GO:0003678;GO:0005657
comp24492_c0_seq1	GO:0006558;GO:0046872;GO:0003868;GO:0006570;GO:0055114
comp50694_c0_seq1	GO:0004527;GO:0005634;GO:0004519
comp4054_c0_seq3	GO:0005634;GO:0016925;GO:0000394;GO:0006094;GO:0005737;GO:0009408;GO:0031386;GO:0007010;GO:0010498;GO:0009086
comp21774_c0_seq1	GO:0017111
comp7455_c0_seq1	GO:0043248;GO:0019773;GO:0006096;GO:0051788;GO:0009640;GO:0000085;GO:0006635;GO:0009651;GO:0051252;GO:0005886;GO:0005634;GO:0004298;GO:0006094;GO:0010388;GO:0005774;GO:0046686;GO:0043161;GO:0009853;GO:0004540;GO:0022626
comp70695_c0_seq1	GO:0005524;GO:0009069;GO:0006468;GO:0007169;GO:0004674;GO:0016021;GO:0005886;GO:0009507
comp19615_c0_seq1	GO:0045298;GO:0005634;GO:0003677;GO:0006284;GO:0008219;GO:0005737;GO:0008017;GO:0042575;GO:0016829;GO:0003887;GO:0046872;GO:0006261;GO:0019899;GO:0005876
comp51966_c0_seq1	GO:0055085;GO:0034976;GO:0009627;GO:0015865;GO:0006839;GO:0005471;GO:0005743;GO:0016021;GO:0009941
comp40656_c0_seq1	GO:0005199;GO:0009505;GO:0009506;GO:0042546;GO:0005576
comp7342_c0_seq2	GO:0002009;GO:0040025;GO:0000932;GO:0009792;GO:0040010;GO:0007281;GO:0035198;GO:0018996;GO:0040011;GO:0040018;GO:0040035
comp21267_c0_seq1	GO:0005524;GO:0003676;GO:0005774;GO:0005315;GO:0019344;GO:0006200;GO:0035435;GO:0005886;GO:0016887;GO:0009507
comp23391_c0_seq1	GO:0009252;GO:0006807;GO:0005524;GO:0004356;GO:0006542;GO:0005737
comp15445_c0_seq2	GO:0005488
comp46444_c0_seq1	GO:0016787
comp40813_c0_seq1	GO:0009612;GO:0009738;GO:0009414;GO:0019722;GO:0009410;GO:0045893;GO:0046983;GO:0005667;GO:0009651;GO:0043565;GO:0045449;GO:0030968;GO:0003700
comp54776_c0_seq1	GO:0016020;GO:0005313;GO:0015729;GO:0015367;GO:0015131;GO:0009624;GO:0009534;GO:0071423;GO:0015813;GO:0009941;GO:0006814;GO:0019676
comp11452_c0_seq1	GO:0005488
comp69344_c0_seq1	GO:0016757;GO:0005576
comp49191_c0_seq1	GO:0043407;GO:0035335;GO:0004725;GO:0005737;GO:0046855;GO:0008138;GO:0004439;GO:0006570
comp61368_c0_seq1	GO:0043687;GO:0005634;GO:0009555;GO:0010165;GO:0009165;GO:0045893;GO:0010332;GO:0006302;GO:0007140;GO:0005515;GO:0007143
comp37111_c0_seq1	GO:0030904;GO:0007034
comp10334_c0_seq2	GO:0016020;GO:0004149;GO:0034976;GO:0042967;GO:0009627;GO:0006979;GO:0006099;GO:0045252;GO:0046686;GO:0006554;GO:0005794;GO:0008270;GO:0005739;GO:0022626
comp58692_c0_seq1	GO:0005634;GO:0048046;GO:0000491
comp48981_c0_seq1	GO:0006812;GO:0015391;GO:0015931;GO:0009507
comp18387_c0_seq1	GO:0008233;GO:0006508;GO:0005737;GO:0016798
comp29134_c0_seq1	GO:0007018;GO:0005874;GO:0005524;GO:0003777
comp70615_c0_seq1	GO:0004843;GO:0009909;GO:0016567;GO:0050826;GO:0009640;GO:0010228;GO:0010182;GO:0009880;GO:0005730;GO:0006511;GO:0016579;GO:0010564;GO:0048825;GO:0009845;GO:0004221;GO:0010072;GO:0019915;GO:0007062;GO:0051301;GO:0010162;GO:0045595;GO:0048366
comp2987_c0_seq18	GO:0005874;GO:0003777;GO:0007017;GO:0005871;GO:0003676
comp3904_c0_seq1	GO:0003779;GO:0005622
comp4302_c0_seq1	GO:0006612;GO:0009963;GO:0010363
comp58610_c0_seq1	GO:0006558;GO:0018874;GO:0006560;GO:0004040;GO:0006525;GO:0006568;GO:0016884;GO:0042207
comp19966_c0_seq1	GO:0005488
comp26538_c0_seq1	GO:0080008;GO:0005634;GO:0000398;GO:0000166;GO:0001510;GO:0051604
comp31276_c0_seq1	GO:0048193;GO:0005829;GO:0005794;GO:0030244;GO:0042732
comp14733_c0_seq1	GO:0006635;GO:0016558;GO:0009651;GO:0007030;GO:0006816;GO:0005773
comp53924_c0_seq1	GO:0005634;GO:0010310;GO:0009862;GO:0005975;GO:0051670;GO:0031219;GO:0001666
comp30622_c0_seq1	GO:0032440;GO:0008643;GO:0055085;GO:0016021;GO:0005351;GO:0055114;GO:0005886
comp43485_c0_seq1	GO:0006184;GO:0006499;GO:0005741;GO:0009860;GO:0003924;GO:0009737;GO:0007005;GO:0019725;GO:0005509;GO:0007264;GO:0009790;GO:0005525;GO:0015031
comp69506_c0_seq1	GO:0003677;GO:0005524;GO:0004386
comp56373_c0_seq1	GO:0003723
comp25950_c0_seq2	GO:0005634;GO:0016310;GO:0005515;GO:0016301
comp52660_c0_seq1	GO:0005634;GO:0009414;GO:0010016;GO:0009616;GO:0016567;GO:0009416;GO:0007568;GO:0004842;GO:0019005;GO:0006511;GO:0009926;GO:0009934;GO:0010050
comp27505_c0_seq2	GO:0009611;GO:0009733;GO:0009738;GO:0009414;GO:0009753;GO:0042538;GO:0009723;GO:0008270
comp271_c0_seq1	GO:0009644;GO:0005507;GO:0010167;GO:0046688;GO:0015706;GO:0022626
comp10717_c0_seq8	GO:0043231;GO:0046872;GO:0008392;GO:0019373
comp14044_c0_seq1	GO:0006397;GO:0032440;GO:0043484;GO:0005634;GO:0003723;GO:0000932;GO:0006417;GO:0055114;GO:0000166
comp9100_c0_seq1	GO:0016197;GO:0005524;GO:0009069;GO:0006468;GO:0005737;GO:0006944;GO:0010228;GO:0048193;GO:0004674;GO:0006623;GO:0050665;GO:0016926
comp29872_c0_seq1	GO:0043231;GO:0005488
comp14123_c0_seq2	GO:0016310;GO:0005634;GO:0006007;GO:0009069;GO:0005737;GO:0004722;GO:0009910;GO:0004674;GO:0009407;GO:0006470;GO:0000159;GO:0009793
comp36155_c0_seq1	GO:0003723
comp50454_c0_seq1	GO:0005643;GO:0008565;GO:0000059;GO:0005737
comp7647_c0_seq1	GO:0009535
comp48495_c0_seq1	GO:0005794;GO:0008104
comp8458_c0_seq5	GO:0000166;GO:0003676
comp40675_c0_seq1	GO:0016757;GO:0005794
comp21802_c0_seq1	GO:0006810;GO:0005622
comp34441_c0_seq1	GO:0005634;GO:0045005;GO:0003684;GO:0005524;GO:0006298;GO:0030983;GO:0017111
comp7543_c0_seq1	GO:0006833;GO:0005524;GO:0030003;GO:0010363;GO:0005515;GO:0009651;GO:0009963;GO:0005886;GO:0009691;GO:0006612;GO:0007165;GO:0009409;GO:0009069;GO:0006468;GO:0009750;GO:0004674;GO:0070838
comp11293_c0_seq1	GO:0009987;GO:0005488
comp24328_c0_seq1	GO:0009817;GO:0009626;GO:0000151;GO:0016567;GO:0004842
comp2590_c0_seq5	GO:0043170;GO:0044238;GO:0005488
comp42765_c0_seq1	GO:0047262;GO:0005982;GO:0016051;GO:0005794;GO:0005985;GO:0009117
comp9748_c0_seq2	GO:0045165;GO:0001744;GO:0030720;GO:0016325;GO:0000136;GO:0033227;GO:0019187;GO:0005887;GO:0042248;GO:0008049;GO:0046662;GO:0045434;GO:0007299;GO:0007298;GO:0007411
comp70286_c0_seq1	GO:0005634;GO:0003677;GO:0005524;GO:0000785;GO:0004386;GO:0003682;GO:0008270;GO:0016740
comp1645_c0_seq3	GO:0005634;GO:0009620;GO:0005886;GO:0009617
comp19536_c0_seq3	GO:0046872;GO:0008237;GO:0008152
comp80_c0_seq1	GO:0006879;GO:0006826;GO:0004322;GO:0015994;GO:0008199;GO:0055114;GO:0005737
comp5850_c0_seq1	GO:0005524;GO:0016132;GO:0000271;GO:0048767;GO:0006084;GO:0005829;GO:0071555;GO:0009941;GO:0006633;GO:0009343;GO:0009805;GO:0009611;GO:0003989;GO:0016126;GO:0004075;GO:0006090;GO:0009932;GO:0009825;GO:0046872;GO:0043481;GO:0009570
comp17077_c0_seq1	GO:0005739
comp32175_c0_seq1	GO:0009505;GO:0006508;GO:0004190
comp3787_c0_seq2	GO:0006099;GO:0000287;GO:0004449;GO:0051287
comp7080_c0_seq1	GO:0005840;GO:0006184;GO:0009902;GO:0019288;GO:0003924;GO:0046777;GO:0006446;GO:0003743;GO:0034660;GO:0009941;GO:0005525;GO:0042793;GO:0010027;GO:0009570;GO:0010155
comp44592_c0_seq1	GO:0006626;GO:0003723;GO:0000398;GO:0001510;GO:0051604;GO:0051252;GO:0000175;GO:0005737
comp11992_c0_seq2	GO:0005634
comp272_c0_seq1	GO:0005622
comp2700_c0_seq1	GO:0009506;GO:0022625;GO:0005774;GO:0042254;GO:0005618;GO:0005730;GO:0005794;GO:0001510;GO:0006412;GO:0003735;GO:0005886
comp37515_c0_seq2	GO:0005739
comp67116_c0_seq1	GO:0005667;GO:0006355;GO:0043565;GO:0045449;GO:0003700;GO:0046983
comp57811_c0_seq1	GO:0005634;GO:0016597;GO:0008152
comp15297_c0_seq2	GO:0001872;GO:0009506;GO:0046658
comp71390_c0_seq1	GO:0006886;GO:0031227;GO:0016788;GO:0006505
comp12753_c0_seq1	GO:0042780;GO:0003723;GO:0005739;GO:0070566
comp38887_c0_seq1	GO:0006007;GO:0006839;GO:0017077;GO:0005794;GO:0016021;GO:0009853;GO:0031966;GO:0005886;GO:0009507
comp10763_c0_seq2	GO:0019252;GO:0000023;GO:0009507;GO:0010027
comp282_c0_seq2	GO:0009535;GO:0009637;GO:0010218;GO:0030076;GO:0016168;GO:0009941;GO:0010114;GO:0042631;GO:0010155;GO:0009644;GO:0010287;GO:0006364;GO:0005774;GO:0009744;GO:0009765;GO:0005794
comp40783_c0_seq1	GO:0006412;GO:0003824;GO:0005739;GO:0005488
comp26556_c0_seq2	GO:0008686;GO:0003935;GO:0016556;GO:0009231;GO:0009507
comp31672_c0_seq1	GO:0000166;GO:0003676
comp54663_c0_seq2	GO:0009733;GO:0005667;GO:0006355;GO:0043565;GO:0009624;GO:0045449;GO:0003700
comp46618_c0_seq1	GO:0005515;GO:0005813;GO:0000910;GO:0032266;GO:0000724;GO:0030496
comp8076_c0_seq1	GO:0006457;GO:0005783;GO:0009506;GO:0034620;GO:0070417;GO:0034605;GO:0005829;GO:0046685;GO:0005516;GO:0005886;GO:0009507
comp52588_c0_seq1	GO:0005737
comp10811_c0_seq1	GO:0008289;GO:0048046;GO:0009505;GO:0006869;GO:0005516;GO:0009534;GO:0005886
comp11360_c0_seq5	GO:0005488
comp7570_c0_seq6	GO:0005488
comp1556_c0_seq1	GO:0003824
comp1730_c0_seq1	GO:0042254;GO:0009620;GO:0009506;GO:0006412;GO:0022625;GO:0003735;GO:0005886;GO:0009507
comp28860_c0_seq2	GO:0010413;GO:0004715;GO:0005524;GO:0009069;GO:0006468;GO:0004674;GO:0045492;GO:0005886
comp47554_c0_seq1	GO:0048481;GO:0005634;GO:0009790
comp54631_c0_seq1	GO:0043687;GO:0016571;GO:0003677;GO:0009616;GO:0006349;GO:0045893;GO:0010267;GO:0005515;GO:0005667;GO:0003700;GO:0009960;GO:0010050;GO:0003727;GO:0006342;GO:0035196;GO:0009506;GO:0007267;GO:0010048;GO:0006306;GO:0045449;GO:0000956
comp585_c2_seq2	GO:0005634;GO:0008171;GO:0005829;GO:0042343;GO:0032259;GO:0046983
comp16278_c0_seq1	GO:0019395;GO:0042967;GO:0005777;GO:0010224;GO:0018874;GO:0009718;GO:0006574;GO:0009744;GO:0003988;GO:0006552;GO:0006633;GO:0006699;GO:0006550
comp64422_c0_seq1	GO:0005840;GO:0016070;GO:0005634;GO:0003677;GO:0009165;GO:0046740;GO:0006446;GO:0003743;GO:0005829;GO:0009615
comp843_c1_seq13	GO:0009987
comp14201_c0_seq1	GO:0005506;GO:0006118;GO:0002237;GO:0055114;GO:0019825;GO:0015706;GO:0030003;GO:0010363;GO:0016705;GO:0009963;GO:0009055;GO:0020037;GO:0006612;GO:0009627;GO:0006569;GO:0010167;GO:0009684;GO:0004497;GO:0070838
comp27335_c0_seq1	GO:0005634;GO:0006281;GO:0003684;GO:0004519
comp26856_c0_seq1	GO:0005840;GO:0005634;GO:0005085;GO:0003743;GO:0006446;GO:0043087;GO:0005851;GO:0005525
comp3110_c0_seq1	GO:0006357;GO:0016592;GO:0001104
comp40005_c0_seq1	GO:0038032;GO:0035091
comp18170_c0_seq1	GO:0008289;GO:0046872;GO:0006508;GO:0008233;GO:0006869;GO:0005576;GO:0016491
comp9605_c0_seq1	GO:0016120;GO:0051082;GO:0009661;GO:0031072;GO:0009536
comp10164_c0_seq1	GO:0006098;GO:0016310;GO:0004747;GO:0006014
comp2612_c0_seq1	GO:0006544;GO:0006564;GO:0051287;GO:0006566;GO:0055114;GO:0004617
comp14223_c0_seq3	GO:0005484;GO:0005770;GO:0052543;GO:0010118;GO:0006944;GO:0016049;GO:0009705;GO:0048193;GO:0006623;GO:0005886;GO:0016197;GO:0009959;GO:0030140;GO:0005634;GO:0007030;GO:0009556;GO:0007033;GO:0000903;GO:0009660
comp9056_c0_seq1	GO:0006817;GO:0016324;GO:0015321
comp43117_c0_seq1	GO:0005634;GO:0031048;GO:0007062;GO:0045132
comp17244_c0_seq2	GO:0003677;GO:0043626;GO:0009165;GO:0006275;GO:0006306;GO:0051567;GO:0042575;GO:0030337;GO:0042276;GO:0008283;GO:0005515;GO:0005730;GO:0005829;GO:0006261;GO:0051726
comp516_c0_seq1	GO:0050794;GO:0006693;GO:0000166;GO:0016404;GO:0060206
comp1392_c0_seq6	GO:0016020
comp3395_c0_seq5	GO:0005634;GO:0031047;GO:0005488
comp556_c0_seq1	GO:0009657;GO:0030095;GO:0009543;GO:0010207;GO:0006364;GO:0035304
comp4357_c0_seq1	GO:0005840;GO:0008135;GO:0004686;GO:0000166;GO:0031952;GO:0009069;GO:0006414;GO:0005516;GO:0006445
comp18873_c0_seq1	GO:0005634;GO:0003723;GO:0000166
comp17753_c0_seq2	GO:0005667;GO:0006355;GO:0043565;GO:0045449;GO:0003700
comp10186_c0_seq2	GO:0003677;GO:0005622;GO:0008270
comp21075_c0_seq1	GO:0043562;GO:0006212;GO:0012505;GO:0016812;GO:0005737
comp60582_c0_seq1	GO:0008287;GO:0046872;GO:0006470;GO:0005739;GO:0004722
comp27286_c0_seq2	GO:0005576
comp585_c1_seq1	GO:0009395;GO:0005634;GO:0005829;GO:0005576;GO:0007242;GO:0035556;GO:0004629
comp49349_c0_seq1	GO:0071456;GO:0043069;GO:0002237;GO:0006944;GO:0010363;GO:0009595;GO:0010200;GO:0019684;GO:0005667;GO:0010112;GO:0010310;GO:0043565;GO:0005516;GO:0003700;GO:0050832;GO:0006612;GO:0000165;GO:0009409;GO:0009862;GO:0009816;GO:0009867;GO:0080142;GO:0045449;GO:0031348
comp32406_c0_seq1	GO:0004674;GO:0005524;GO:0009069;GO:0006468
comp23779_c0_seq1	GO:0005634;GO:0006508;GO:0008270;GO:0004176;GO:0019288;GO:0006510
comp67695_c0_seq1	GO:0016042;GO:0004091;GO:0046486;GO:0004806;GO:0005576;GO:0005516
comp29056_c0_seq3	GO:0003677;GO:0005667;GO:0006334;GO:0045449;GO:0003700;GO:0000786
comp52976_c0_seq1	GO:0042393;GO:0005634;GO:0003677;GO:0005694;GO:0034968;GO:0006554;GO:0008270;GO:0006914;GO:0018024
comp74610_c0_seq1	GO:0000287;GO:0009116;GO:0008253;GO:0000166;GO:0005829;GO:0009117
comp54322_c0_seq1	GO:0005634;GO:0006499;GO:0006487;GO:0008270;GO:0009610
comp59294_c0_seq1	GO:0016021
comp1758_c0_seq2	GO:0003333;GO:0016021;GO:0015171
comp11750_c0_seq1	GO:0016020;GO:0005634;GO:0048193;GO:0005794;GO:0043170;GO:0034613;GO:0044446
comp14153_c0_seq1	GO:0010161;GO:0006355;GO:0035556;GO:0005737;GO:0010363;GO:0009736;GO:0000160;GO:0005515;GO:0009963;GO:0000156;GO:0006612;GO:0005634;GO:0009069;GO:0046777;GO:0042752;GO:0004674;GO:0045449;GO:0009793
comp5143_c0_seq1	GO:0051258;GO:0005577;GO:0007165;GO:0030674;GO:0005102;GO:0030168
comp50447_c0_seq1	GO:0005739;GO:0009706
comp34354_c0_seq1	GO:0051258;GO:0043234;GO:0005525;GO:0005737
comp11263_c0_seq1	GO:0006430;GO:0005524;GO:0009506;GO:0009165;GO:0009085;GO:0010388;GO:0009640;GO:0003676;GO:0000085;GO:0005829;GO:0004824
comp26926_c0_seq1	GO:0005739
comp253_c0_seq1	GO:0046872;GO:0009506;GO:0030001
comp11035_c0_seq1	GO:0009535;GO:0005524;GO:0004222;GO:0010304;GO:0010206;GO:0006098;GO:0031977;GO:0006508;GO:0005515;GO:0009941;GO:0004176;GO:0006510
comp5588_c0_seq1	GO:0005634;GO:0046872;GO:0010309;GO:0019509;GO:0055114;GO:0005886;GO:0005737
comp7274_c0_seq1	GO:0016020;GO:0010150;GO:0006096;GO:0006623;GO:0007165;GO:0006094;GO:0009408;GO:0010029;GO:0009737;GO:0009744;GO:0046686;GO:0080129;GO:0009407;GO:0007010;GO:0009853;GO:0006833;GO:0009733;GO:0009555;GO:0006355;GO:0051788;GO:0048767;GO:0006972;GO:0006635;GO:0005829;GO:0008270;GO:0001653;GO:0009651;GO:0009735;GO:0008540;GO:0005634;GO:0006281;GO:0007030;GO:0043161;GO:0048528;GO:0048455
comp5354_c0_seq1	GO:0016702;GO:0016829;GO:0008152;GO:0009507
comp3007_c0_seq3	GO:0030686;GO:0009506;GO:0042274;GO:0006364;GO:0032040;GO:0005730;GO:0005794;GO:0001510;GO:0006412;GO:0003735;GO:0022627;GO:0005886;GO:0009507
comp25927_c0_seq1	GO:0009744;GO:0004805;GO:0005634;GO:0005982;GO:0005992;GO:0003825;GO:0005985;GO:0009750
comp20052_c0_seq1	GO:0003723;GO:0000166
comp3794_c0_seq1	GO:0043229;GO:0044444
comp17523_c0_seq1	GO:0005739
comp25381_c0_seq1	GO:0042254;GO:0015934;GO:0006412;GO:0006354;GO:0005739;GO:0003735
comp11775_c0_seq1	GO:0005634;GO:0003677;GO:0005524;GO:0017111;GO:0006270
comp4214_c0_seq1	GO:0006457;GO:0003755;GO:0000413
comp72081_c0_seq1	GO:0006952;GO:0009807;GO:0009507
comp7347_c0_seq1	GO:0046872;GO:0003676
comp49357_c0_seq1	GO:0016229;GO:0004032;GO:0006090;GO:0009414;GO:0046486;GO:0006000;GO:0009409;GO:0055114;GO:0006013;GO:0046686;GO:0005829;GO:0009651;GO:0006012;GO:0070401;GO:0009507
comp2164_c0_seq1	GO:0005515;GO:0005730;GO:0003676
comp53992_c0_seq1	GO:0016174;GO:0020037;GO:0055114;GO:0006979;GO:0006804;GO:0004601;GO:0005509;GO:0016021
comp10600_c0_seq2	GO:0043169;GO:0004553;GO:0005975
comp61775_c0_seq1	GO:0005622;GO:0009416;GO:0006811;GO:0035235;GO:0007268;GO:0005234;GO:0004970;GO:0016021;GO:0030288;GO:0005217;GO:0006874
comp539_c0_seq1	GO:0006090;GO:0019643;GO:0000166;GO:0046487;GO:0044262;GO:0030060;GO:0006108
comp36607_c0_seq1	GO:0005524;GO:0005730;GO:0005829;GO:0005777;GO:0005886;GO:0009507;GO:0003676;GO:0008026
comp70877_c0_seq1	GO:0003824;GO:0005886
comp67903_c0_seq1	GO:0042393;GO:0005634;GO:0040029;GO:0006554;GO:0008270;GO:0005694;GO:0034968;GO:0018024
comp21870_c0_seq2	GO:0009089;GO:0055114;GO:0009570;GO:0008839;GO:0070402
comp56877_c0_seq1	GO:0005667;GO:0006355;GO:0043565;GO:0045449;GO:0003700
comp24493_c0_seq1	GO:0005768;GO:0016310;GO:0007165;GO:0016301;GO:0005794;GO:0005802;GO:0005886
comp32326_c0_seq1	GO:0005634
comp61708_c0_seq2	GO:0004674;GO:0005524;GO:0009069;GO:0006468
comp27654_c0_seq1	GO:0005634;GO:0008022;GO:0004672;GO:0006468;GO:0005737;GO:0031013
comp16788_c0_seq1	GO:0000226;GO:0005815;GO:0043234
comp22584_c0_seq1	GO:0005840;GO:0006446;GO:0005634;GO:0003743;GO:0006360
comp13069_c0_seq1	GO:0016310;GO:0005794;GO:0016301
comp41751_c0_seq1	GO:0005634;GO:0006355
comp32677_c0_seq1	GO:0016020;GO:0023014;GO:0008020;GO:0005524;GO:0006355;GO:0042803;GO:0018298;GO:0000155;GO:0009585;GO:0017006;GO:0000160;GO:0009584;GO:0009365;GO:0007187
comp69580_c0_seq1	GO:0005634;GO:0009507
comp66543_c0_seq1	GO:0005634;GO:0003723;GO:0000166;GO:0005739
comp55145_c0_seq1	GO:0000166;GO:0003676
comp28052_c0_seq1	GO:0006308;GO:0004531;GO:0030218
comp51679_c0_seq1	GO:0006499;GO:0006487;GO:0005576;GO:0050513;GO:0031204;GO:0000139;GO:0005797
comp60849_c0_seq1	GO:0000922;GO:0000226;GO:0005815
comp599_c0_seq3	GO:0000166;GO:0008270;GO:0003676
comp52727_c0_seq1	GO:0005739
comp32070_c0_seq1	GO:0005622;GO:0008270;GO:0003676
comp52582_c0_seq1	GO:0038032;GO:0010033
comp23344_c0_seq1	GO:0010587;GO:0005634;GO:0004534;GO:0008270;GO:0051252;GO:0010048;GO:0003676
comp3656_c0_seq1	GO:0007264;GO:0005622;GO:0005525
comp65322_c0_seq1	GO:0008104
comp33817_c0_seq1	GO:0008654;GO:0046486;GO:0004605;GO:0016021;GO:0010207;GO:0009941;GO:0005886
comp40139_c0_seq1	GO:0005634;GO:0003723;GO:0005524;GO:0008026
comp12558_c0_seq2	GO:0009507
comp27873_c0_seq1	GO:0080167
comp20985_c0_seq1	GO:0005856;GO:0005515;GO:0005198;GO:0009987
comp40433_c0_seq1	GO:0006457;GO:0003755;GO:0005634;GO:0000151;GO:0000413;GO:0016567;GO:0004842
comp65499_c0_seq1	GO:0005634;GO:0010311;GO:0010305;GO:2000012;GO:0010449;GO:0000166;GO:0009790;GO:0010073;GO:0048366
comp15672_c0_seq1	GO:0005675;GO:0006355;GO:0000079;GO:0019901
comp1588_c0_seq1	GO:0005747;GO:0006120;GO:0006744;GO:0015992;GO:0006814;GO:0008137
comp11010_c0_seq1	GO:0016310;GO:0005524;GO:0006144;GO:0017111;GO:0006163;GO:0004385
comp57103_c0_seq1	GO:0005982;GO:0009741;GO:0045330;GO:0009409;GO:0005985;GO:0015824;GO:0030599;GO:0009505;GO:0043086;GO:0005576;GO:0004857;GO:0042545
comp67101_c0_seq1	GO:0010583;GO:0005524;GO:0009407;GO:0005886;GO:0016887
comp47982_c0_seq1	GO:0016021;GO:0009507;GO:0007568
comp56093_c0_seq1	GO:0007264;GO:0005525;GO:0009658;GO:0009507;GO:0009793
comp55642_c0_seq1	GO:0004674;GO:0016787;GO:0009069;GO:0046777
comp53836_c0_seq1	GO:0003677;GO:0000785;GO:0006355;GO:0009739;GO:0009753;GO:0009785;GO:0009737;GO:0009751;GO:0005515;GO:0005667;GO:0003682;GO:0045449;GO:0003700
comp27132_c0_seq2	GO:0046872;GO:0008815;GO:0019643;GO:0006725;GO:0005739;GO:0009346
comp62649_c0_seq1	GO:0005737
comp33551_c0_seq1	GO:0070918;GO:0044030;GO:0043621
comp376_c0_seq1	GO:0009657;GO:0048046;GO:0019898;GO:0009637;GO:0009654;GO:0030003;GO:0010218;GO:0010207;GO:0010114;GO:0010155;GO:0009644;GO:0030095;GO:0006364;GO:0035304;GO:0009744;GO:0009543;GO:0005509;GO:0009853;GO:0009570;GO:0070838
comp47066_c0_seq1	GO:0010260;GO:0016682;GO:0005506;GO:0009813;GO:0009830;GO:0009845;GO:0006118;GO:0005737;GO:0055114;GO:0009737;GO:0016706;GO:0010162;GO:0009793
comp13173_c0_seq1	GO:0030308;GO:0009409;GO:0009637;GO:0000976;GO:0045893;GO:0048573;GO:0005515;GO:0048510;GO:0005667;GO:0009651;GO:0009788;GO:0042744;GO:0045449;GO:0003700;GO:0009269
comp57146_c0_seq1	GO:0000023;GO:0007020;GO:0019252;GO:0004553;GO:0016226;GO:0009793;GO:0010027;GO:0009507;GO:0043085
comp6161_c0_seq1	GO:0005634;GO:0005515;GO:0005829;GO:0005886;GO:0009737
comp63402_c0_seq1	GO:0005982;GO:0005985;GO:0009117;GO:0007047;GO:0010417;GO:0047262;GO:0010089;GO:0005794;GO:0009832
comp8236_c0_seq1	GO:0005634;GO:0010224
comp3358_c0_seq4	GO:0042720;GO:0004643;GO:0006144;GO:0042060;GO:0006164;GO:0003937
comp12364_c0_seq3	GO:0008143;GO:0005634;GO:0000166;GO:0009507
comp43711_c0_seq1	GO:0005667;GO:0006355;GO:0043565;GO:0045449;GO:0003700
comp52240_c0_seq1	GO:0043531;GO:0005634;GO:0007165;GO:0005524;GO:0006952;GO:0017111;GO:0005737
comp20105_c0_seq8	GO:0005634;GO:0005524;GO:0005388;GO:0006816;GO:0016529;GO:0005774;GO:0006754;GO:0010042;GO:0046872;GO:0046686;GO:0030176;GO:0030026;GO:0006828;GO:0005886
comp56806_c0_seq1	GO:0010413;GO:0005634;GO:0045492;GO:0005516;GO:0005886
comp42480_c0_seq1	GO:0005634;GO:0009825;GO:0007165;GO:0007033;GO:0010090;GO:0009737
comp1622_c0_seq11	GO:0000166;GO:0055114;GO:0016491;GO:0003676
comp55364_c0_seq1	GO:0003723
comp13771_c0_seq2	GO:0000165;GO:0005524;GO:0009069;GO:0006468;GO:0007178;GO:0004707
comp39010_c0_seq1	GO:0000214;GO:0009611;GO:0006388;GO:0009753;GO:0000213;GO:0009750;GO:0007568;GO:0003676;GO:0006979;GO:0009744;GO:0051252;GO:0009507
comp40660_c0_seq1	GO:0003677;GO:0005634;GO:0005524;GO:0016740;GO:0004386
comp50488_c0_seq1	GO:0016705;GO:0005506;GO:0055114;GO:0031418
comp28060_c0_seq2	GO:0047617;GO:0005777;GO:0042372;GO:0009507
comp52299_c0_seq1	GO:0016020;GO:0004252;GO:0000023;GO:0042802;GO:0019761;GO:0007020;GO:0019252;GO:0009736;GO:0005618;GO:0006508;GO:0005576;GO:0043086;GO:0048196;GO:0043085
comp21211_c0_seq1	GO:0006508;GO:0004177;GO:0008236
comp1472_c1_seq9	GO:0007165
comp2661_c0_seq7	GO:0016020;GO:0004713;GO:0005524;GO:0005509;GO:0006468
comp6458_c0_seq1	GO:0005524;GO:0008026;GO:0003676
comp45679_c0_seq1	GO:0040034;GO:0006357;GO:0016592;GO:0001104;GO:0090213
comp26893_c0_seq1	GO:0006662;GO:0015035;GO:0009055;GO:0022900;GO:0016671;GO:0005829;GO:0006118;GO:0045454
comp10998_c0_seq8	GO:0046872;GO:0005622;GO:0003676
comp6944_c0_seq1	GO:0005634;GO:0004298;GO:0006094;GO:0006096;GO:0051788;GO:0005737;GO:0005839;GO:0046686;GO:0080129;GO:0006635;GO:0009407;GO:0043161;GO:0009651;GO:0009853
comp347_c0_seq263	GO:0008270;GO:0016740
comp27759_c0_seq1	GO:0048573;GO:0006357;GO:0005667;GO:0008270;GO:0003712;GO:0000123;GO:0071555;GO:0009294;GO:0004402;GO:0010090;GO:0016573;GO:0042967;GO:0045010;GO:0009908;GO:0007155;GO:0048765;GO:0045449;GO:0009793
comp49567_c0_seq1	GO:0006397;GO:0005524;GO:0004525;GO:0016075;GO:0004386;GO:0005737;GO:0003725;GO:0006364;GO:0008033;GO:0046872;GO:0090305;GO:0051252;GO:0019843
comp24526_c0_seq1	GO:0000166;GO:0055114;GO:0016491
comp28504_c0_seq1	GO:0005576;GO:0005739
comp1693_c0_seq11	GO:0005605;GO:0007610;GO:0009605;GO:0009888;GO:0007417;GO:0009887;GO:0040011;GO:0009987;GO:0048646
comp21246_c0_seq2	GO:0006810;GO:0005215
comp10996_c0_seq1	GO:0005667;GO:0006355;GO:0008270;GO:0045449;GO:0003700
comp45982_c0_seq1	GO:0016998;GO:0010167;GO:0015824;GO:0010262;GO:0002679;GO:0015706;GO:0010200;GO:0005618;GO:0006032;GO:0009626;GO:0008061;GO:0004568;GO:0005576;GO:0005975
comp71109_c0_seq1	GO:0005739
comp14166_c0_seq2	GO:0042800;GO:0016607;GO:0051568;GO:0045893;GO:0045322;GO:0048188;GO:0005515;GO:0006987
comp39661_c0_seq1	GO:0080144;GO:0016567;GO:0008270;GO:0005886;GO:0005737;GO:0004842
comp71732_c0_seq1	GO:0006813;GO:0055085;GO:0005249;GO:0030551;GO:0005516;GO:0008076
comp9394_c0_seq1	GO:0048653;GO:0048046;GO:0080001;GO:0048359;GO:0009664;GO:0005829;GO:0043086;GO:0009832;GO:0009086;GO:0004252;GO:0000394;GO:0009506;GO:0042802;GO:0010075;GO:0009505;GO:0006508;GO:0005794
comp53746_c0_seq1	GO:0006810;GO:0016020;GO:0005634;GO:0005764
comp18369_c0_seq1	GO:0003677;GO:0010039;GO:0006289;GO:0042651;GO:0004518;GO:0055072;GO:0000304;GO:0009507
comp20471_c0_seq1	GO:0009733;GO:0009738;GO:0009414;GO:0009620;GO:0015238;GO:0009723;GO:0006144;GO:0008728;GO:0005886;GO:0015297;GO:0009507;GO:0009611;GO:0015969;GO:0009753;GO:0042538;GO:0046872;GO:0048765;GO:0008081;GO:0009695;GO:0006855
comp16753_c0_seq1	GO:0000287;GO:0004749;GO:0016310;GO:0005524;GO:0009116;GO:0009506;GO:0016301;GO:0009220;GO:0006783;GO:0006098;GO:0005829;GO:0006144;GO:0005886
comp24572_c0_seq1	GO:0005634;GO:0005515
comp34169_c0_seq1	GO:0005634;GO:0003677;GO:0009630;GO:0006355;GO:0008270
comp33264_c0_seq1	GO:0005634;GO:0007275
comp66233_c0_seq1	GO:0005634;GO:0080030;GO:0042572;GO:0080031;GO:0015824;GO:0005737;GO:0080032;GO:0004091;GO:0005576;GO:0050253
comp15538_c0_seq1	GO:0006886;GO:0005783;GO:0008320;GO:0005576;GO:0016021
comp8115_c0_seq2	GO:0080036;GO:0043069;GO:0006355;GO:0010363;GO:0010332;GO:0006302;GO:0000160;GO:0005829;GO:0010310;GO:0043424;GO:0051026;GO:0048831;GO:0005634;GO:0000165;GO:0006612;GO:0009862;GO:0010029;GO:0035304;GO:0031537;GO:0009867;GO:0006261;GO:0009617;GO:0009927;GO:0031348
comp53037_c0_seq1	GO:0005886
comp19758_c0_seq1	GO:0050832;GO:0016310;GO:0010200;GO:0006144;GO:0006163;GO:0030968;GO:0004385;GO:0005737
comp10098_c0_seq2	GO:0016702;GO:0005506;GO:0009987;GO:0005737;GO:0044710;GO:0010038
comp2124_c0_seq16	GO:0016491
comp31240_c0_seq1	GO:0009536
comp2656_c0_seq2	GO:0009535;GO:0009773;GO:0000023;GO:0009637;GO:0009902;GO:0042742;GO:0010218;GO:0010207;GO:0010114;GO:0010027;GO:0043085;GO:0006364;GO:0035304;GO:0019252;GO:0010304;GO:0006098;GO:0015996
comp34947_c0_seq1	GO:0004712;GO:0004674;GO:0005524;GO:0009069;GO:0006468
comp52890_c0_seq1	GO:0004013;GO:0055085;GO:0006730;GO:0000095;GO:0009658;GO:0006555;GO:0015805;GO:0000166;GO:0016021;GO:0005739;GO:0009941
comp62361_c0_seq1	GO:0003677;GO:0005524;GO:0016740;GO:0004386
comp7806_c0_seq1	GO:0004252;GO:0006508;GO:0005739;GO:0009941;GO:0019288;GO:0009579;GO:0009570
comp58575_c0_seq1	GO:0051015;GO:0010583;GO:0006396;GO:0009627;GO:0015824;GO:0002679;GO:0045010;GO:0009932;GO:0005522;GO:0010200;GO:0009407;GO:0022402;GO:0005911;GO:0009697;GO:0005886
comp62948_c0_seq1	GO:0005634
comp63937_c0_seq1	GO:0005524;GO:0006744;GO:0016567;GO:0043621;GO:0004713;GO:0006120;GO:0008270;GO:0009788;GO:0015992;GO:0006814;GO:0005769;GO:0008137;GO:0009395;GO:0006468;GO:0005802;GO:0004623;GO:0004842;GO:0006952;GO:0048589;GO:0000956
comp11698_c0_seq2	GO:0009055;GO:0051225;GO:0006118;GO:0051322;GO:0031225;GO:0010075;GO:0000911;GO:0005507;GO:0006084;GO:0005886
comp4207_c0_seq4	GO:0016020;GO:0044341;GO:0005315;GO:0015321
comp56258_c0_seq1	GO:0005634;GO:0006281;GO:0008081
comp58886_c0_seq1	GO:0016042;GO:0046486;GO:0004806
comp58677_c0_seq1	GO:0016042;GO:0046486;GO:0004806
comp6224_c0_seq2	GO:0016020;GO:0000287;GO:0005634;GO:0000394;GO:0004427;GO:0007030;GO:0006816;GO:0006119;GO:0019915;GO:0005829;GO:0009651;GO:0009086
comp50549_c0_seq1	GO:0005634;GO:0008270;GO:0005773
comp60606_c0_seq1	GO:0055085;GO:0006821;GO:0016021;GO:0006812;GO:0015377
comp7673_c0_seq1	GO:0043531;GO:0007165;GO:0006952;GO:0017111;GO:0005622
comp24585_c0_seq3	GO:0005634;GO:0003723;GO:0009506;GO:0000166;GO:0008270;GO:0050665;GO:0016926;GO:0010228
comp22064_c0_seq4	GO:0055085;GO:0009058;GO:0005982;GO:0009011;GO:0016021;GO:0005985;GO:0009507
comp25291_c0_seq1	GO:0003691;GO:0000781;GO:0009733;GO:0009739;GO:0009723;GO:0005667;GO:0003682;GO:0009651;GO:0043047;GO:0003700;GO:0000786;GO:0006334;GO:0009753;GO:0042803;GO:0009737;GO:0009751;GO:0046686;GO:0045449
comp43112_c0_seq1	GO:0005768;GO:0005634;GO:0016757;GO:0005618;GO:0005794;GO:0005802;GO:0009507
comp32251_c0_seq1	GO:0016020;GO:0005874;GO:0003774;GO:0035085;GO:0016485;GO:0000166;GO:0008105;GO:0009953;GO:0007368;GO:0031512;GO:0007030;GO:0030326;GO:0042384;GO:0030900;GO:0005794;GO:0045177
comp12517_c0_seq1	GO:0016740
comp7457_c0_seq1	GO:0018996;GO:0032794
comp24803_c0_seq1	GO:0044707;GO:0045926;GO:0051716;GO:0005506;GO:0055114;GO:0048522;GO:0048523;GO:0043085;GO:0051339;GO:0006091;GO:0007005;GO:0016226;GO:0019538;GO:0010035;GO:0051128;GO:0042981;GO:0044444
comp52089_c0_seq1	GO:0007018;GO:0005524;GO:0005874;GO:0030030;GO:0005737;GO:0035085;GO:0030286;GO:0007275;GO:0003777;GO:0006200;GO:0005886;GO:0016887
comp14196_c0_seq1	GO:0010583;GO:0005634;GO:0010167;GO:0005802;GO:0015706;GO:0005768;GO:0006865;GO:0009407;GO:0005794;GO:0016021;GO:0005886
comp19825_c0_seq1	GO:0005576
comp52887_c0_seq1	GO:0080008;GO:0000166;GO:0005737
comp7224_c0_seq3	GO:0030246;GO:0016757;GO:0005794;GO:0016021
comp9450_c0_seq4	GO:0020037;GO:0055114;GO:0005737;GO:0006804;GO:0006979;GO:0046872;GO:0005515;GO:0004601;GO:0005576;GO:0009651;GO:0010054
comp1132_c0_seq3	GO:0009536;GO:0003824;GO:0006259
comp23128_c0_seq1	GO:0045454
comp2235_c0_seq2	GO:0016310;GO:0016301
comp56451_c0_seq1	GO:1901363;GO:0097159;GO:0043087;GO:0005089;GO:0016491
comp6065_c0_seq2	GO:0016787
comp53108_c0_seq1	GO:0005643;GO:0006913;GO:0017056
comp9016_c0_seq7	GO:0019497;GO:0016310;GO:0006771;GO:0016301;GO:0003993
comp14135_c0_seq1	GO:0045892;GO:0016036;GO:0019375;GO:0005739
comp21865_c0_seq3	GO:0003872;GO:0016310;GO:0005524;GO:0006094;GO:0006000;GO:0006096;GO:0005945;GO:0006098;GO:0006013;GO:0006002;GO:0006012;GO:0005886
comp10730_c0_seq1	GO:0000041;GO:0016747;GO:0005737
[truncated: 31,203 more rows]
