# Supplementary material for: Transcriptome Analysis of Androgenic Gland for Discovery of Novel Genes from the Oriental River Prawn, Macrobrachium nipponense, Using Illumina Hiseq 2000
Source: PLoS One. 2013 Oct 28;8(10):e76840. doi: 10.1371/journal.pone.0076840 (PMC3810145; doi:10.1371/journal.pone.0076840)
Supplement: Table S4 — Categories of COG of M. nipponense unique sequences. (XLS) [file pone.0076840.s004.xls]

Query_name	COG	KOG	NOG
comp39436_c0_seq1	COG2319
comp2641_c0_seq34	COG0515
comp16416_c0_seq1	COG1874	KOG0496
comp13978_c0_seq1	COG5133	KOG3381
comp21909_c0_seq1		KOG1601
comp23023_c0_seq1	COG1190	KOG1885
comp20283_c0_seq1	COG0532	KOG1145
comp63484_c0_seq1			NOG244838
comp10871_c0_seq1			NOG223153
comp14146_c0_seq1		KOG1568
comp36252_c0_seq2		KOG1474
comp8930_c0_seq1	COG0276	KOG1321
comp1905_c0_seq12		KOG1737
comp836_c1_seq1	COG1310	KOG2975
comp15683_c0_seq1		KOG0305
comp7394_c0_seq1	COG0647
comp42811_c0_seq1		KOG0724
comp198_c0_seq1		KOG0800
comp23600_c0_seq1	COG2302	KOG4837
comp12946_c0_seq1	COG5539	KOG3288
comp35655_c0_seq1	COG2376
comp1434_c0_seq1		KOG0836
comp3303_c0_seq1	COG1960	KOG0140
comp12236_c0_seq1	COG0515	KOG1164
comp6434_c0_seq1		KOG1654
comp5546_c0_seq1	COG0493
comp20769_c0_seq1	COG0474	KOG0204
comp62383_c0_seq1			NOG265659
comp9600_c0_seq1	COG0469	KOG2323
comp8746_c0_seq1	COG0112	KOG2467
comp4788_c0_seq1			NOG228868
comp7616_c0_seq1		KOG1632
comp22178_c0_seq2			NOG225476
comp12532_c0_seq1		KOG4680
comp3511_c0_seq1	COG0281	KOG1257
comp44813_c0_seq1			NOG236525
comp26970_c0_seq1		KOG2215
comp8830_c0_seq1		KOG1337	NOG278297
comp32756_c0_seq1			NOG258673
comp1957_c0_seq1			NOG85029
comp28518_c0_seq1	COG0748
comp55588_c0_seq1	COG1200
comp13216_c0_seq1	COG5119	KOG3388
comp1400_c0_seq2		KOG0209
comp4113_c0_seq2	COG0477
comp20358_c0_seq1	COG5123	KOG3463
comp7622_c0_seq1			NOG29669
comp9662_c0_seq1		KOG1632
comp13927_c0_seq1			NOG261069
comp10275_c0_seq1			NOG285571
comp15290_c0_seq1		KOG1187
comp14180_c0_seq2	COG2124
comp6971_c0_seq1	COG1501	KOG1065
comp1963_c0_seq1	COG0326	KOG0019
comp34500_c0_seq1		KOG1995
comp27538_c0_seq1			NOG231949
comp10192_c0_seq3		KOG1746
comp5098_c0_seq2	COG0406
comp4761_c0_seq1	COG1308	KOG2239
comp12784_c0_seq1	COG0015	KOG2700
comp44964_c0_seq1	COG5242	KOG2487
comp2327_c0_seq1		KOG3480
comp3109_c0_seq4	COG0515
comp40399_c0_seq1			NOG276095
comp9406_c0_seq2		KOG1230
comp1404_c0_seq4	COG1171	KOG1250
comp497_c0_seq8	COG0513	KOG0331
comp3373_c0_seq31		KOG1899
comp9031_c0_seq8		KOG1187
comp11803_c0_seq1		KOG3151
comp15587_c0_seq1		KOG1823
comp19282_c0_seq1			NOG265406
comp23981_c0_seq1			NOG230468
comp35389_c0_seq1	COG0847
comp2287_c0_seq1	COG1412	KOG3165
comp52228_c0_seq1	COG0500	KOG3045
comp5344_c0_seq2		KOG0579
comp27982_c0_seq1			NOG245786
comp8277_c0_seq1		KOG4287
comp46184_c0_seq1	COG5533;COG5560	KOG1873
comp1505_c0_seq1	COG1310	KOG1555
comp15194_c0_seq1			NOG251330
comp5335_c0_seq1			NOG268412
comp9946_c0_seq1	COG1990	KOG3282
comp28709_c0_seq2		KOG2146
comp16141_c0_seq2	COG5599
comp10519_c1_seq2		KOG0773
comp4039_c0_seq1	COG0276	KOG1321
comp12659_c0_seq1		KOG0014
comp23702_c0_seq1		KOG3903
comp10302_c0_seq1		KOG4072	NOG279235
comp36836_c0_seq1	COG0123	KOG1342
comp16200_c0_seq4		KOG0916
comp1197_c0_seq1			NOG278409
comp12404_c0_seq2			NOG254139
comp1364_c0_seq1	COG2857	KOG3052
comp28783_c0_seq1	COG2862
comp20301_c0_seq1			NOG222109
comp35018_c0_seq2	COG0671	KOG3030
comp73756_c0_seq1			NOG257502;NOG240548
comp21667_c0_seq1	COG0524	KOG2855
comp4199_c0_seq2		KOG2724
comp42220_c0_seq1		KOG2294
comp21525_c0_seq1			NOG279125
comp10147_c0_seq1	COG0429
comp2660_c0_seq1	COG1905	KOG3196
comp30122_c0_seq4	COG0515	KOG1187
comp14826_c0_seq1	COG0515
comp8940_c0_seq2	COG0362	KOG2653
comp19568_c1_seq2	COG3240
comp18949_c0_seq1	COG5064	KOG0166
comp22348_c0_seq1	COG1011	KOG3085
comp16353_c0_seq1	COG1012
comp10342_c0_seq2	COG1498	KOG2572
comp8154_c0_seq1		KOG2313
comp29409_c0_seq1	COG0030	KOG0820
comp42077_c0_seq1	COG0513	KOG0342
comp8200_c0_seq1	COG0694	KOG2358
comp10767_c0_seq4	COG5126
comp52402_c0_seq1		KOG4197
comp31302_c0_seq1		KOG0800
comp4005_c0_seq8	COG5176
comp34547_c0_seq1	COG0515	KOG1187
comp33868_c0_seq1			NOG291396
comp9144_c0_seq1		KOG3441
comp19329_c0_seq1			NOG245826
comp20103_c0_seq1	COG0486	KOG1191
comp10706_c0_seq1			NOG294793
comp7949_c0_seq1			NOG74384
comp19722_c0_seq1		KOG4771
comp17774_c0_seq1			NOG237814
comp6334_c0_seq2	COG5069
comp8724_c0_seq1	COG0652	KOG0882
comp8418_c0_seq1	COG0720	KOG4105
comp5485_c0_seq2		KOG4671
comp21671_c0_seq2		KOG1729
comp51059_c0_seq1		KOG0267	NOG250956;NOG289177
comp5376_c0_seq1		KOG2812
comp14831_c0_seq1	COG1012	KOG2449
comp1909_c0_seq1	COG0515	KOG0584
comp14236_c0_seq1			NOG251937
comp6936_c0_seq1			NOG234616
comp10473_c0_seq2		KOG0297
comp16518_c0_seq1		KOG1087
comp15927_c0_seq2	COG2801	KOG0017
comp657_c1_seq3	COG0685	KOG0564
comp33374_c0_seq1		KOG3226
comp347_c0_seq257		KOG1703
comp9803_c0_seq2	COG0515	KOG0192
comp19093_c0_seq1			NOG297284
comp3576_c0_seq3		KOG4441
comp24724_c0_seq1	COG0400	KOG2112
comp30652_c0_seq1		KOG1700
comp37803_c0_seq1		KOG4197;KOG3800
comp33493_c0_seq2	COG0515
comp2520_c0_seq1		KOG4098
comp19013_c0_seq2			NOG226550
comp22524_c0_seq1			NOG286787
comp17794_c0_seq1		KOG0937
comp791_c0_seq1	COG0638	KOG0174
comp12274_c0_seq1	COG1819	KOG1192
comp4446_c0_seq1	COG1293	KOG3272
comp31830_c0_seq1			NOG134638
comp6940_c0_seq2		KOG1507
comp14604_c0_seq2		KOG1347
comp28045_c0_seq1			NOG265910
comp43621_c0_seq1	COG0285	KOG2525
comp30648_c0_seq1			NOG81108
comp8051_c0_seq1		KOG3228
comp19324_c0_seq1	COG3384
comp14612_c0_seq2	COG0695	KOG1752
comp25232_c0_seq1		KOG3399
comp32845_c0_seq1		KOG4585
comp23891_c0_seq1		KOG1363
comp2407_c0_seq1	COG2214	KOG0723
comp44173_c0_seq1	COG0526	KOG0907
comp43064_c0_seq1	COG5540	KOG0800
comp2587_c0_seq1	COG0227
comp2682_c0_seq1	COG0084	KOG3020
comp24254_c0_seq1		KOG4837
comp5173_c0_seq1	COG5048
comp20263_c0_seq1	COG5274	KOG0536
comp21704_c0_seq1		KOG4626
comp4140_c1_seq2	COG0515	KOG0668
comp5436_c0_seq1			NOG292370
comp1395_c0_seq4	COG0451
comp33947_c0_seq1		KOG4508
comp7634_c0_seq3		KOG3528
comp763_c0_seq29	COG0666
comp16929_c0_seq1		KOG1601
comp11187_c0_seq1		KOG4483
comp16188_c0_seq2	COG0502	KOG2900
comp15548_c0_seq1			NOG219372
comp19253_c0_seq1	COG0354	KOG2770
comp4677_c0_seq1			NOG283149
comp11291_c0_seq1		KOG3002
comp68614_c0_seq1	COG5540
comp48557_c0_seq1	COG5201	KOG1724
comp19100_c0_seq1	COG0500
comp3939_c0_seq3	COG2114
comp29005_c0_seq1		KOG1435
comp637_c0_seq4	COG1301	KOG3787
comp16682_c0_seq1	COG5139	KOG1793
comp11290_c0_seq1	COG1310	KOG1556
comp53454_c0_seq1	COG0071	KOG0710
comp31197_c0_seq1	COG5253
comp4979_c0_seq1	COG5078	KOG0420
comp65448_c0_seq1			NOG275670
comp6375_c0_seq1			NOG115588
comp53087_c0_seq1			NOG269335
comp373_c0_seq1	COG0055	KOG1350	NOG125984
comp8005_c0_seq1	COG1028	KOG0725
comp4005_c0_seq1	COG5176
comp8043_c0_seq2	COG1048	KOG0452
comp1404_c0_seq10	COG1171	KOG1250
comp21440_c0_seq1		KOG3488
comp51280_c0_seq1	COG0020	KOG1602
comp71252_c0_seq1			NOG257652
comp14995_c0_seq1	COG1132	KOG0055
comp12801_c0_seq1			NOG289719
comp29550_c0_seq2	COG5180
comp13394_c0_seq1	COG0176	KOG2772
comp7008_c0_seq1	COG0537
comp2987_c0_seq6	COG0457
comp1516_c0_seq4	COG5126	KOG0027
comp29006_c0_seq1	COG3491	KOG0143
comp45496_c0_seq1		KOG1609
comp8173_c0_seq2	COG1222	KOG0729
comp13080_c0_seq1		KOG2103
comp6949_c0_seq2		KOG2616
comp30299_c0_seq1	COG5540	KOG0800
comp35187_c0_seq1		KOG0800
comp382_c0_seq1	COG0056	KOG1353
comp12326_c0_seq1	COG1051;COG0494
comp16176_c0_seq1			NOG230068
comp16823_c0_seq1	COG1233	KOG4254
comp18686_c0_seq1	COG0464	KOG0741
comp10698_c0_seq1	COG0372	KOG2617
comp4675_c0_seq2		KOG3416
comp35797_c0_seq1			NOG295576
comp10430_c0_seq1	COG0281	KOG1257
comp22812_c0_seq2	COG0484	KOG0715
comp7106_c0_seq1		KOG2781
comp6167_c0_seq1	COG0038
comp37123_c0_seq2			NOG236069
comp1713_c0_seq1	COG1087
comp3599_c0_seq1		KOG1917
comp2022_c0_seq1	COG0532	KOG1144
comp10648_c0_seq1	COG0404	KOG2770
comp5379_c0_seq1			NOG223934
comp27100_c0_seq2	COG3104	KOG1237
comp3469_c0_seq1		KOG3751
comp9918_c0_seq1	COG2844
comp5741_c0_seq1	COG2453
comp41594_c0_seq1		KOG3146
comp27713_c0_seq1	COG0179	KOG2843
comp23806_c0_seq2	COG0769
comp4395_c0_seq2	COG5022
comp8975_c0_seq3		KOG1584
comp6542_c0_seq1		KOG2888
comp12395_c0_seq1	COG0500	KOG1269
comp3908_c0_seq1			NOG08123
comp763_c0_seq20	COG0666	KOG4177
comp56074_c0_seq1		KOG1050
comp52987_c0_seq1	COG5540
comp34387_c0_seq1			NOG296504
comp489_c0_seq2		KOG1995
comp24626_c0_seq1		KOG3364
comp6761_c0_seq1		KOG1264
comp37340_c0_seq2	COG2872;COG0013	KOG2105;KOG0188
comp60887_c0_seq1		KOG1927
comp11584_c0_seq2			NOG219931
comp11275_c0_seq1		KOG2536
comp2519_c0_seq1		KOG1947
comp7825_c0_seq4	COG2319	KOG0267
comp2147_c0_seq1	COG1100	KOG0393
comp1204_c0_seq11	COG4362
comp50117_c0_seq1	COG5602
comp21503_c0_seq1		KOG3236
comp24912_c0_seq1	COG2453
comp47044_c0_seq1		KOG2887
comp9569_c0_seq3	COG0531
comp36458_c0_seq1		KOG2033
comp347_c0_seq271		KOG1703
comp14061_c0_seq1	COG1736
comp405_c0_seq2	COG0174	KOG0683
comp33845_c0_seq1	COG0563	KOG3078
comp2368_c0_seq1		KOG2819
comp36395_c0_seq1			NOG291715
comp32898_c0_seq2			NOG121263
comp10608_c0_seq3	COG5599	KOG0792
comp45035_c0_seq1			NOG285800
comp31517_c0_seq1			NOG295001
comp24168_c0_seq2			NOG248522
comp32673_c0_seq1	COG5126	KOG0030
comp22138_c0_seq1	COG2319	KOG0301
comp7849_c0_seq1			NOG231192
comp1204_c0_seq18	COG4362
comp15825_c0_seq1	COG0604	KOG1198
comp19967_c0_seq1		KOG4197
comp15302_c0_seq6	COG1371	KOG4528
comp28981_c0_seq1			NOG298438
comp34571_c0_seq1		KOG2406
comp48885_c0_seq1		KOG0082
comp20510_c0_seq1	COG0489
comp9727_c0_seq1	COG0508	KOG0557
comp4806_c0_seq2	COG5076;COG0553
comp2640_c0_seq1			NOG218894
comp32501_c0_seq1		KOG0379
comp41178_c0_seq1	COG0515
comp33988_c0_seq2	COG0749
comp3605_c0_seq3		KOG0759
comp14412_c0_seq1	COG0311	KOG3210
comp3346_c0_seq1	COG0446	KOG1336
comp3236_c0_seq3	COG2046;COG0529
comp54018_c0_seq1		KOG4197	NOG227842
comp47005_c0_seq1			NOG245530
comp20294_c0_seq1			NOG281200
comp20589_c0_seq1	COG0179	KOG1535
comp7675_c0_seq1			NOG241529;NOG235391
comp5501_c0_seq2			NOG273810
comp4814_c0_seq1	COG5243	KOG0802
comp8518_c0_seq1			NOG251025
comp31200_c0_seq1	COG1197	KOG0344
comp15459_c0_seq1	COG0472
comp45083_c0_seq1	COG0457
comp22537_c0_seq1	COG5077	KOG1865
comp20_c0_seq1		KOG1700
comp23330_c0_seq1		KOG1689
comp30680_c0_seq4		KOG0619
comp10370_c0_seq2	COG0515
comp1792_c0_seq1		KOG0248
comp65384_c0_seq1		KOG1984
comp11964_c0_seq1			NOG235492
comp59408_c0_seq1			NOG239273
comp17886_c0_seq2			NOG234470
comp6052_c0_seq1	COG5126	KOG0027
comp7890_c0_seq2		KOG3528
comp30122_c0_seq2	COG4886;COG0515	KOG1187
comp39577_c0_seq1	COG0631
comp19879_c0_seq1	COG0541	KOG0780
comp51283_c0_seq1			NOG297845
comp1225_c0_seq1	COG0019
comp6498_c0_seq1	COG1374	KOG3492
comp19563_c0_seq1			NOG276742;NOG253553
comp19530_c0_seq2	COG2240	KOG2599
comp40038_c0_seq1	COG3240
comp4752_c0_seq1	COG5269
comp21987_c0_seq1		KOG0167
comp10374_c0_seq1	COG0277
comp18680_c0_seq1		KOG0619
comp1830_c0_seq1	COG0048	KOG1749
comp19168_c0_seq3			NOG121197;NOG282065
comp8934_c0_seq3	COG0515	KOG0583
comp37671_c0_seq1	COG0676
comp17729_c0_seq2	COG5120	KOG1743
comp13022_c0_seq1	COG1958	KOG3428
comp779_c0_seq1		KOG2754
comp12290_c0_seq1	COG0457	KOG1155
comp638_c0_seq1	COG0753	KOG0047
comp20298_c0_seq1		KOG4673
comp16432_c0_seq1			NOG228947
comp9786_c0_seq1			NOG284794
comp20206_c0_seq1			NOG46675
comp36919_c0_seq1	COG1278	KOG3070
comp18732_c0_seq1		KOG2699
comp12225_c0_seq1			NOG254875
comp4626_c0_seq3		KOG0896
comp347_c0_seq106		KOG1703
comp17_c0_seq11		KOG1003
comp16307_c0_seq1		KOG3474;KOG0131
comp2116_c0_seq2	COG0508	KOG0559
comp8021_c0_seq1	COG1215
comp57597_c0_seq1		KOG1650
comp537_c0_seq1			NOG237900
comp8256_c0_seq2		KOG2761
comp37525_c0_seq1			NOG272533
comp14308_c0_seq1	COG0130	KOG2529
comp2626_c0_seq1	COG2319	KOG0279
comp14763_c0_seq1			NOG267886
comp1964_c0_seq1		KOG3081
comp119_c0_seq2		KOG2494
comp54163_c0_seq2	COG0515
comp1483_c0_seq1		KOG4738
comp32421_c0_seq1	COG0496
comp13174_c0_seq1			NOG266018
comp25305_c0_seq1			NOG267696
comp42087_c0_seq1		KOG0118
comp245_c0_seq1	COG0499	KOG1370
comp31853_c0_seq1			NOG116962
comp4997_c0_seq15	COG0515
comp11444_c0_seq1	COG0024	KOG2738
comp208_c0_seq1	COG0652	KOG0880
comp763_c0_seq38	COG0666	KOG4177
comp8455_c0_seq1	COG0204
comp1804_c0_seq2		KOG1911
comp4704_c0_seq1		KOG3531
comp58385_c0_seq1	COG1618
comp34343_c0_seq1		KOG3328
comp1144_c0_seq1	COG0158	KOG1458
comp7453_c0_seq1			NOG236786;NOG239432
comp5352_c0_seq1	COG0278	KOG0911
comp2622_c0_seq1	COG0024	KOG2776
comp11319_c0_seq1	COG0847
comp897_c0_seq6	COG0604
comp50297_c0_seq2		KOG2744
comp9260_c0_seq1	COG0589
comp5329_c0_seq1		KOG2162
comp23723_c0_seq1	COG2136	KOG2781
comp15909_c0_seq1	COG0386	KOG1651
comp36316_c0_seq1	COG0513	KOG0328
comp12244_c0_seq1		KOG2500
comp48651_c0_seq1			NOG219859
comp7363_c0_seq1		KOG3341
comp11656_c0_seq1	COG1163	KOG1486
comp15626_c0_seq1		KOG2408
comp19402_c0_seq1			NOG225264
comp4743_c0_seq1			NOG09618
comp32891_c0_seq1			NOG242148
comp66813_c0_seq1		KOG2338
comp48999_c0_seq1		KOG4197
comp5377_c0_seq3		KOG3542
comp54664_c0_seq1		KOG2729
comp13850_c0_seq1	COG0543	KOG1158
comp32998_c0_seq1			NOG228557
comp5471_c0_seq1			NOG245266;NOG255305
comp3013_c0_seq1			NOG137845
comp16495_c0_seq1	COG0652	KOG0865
comp36169_c0_seq1		KOG2171
comp42929_c0_seq1	COG0631
comp16373_c0_seq2	COG0515	KOG0583
comp32801_c0_seq1		KOG0498
comp7885_c0_seq7	COG1226
comp31950_c0_seq1	COG0406	KOG4754
comp3944_c0_seq1	COG1394	KOG1647
comp1261_c0_seq1	COG0711		NOG249803
comp20028_c0_seq2		KOG1620
comp16233_c0_seq1	COG0515
comp22470_c0_seq2			NOG229999
comp5190_c0_seq1			NOG298067
comp7503_c0_seq1	COG3239;COG5274	KOG4232
comp28682_c0_seq1	COG4677
comp13616_c0_seq1	COG3119
comp644_c0_seq1	COG0235
comp14638_c0_seq1			NOG288788
comp146_c0_seq1	COG0052	KOG0830
comp46831_c0_seq1	COG0500
comp38004_c0_seq1	COG5540	KOG0800
comp24747_c0_seq1	COG1608
comp8831_c0_seq1			NOG250325;NOG269858
comp11942_c0_seq1	COG5030	KOG0934
comp14144_c0_seq1			NOG225108;NOG227322;NOG278217;NOG247166
comp21327_c0_seq1	COG0526	KOG1672
comp1863_c0_seq1			NOG239538;NOG297358;NOG251686
comp298_c0_seq8	COG0724
comp53771_c0_seq1	COG5190	KOG2832
comp17680_c0_seq1	COG0484
comp12664_c0_seq2	COG2039	KOG4755
comp6005_c0_seq1			NOG222879
comp24531_c0_seq1			NOG291982
comp2641_c0_seq16	COG0515
comp24018_c0_seq1			NOG294899
comp21398_c0_seq1			NOG269135
comp29316_c0_seq2	COG0103	KOG1697
comp4872_c0_seq1	COG0545	KOG0552
comp20428_c0_seq5	COG5076
comp26396_c0_seq2	COG0515	KOG1187
comp51387_c0_seq1		KOG3183
comp1306_c0_seq1			NOG269296
comp31442_c0_seq1			NOG280153
comp14472_c0_seq5		KOG1246
comp58163_c0_seq1		KOG2068
comp18165_c0_seq4	COG0531
comp10452_c0_seq2	COG0205	KOG2440
comp13228_c0_seq1			NOG280494
comp8145_c0_seq1	COG5272
comp1608_c0_seq4	COG0450	KOG0852
comp1714_c0_seq2	COG0525	KOG0432
comp26595_c0_seq2	COG1963
comp3744_c0_seq3	COG1816	KOG1096
comp3630_c0_seq1	COG4870	KOG1542
comp6331_c0_seq1			NOG76438
comp32606_c0_seq1	COG0188	KOG0355
comp347_c0_seq153		KOG1703
comp22245_c0_seq1			NOG220571
comp1828_c0_seq1	COG0091	KOG3353
comp3600_c0_seq1	COG2154	KOG4073
comp5519_c0_seq3	COG2967	KOG4408
comp16875_c0_seq1			NOG271936
comp12847_c0_seq1	COG0564
comp9080_c0_seq1		KOG3484
comp23181_c0_seq1	COG0580	KOG0223
comp4515_c0_seq1			NOG289818;NOG298376
comp1343_c0_seq1	COG2075	KOG1722
comp14580_c0_seq1	COG0084	KOG3020
comp3359_c0_seq1	COG1071	KOG0225
comp41132_c0_seq1			NOG252155
comp13794_c0_seq3			NOG246858
comp7294_c0_seq2	COG5071	KOG1498
comp186_c0_seq1	COG0724	KOG0123
comp35996_c0_seq4	COG5059
comp6094_c0_seq1		KOG4262
comp578_c0_seq1			NOG241389
comp69_c0_seq5			NOG273407
comp7956_c0_seq11		KOG1925
comp13352_c0_seq1		KOG1296
comp41672_c0_seq1	COG0457
comp20073_c0_seq1			NOG241413
comp5936_c0_seq6	COG0515
comp1432_c0_seq1	COG0515
comp18930_c0_seq2	COG5074	KOG0810
comp22816_c0_seq1	COG4286	KOG2948
comp26189_c0_seq1	COG1404
comp40926_c0_seq1		KOG0800
comp32008_c0_seq1	COG5068	KOG0014
comp19515_c0_seq1	COG0193	KOG2255
comp24083_c0_seq1	COG4284	KOG2388
comp16243_c0_seq2	COG0515	KOG1164
comp11440_c0_seq1			NOG41943
comp58288_c0_seq1			NOG226841
comp14141_c0_seq1			NOG233875
comp27522_c0_seq1		KOG0724
comp6906_c0_seq1	COG5624	KOG1142
comp1168_c0_seq1	COG2007	KOG3283
comp46570_c0_seq1		KOG1716
comp12897_c0_seq1	COG4886;COG0515	KOG0619
comp31085_c0_seq1		KOG2190
comp52152_c0_seq1			NOG277414
comp36056_c0_seq1		KOG0823
comp20061_c0_seq1			NOG273890
comp21058_c0_seq1			NOG229700;NOG238788
comp46820_c0_seq1		KOG2894
comp13331_c0_seq1	COG1834
comp1905_c0_seq3		KOG1737
comp22663_c0_seq1	COG5126	KOG0036
comp10569_c0_seq1	COG0250		NOG144973
comp45163_c0_seq1		KOG3911
comp49971_c0_seq1	COG3491	KOG0143
comp48431_c0_seq1	COG0706
comp21708_c0_seq1			NOG271400
comp21654_c0_seq2	COG0385	KOG2718
comp22332_c0_seq1			NOG223877
comp14377_c0_seq1			NOG288938
comp24035_c0_seq1		KOG2205
comp3285_c0_seq1		KOG3046
comp347_c0_seq50		KOG1703
comp4997_c0_seq4	COG0515
comp10573_c0_seq1	COG0511
comp8888_c0_seq1		KOG3173
comp6028_c0_seq1	COG2866
comp41847_c0_seq1		KOG0749
comp1042_c0_seq1	COG0199	KOG3506
comp19559_c0_seq1	COG5535
comp24649_c0_seq1	COG2319	KOG0296
comp1890_c0_seq11	COG0515
comp47398_c0_seq1	COG5102
comp16139_c0_seq1	COG0484	KOG0715
comp18168_c0_seq3			NOG255741
comp49979_c0_seq1	COG0475	KOG1650
comp49684_c0_seq1	COG0123
comp33046_c0_seq1	COG2265	KOG2187
comp20405_c0_seq1			NOG250053
comp10849_c0_seq2	COG0473	KOG0784
comp25878_c0_seq1	COG1874	KOG0496
comp37985_c0_seq1		KOG0987
comp17893_c0_seq1	COG1640
comp298_c0_seq13	COG0724	KOG0118
comp3373_c0_seq25		KOG1899
comp24589_c0_seq4		KOG2998
comp3584_c0_seq1	COG5078	KOG0416
comp6200_c0_seq1	COG0361
comp7255_c0_seq1	COG3424
comp22826_c0_seq1	COG0526;COG3118	KOG0907
comp2967_c0_seq1		KOG4209
comp31795_c0_seq1		KOG1087
comp4287_c0_seq1	COG0761
comp39468_c0_seq1		KOG2793
comp23690_c0_seq1	COG1730	KOG3048
comp48640_c0_seq1			NOG226587;NOG291302;NOG16760
comp21243_c0_seq2	COG0515
comp9635_c0_seq1		KOG1089
comp46000_c0_seq1		KOG2465
comp1187_c0_seq1		KOG0788
comp9689_c0_seq1		KOG1591
comp35380_c0_seq1		KOG3589
comp21361_c0_seq1			NOG75610
comp16803_c0_seq1			NOG218960;NOG245827
comp2123_c0_seq1	COG5256	KOG0459
comp1890_c0_seq7	COG0515
comp7328_c0_seq1	COG1100	KOG0087
comp32195_c0_seq1	COG0515	KOG0581
comp3193_c0_seq1		KOG3362
comp38575_c0_seq1			NOG251725
comp15184_c0_seq1			NOG289580
comp734_c0_seq1	COG0625	KOG0867
comp35809_c0_seq1		KOG1603
comp1909_c0_seq4	COG0515	KOG0584
comp9995_c0_seq2	COG0101
comp892_c0_seq1			NOG10633
comp10388_c0_seq1			NOG276881
comp20995_c0_seq6			NOG283430
comp3042_c0_seq1			NOG293766
comp20230_c0_seq1	COG1084	KOG1490
comp35726_c0_seq1		KOG0027
comp36632_c0_seq1		KOG3773
comp20097_c0_seq2	COG0460;COG0527	KOG0456;KOG0455
comp1472_c1_seq2	COG5422
comp29268_c0_seq1		KOG4563
comp15454_c0_seq1			NOG140680
comp10434_c0_seq1	COG1958	KOG3448
comp73450_c0_seq1	COG5194	KOG1493
comp2828_c0_seq1		KOG2826
comp1815_c0_seq1		KOG2581
comp8409_c0_seq2	COG5059	KOG4280
comp1463_c0_seq3	COG1826
comp19525_c0_seq1	COG1226;COG0475	KOG1650
comp22219_c0_seq1			NOG259872;NOG283889
comp5743_c1_seq2		KOG1792
comp19295_c0_seq1		KOG3316
comp23003_c0_seq1	COG0774
comp14808_c0_seq1			NOG86172
comp5551_c0_seq1	COG1028	KOG1208
comp42116_c0_seq1	COG5103
comp3888_c0_seq2	COG0634	KOG3367
comp20476_c0_seq1	COG5505
comp15131_c0_seq2	COG0724
comp18716_c0_seq1			NOG234627
comp14630_c0_seq1	COG0667;COG0656	KOG1576
comp58145_c0_seq1			NOG256398
comp15710_c0_seq2	COG0515
comp11813_c0_seq1	COG0788	KOG3076
comp11067_c0_seq2	COG0670
comp12125_c0_seq5	COG1028	KOG1208
comp18121_c0_seq1		KOG3407
comp25867_c0_seq1	COG0814	KOG1304
comp19868_c0_seq1		KOG0116
comp23407_c0_seq1	COG5533	KOG1864
comp14055_c0_seq1		KOG0014
comp1220_c0_seq1	COG0515	KOG0668
comp31518_c0_seq1	COG3000	KOG0872
comp4779_c0_seq1	COG0428	KOG2693
comp17841_c0_seq1	COG0474
comp2101_c0_seq1	COG0183	KOG1406
comp46976_c0_seq1	COG0515	KOG1187
comp1622_c0_seq4	COG0724;COG3491	KOG0143
comp6381_c0_seq1	COG0542	KOG1051
comp16712_c0_seq1		KOG0689
comp43411_c0_seq1			NOG271832
comp5442_c0_seq1	COG1513
comp46599_c0_seq1	COG5076	KOG1474
comp1909_c0_seq28	COG0515	KOG0584
comp47241_c0_seq1	COG1051
comp17079_c0_seq1	COG2303	KOG1238
comp14570_c0_seq1	COG0141	KOG2697
comp15835_c0_seq2	COG1297
comp2290_c0_seq4	COG1824	KOG3788
comp687_c0_seq1	COG0080	KOG0886
comp53662_c0_seq1		KOG0271
comp10175_c0_seq1			NOG297764
comp9334_c0_seq1			NOG288326
comp12682_c0_seq1			NOG268312
comp14851_c0_seq1		KOG2962
comp56746_c0_seq1	COG5147
comp13732_c0_seq1			NOG247372
comp2241_c1_seq1	COG1916	KOG2860
comp13040_c0_seq1	COG0666	KOG0504;KOG4177
comp15452_c0_seq1			NOG286644
comp24429_c0_seq1	COG5059	KOG0243
comp2315_c0_seq2	COG0086
comp35572_c0_seq1	COG0666	KOG0504
comp42391_c0_seq1			NOG283606
comp49169_c0_seq1		KOG0724
comp19097_c0_seq3		KOG1169
comp48882_c0_seq1	COG0515
comp28956_c0_seq1			NOG228353
comp12078_c0_seq1	COG5194	KOG2930
comp6429_c0_seq2	COG0545	KOG0549
comp37254_c0_seq1		KOG0621
comp42400_c0_seq1			NOG251216
comp10193_c0_seq1	COG1758	KOG3405
comp9802_c0_seq1	COG1189
comp18102_c0_seq1	COG2319	KOG0285
comp26576_c0_seq1		KOG0212
comp35283_c0_seq1		KOG3561
comp35265_c0_seq1		KOG4161
comp24213_c0_seq1	COG4886	KOG0472
comp6705_c0_seq1		KOG0036
comp5343_c0_seq1	COG0515	KOG0616
comp1788_c0_seq1			NOG08111
comp5552_c0_seq1	COG1502	KOG1329
comp14905_c0_seq1			NOG225847
comp5393_c0_seq1	COG1061	KOG1123
comp1544_c0_seq4	COG1890	KOG1628
comp18089_c0_seq3			NOG244226
comp11439_c0_seq1	COG0515
comp11051_c0_seq1	COG5198	KOG3187
comp3314_c0_seq1	COG0524	KOG2854
comp13831_c0_seq1	COG1100	KOG0098
comp3611_c0_seq1	COG5143	KOG0862
comp1147_c0_seq1	COG0103	KOG1753
comp30045_c0_seq1		KOG1192
comp7207_c0_seq1		KOG2405
comp18046_c0_seq1		KOG1489
comp2562_c0_seq1	COG0244	KOG0815
comp36246_c0_seq1			NOG240036
comp21408_c0_seq1			NOG295267
comp20765_c0_seq1	COG4799;COG0511
comp1905_c0_seq13		KOG1737
comp347_c0_seq169		KOG1703
comp52475_c0_seq1		KOG0594
comp29624_c0_seq1		KOG1619
comp23886_c0_seq1		KOG3294
comp29230_c0_seq1		KOG3041
comp62131_c0_seq1			NOG266521
comp35532_c0_seq1	COG2453
comp14626_c0_seq1		KOG2445
comp16517_c0_seq1			NOG250133
comp10360_c0_seq1	COG0633
comp1592_c0_seq1	COG0183	KOG1392
comp62306_c0_seq1	COG0657
comp6377_c0_seq1			NOG255197
comp49318_c0_seq1			NOG285749
comp12206_c0_seq1			NOG277400
comp23631_c0_seq1	COG5158	KOG1301
comp993_c0_seq1	COG1791
comp35133_c0_seq1	COG5601	KOG2151
comp36647_c0_seq1		KOG2982
comp15039_c0_seq1		KOG3399
comp851_c1_seq34		KOG3651
comp31281_c0_seq2		KOG2913
comp10596_c0_seq2		KOG3861
comp13659_c0_seq1	COG2271	KOG2533
comp19114_c0_seq1	COG2867
comp33550_c0_seq2			NOG286534
comp22378_c0_seq1	COG2132
comp3651_c0_seq1			NOG261008
comp18287_c0_seq1			NOG139703
comp6581_c0_seq1		KOG3528
comp8628_c0_seq1			NOG266836
comp2962_c0_seq1	COG0296	KOG0470
comp12892_c0_seq1	COG5250	KOG2351
comp1909_c0_seq34	COG0515	KOG0584
comp8235_c0_seq1			NOG269385
comp39941_c0_seq1	COG5147	KOG0048
comp20699_c0_seq2			NOG262563
comp5560_c0_seq1	COG0326	KOG0019
comp40512_c0_seq1			NOG233639
comp14249_c1_seq1	COG0515	KOG1187
comp6174_c0_seq1	COG1905	KOG3196
comp9382_c0_seq1	COG0633
comp37456_c0_seq1	COG4886;COG0515	KOG0619;KOG1187
comp6634_c0_seq1	COG0292
comp1858_c0_seq1	COG3391	KOG2177
comp17265_c0_seq1	COG0515
comp29442_c0_seq1			NOG290323
comp2174_c0_seq1	COG5257	KOG0466
comp1622_c0_seq17	COG0724
comp6993_c0_seq1	COG2941	KOG4061
comp50649_c0_seq1	COG2202	KOG0498
comp35565_c0_seq2	COG0515
comp7836_c0_seq1		KOG3812
comp1308_c0_seq5	COG1087	KOG1371
comp7353_c0_seq1			NOG237463
comp20882_c0_seq2	COG5048
comp3940_c0_seq1	COG0515	KOG0578
comp40231_c0_seq1			NOG07493
comp5957_c0_seq1	COG0096	KOG1754
comp3542_c0_seq1	COG2016	KOG2523
comp36775_c0_seq1	COG0513	KOG0331
comp43147_c0_seq1			NOG277428
comp20639_c0_seq1		KOG3241
comp50408_c0_seq1			NOG257480
comp25010_c0_seq1			NOG72789
comp25172_c0_seq1	COG0545	KOG0552
comp6924_c0_seq1	COG0719		NOG286140
comp1015_c0_seq1			NOG280245
comp31049_c0_seq1		KOG4432
comp35761_c0_seq1		KOG3362
comp9556_c0_seq2		KOG3314
comp16771_c0_seq2	COG5096	KOG1062
comp4654_c0_seq2		KOG0825
comp992_c0_seq1		KOG0099
comp83_c0_seq1	COG2051	KOG1779
comp7836_c0_seq3		KOG3812
comp15621_c0_seq2	COG0277
comp26542_c0_seq1		KOG4483
comp347_c0_seq84		KOG1703
comp2_c1_seq7		KOG0676
comp17390_c0_seq2	COG4178	KOG0060
comp6739_c0_seq6		KOG3806
comp25984_c0_seq1			NOG282715
comp9888_c0_seq1			NOG275245;NOG87476
comp15898_c0_seq1	COG1874	KOG0496
comp8482_c0_seq1	COG1404
comp37318_c0_seq1		KOG4604;KOG2164
comp4140_c0_seq1	COG1958	KOG1780
comp23924_c0_seq4	COG0484	KOG0714
comp2_c1_seq1	COG5277	KOG0676
comp25492_c0_seq1	COG2214	KOG0723
comp10845_c0_seq2	COG0699
comp1993_c1_seq1	COG2319	KOG0293
comp29980_c0_seq1	COG0654	KOG3855
comp37969_c0_seq1			NOG247960;NOG223440
comp5934_c0_seq3	COG0044	KOG2584
comp2066_c0_seq2	COG3914
comp2035_c1_seq1	COG0074	KOG1255
comp9074_c0_seq7	COG0290
comp33183_c0_seq1	COG0533	KOG2707
comp34398_c0_seq1	COG1914	KOG1291
comp3951_c0_seq1	COG0448	KOG1322
comp1577_c0_seq1	COG0560
comp34742_c0_seq1			NOG285627
comp25809_c0_seq1		KOG0304
comp8820_c0_seq1	COG5034
comp19365_c0_seq1		KOG0324
comp4201_c0_seq1	COG5136	KOG3454
comp32837_c0_seq1	COG5224	KOG1561
comp46058_c0_seq1			NOG221500
comp28465_c0_seq2	COG2132	KOG1263
comp5606_c0_seq1	COG1958	KOG3459
comp705_c0_seq1	COG1960	KOG0141
comp16858_c0_seq1		KOG3689
comp2869_c0_seq1		KOG3188
comp9827_c0_seq1			NOG260997
comp347_c0_seq160		KOG1703
comp17860_c0_seq2	COG0659	KOG0236
comp18411_c0_seq1			NOG276169;NOG255145
comp26775_c0_seq1			NOG226220
comp6125_c0_seq1	COG2723	KOG0626
comp14774_c0_seq1	COG0515	KOG1164
comp29985_c0_seq1	COG0642	KOG0787
comp26249_c0_seq3	COG5491	KOG3230
comp15449_c0_seq1	COG0823
comp13052_c0_seq2	COG2319	KOG0266
comp3935_c0_seq1	COG0740	KOG0840	NOG225981
comp42113_c0_seq1	COG5260
comp16610_c0_seq1			NOG219573
comp24075_c0_seq1		KOG0381;KOG2744
comp4511_c0_seq2	COG2319	KOG2106
comp203_c0_seq1	COG0091	KOG3353
comp24516_c0_seq1			NOG259462;NOG219091
comp30583_c0_seq1	COG3380
comp32734_c0_seq4			NOG264032
comp6365_c0_seq1	COG0561	KOG3189
comp8311_c0_seq1	COG0382	KOG1381
comp6391_c0_seq1		KOG3658
comp28994_c0_seq1	COG5277	KOG0676
comp9581_c0_seq1			NOG267472
comp8427_c0_seq1			NOG263781
comp20502_c0_seq4			NOG274119
comp4960_c0_seq2			NOG248559;NOG232066
comp5730_c1_seq1	COG0484	KOG0713
comp347_c0_seq202		KOG1703
comp25664_c0_seq1			NOG259771
comp18594_c0_seq1			NOG265425
comp16829_c0_seq1		KOG1267
comp531_c4_seq1	COG2453
comp3493_c0_seq1	COG1230
comp2096_c0_seq14	COG0553
comp14192_c0_seq1			NOG238201;NOG270651;NOG224534
comp15461_c0_seq2	COG0137	KOG1706
comp347_c0_seq9		KOG1703
comp2900_c0_seq1	COG1643
comp1419_c0_seq1	COG2319
comp15025_c0_seq1		KOG1441
comp566_c0_seq2	COG0469	KOG2323
comp28976_c0_seq1		KOG2521
comp347_c0_seq175		KOG1703
comp16120_c0_seq1	COG2453	KOG2283
comp63337_c0_seq1		KOG0800
comp26610_c0_seq1			NOG264206
comp5834_c0_seq10		KOG1103
comp7333_c0_seq1		KOG2942
comp13419_c0_seq4	COG0639	KOG0374
comp14383_c0_seq1	COG0204	KOG2848
comp39310_c0_seq1	COG0694
comp6739_c0_seq2		KOG3806
comp51322_c0_seq1	COG5076
comp15386_c0_seq1	COG0625	KOG0406
comp15354_c0_seq2	COG5126	KOG0044
comp11340_c0_seq1			NOG259393
comp5067_c0_seq1			NOG254923
comp2760_c0_seq1		KOG1189
comp12105_c0_seq1	COG0762
comp4235_c0_seq2	COG0494
comp19269_c0_seq1		KOG1558
comp36060_c0_seq1	COG0515	KOG1187
comp8592_c0_seq4		KOG2253
comp4111_c0_seq2	COG5133	KOG3381
comp2891_c0_seq1			NOG292395
comp9912_c0_seq7	COG1222	KOG0727
comp18805_c0_seq1	COG0329
comp9782_c0_seq5	COG0515
comp37619_c0_seq1			NOG279352
comp57352_c0_seq1	COG5560
comp12819_c0_seq1			NOG282273
comp3217_c0_seq1		KOG3391
comp1853_c0_seq1	COG2518
comp5471_c0_seq4			NOG245266;NOG255305
comp31278_c0_seq2	COG0515	KOG1187
comp28393_c0_seq1			NOG271671
comp40223_c0_seq1		KOG1282
comp5141_c0_seq1			NOG243992;NOG260688
comp25684_c0_seq1		KOG3142
comp26944_c0_seq1		KOG3991
comp16348_c0_seq1		KOG1277
comp5403_c0_seq1	COG1358	KOG3387
comp11354_c0_seq1	COG2268	KOG2668
comp21691_c0_seq1	COG3884
comp26963_c0_seq1	COG5032
comp35429_c0_seq1			NOG251768
comp55889_c0_seq1		KOG2925
comp34471_c0_seq1		KOG3260
comp27729_c0_seq1	COG0515	KOG1187
comp11086_c0_seq3		KOG4276
comp29546_c0_seq1	COG4886
comp10993_c0_seq1	COG4539	KOG3292
comp2393_c0_seq1	COG0080	KOG3257
comp20586_c0_seq1		KOG1339
comp42654_c0_seq1	COG5084
comp11397_c0_seq1	COG0553
comp66485_c0_seq1		KOG0979
comp7885_c0_seq12	COG1226
comp3780_c0_seq1	COG1990	KOG3282
comp12584_c0_seq1			NOG282273
comp6694_c0_seq1	COG0071	KOG0710
comp4139_c0_seq2		KOG0674
comp5583_c0_seq1	COG1308	KOG2239
comp19758_c0_seq3	COG0194
comp13535_c0_seq1			NOG220582;NOG285174
comp1813_c0_seq2		KOG0440
comp2016_c0_seq2	COG1287
comp30849_c0_seq2	COG5325	KOG0809
comp13449_c0_seq1		KOG1039
comp29669_c0_seq1	COG1100	KOG0076
comp2146_c0_seq2		KOG4763
comp38683_c0_seq1	COG0515
comp59507_c0_seq1		KOG3363
comp483_c0_seq1		KOG1654
comp20304_c0_seq2	COG0724	KOG0113
comp15852_c0_seq1		KOG2056
comp1952_c0_seq1			NOG230982
comp16611_c0_seq1	COG2319	KOG1034
comp3395_c0_seq7		KOG2295
comp7901_c0_seq1	COG5262	KOG1756
comp1369_c0_seq1	COG0517
comp19022_c0_seq1	COG5078	KOG0419
comp347_c0_seq184		KOG1703
comp18444_c0_seq1	COG0115	KOG0975
comp39857_c0_seq1	COG2042	KOG3154
comp22581_c0_seq1		KOG2674
comp417_c0_seq1	COG0605	KOG0876
comp2731_c0_seq2	COG5347
comp17572_c0_seq2	COG0259	KOG2586
comp18283_c0_seq1		KOG4054
comp10714_c0_seq1		KOG2886
comp61953_c0_seq1		KOG2847
comp11321_c0_seq4			NOG268493
comp8106_c0_seq1	COG1293
comp21245_c0_seq1		KOG4197
comp3149_c0_seq2	COG5021	KOG0939
comp32905_c0_seq1	COG1094	KOG3273
comp1151_c0_seq1		KOG4012
comp39308_c0_seq1	COG2520
comp4657_c0_seq4	COG2352
comp9499_c0_seq1	COG0297
comp3564_c0_seq1		KOG4477
comp46942_c0_seq1			NOG236800
comp2568_c0_seq1			NOG26520
comp33966_c0_seq1	COG0631	KOG0698
comp5870_c0_seq2	COG3752	KOG0552;KOG4650
comp19922_c0_seq1			NOG251022
comp130_c0_seq1	COG2163	KOG3418
comp15146_c0_seq1	COG3257
comp1635_c0_seq2		KOG4223
comp16410_c0_seq1	COG5210	KOG1102
comp3329_c0_seq1	COG0065	KOG0454
comp2054_c0_seq1	COG1057
comp36151_c0_seq1			NOG258771
comp14933_c0_seq1	COG0417	KOG0969
comp21482_c0_seq3		KOG3270
comp183_c0_seq2	COG0474	KOG0202
comp19167_c0_seq1			NOG71767
comp16742_c0_seq1	COG5190	KOG1605
comp4015_c0_seq1	COG0456	KOG3138
comp35638_c0_seq1			NOG235600
comp32276_c0_seq1	COG5540
comp18993_c0_seq1	COG5636	KOG4020
comp17041_c0_seq1		KOG0836
comp49891_c0_seq1			NOG246439
comp5297_c0_seq1	COG0663	KOG3121
comp858_c0_seq1			NOG286569
comp43749_c0_seq1		KOG4281
comp14560_c0_seq1	COG0476	KOG2012
comp35400_c0_seq1	COG3491	KOG0143
comp2869_c0_seq3		KOG3188
comp26812_c0_seq1	COG5078	KOG0417
comp12810_c0_seq1			NOG252168
comp34495_c0_seq1	COG0484	KOG0714
comp3825_c0_seq1		KOG0146
comp7810_c0_seq1		KOG1208
comp968_c0_seq1	COG2453
comp10639_c0_seq2	COG2319	KOG0288
comp16307_c0_seq3		KOG3474;KOG0131
comp14493_c0_seq1	COG4642	KOG0231
comp32595_c0_seq1			NOG258908
comp6602_c0_seq1			NOG247480
comp29195_c0_seq1		KOG4036
comp17459_c0_seq2		KOG0027
comp18070_c0_seq1	COG1100	KOG0084
comp9055_c0_seq1		KOG1772
comp62932_c0_seq1	COG1100	KOG0087
comp20922_c0_seq2		KOG4441
comp24649_c1_seq2	COG1867	KOG1253
comp17665_c0_seq1		KOG2405
comp4207_c0_seq1	COG0306	KOG2493
comp11974_c0_seq2	COG0457
comp24138_c0_seq5		KOG0800
comp4990_c0_seq6		KOG2562
comp29261_c0_seq1	COG0334	KOG2250
comp8590_c0_seq2			NOG286701
comp644_c0_seq15	COG0235
comp18575_c0_seq1	COG0673	KOG2741
comp3615_c0_seq1			NOG281043
comp39995_c0_seq1		KOG0724
comp2555_c0_seq1		KOG0897
comp4997_c0_seq5	COG0515
comp403_c0_seq1			NOG08121
comp390_c0_seq1		KOG0651
comp8142_c0_seq1	COG0526	KOG0907
comp36781_c0_seq1		KOG4197
comp1622_c0_seq15	COG0724
comp31987_c0_seq1			NOG258063
comp3506_c0_seq10		KOG0144
comp26649_c0_seq1		KOG0823
comp26820_c0_seq1	COG5129	KOG3064
comp18900_c0_seq1	COG3000	KOG0539
comp3447_c0_seq9	COG0553	KOG0391
comp2310_c0_seq2	COG5099	KOG1488
comp23855_c0_seq1		KOG3341
comp10482_c0_seq1	COG1034	KOG2282
comp25660_c0_seq1		KOG4658;KOG0619
comp44485_c0_seq2		KOG2669
comp31039_c0_seq1	COG0457	KOG1124
comp39386_c0_seq1	COG5079	KOG1860
comp3821_c0_seq2	COG5048
comp1901_c0_seq2	COG5231	KOG2759
comp18081_c0_seq2	COG0010	KOG2964
comp36852_c0_seq1	COG2319;COG0652	KOG0882
comp1697_c0_seq1	COG4901	KOG1767
comp7737_c0_seq1	COG1095	KOG3298
comp1949_c0_seq1	COG0256	KOG1870
comp15223_c0_seq1			NOG258319
comp39354_c0_seq2	COG1073
comp3038_c0_seq2	COG0477
comp14802_c0_seq1	COG0271	KOG3348
comp19480_c0_seq1			NOG297649
comp29402_c0_seq1	COG5272
comp1922_c0_seq2		KOG3727
comp2582_c0_seq2	COG0097	KOG3255
comp26003_c0_seq1	COG0496
comp20185_c0_seq1		KOG1959
comp10496_c0_seq2	COG3391
comp97_c0_seq1	COG5272;COG1998	KOG0004
comp33419_c0_seq1		KOG0504
comp2905_c0_seq1	COG3590
comp7368_c0_seq1		KOG3088
comp4642_c0_seq1			NOG08027
comp19866_c0_seq1	COG1063	KOG0024
comp1054_c0_seq4	COG0281	KOG1257
comp1028_c0_seq1		KOG3155
comp30315_c0_seq1	COG0356	KOG4665
comp678_c0_seq1	COG0537
comp1890_c0_seq16	COG0515
comp18432_c0_seq1		KOG2761
comp34227_c0_seq1	COG0657
comp12125_c0_seq2	COG1028	KOG1208
comp60555_c0_seq1	COG5048
comp37485_c0_seq1			NOG249516
comp2987_c0_seq16	COG0457	KOG1840
comp6588_c0_seq2			NOG288635;NOG250006
comp1712_c0_seq1	COG2268
comp5999_c0_seq1		KOG4569
comp10669_c0_seq2		KOG3876
comp17112_c0_seq2	COG1231
comp23798_c0_seq1			NOG285382
comp48420_c0_seq1			NOG293499
comp13007_c0_seq1			NOG284547
comp25752_c0_seq1			NOG266980
comp46293_c0_seq1		KOG4176
comp32408_c0_seq1	COG2040	KOG1579
comp40816_c0_seq1	COG2319
comp7111_c0_seq1		KOG2431
comp5774_c0_seq1	COG2319	KOG0266
comp7965_c0_seq1	COG3338	KOG0382
comp308_c0_seq1	COG0646	KOG1579
comp8047_c0_seq1	COG5414
comp17329_c0_seq1	COG2273
comp34432_c0_seq1			NOG224848
comp8010_c0_seq2	COG1071	KOG0225
comp10028_c0_seq1	COG0028	KOG1185
comp23924_c0_seq6	COG0484
comp23586_c0_seq1	COG2319
comp40951_c0_seq1	COG1024	KOG1683
comp3317_c0_seq1	COG5274	KOG0537
comp41360_c0_seq1		KOG3688
comp41647_c0_seq1			NOG280710
comp16210_c0_seq1	COG3338	KOG0382
comp41531_c0_seq1	COG5038	KOG1032
comp41285_c0_seq1		KOG1601	NOG271692
comp9580_c0_seq1			NOG275275
comp7789_c0_seq1	COG5146	KOG2201
comp2805_c0_seq15		KOG1700
comp1265_c0_seq1	COG5194	KOG2930
comp18569_c0_seq1			NOG278166
comp7038_c0_seq1		KOG0801
comp65804_c0_seq1	COG3104
comp24437_c0_seq2		KOG2026
comp3579_c0_seq1	COG0612	KOG2067
comp10802_c0_seq1	COG0013	KOG0188
comp3828_c1_seq7			NOG294904
comp8239_c0_seq1		KOG0483
comp52548_c0_seq1		KOG1239
comp7894_c0_seq4		KOG2995
comp22509_c0_seq1	COG5078	KOG0895
comp18835_c0_seq2	COG3542
comp30681_c0_seq2	COG2319
comp24065_c0_seq1	COG0515	KOG0583
comp70690_c0_seq1		KOG0743
comp41458_c0_seq1	COG0515
comp128_c0_seq1	COG1498	KOG2573
comp1694_c0_seq3	COG0255	KOG3436
comp9678_c0_seq2		KOG4406
comp19298_c0_seq1	COG3424
comp5732_c0_seq1		KOG4778
comp14910_c0_seq1	COG1412	KOG3165
comp1615_c0_seq1	COG0186	KOG1728
comp25212_c0_seq1			NOG280988
comp14701_c0_seq1	COG2723	KOG0626
comp2059_c0_seq1	COG0538	KOG1526
comp1433_c0_seq2	COG0580
comp2152_c0_seq1	COG0724	KOG0118
comp2416_c0_seq1	COG2163	KOG1694
comp2096_c0_seq2	COG0553
comp13970_c0_seq1	COG5126	KOG0027
comp5377_c0_seq12		KOG3542
comp2096_c0_seq16	COG0553
comp644_c0_seq3	COG0235
comp26169_c0_seq1		KOG0412
comp84_c0_seq3	COG5023	KOG1375;KOG1376
comp10296_c0_seq4	COG0531
comp5155_c0_seq1	COG0457
comp25557_c0_seq1	COG0642;COG0784	KOG0519
comp14853_c0_seq2	COG4886	KOG0619
comp33896_c0_seq1		KOG4816
comp6440_c0_seq2	COG1100	KOG0393
comp14914_c0_seq1	COG0164
comp19185_c0_seq1		KOG3330
comp15496_c0_seq1			NOG286570
comp2785_c0_seq2	COG0733
comp5576_c0_seq2	COG0503	KOG1712
comp18359_c0_seq1	COG1304	KOG0538
comp21602_c0_seq1		KOG2266
comp22161_c0_seq1			NOG236283
comp5186_c0_seq1	COG0066	KOG0454
comp68065_c0_seq1		KOG4514
comp17581_c0_seq2		KOG0724
comp39492_c0_seq1			NOG288757
comp21369_c0_seq1		KOG1609
comp28870_c0_seq1			NOG291815
comp3731_c0_seq2			NOG258876
comp7620_c0_seq1	COG2124	KOG0156
comp2987_c0_seq29	COG0457
comp5608_c0_seq4		KOG0393;KOG1987
comp2124_c0_seq2	COG0666	KOG0505
comp3102_c0_seq1	COG0666	KOG0504
comp19456_c0_seq2	COG1525
comp13142_c0_seq3		KOG1829
comp54042_c0_seq1			NOG283330
comp9267_c0_seq2		KOG2567
comp20853_c0_seq1			NOG232388
comp12322_c0_seq2		KOG1721;KOG4441
comp29911_c0_seq1	COG0652	KOG0865;KOG0884
comp2124_c0_seq6	COG0666	KOG0505
comp20821_c0_seq1	COG0265	KOG1320
comp99_c0_seq1		KOG0009
comp20663_c0_seq3			NOG241894
comp12315_c0_seq1	COG3424
comp13559_c0_seq1	COG0515
comp6499_c0_seq1		KOG3305
comp9143_c0_seq1	COG0708	KOG1294
comp3506_c0_seq13		KOG0144
comp24783_c0_seq2	COG1216
comp32257_c0_seq1			NOG231896
comp4447_c0_seq1	COG2084	KOG0409
comp24607_c0_seq1			NOG278774
comp18451_c0_seq1		KOG1044
comp4818_c0_seq2	COG0515	KOG0663
comp11250_c0_seq1		KOG1087
comp6418_c0_seq3	COG0061	KOG2178
comp7456_c0_seq1	COG0308	KOG1046
comp29400_c0_seq1			NOG237272
comp13044_c0_seq2			NOG226457
comp2427_c0_seq1	COG0403;COG1003	KOG2040
comp36294_c0_seq1			NOG271583
comp640_c0_seq1			NOG293196;NOG219573
comp19143_c0_seq5	COG5175
comp46235_c0_seq1	COG1131
comp29793_c0_seq1		KOG1320
comp2235_c0_seq13		KOG2856
comp10917_c0_seq1			NOG289813
comp11134_c0_seq4	COG5066	KOG0439
comp5333_c0_seq1		KOG3074
comp23574_c0_seq1	COG0428	KOG2474
comp9649_c0_seq1	COG0524	KOG2854
comp2431_c0_seq1		KOG3793
comp4435_c0_seq2	COG5021	KOG0940
comp11134_c0_seq2	COG5066	KOG0439
comp49816_c0_seq1			NOG223339
comp29389_c0_seq1	COG5656	KOG1991
comp13633_c0_seq1	COG0607	KOG1530
comp19447_c0_seq1		KOG3489
comp12167_c0_seq1			NOG236244
comp15749_c0_seq1	COG5068
comp33728_c0_seq1		KOG3314
comp2507_c0_seq5	COG4886	KOG0619
comp35356_c0_seq1		KOG2676
comp41460_c0_seq1		KOG1987
comp14923_c0_seq1		KOG4660
comp18425_c0_seq2	COG1902	KOG0134
comp19845_c0_seq2		KOG0118
comp18118_c0_seq1	COG0489	KOG3022	NOG246674
comp190_c0_seq1	COG1358	KOG3166
comp2094_c0_seq1			NOG244464
comp24666_c0_seq1			NOG258667
comp21117_c0_seq1		KOG0800
comp27826_c0_seq1		KOG2242
comp13303_c0_seq1		KOG2075
comp2750_c0_seq1		KOG3486
comp17960_c0_seq1		KOG0800
comp23823_c0_seq1		KOG4836
comp14270_c0_seq1			NOG251119
comp31273_c0_seq1			NOG19167
comp33927_c0_seq1			NOG244963
comp18244_c0_seq1			NOG239962
comp14860_c0_seq1	COG5126
comp28747_c0_seq2	COG4021
comp14456_c0_seq1			NOG260971
comp11015_c0_seq1	COG0388	KOG0806
comp8421_c0_seq1			NOG272857
comp40759_c0_seq1	COG0515	KOG1187
comp10941_c0_seq3		KOG1347
comp3786_c0_seq2		KOG1721;KOG4441
comp43393_c0_seq1			NOG235022
comp5712_c0_seq1		KOG1733
comp8852_c0_seq1	COG0320	KOG2672
comp26753_c0_seq1		KOG2641
comp10343_c0_seq1		KOG1666
comp24078_c0_seq1	COG0515	KOG1187
comp24271_c0_seq1	COG5273	KOG1311
comp17588_c0_seq1	COG5126	KOG0034
comp2621_c0_seq8		KOG0324	NOG241288
comp46740_c0_seq1		KOG0431
comp4380_c0_seq4		KOG1704
comp8004_c0_seq1		KOG1037
comp4666_c0_seq9	COG5244
comp12993_c0_seq1			NOG71018
comp14847_c0_seq1	COG5050
comp343_c0_seq1	COG1100	KOG0096
comp20581_c0_seq1		KOG3224
comp5192_c0_seq2	COG2036	KOG3467
comp42384_c0_seq1	COG4886;COG0515	KOG0619;KOG1187
comp27368_c0_seq1			NOG270170
comp29661_c0_seq1	COG2154	KOG4073
comp21776_c0_seq1			NOG71444
comp4842_c0_seq1		KOG4009
comp1890_c0_seq6	COG0515
comp56978_c0_seq1	COG0491
comp10947_c0_seq3		KOG3289
comp5837_c0_seq4	COG0515
comp41127_c0_seq3			NOG280996
comp2335_c0_seq4	COG0335	KOG1698
comp11052_c0_seq1			NOG270759
comp54666_c0_seq1	COG1100	KOG1673
comp46933_c0_seq1	COG0515
comp15456_c0_seq1	COG0515	KOG1164
comp5706_c0_seq8	COG0038	KOG0475
comp5894_c0_seq3	COG0561	KOG3189
comp14951_c0_seq1		KOG0037
comp9981_c0_seq1	COG2146
comp848_c0_seq1			NOG222304;NOG239296
comp42651_c0_seq1	COG2081
comp347_c0_seq127		KOG1703
comp5834_c0_seq8		KOG1103
comp25303_c0_seq1			NOG275550
comp14772_c0_seq1		KOG1181
comp37275_c0_seq1	COG1819	KOG1192
comp39259_c0_seq1	COG5190	KOG1605
comp11439_c0_seq2	COG0515
comp2210_c0_seq1			NOG264561
comp39620_c0_seq1			NOG276589;NOG234997
comp23534_c0_seq1	COG2319	KOG0266
comp2695_c0_seq1	COG0724	KOG0113
comp20264_c0_seq1			NOG244800
comp45995_c0_seq1	COG0596
comp6594_c0_seq1			NOG272741
comp18974_c0_seq1	COG2319	KOG1334
comp38107_c0_seq1			NOG267472;NOG275691;NOG247770
comp10401_c0_seq1	COG0596	KOG1454
comp16023_c0_seq1		KOG1947
comp7828_c0_seq1		KOG0191
comp1170_c0_seq1	COG1997	KOG0402
comp22846_c0_seq1		KOG1192
comp11249_c0_seq1	COG0515
comp33540_c0_seq1		KOG3434
comp19621_c0_seq1		KOG1192
comp2469_c0_seq1			NOG09648
comp21905_c0_seq1			NOG235287
comp8259_c0_seq1		KOG3767
comp4053_c0_seq4		KOG1886
comp16449_c0_seq1	COG0292	KOG4707
comp1753_c0_seq1	COG0457	KOG1308
comp347_c0_seq39		KOG1703
comp1244_c0_seq1	COG1717	KOG0878
comp11399_c0_seq1	COG0659	KOG0236
comp704_c0_seq2	COG0509	KOG3373
comp35743_c0_seq1			NOG262267
comp18066_c0_seq1	COG1131
comp10670_c0_seq1		KOG0012
comp27515_c0_seq2	COG2233
comp2381_c0_seq1		KOG3027
comp9394_c0_seq3	COG1404
comp25643_c0_seq2	COG0297
comp22426_c0_seq1		KOG4206
comp8448_c0_seq1	COG4762
comp9166_c0_seq1	COG0702	KOG4288
comp53650_c0_seq1		KOG3591
comp1090_c0_seq1	COG5069
comp20290_c0_seq1		KOG4197
comp13092_c0_seq1	COG1287	KOG2292
comp1865_c0_seq1	COG5082
comp16144_c0_seq1	COG2319
comp5031_c0_seq1	COG0513	KOG0329
comp11436_c0_seq1	COG5064	KOG0166
comp26293_c0_seq1	COG0538	KOG1526
comp4023_c1_seq1	COG0652
comp12007_c0_seq1	COG5059	KOG0245
comp14604_c0_seq1		KOG1347
comp6858_c0_seq2		KOG1441
comp41823_c0_seq1	COG0323
comp16871_c0_seq1			NOG254970
comp24695_c0_seq1			NOG230467
comp16808_c0_seq1			NOG269634;NOG269046;NOG281516
comp30684_c0_seq1			NOG77141
comp36745_c0_seq1	COG1169
comp40103_c0_seq1		KOG1677
comp15891_c0_seq1		KOG0167	NOG81739
comp23775_c0_seq1	COG0666	KOG0504
comp8097_c0_seq2		KOG0958
comp709_c0_seq1		KOG1692
comp21462_c0_seq1		KOG0619
comp16247_c0_seq1	COG0532	KOG1144
comp9322_c0_seq3		KOG1764
comp7065_c0_seq1			NOG255902
comp1148_c0_seq1	COG0652;COG1011	KOG0880;KOG3109
comp17723_c0_seq3	COG0515	KOG0600
comp19088_c0_seq1		KOG0799
comp813_c0_seq2		KOG4012
comp6649_c0_seq1			NOG270651
comp17396_c0_seq1	COG5078	KOG0427
comp23021_c0_seq1	COG1958	KOG1783
comp6867_c0_seq1	COG0667	KOG1575
comp764_c0_seq1	COG1075
comp37081_c0_seq1	COG1199
comp434_c0_seq3		KOG1792
comp936_c0_seq1	COG0509	KOG3373
comp4692_c0_seq1	COG4581	KOG0948
comp4158_c0_seq1	COG1062	KOG0022
comp22903_c0_seq1		KOG2605
comp45811_c0_seq1		KOG1267
comp12297_c0_seq1		KOG3357
comp19737_c0_seq1	COG5048	KOG1721
comp41271_c0_seq1			NOG241839
comp9810_c0_seq2	COG0484	KOG0716
comp1484_c0_seq1		KOG1735
comp49642_c0_seq2	COG5602
comp9684_c0_seq1		KOG0324
comp931_c0_seq1	COG0500	KOG1499
comp60198_c0_seq1	COG0553	KOG0298
comp14256_c0_seq1	COG4886	KOG1644
comp4410_c0_seq1	COG1960	KOG0135
comp1622_c0_seq2	COG3491	KOG0143
comp19750_c0_seq1	COG2036	KOG1745
comp10480_c0_seq1			NOG259667
comp32004_c0_seq1	COG1075
comp3879_c0_seq2	COG4886	KOG0617
comp6615_c0_seq2	COG5422
comp9392_c0_seq1	COG3424
comp42120_c0_seq1	COG1122	KOG0055
comp3540_c0_seq1	COG0403;COG1003	KOG2040
comp11452_c0_seq3		KOG4329
comp7447_c0_seq1	COG2110	KOG2633
comp2737_c0_seq1	COG5491	KOG3232
comp20579_c0_seq2		KOG2366
comp8189_c0_seq1	COG0563	KOG3078
comp12688_c0_seq1	COG2032	KOG0441
comp2201_c0_seq2		KOG3075
comp2289_c0_seq2		KOG4441
comp24849_c0_seq1		KOG2812
comp29877_c0_seq1	COG0631	KOG0698
comp3180_c0_seq1			NOG220639
comp18470_c0_seq1			NOG259549
comp31180_c0_seq1	COG5073	KOG4635
comp36603_c0_seq1	COG4886	KOG0619
comp36923_c0_seq1			NOG245167
comp4578_c0_seq2		KOG0311
comp16564_c0_seq1	COG0515
comp2022_c0_seq3	COG0532	KOG1144
comp3238_c0_seq1	COG5215
comp26715_c0_seq1		KOG3202
comp1084_c0_seq1	COG1358	KOG3387
comp6775_c0_seq2	COG0113	KOG2794
comp38661_c0_seq1	COG0745;COG2204;COG0784	KOG1601
comp6658_c0_seq1	COG0524	KOG2855
comp46312_c0_seq1			NOG279054
comp10189_c0_seq1	COG5093	KOG4071
comp44970_c0_seq1	COG0705	KOG2289
comp14265_c0_seq1	COG0637	KOG2914
comp18309_c0_seq1		KOG4287
comp17741_c0_seq1		KOG3386;KOG0342
comp19009_c0_seq1		KOG4032
comp12622_c0_seq1			NOG251322;NOG255145
comp13932_c0_seq1	COG1012	KOG2453
comp43308_c0_seq1	COG0321	KOG0325
comp25438_c0_seq1		KOG2729
comp4415_c0_seq1	COG2124	KOG0156
comp7195_c0_seq1		KOG3767
comp1930_c0_seq1	COG0724	KOG0105
comp14875_c0_seq4	COG0031	KOG1252
comp21984_c0_seq1	COG0515	KOG0582
comp5821_c0_seq1		KOG4246
comp7996_c0_seq1	COG0638;COG4446	KOG0179
comp35239_c0_seq1	COG0258
comp32647_c0_seq1	COG0515
comp39736_c0_seq1			NOG250675
comp15398_c0_seq1		KOG2199
comp45508_c0_seq1		KOG1072
comp15420_c0_seq1	COG0382
comp10212_c0_seq1		KOG1072
comp21232_c0_seq1	COG0631	KOG0698
comp5197_c0_seq1	COG5273
comp33416_c0_seq1	COG3511
comp39613_c0_seq1	COG1524
comp16640_c0_seq1	COG0432	KOG3267
comp24895_c0_seq1	COG1428	KOG4235
comp2312_c0_seq1		KOG3412
comp9810_c0_seq4	COG0484	KOG0716
comp2321_c0_seq1	COG2036	KOG3467
comp2124_c0_seq15	COG0666	KOG0505
comp2136_c1_seq2	COG1631	KOG3464
comp1687_c0_seq1		KOG2469
comp32991_c0_seq1	COG0436	KOG0259
comp15482_c0_seq1		KOG4177
comp7075_c0_seq1	COG0376
comp4052_c0_seq2	COG5217	KOG3000
comp6126_c0_seq1			NOG261266
comp35285_c0_seq1			NOG260927
comp3223_c1_seq1	COG0476
comp4709_c0_seq1	COG0513;COG0112	KOG2467;KOG0328
comp15457_c0_seq1	COG0515	KOG0583
comp57801_c0_seq1		KOG0691
comp4328_c0_seq1	COG0346	KOG2943
comp14852_c0_seq4	COG5068	KOG0014
comp56771_c0_seq1	COG0484
comp2011_c0_seq1	COG0006	KOG2737
comp43352_c0_seq1		KOG0765
comp32763_c0_seq1	COG0476	KOG2336
comp19055_c0_seq1			NOG233116
comp25622_c0_seq1	COG2877
comp21543_c0_seq1			NOG246850
comp17368_c0_seq1	COG5078	KOG0427
comp3835_c0_seq2	COG0572
comp40024_c0_seq2	COG0494	KOG2839
comp27803_c0_seq1		KOG1901
comp13406_c0_seq2	COG5142
comp36752_c0_seq1	COG1272
comp6849_c0_seq1	COG1928	KOG3359
comp40455_c0_seq1	COG0625	KOG0867
comp21725_c0_seq2	COG0190
comp37274_c0_seq1		KOG1818;KOG1729
comp25971_c0_seq1	COG0515
comp33476_c0_seq1			NOG225287;NOG298705
comp23140_c0_seq4		KOG2640
comp11612_c0_seq1			NOG272274
comp16324_c0_seq1	COG4586	KOG2355
comp56467_c0_seq1		KOG3765
comp21556_c0_seq2	COG4284	KOG2388
comp30955_c0_seq1	COG0515
comp16288_c0_seq1			NOG277879
comp5029_c0_seq1	COG1217	KOG0462
comp16233_c0_seq3	COG0515
comp20960_c0_seq2		KOG2814
comp3373_c0_seq26		KOG1899
comp27749_c0_seq1			NOG282946
comp28842_c0_seq1	COG0705		NOG251219
comp14972_c0_seq2	COG2102
comp21539_c0_seq1	COG5082	KOG4400;KOG0335
comp658_c0_seq7	COG2866
comp1988_c0_seq1	COG1976	KOG3185
comp11204_c0_seq2	COG0380;COG1877	KOG1050
comp21732_c0_seq1	COG5038	KOG1012
comp1238_c0_seq1		KOG0819
comp15342_c0_seq1		KOG0223
comp9640_c0_seq1		KOG0483
comp770_c0_seq1	COG1100	KOG0394
comp45734_c0_seq1			NOG241112
comp24299_c0_seq1			NOG78399
comp36894_c0_seq1	COG5043	KOG1809
comp41564_c0_seq1	COG1028	KOG1208
comp11831_c0_seq1	COG5273	KOG1311
comp9415_c0_seq1	COG1260	KOG0693
comp14548_c0_seq2	COG2132	KOG1263
comp15131_c0_seq4	COG0724
comp1280_c0_seq2	COG0197	KOG0857
comp8449_c0_seq2	COG0162	KOG2144
comp19011_c0_seq1	COG0477	KOG0254
comp34475_c0_seq1			NOG249222
comp18225_c0_seq1			NOG12253
comp35472_c0_seq1	COG0515
comp53977_c0_seq1			NOG256811
comp13296_c0_seq1	COG2319	KOG0272;KOG0315
comp34038_c0_seq1	COG1028	KOG0725
comp21253_c0_seq1	COG1028	KOG1208
comp20620_c0_seq1		KOG1119
comp24110_c0_seq1		KOG3208
comp25531_c0_seq1	COG0514
comp1496_c0_seq1	COG0580	KOG0223
comp1404_c0_seq3	COG1171	KOG1250
comp29377_c0_seq1		KOG3002
comp31124_c0_seq1	COG5347;COG0666
comp14815_c0_seq1	COG4886;COG0515	KOG0619;KOG1187
comp9855_c1_seq2	COG5059
comp14390_c0_seq1			NOG286161
comp3751_c0_seq1		KOG4203
comp16105_c0_seq1	COG5407	KOG0721;KOG0951
comp11178_c0_seq1	COG1185	KOG1067
comp5915_c0_seq2		KOG3575
comp11318_c0_seq1		KOG3593
comp69819_c0_seq1	COG0515	KOG0610
comp41253_c0_seq2			NOG245597
comp11855_c0_seq2	COG5126
comp19965_c0_seq3	COG1184
comp277_c0_seq2	COG5531	KOG1946
comp26052_c0_seq1	COG2102;COG0251	KOG2316;KOG2317
comp3832_c0_seq1	COG0415	KOG0133
comp52231_c0_seq1	COG0558
comp27880_c0_seq1			NOG75990;NOG71304
comp2575_c0_seq2	COG5171	KOG0864
comp47785_c0_seq1	COG5032
comp851_c1_seq3		KOG3651
comp1539_c0_seq1		KOG1755
comp42505_c0_seq1		KOG0619
comp459_c0_seq3	COG5069	KOG0518
comp20993_c0_seq1			NOG231511
comp14223_c0_seq1	COG5325	KOG0811
comp1494_c0_seq1	COG1222	KOG0729
comp688_c3_seq5		KOG0021
comp25397_c0_seq1		KOG3744
comp2288_c0_seq1	COG0652	KOG0865	NOG286972
comp2041_c0_seq1		KOG0766
comp7382_c0_seq2	COG0477	KOG0569
comp23797_c0_seq1	COG0093	KOG0901
comp22168_c0_seq2	COG2124
comp12407_c0_seq1			NOG231462
comp5476_c0_seq1	COG5157
comp991_c0_seq1	COG1304	KOG0538
comp19803_c0_seq1			NOG219019
comp31412_c0_seq2		KOG0752
comp4735_c0_seq4	COG0563
comp1421_c0_seq4	COG0724
comp21087_c0_seq1		KOG0914
comp5523_c0_seq1	COG2319	KOG0273
comp22217_c0_seq1	COG0494;COG0438
comp3087_c0_seq1		KOG1705	NOG246277
comp35466_c0_seq1			NOG289000
comp35234_c0_seq2			NOG86517
comp4825_c0_seq1	COG0090
comp15695_c0_seq1	COG1070
comp347_c0_seq265		KOG1703
comp7764_c0_seq1			NOG276668
comp41171_c0_seq1			NOG223305
comp15449_c0_seq3	COG0823
comp15793_c0_seq1		KOG3077
comp582_c0_seq1	COG0524
comp16591_c0_seq1		KOG4197
comp31720_c0_seq1	COG5034	KOG1973
comp17757_c0_seq1	COG1100	KOG0098
comp39896_c0_seq1	COG1297
comp2625_c0_seq3		KOG2931
comp4053_c1_seq2	COG0364	KOG0563
comp19365_c0_seq2		KOG0324
comp22572_c0_seq1	COG1611
comp763_c0_seq31	COG0666
comp1344_c0_seq3	COG5162	KOG3423
comp10548_c0_seq1			NOG295222
comp1689_c1_seq5		KOG3735
comp5228_c0_seq14	COG1100	KOG0393
comp1689_c1_seq6		KOG3735
comp33000_c0_seq1			NOG280747
comp3641_c0_seq1	COG0545	KOG0549
comp15550_c0_seq1	COG1442		NOG249541
comp2881_c0_seq5	COG0636	KOG0232
comp156_c0_seq9	COG2234
comp25984_c0_seq2			NOG282715
comp10361_c0_seq1	COG0515	KOG0660
comp17808_c0_seq2		KOG3250
comp10542_c0_seq1			NOG83016;NOG233358
comp12236_c0_seq3	COG0515	KOG1164
comp17856_c0_seq1	COG1104	KOG1549
comp11705_c0_seq2		KOG0752
comp2931_c0_seq4			NOG226006;NOG233142
comp8814_c0_seq1	COG1045
comp10754_c0_seq1	COG0412	KOG3043
comp17686_c0_seq1	COG5434
comp28412_c0_seq1			NOG229480
comp4759_c0_seq1	COG0775
comp13072_c0_seq1	COG5216	KOG2923
comp17357_c0_seq1	COG5409	KOG1162
comp13328_c0_seq1		KOG2914
comp20236_c0_seq1		KOG1623
comp50854_c0_seq1		KOG1936
comp10450_c0_seq1		KOG1043
comp9393_c0_seq1	COG1601	KOG2768
comp3919_c0_seq1	COG2146
comp13860_c0_seq1	COG1090	KOG3019
comp3740_c0_seq1	COG1109	KOG1220
comp69_c0_seq2			NOG284762
comp4626_c0_seq1		KOG0896
comp24962_c0_seq1		KOG3001
comp28114_c0_seq1		KOG1601
comp16982_c0_seq4			NOG239999
comp31957_c0_seq1		KOG0800
comp31151_c0_seq1	COG2608	KOG4656
comp36513_c0_seq1	COG2124	KOG0156
comp35683_c0_seq1		KOG0672
comp93_c0_seq1	COG2139	KOG1732
comp19953_c0_seq8	COG0596	KOG4178
comp20116_c0_seq2	COG1100	KOG1534
comp7082_c0_seq2	COG0552	KOG0781
comp3318_c0_seq1		KOG3318
comp9115_c0_seq2	COG2897	KOG1529
comp5382_c0_seq2	COG4284	KOG2388
comp5934_c0_seq4	COG0044	KOG2584
comp14912_c0_seq3			NOG249628
comp3927_c0_seq1	COG0513	KOG0342
comp1622_c0_seq13	COG0724
comp5489_c0_seq1	COG0457	KOG1839;KOG1675
comp14740_c0_seq1	COG5021	KOG0940
comp20364_c0_seq2			NOG245157
comp33140_c0_seq1	COG0588	KOG0235
comp12071_c0_seq1		KOG3425
comp30935_c0_seq2	COG0661
comp14108_c0_seq1	COG5126	KOG0027
comp16946_c0_seq1	COG5208	KOG1657
comp16958_c0_seq2	COG0267	KOG3505
comp28410_c0_seq1			NOG296339
comp1308_c0_seq6	COG1087	KOG1371
comp21132_c0_seq2	COG5540
comp43818_c0_seq1			NOG275755
comp6131_c0_seq1	COG0676	KOG1594
comp5516_c0_seq2	COG2453
comp27074_c0_seq1	COG5239	KOG0620
comp6230_c0_seq1	COG1012	KOG2450
comp10989_c0_seq1			NOG234233
comp32808_c0_seq1			NOG84011
comp19064_c0_seq1	COG0515
comp5787_c0_seq1	COG4638
comp20799_c0_seq1	COG5095	KOG2549
comp35043_c0_seq1		KOG3174
comp1452_c0_seq1	COG0074	KOG1255
comp5201_c0_seq2			NOG225859
comp4040_c0_seq1		KOG3118
comp14970_c0_seq1	COG2319	KOG1446
comp57579_c0_seq1	COG0666	KOG0504
comp42720_c0_seq1		KOG4225;KOG1029	NOG81499
comp19855_c0_seq1			NOG263551
comp20923_c0_seq1	COG0515	KOG1187;KOG0548
comp58445_c0_seq1		KOG1897
comp17383_c0_seq1		KOG4566
comp8901_c0_seq2	COG0724	KOG0118
comp12456_c0_seq1			NOG280031
comp1120_c0_seq1	COG5041	KOG3092
comp5620_c0_seq2	COG4886	KOG0619
comp618_c0_seq2	COG0443	KOG0102
comp26572_c0_seq1		KOG3356
comp29500_c0_seq1			NOG128768;NOG258848
comp5113_c0_seq2	COG5046
comp32913_c0_seq1			NOG266464
comp14011_c0_seq1	COG0699
comp6793_c0_seq1		KOG4549
comp1708_c0_seq4		KOG3263
comp613_c0_seq1			NOG231674
comp1905_c0_seq7		KOG1737
comp4742_c0_seq4	COG5078
comp19747_c0_seq1	COG1132	KOG0054
comp10501_c0_seq3	COG5665	KOG2150
comp2638_c1_seq8		KOG4442
comp60698_c0_seq1		KOG2130
comp26104_c0_seq1	COG5126	KOG0028
comp48044_c0_seq1	COG0515	KOG1187
comp6510_c0_seq1			NOG292207
comp30754_c0_seq1			NOG44446
comp47405_c0_seq2		KOG1603
comp39956_c0_seq1			NOG134638
comp9151_c0_seq1	COG5210
comp66234_c0_seq1		KOG2934
comp5557_c0_seq1		KOG1104
comp7152_c0_seq1	COG0114	KOG1317
comp24441_c0_seq1			NOG249855;NOG267405
comp18417_c0_seq2		KOG0504;KOG1737;KOG1739
comp18924_c0_seq1	COG0639
comp12708_c0_seq2	COG2214;COG0484	KOG0715
comp34978_c0_seq1	COG0380;COG1877
comp26327_c0_seq1	COG5076	KOG1474
comp19075_c0_seq1	COG0702	KOG4288
comp6978_c0_seq1	COG1640
comp1014_c0_seq1	COG0436	KOG0258
comp8654_c0_seq1			NOG274467;NOG284460
comp12937_c0_seq1		KOG3484
comp23529_c0_seq1		KOG1947
comp19265_c0_seq1	COG1472
comp22225_c0_seq3		KOG1100
comp32985_c0_seq1		KOG1872;KOG1605
comp15266_c0_seq1	COG0003	KOG2825
comp16917_c0_seq2	COG5182
comp28395_c0_seq1	COG0531	KOG1287
comp4443_c0_seq2	COG0228
comp26873_c0_seq1	COG0661	KOG1235
comp30830_c0_seq1		KOG2459
comp6976_c0_seq1		KOG3316
comp31080_c0_seq1	COG1594
comp1110_c0_seq1	COG4888	KOG3214
comp5010_c0_seq1	COG0526	KOG3414
comp5228_c0_seq4	COG1100	KOG0393
comp62929_c0_seq1		KOG4387
comp21483_c0_seq1		KOG4265
comp42223_c0_seq1		KOG1609
comp30207_c0_seq1	COG1278
comp19943_c0_seq2		KOG1041
comp786_c0_seq1	COG0712	KOG1662
comp33697_c0_seq2	COG4870	KOG1543
comp10593_c0_seq1		KOG0965
comp19878_c0_seq1		KOG1759	NOG08790
comp29917_c0_seq1			NOG290856
comp1935_c0_seq1	COG5048
comp22193_c0_seq2	COG5224	KOG1561
comp28145_c0_seq1	COG0596;COG1441;COG4948	KOG2382
comp6505_c0_seq1	COG0529	KOG0635
comp14019_c0_seq1	COG0470
comp21123_c0_seq1		KOG4308	NOG69209
comp18018_c0_seq1	COG0459	KOG0358
comp39354_c0_seq1	COG1073
comp36242_c0_seq1			NOG245157
comp9588_c0_seq1			NOG219528
comp30443_c0_seq1	COG0205	KOG2440
comp16951_c0_seq1			NOG269908;NOG240537
comp32154_c0_seq1	COG5124	KOG3433
comp32719_c0_seq1	COG0517
comp7969_c0_seq1	COG0667	KOG1575
comp9251_c0_seq1	COG0529	KOG0635
comp4833_c0_seq1	COG0625	KOG0867
comp16729_c0_seq1	COG1409
comp7956_c0_seq13		KOG1925
comp2629_c0_seq1	COG0022	KOG0524
comp35216_c0_seq1	COG2940
comp9569_c0_seq1	COG0531
comp20395_c0_seq1	COG0513	KOG0333
comp6639_c0_seq1		KOG2592
comp4792_c0_seq6		KOG3654
comp5921_c0_seq1		KOG1601
comp7862_c0_seq1			NOG266718
comp20428_c0_seq3	COG5076	KOG1474
comp7229_c0_seq1	COG5391
comp8413_c0_seq1		KOG1471
comp14271_c0_seq1			NOG220035
comp2940_c0_seq1	COG0724	KOG0118
comp19101_c0_seq3	COG1215
comp14585_c0_seq3	COG1266
comp4721_c0_seq1	COG5228	KOG0304
comp62049_c0_seq1			NOG283776
comp33454_c0_seq1		KOG2935
comp9033_c0_seq1	COG0805
comp5216_c0_seq3		KOG4138
comp8776_c0_seq1	COG5122	KOG3368
comp19460_c0_seq1			NOG227678
comp474_c0_seq1		KOG3457
comp39804_c0_seq1			NOG274859
comp3412_c0_seq7	COG5069	KOG1700
comp5572_c0_seq1		KOG1700
comp1619_c0_seq4		KOG3527
comp24352_c0_seq1		KOG2174
comp66794_c0_seq1		KOG0773
comp7572_c0_seq2			NOG236607
comp16001_c0_seq1	COG5110	KOG2005
comp14688_c0_seq1	COG0515	KOG0660
comp23971_c0_seq2		KOG1611
comp8692_c0_seq2	COG0515
comp9039_c0_seq1	COG1269	KOG2189
comp4814_c0_seq3	COG5243	KOG0802
comp15013_c0_seq1	COG0494
comp17002_c0_seq1		KOG3498
comp6167_c0_seq3	COG0038
comp27447_c0_seq1	COG0652	KOG0881
comp32907_c0_seq1			NOG248715;NOG278633
comp1105_c0_seq1	COG0545	KOG0544
comp21030_c0_seq1		KOG2407
comp45665_c0_seq1			NOG287614;NOG219225
comp5122_c0_seq1	COG0515	KOG0583
comp21120_c0_seq2			NOG228050
comp25736_c0_seq1			NOG219838
comp3373_c0_seq28		KOG1899
comp39538_c0_seq1	COG5147	KOG0048
comp29221_c0_seq1	COG5540	KOG0800
comp22135_c0_seq1	COG5038	KOG1030
comp347_c0_seq288		KOG1703
comp38690_c0_seq1	COG5238	KOG1909
comp3892_c0_seq1		KOG3225
comp25317_c0_seq1	COG1331	KOG2244
comp8595_c0_seq2	COG5143	KOG0859
comp27821_c0_seq1		KOG2408
comp65042_c0_seq1	COG5273
comp6942_c0_seq2	COG1100	KOG0078
comp21322_c0_seq1			NOG232971
comp16162_c0_seq1	COG0060	KOG0434
comp27221_c0_seq1	COG1877	KOG1050
comp24002_c0_seq1	COG5150	KOG0871
comp30415_c0_seq1			NOG278984
comp6175_c0_seq1	COG1012	KOG2450
comp29496_c0_seq1		KOG1192
comp30191_c0_seq1	COG4870	KOG4296;KOG1543
comp22247_c0_seq1		KOG3335
comp2950_c0_seq1		KOG1110
comp49328_c0_seq1		KOG1303
comp12978_c0_seq1			NOG245292
comp17903_c0_seq1	COG1872
comp4878_c0_seq1	COG3239
comp172_c1_seq1	COG5199	KOG2046
comp22044_c0_seq2		KOG2692	NOG261517
comp35552_c0_seq1	COG0218	KOG2486
comp5404_c0_seq1	COG0625	KOG1422
comp31551_c0_seq1			NOG249357;NOG271390
comp12535_c0_seq2	COG0337	KOG0692	NOG125532
comp1534_c0_seq1		KOG2642
comp6155_c0_seq7	COG5052	KOG1726
comp1204_c0_seq6	COG4362
comp62627_c0_seq1	COG4886
comp3599_c0_seq2		KOG1917
comp1961_c0_seq1	COG0114	KOG1317
comp12990_c0_seq1		KOG1601	NOG277044
comp831_c0_seq1		KOG1695
comp12616_c0_seq1			NOG270202
comp4736_c0_seq1	COG2518	KOG1661
comp7672_c0_seq1	COG5025
comp18314_c0_seq1			NOG236389
comp2650_c0_seq1		KOG1075
comp17440_c0_seq1	COG0436	KOG0259
comp26723_c0_seq1	COG0515	KOG0192
comp6250_c0_seq1	COG0666	KOG0504
comp33724_c0_seq1	COG1252	KOG2495
comp7192_c0_seq1	COG5541	KOG3343
comp22818_c1_seq1	COG0515	KOG1187
comp23903_c0_seq1	COG0607	KOG1530
comp22343_c0_seq2	COG5210
comp2311_c0_seq2	COG0647	KOG2882
comp32382_c0_seq1	COG1413	KOG0567
comp16271_c0_seq2	COG3536
comp10816_c0_seq1	COG5640
comp18509_c0_seq1	COG5029	KOG0366
comp3670_c0_seq1	COG0513	KOG0334
comp2475_c0_seq1	COG1512
comp18089_c0_seq1			NOG244226
comp15670_c0_seq1			NOG284009
comp54274_c0_seq1		KOG4474
comp8372_c0_seq2	COG0025
comp18617_c0_seq1	COG4826	KOG2392
comp13377_c0_seq2			NOG227825
comp10374_c0_seq3	COG0277
comp2607_c0_seq1	COG1034	KOG2282
comp26112_c0_seq1	COG2036	KOG1745
comp22906_c0_seq1	COG0550
comp14112_c0_seq1		KOG0162	NOG148078
comp4994_c0_seq2	COG1488	KOG2511
comp2369_c0_seq1	COG4870	KOG4296;KOG1543
comp23967_c0_seq2			NOG276831
comp19693_c0_seq1			NOG256853
comp10072_c0_seq2	COG5285	KOG3290
comp42582_c0_seq1		KOG0118
comp55338_c0_seq1		KOG0045
comp33084_c0_seq1			NOG239088
comp2601_c0_seq1		KOG1702
comp7217_c0_seq1	COG0623	KOG0725
comp3897_c0_seq3		KOG4441
comp20453_c0_seq1	COG2072	KOG1399
comp11545_c0_seq1	COG0477	KOG0254
comp3371_c0_seq1	COG5133	KOG3381
comp18224_c0_seq1		KOG4089
comp4559_c0_seq1	COG5064	KOG0166
comp22469_c0_seq1			NOG246110
comp13701_c0_seq1		KOG3701
comp928_c0_seq2		KOG0109
comp1516_c0_seq2	COG5126	KOG0027
comp51752_c0_seq1		KOG4585
comp59797_c0_seq1			NOG292709
comp25817_c0_seq2	COG4677
comp4997_c0_seq13	COG0515
comp1017_c0_seq1	COG1409
comp9206_c0_seq1	COG1012;COG0515	KOG2456
comp7885_c0_seq3	COG1226
comp16944_c0_seq1			NOG239658
comp2881_c0_seq1	COG0636	KOG0232
comp11710_c0_seq1	COG0705
comp16705_c0_seq1	COG0319;COG0561
comp21528_c0_seq1		KOG4186
comp16067_c0_seq1	COG0718
comp2712_c0_seq1		KOG1954	NOG71819
comp31490_c0_seq1			NOG260028
comp10968_c0_seq1	COG0491	KOG0814
comp44902_c0_seq1		KOG1677
comp53499_c0_seq1	COG2801
comp16540_c0_seq2		KOG3656
comp26788_c0_seq1			NOG260016
comp3364_c0_seq1	COG1052	KOG0069	NOG237453
comp23605_c0_seq1		KOG3458
comp30086_c0_seq2		KOG4661
comp7885_c0_seq5	COG1226
comp29737_c0_seq1			NOG223809
comp27158_c0_seq1	COG2124
comp14576_c0_seq1			NOG07097
comp35482_c0_seq1		KOG2931
comp3714_c0_seq1	COG0625	KOG0406
comp27563_c0_seq1	COG5147	KOG0048
comp14040_c0_seq1	COG0542	KOG1051
comp10468_c0_seq1	COG0847	KOG2249
comp28796_c0_seq1	COG1141;COG2214;COG0484	KOG0716
comp6148_c0_seq2		KOG1882
comp20097_c0_seq1	COG0527	KOG0456
comp19574_c0_seq2	COG0330	KOG2620
comp2362_c0_seq1	COG1756	KOG3073
comp1744_c0_seq3	COG0174	KOG0683
comp29222_c0_seq1		KOG4209
comp15302_c0_seq4	COG1371	KOG4528
comp5228_c0_seq6	COG1100	KOG0393
comp3512_c0_seq1	COG5077	KOG4598
comp20398_c0_seq1	COG5176	KOG1588
comp4341_c0_seq2	COG5175	KOG2068
comp16932_c0_seq1		KOG0013
comp39180_c0_seq1		KOG1874
comp21227_c0_seq1		KOG4742
comp1384_c0_seq2	COG5025
comp30950_c0_seq1	COG0515	KOG0619;KOG1187
comp41693_c0_seq3	COG3491	KOG0143
comp24519_c0_seq1	COG5146	KOG4584;KOG2201
comp12808_c0_seq2	COG0406	KOG0234
comp13629_c0_seq1	COG5204	KOG3490
comp33186_c0_seq1	COG0697	KOG2234
comp22926_c0_seq1			NOG243417
comp11654_c0_seq1	COG0176	KOG2772
comp545_c0_seq1	COG0201	KOG1373
comp18580_c0_seq1	COG5064	KOG0167
comp2852_c0_seq1	COG5170	KOG1354
comp14751_c0_seq2		KOG1043
comp20315_c0_seq1	COG1896	KOG3197
comp21007_c0_seq1	COG0124	KOG1936
comp23183_c0_seq1	COG2319	KOG2096
comp28913_c0_seq1	COG1022	KOG1256
comp21095_c0_seq1	COG0522	KOG4655
comp15682_c0_seq1			NOG254743
comp9678_c0_seq1		KOG4406
comp51119_c0_seq1	COG0398	KOG3140
comp14948_c0_seq2			NOG68571
comp12998_c0_seq1	COG0515	KOG0583
comp5425_c0_seq1		KOG1088	NOG268961
comp3225_c0_seq2		KOG0155
comp41634_c0_seq1			NOG45606
comp34847_c0_seq1		KOG3443
comp13244_c0_seq1	COG5196	KOG3106
comp751_c0_seq2		KOG3205
comp6582_c0_seq1		KOG4526
comp27055_c0_seq1			NOG282857
comp22482_c0_seq1	COG5154	KOG2971
comp16409_c0_seq1			NOG266596
comp7625_c0_seq1		KOG1187
comp25299_c0_seq1		KOG1601
comp33707_c0_seq1	COG3440
comp26556_c0_seq1	COG0807;COG0108	KOG1284
comp26765_c0_seq1	COG1224	KOG1942
comp11549_c0_seq1	COG0360
comp50200_c0_seq1	COG0234	KOG1641
comp48123_c0_seq1		KOG0757
[truncated: 11,817 more rows]
