# Supplementary material for: Transcriptome Analysis of Androgenic Gland for Discovery of Novel Genes from the Oriental River Prawn, Macrobrachium nipponense, Using Illumina Hiseq 2000
Source: PLoS One. 2013 Oct 28;8(10):e76840. doi: 10.1371/journal.pone.0076840 (PMC3810145; doi:10.1371/journal.pone.0076840)
Supplement: Table S5 — KEGG summary of M. nipponense unique sequences. (XLS) [file pone.0076840.s005.xls]

#Query	Ko id(Gene id)	Ko name(Gene name)	hyperlink	Paths
comp10006_c0_seq2	K11415	SIRT5, SIR2L5	http://www.genome.jp/dbget-bin/www_bget?ko:K11415
comp10009_c0_seq1	K07874	RAB1A	http://www.genome.jp/dbget-bin/www_bget?ko:K07874	path:ko05134
comp10009_c0_seq2	K07874	RAB1A	http://www.genome.jp/dbget-bin/www_bget?ko:K07874	path:ko05134
comp1000_c0_seq1	K13120	FAM32A	http://www.genome.jp/dbget-bin/www_bget?ko:K13120
comp10029_c0_seq3	K09458	fabF	http://www.genome.jp/dbget-bin/www_bget?ko:K09458	path:ko00061;path:ko01100
comp10029_c0_seq4	K09458	fabF	http://www.genome.jp/dbget-bin/www_bget?ko:K09458	path:ko00061;path:ko01100
comp10038_c0_seq1	K10866	RAD50	http://www.genome.jp/dbget-bin/www_bget?ko:K10866	path:ko03440;path:ko03450
comp10193_c0_seq1	K03014	RPB6, POLR2F	http://www.genome.jp/dbget-bin/www_bget?ko:K03014	path:ko00230;path:ko00240;path:ko01100;path:ko03020;path:ko04623;path:ko05016
comp1019_c0_seq3	K02889	RP-L21e, RPL21	http://www.genome.jp/dbget-bin/www_bget?ko:K02889	path:ko03010
comp10208_c0_seq3	K14805	DDX24, MAK5	http://www.genome.jp/dbget-bin/www_bget?ko:K14805
comp10208_c0_seq4	K14805	DDX24, MAK5	http://www.genome.jp/dbget-bin/www_bget?ko:K14805
comp10218_c0_seq1	K12198	CHMP5, VPS60	http://www.genome.jp/dbget-bin/www_bget?ko:K12198	path:ko04144
comp10218_c0_seq2	K12198	CHMP5, VPS60	http://www.genome.jp/dbget-bin/www_bget?ko:K12198	path:ko04144
comp10219_c0_seq1	K12819	SLU7	http://www.genome.jp/dbget-bin/www_bget?ko:K12819	path:ko03040
comp1024_c1_seq1	K00927	PGK, pgk	http://www.genome.jp/dbget-bin/www_bget?ko:K00927	path:ko00010;path:ko00710;path:ko01100;path:ko01110;path:ko01120
comp10278_c0_seq1	K12866	WBP11, NPWBP	http://www.genome.jp/dbget-bin/www_bget?ko:K12866	path:ko03040
comp10328_c0_seq1	K11456	PHC1, EDR1	http://www.genome.jp/dbget-bin/www_bget?ko:K11456
comp1033_c0_seq1	K02932	RP-L5e, RPL5	http://www.genome.jp/dbget-bin/www_bget?ko:K02932	path:ko03010
comp1033_c0_seq2	K02932	RP-L5e, RPL5	http://www.genome.jp/dbget-bin/www_bget?ko:K02932	path:ko03010
comp10342_c0_seq2	K14565	NOP58	http://www.genome.jp/dbget-bin/www_bget?ko:K14565	path:ko03008
comp1039_c0_seq1	K08054	CANX	http://www.genome.jp/dbget-bin/www_bget?ko:K08054	path:ko04141;path:ko04145;path:ko04612;path:ko05166
comp10415_c0_seq1	K08835	OXSR1, OSR1	http://www.genome.jp/dbget-bin/www_bget?ko:K08835
comp10436_c0_seq1	K10756	RFC3_5	http://www.genome.jp/dbget-bin/www_bget?ko:K10756	path:ko03030;path:ko03420;path:ko03430
comp10453_c0_seq1	K14806	DDX31, DBP7	http://www.genome.jp/dbget-bin/www_bget?ko:K14806
comp10468_c0_seq1	K01175	E3.1.-.-	http://www.genome.jp/dbget-bin/www_bget?ko:K01175
comp10468_c0_seq2	K01175	E3.1.-.-	http://www.genome.jp/dbget-bin/www_bget?ko:K01175
comp10502_c0_seq5	K01265	E3.4.11.18, map	http://www.genome.jp/dbget-bin/www_bget?ko:K01265
comp10502_c0_seq6	K01265	E3.4.11.18, map	http://www.genome.jp/dbget-bin/www_bget?ko:K01265
comp10502_c0_seq8	K01265	E3.4.11.18, map	http://www.genome.jp/dbget-bin/www_bget?ko:K01265
comp10502_c0_seq9	K01265	E3.4.11.18, map	http://www.genome.jp/dbget-bin/www_bget?ko:K01265
comp10527_c0_seq1	K14307	NUPL1	http://www.genome.jp/dbget-bin/www_bget?ko:K14307	path:ko03013
comp10527_c0_seq2	K14307	NUPL1	http://www.genome.jp/dbget-bin/www_bget?ko:K14307	path:ko03013
comp10527_c0_seq3	K14307	NUPL1	http://www.genome.jp/dbget-bin/www_bget?ko:K14307	path:ko03013
comp10527_c0_seq4	K14307	NUPL1	http://www.genome.jp/dbget-bin/www_bget?ko:K14307	path:ko03013
comp10538_c0_seq1	K10088	OS9	http://www.genome.jp/dbget-bin/www_bget?ko:K10088	path:ko04141
comp10538_c0_seq2	K10088	OS9	http://www.genome.jp/dbget-bin/www_bget?ko:K10088	path:ko04141
comp10546_c0_seq1	K12662	PRPF4, PRP4	http://www.genome.jp/dbget-bin/www_bget?ko:K12662	path:ko03040
comp1070_c0_seq1	K09550	PFDN4	http://www.genome.jp/dbget-bin/www_bget?ko:K09550
comp1078_c1_seq1	K13094	RBM5_10	http://www.genome.jp/dbget-bin/www_bget?ko:K13094
comp1078_c1_seq2	K13094	RBM5_10	http://www.genome.jp/dbget-bin/www_bget?ko:K13094
comp10839_c0_seq5	K01586	lysA	http://www.genome.jp/dbget-bin/www_bget?ko:K01586	path:ko00300;path:ko01100;path:ko01110;path:ko01120
comp10854_c0_seq1	K13200	STRBP	http://www.genome.jp/dbget-bin/www_bget?ko:K13200
comp1089_c0_seq1	K11096	SNRPD2, SMD2	http://www.genome.jp/dbget-bin/www_bget?ko:K11096	path:ko03040
comp1090_c0_seq1	K06115	SPTB	http://www.genome.jp/dbget-bin/www_bget?ko:K06115
comp1090_c0_seq10	K06115	SPTB	http://www.genome.jp/dbget-bin/www_bget?ko:K06115
comp1090_c0_seq2	K06115	SPTB	http://www.genome.jp/dbget-bin/www_bget?ko:K06115
comp1090_c0_seq3	K06115	SPTB	http://www.genome.jp/dbget-bin/www_bget?ko:K06115
comp1090_c0_seq4	K06115	SPTB	http://www.genome.jp/dbget-bin/www_bget?ko:K06115
comp1090_c0_seq5	K06115	SPTB	http://www.genome.jp/dbget-bin/www_bget?ko:K06115
comp1090_c0_seq6	K06115	SPTB	http://www.genome.jp/dbget-bin/www_bget?ko:K06115
comp1090_c0_seq7	K06115	SPTB	http://www.genome.jp/dbget-bin/www_bget?ko:K06115
comp1090_c0_seq8	K06115	SPTB	http://www.genome.jp/dbget-bin/www_bget?ko:K06115
comp1090_c0_seq9	K06115	SPTB	http://www.genome.jp/dbget-bin/www_bget?ko:K06115
comp10923_c0_seq1	K06675	SMC4	http://www.genome.jp/dbget-bin/www_bget?ko:K06675	path:ko04111
comp10942_c0_seq1	K12866	WBP11, NPWBP	http://www.genome.jp/dbget-bin/www_bget?ko:K12866	path:ko03040
comp10946_c0_seq1	K14776	DDX10, DBP4	http://www.genome.jp/dbget-bin/www_bget?ko:K14776
comp10947_c0_seq1	K12844	PRPF31	http://www.genome.jp/dbget-bin/www_bget?ko:K12844	path:ko03040
comp10947_c0_seq2	K12844	PRPF31	http://www.genome.jp/dbget-bin/www_bget?ko:K12844	path:ko03040
comp10963_c0_seq1	K12160	SUMO, SMT3	http://www.genome.jp/dbget-bin/www_bget?ko:K12160	path:ko03013
comp10978_c0_seq3	K01255	CARP, pepA	http://www.genome.jp/dbget-bin/www_bget?ko:K01255	path:ko00480;path:ko01100
comp10982_c0_seq1	K11511	APITD1, CENPS, MHF1	http://www.genome.jp/dbget-bin/www_bget?ko:K11511	path:ko03460
comp10982_c0_seq2	K11511	APITD1, CENPS, MHF1	http://www.genome.jp/dbget-bin/www_bget?ko:K11511	path:ko03460
comp10986_c0_seq1	K08855	GAK	http://www.genome.jp/dbget-bin/www_bget?ko:K08855
comp11010_c0_seq2	K00942	E2.7.4.8, gmk	http://www.genome.jp/dbget-bin/www_bget?ko:K00942	path:ko00230;path:ko01100
comp110_c0_seq3	K07375	TUBB	http://www.genome.jp/dbget-bin/www_bget?ko:K07375	path:ko04145;path:ko04540;path:ko05130
comp11152_c0_seq2	K00907	MYLK	http://www.genome.jp/dbget-bin/www_bget?ko:K00907	path:ko04020;path:ko04270;path:ko04510;path:ko04810;path:ko04971
comp11172_c0_seq1	K10801	MBD4	http://www.genome.jp/dbget-bin/www_bget?ko:K10801	path:ko03410
comp11172_c0_seq2	K10801	MBD4	http://www.genome.jp/dbget-bin/www_bget?ko:K10801	path:ko03410
comp11175_c0_seq1	K01090	E3.1.3.16	http://www.genome.jp/dbget-bin/www_bget?ko:K01090
comp1121_c1_seq1	K13091	RBM39, RNPC2	http://www.genome.jp/dbget-bin/www_bget?ko:K13091
comp1121_c1_seq2	K13091	RBM39, RNPC2	http://www.genome.jp/dbget-bin/www_bget?ko:K13091
comp11249_c0_seq2	K04441	P38	http://www.genome.jp/dbget-bin/www_bget?ko:K04441	path:ko04010;path:ko04011;path:ko04370;path:ko04380;path:ko04620;path:ko04621;path:ko04622;path:ko04660;path:ko04664;path:ko04670;path:ko04722;path:ko04723;path:ko04728;path:ko04912;path:ko04914;path:ko05014;path:ko05120;path:ko05131;path:ko05132;path:ko05133;path:ko05140;path:ko05142;path:ko05145;path:ko05152;path:ko05160;path:ko05164
comp112_c0_seq1	K02975	RP-S25e, RPS25	http://www.genome.jp/dbget-bin/www_bget?ko:K02975	path:ko03010
comp11341_c0_seq1	K03135	TAF11	http://www.genome.jp/dbget-bin/www_bget?ko:K03135	path:ko03022
comp11402_c0_seq1	K14850	RRP8	http://www.genome.jp/dbget-bin/www_bget?ko:K14850
comp11402_c0_seq2	K14850	RRP8	http://www.genome.jp/dbget-bin/www_bget?ko:K14850
comp11423_c0_seq1	K02955	RP-S14e, RPS14	http://www.genome.jp/dbget-bin/www_bget?ko:K02955	path:ko03010
comp11454_c0_seq2	K12839	SMNDC1, SPF30	http://www.genome.jp/dbget-bin/www_bget?ko:K12839	path:ko03040
comp11459_c0_seq1	K09394	TFDPN	http://www.genome.jp/dbget-bin/www_bget?ko:K09394
comp1146_c0_seq1	K14852	RRS1	http://www.genome.jp/dbget-bin/www_bget?ko:K14852
comp1146_c0_seq2	K14852	RRS1	http://www.genome.jp/dbget-bin/www_bget?ko:K14852
comp11482_c0_seq1	K09566	PPIG	http://www.genome.jp/dbget-bin/www_bget?ko:K09566
comp11482_c0_seq2	K09566	PPIG	http://www.genome.jp/dbget-bin/www_bget?ko:K09566
comp11482_c0_seq3	K12740	NKTR	http://www.genome.jp/dbget-bin/www_bget?ko:K12740
comp11544_c0_seq1	K03267	ERF3, GSPT	http://www.genome.jp/dbget-bin/www_bget?ko:K03267	path:ko03015
comp11551_c0_seq1	K13171	SRRM1, SRM160	http://www.genome.jp/dbget-bin/www_bget?ko:K13171	path:ko03013;path:ko03015
comp11637_c0_seq1	K15559	RTT103	http://www.genome.jp/dbget-bin/www_bget?ko:K15559
comp1168_c0_seq1	K02995	RP-S8e, RPS8	http://www.genome.jp/dbget-bin/www_bget?ko:K02995	path:ko03010
comp11729_c0_seq1	K11420	EHMT	http://www.genome.jp/dbget-bin/www_bget?ko:K11420	path:ko00310
comp11729_c0_seq2	K11420	EHMT	http://www.genome.jp/dbget-bin/www_bget?ko:K11420	path:ko00310
comp11744_c0_seq4	K03253	EIF3B	http://www.genome.jp/dbget-bin/www_bget?ko:K03253	path:ko03013
comp1176_c0_seq27	K09409	FOXP	http://www.genome.jp/dbget-bin/www_bget?ko:K09409
comp11775_c0_seq2	K02541	MCM3	http://www.genome.jp/dbget-bin/www_bget?ko:K02541	path:ko03030;path:ko04110;path:ko04111;path:ko04113
comp11777_c0_seq1	K11247	SH3GL	http://www.genome.jp/dbget-bin/www_bget?ko:K11247	path:ko04144
comp11777_c0_seq2	K11247	SH3GL	http://www.genome.jp/dbget-bin/www_bget?ko:K11247	path:ko04144
comp11791_c0_seq1	K09054	ATF6	http://www.genome.jp/dbget-bin/www_bget?ko:K09054	path:ko04141;path:ko05010
comp11817_c0_seq3	K10392	KIF1S	http://www.genome.jp/dbget-bin/www_bget?ko:K10392
comp11819_c0_seq1	K14308	NUP54	http://www.genome.jp/dbget-bin/www_bget?ko:K14308	path:ko03013
comp1183_c0_seq1	K10580	UBE2N, BLU, UBC13	http://www.genome.jp/dbget-bin/www_bget?ko:K10580	path:ko04120
comp1184_c0_seq1	K02727	PSMA3	http://www.genome.jp/dbget-bin/www_bget?ko:K02727	path:ko03050
comp1188_c0_seq1	K03094	SKP1, CBF3D	http://www.genome.jp/dbget-bin/www_bget?ko:K03094	path:ko04110;path:ko04111;path:ko04114;path:ko04120;path:ko04141;path:ko04310;path:ko04350;path:ko04710;path:ko05168
comp1189_c0_seq1	K02725	PSMA1	http://www.genome.jp/dbget-bin/www_bget?ko:K02725	path:ko03050
comp118_c0_seq2	K09565	PPIF	http://www.genome.jp/dbget-bin/www_bget?ko:K09565	path:ko04020;path:ko05012;path:ko05016;path:ko05145
comp1192_c0_seq1	K02150	ATPeVE, ATP6E	http://www.genome.jp/dbget-bin/www_bget?ko:K02150	path:ko00190;path:ko01100;path:ko04145;path:ko04721;path:ko04966;path:ko05110;path:ko05120;path:ko05323
comp1192_c0_seq2	K02150	ATPeVE, ATP6E	http://www.genome.jp/dbget-bin/www_bget?ko:K02150	path:ko00190;path:ko01100;path:ko04145;path:ko04721;path:ko04966;path:ko05110;path:ko05120;path:ko05323
comp11935_c0_seq1	K12858	DDX23, PRP28	http://www.genome.jp/dbget-bin/www_bget?ko:K12858	path:ko03040
comp11940_c0_seq1	K15712	TTC3	http://www.genome.jp/dbget-bin/www_bget?ko:K15712
comp11950_c0_seq1	K12819	SLU7	http://www.genome.jp/dbget-bin/www_bget?ko:K12819	path:ko03040
comp1210_c0_seq8	K09542	CRYAB	http://www.genome.jp/dbget-bin/www_bget?ko:K09542	path:ko04141
comp12132_c0_seq1	K09537	DNAJC17	http://www.genome.jp/dbget-bin/www_bget?ko:K09537
comp12155_c0_seq1	K08558	NR4A2, NURR1	http://www.genome.jp/dbget-bin/www_bget?ko:K08558
comp1218_c0_seq1	K09584	PDIA6, TXNDC7	http://www.genome.jp/dbget-bin/www_bget?ko:K09584	path:ko04141
comp1218_c0_seq2	K09584	PDIA6, TXNDC7	http://www.genome.jp/dbget-bin/www_bget?ko:K09584	path:ko04141
comp1219_c0_seq1	K03283	HSPA1_8	http://www.genome.jp/dbget-bin/www_bget?ko:K03283	path:ko03040;path:ko04010;path:ko04141;path:ko04144;path:ko04612;path:ko05134;path:ko05145;path:ko05162;path:ko05164
comp121_c0_seq1	K02941	RP-LP0, RPLP0	http://www.genome.jp/dbget-bin/www_bget?ko:K02941	path:ko03010
comp121_c1_seq1	K02943	RP-LP2, RPLP2	http://www.genome.jp/dbget-bin/www_bget?ko:K02943	path:ko03010
comp12217_c0_seq1	K06027	NSF	http://www.genome.jp/dbget-bin/www_bget?ko:K06027	path:ko04721;path:ko04727;path:ko04962
comp1221_c0_seq1	K06237	COL4A	http://www.genome.jp/dbget-bin/www_bget?ko:K06237	path:ko04510;path:ko04512;path:ko04974;path:ko05146;path:ko05200;path:ko05222
comp12233_c0_seq1	K02160	accB, bccP	http://www.genome.jp/dbget-bin/www_bget?ko:K02160	path:ko00061;path:ko00253;path:ko00620;path:ko00640;path:ko00720;path:ko01100;path:ko01110;path:ko01120
comp1225_c0_seq1	K01581	E4.1.1.17, ODC1, speC, speF	http://www.genome.jp/dbget-bin/www_bget?ko:K01581	path:ko00330;path:ko00480;path:ko01100;path:ko01110
comp12269_c0_seq1	K14840	NOP53, GLTSCR2	http://www.genome.jp/dbget-bin/www_bget?ko:K14840	path:ko05168
comp1230_c0_seq1	K02865	RP-L10Ae, RPL10A	http://www.genome.jp/dbget-bin/www_bget?ko:K02865	path:ko03010
comp1230_c0_seq2	K02865	RP-L10Ae, RPL10A	http://www.genome.jp/dbget-bin/www_bget?ko:K02865	path:ko03010
comp1230_c0_seq3	K02865	RP-L10Ae, RPL10A	http://www.genome.jp/dbget-bin/www_bget?ko:K02865	path:ko03010
comp1230_c0_seq4	K02865	RP-L10Ae, RPL10A	http://www.genome.jp/dbget-bin/www_bget?ko:K02865	path:ko03010
comp12314_c0_seq1	K03237	EIF2S1	http://www.genome.jp/dbget-bin/www_bget?ko:K03237	path:ko03013;path:ko04141;path:ko05160;path:ko05162;path:ko05164;path:ko05168
comp1233_c0_seq66	K04550	LRP1, CD91	http://www.genome.jp/dbget-bin/www_bget?ko:K04550	path:ko05010;path:ko05144
comp1233_c0_seq67	K04550	LRP1, CD91	http://www.genome.jp/dbget-bin/www_bget?ko:K04550	path:ko05010;path:ko05144
comp1233_c0_seq68	K04550	LRP1, CD91	http://www.genome.jp/dbget-bin/www_bget?ko:K04550	path:ko05010;path:ko05144
comp1233_c0_seq69	K04550	LRP1, CD91	http://www.genome.jp/dbget-bin/www_bget?ko:K04550	path:ko05010;path:ko05144
comp1233_c0_seq70	K04550	LRP1, CD91	http://www.genome.jp/dbget-bin/www_bget?ko:K04550	path:ko05010;path:ko05144
comp1233_c0_seq71	K04550	LRP1, CD91	http://www.genome.jp/dbget-bin/www_bget?ko:K04550	path:ko05010;path:ko05144
comp1233_c0_seq72	K06233	LRP2	http://www.genome.jp/dbget-bin/www_bget?ko:K06233	path:ko04340
comp1233_c0_seq73	K06233	LRP2	http://www.genome.jp/dbget-bin/www_bget?ko:K06233	path:ko04340
comp1233_c0_seq76	K06233	LRP2	http://www.genome.jp/dbget-bin/www_bget?ko:K06233	path:ko04340
comp1233_c0_seq78	K06233	LRP2	http://www.genome.jp/dbget-bin/www_bget?ko:K06233	path:ko04340
comp1233_c0_seq80	K04550	LRP1, CD91	http://www.genome.jp/dbget-bin/www_bget?ko:K04550	path:ko05010;path:ko05144
comp1233_c0_seq82	K04550	LRP1, CD91	http://www.genome.jp/dbget-bin/www_bget?ko:K04550	path:ko05010;path:ko05144
comp1233_c0_seq83	K06233	LRP2	http://www.genome.jp/dbget-bin/www_bget?ko:K06233	path:ko04340
comp1245_c0_seq1	K03283	HSPA1_8	http://www.genome.jp/dbget-bin/www_bget?ko:K03283	path:ko03040;path:ko04010;path:ko04141;path:ko04144;path:ko04612;path:ko05134;path:ko05145;path:ko05162;path:ko05164
comp12511_c0_seq1	K13127	RNF113A, CWC24	http://www.genome.jp/dbget-bin/www_bget?ko:K13127
comp12511_c0_seq3	K13127	RNF113A, CWC24	http://www.genome.jp/dbget-bin/www_bget?ko:K13127
comp1256_c0_seq1	K10352	MYH	http://www.genome.jp/dbget-bin/www_bget?ko:K10352	path:ko04530;path:ko05416
comp1256_c0_seq2	K10352	MYH	http://www.genome.jp/dbget-bin/www_bget?ko:K10352	path:ko04530;path:ko05416
comp12587_c0_seq1	K06287	maf	http://www.genome.jp/dbget-bin/www_bget?ko:K06287
comp12641_c0_seq2	K14590	FTSJD1, AFT	http://www.genome.jp/dbget-bin/www_bget?ko:K14590
comp12641_c0_seq3	K14590	FTSJD1, AFT	http://www.genome.jp/dbget-bin/www_bget?ko:K14590
comp12676_c0_seq1	K14788	NOL10, ENP2	http://www.genome.jp/dbget-bin/www_bget?ko:K14788
comp12728_c0_seq1	K11135	PINX1	http://www.genome.jp/dbget-bin/www_bget?ko:K11135
comp1281_c0_seq1	K03252	EIF3C	http://www.genome.jp/dbget-bin/www_bget?ko:K03252	path:ko03013
comp12830_c0_seq1	K14529	RPP14	http://www.genome.jp/dbget-bin/www_bget?ko:K14529	path:ko03013
comp12895_c0_seq1	K14563	NOP1, FBL	http://www.genome.jp/dbget-bin/www_bget?ko:K14563	path:ko03008
comp128_c0_seq2	K15264	NSUN5, WBSCR20	http://www.genome.jp/dbget-bin/www_bget?ko:K15264
comp12921_c1_seq5	K04498	EP300, CREBBP, KAT3	http://www.genome.jp/dbget-bin/www_bget?ko:K04498	path:ko04110;path:ko04310;path:ko04330;path:ko04350;path:ko04520;path:ko04630;path:ko04720;path:ko04916;path:ko05016;path:ko05152;path:ko05164;path:ko05166;path:ko05168;path:ko05200;path:ko05211;path:ko05215
comp12932_c0_seq1	K13448	CML	http://www.genome.jp/dbget-bin/www_bget?ko:K13448	path:ko04626
comp1294_c0_seq1	K02032	ABC.PE.A1	http://www.genome.jp/dbget-bin/www_bget?ko:K02032
comp1294_c0_seq2	K02032	ABC.PE.A1	http://www.genome.jp/dbget-bin/www_bget?ko:K02032
comp12958_c0_seq2	K08876	SCYL	http://www.genome.jp/dbget-bin/www_bget?ko:K08876
comp12958_c0_seq3	K08876	SCYL	http://www.genome.jp/dbget-bin/www_bget?ko:K08876
comp12958_c0_seq4	K08876	SCYL	http://www.genome.jp/dbget-bin/www_bget?ko:K08876
comp12983_c0_seq2	K14554	UTP21, WDR36	http://www.genome.jp/dbget-bin/www_bget?ko:K14554	path:ko03008
comp12983_c0_seq3	K14554	UTP21, WDR36	http://www.genome.jp/dbget-bin/www_bget?ko:K14554	path:ko03008
comp12983_c0_seq4	K14554	UTP21, WDR36	http://www.genome.jp/dbget-bin/www_bget?ko:K14554	path:ko03008
comp13007_c1_seq1	K04077	groEL, HSPD1	http://www.genome.jp/dbget-bin/www_bget?ko:K04077	path:ko03018;path:ko04940;path:ko05134;path:ko05152
comp13042_c0_seq1	K08486	STX1B_2_3	http://www.genome.jp/dbget-bin/www_bget?ko:K08486	path:ko04130;path:ko04721
comp1305_c0_seq4	K06491	NCAM	http://www.genome.jp/dbget-bin/www_bget?ko:K06491	path:ko04514;path:ko05020
comp1305_c0_seq5	K06491	NCAM	http://www.genome.jp/dbget-bin/www_bget?ko:K06491	path:ko04514;path:ko05020
comp1305_c0_seq8	K06491	NCAM	http://www.genome.jp/dbget-bin/www_bget?ko:K06491	path:ko04514;path:ko05020
comp13110_c0_seq1	K15076	TCEB3, ELOA	http://www.genome.jp/dbget-bin/www_bget?ko:K15076
comp13159_c0_seq1	K11137	TELO2, TEL2	http://www.genome.jp/dbget-bin/www_bget?ko:K11137	path:ko03460
comp1316_c0_seq1	K02942	RP-LP1, RPLP1	http://www.genome.jp/dbget-bin/www_bget?ko:K02942	path:ko03010
comp1316_c0_seq2	K02942	RP-LP1, RPLP1	http://www.genome.jp/dbget-bin/www_bget?ko:K02942	path:ko03010
comp13176_c0_seq1	K09668	LARGE	http://www.genome.jp/dbget-bin/www_bget?ko:K09668
comp13229_c0_seq1	K06670	SCC1, MCD1, RAD21	http://www.genome.jp/dbget-bin/www_bget?ko:K06670	path:ko04110;path:ko04111
comp1322_c0_seq1	K07213	ATOX1, ATX1, copZ	http://www.genome.jp/dbget-bin/www_bget?ko:K07213	path:ko04978
comp1343_c0_seq1	K02896	RP-L24e, RPL24	http://www.genome.jp/dbget-bin/www_bget?ko:K02896	path:ko03010
comp134_c1_seq1	K09378	ATBF1	http://www.genome.jp/dbget-bin/www_bget?ko:K09378
comp13515_c0_seq1	K03252	EIF3C	http://www.genome.jp/dbget-bin/www_bget?ko:K03252	path:ko03013
comp1353_c0_seq1	K14538	NUG1, GNL3	http://www.genome.jp/dbget-bin/www_bget?ko:K14538	path:ko03008
comp13570_c0_seq1	K14965	DPY30	http://www.genome.jp/dbget-bin/www_bget?ko:K14965
comp13585_c0_seq1	K05759	PFN	http://www.genome.jp/dbget-bin/www_bget?ko:K05759	path:ko04810;path:ko05131;path:ko05132
comp13587_c0_seq1	K09548	PFDN1	http://www.genome.jp/dbget-bin/www_bget?ko:K09548
comp13674_c0_seq1	K02540	MCM2	http://www.genome.jp/dbget-bin/www_bget?ko:K02540	path:ko03030;path:ko04110;path:ko04111;path:ko04113
comp13713_c0_seq1	K02357	tsf, TSFM	http://www.genome.jp/dbget-bin/www_bget?ko:K02357
comp1372_c0_seq1	K15043	KPNA2	http://www.genome.jp/dbget-bin/www_bget?ko:K15043	path:ko05164
comp13764_c0_seq1	K13199	SERBP1	http://www.genome.jp/dbget-bin/www_bget?ko:K13199
comp13872_c0_seq3	K14775	UTP30, RSL1D1	http://www.genome.jp/dbget-bin/www_bget?ko:K14775
comp13888_c0_seq2	K14820	BRX1, BRIX1	http://www.genome.jp/dbget-bin/www_bget?ko:K14820
comp13971_c0_seq1	K13412	CPK	http://www.genome.jp/dbget-bin/www_bget?ko:K13412	path:ko04626;path:ko05145
comp13996_c0_seq1	K12826	SF3A2, SAP62	http://www.genome.jp/dbget-bin/www_bget?ko:K12826	path:ko03040
comp13996_c0_seq2	K12826	SF3A2, SAP62	http://www.genome.jp/dbget-bin/www_bget?ko:K12826	path:ko03040
comp14019_c0_seq1	K10754	RFC1	http://www.genome.jp/dbget-bin/www_bget?ko:K10754	path:ko03030;path:ko03420;path:ko03430
comp14095_c0_seq1	K09571	FKBP4_5	http://www.genome.jp/dbget-bin/www_bget?ko:K09571
comp1417_c0_seq8	K11422	SETD1, SET1	http://www.genome.jp/dbget-bin/www_bget?ko:K11422	path:ko00310
comp14194_c0_seq1	K03509	POLH	http://www.genome.jp/dbget-bin/www_bget?ko:K03509	path:ko03460
comp14194_c0_seq2	K03509	POLH	http://www.genome.jp/dbget-bin/www_bget?ko:K03509	path:ko03460
comp14223_c0_seq2	K08488	STX7	http://www.genome.jp/dbget-bin/www_bget?ko:K08488	path:ko04130;path:ko04145
comp14223_c0_seq3	K08488	STX7	http://www.genome.jp/dbget-bin/www_bget?ko:K08488	path:ko04130;path:ko04145
comp1425_c0_seq1	K09493	CCT1, TCP1	http://www.genome.jp/dbget-bin/www_bget?ko:K09493
comp1428_c0_seq1	K06669	SMC3, CSPG6	http://www.genome.jp/dbget-bin/www_bget?ko:K06669	path:ko04110;path:ko04111;path:ko04113;path:ko04114
comp1428_c0_seq2	K06669	SMC3, CSPG6	http://www.genome.jp/dbget-bin/www_bget?ko:K06669	path:ko04110;path:ko04111;path:ko04113;path:ko04114
comp14321_c0_seq1	K11090	LA, SSB	http://www.genome.jp/dbget-bin/www_bget?ko:K11090	path:ko05322
comp14397_c0_seq2	K15142	MED29	http://www.genome.jp/dbget-bin/www_bget?ko:K15142
comp14445_c0_seq1	K13337	PEX19	http://www.genome.jp/dbget-bin/www_bget?ko:K13337	path:ko04146
comp14469_c0_seq1	K11725	LHPP	http://www.genome.jp/dbget-bin/www_bget?ko:K11725	path:ko00190
comp14508_c0_seq1	K12870	ISY1	http://www.genome.jp/dbget-bin/www_bget?ko:K12870	path:ko03040
comp1453_c0_seq1	K06185	ABCF2	http://www.genome.jp/dbget-bin/www_bget?ko:K06185
comp14558_c0_seq7	K11831	NRF1	http://www.genome.jp/dbget-bin/www_bget?ko:K11831	path:ko05016
comp145_c0_seq1	K02932	RP-L5e, RPL5	http://www.genome.jp/dbget-bin/www_bget?ko:K02932	path:ko03010
comp1463_c0_seq1	K11238	BNI1	http://www.genome.jp/dbget-bin/www_bget?ko:K11238	path:ko04011
comp14657_c0_seq1	K10865	MRE11	http://www.genome.jp/dbget-bin/www_bget?ko:K10865	path:ko03440;path:ko03450
comp14657_c0_seq2	K10865	MRE11	http://www.genome.jp/dbget-bin/www_bget?ko:K10865	path:ko03440;path:ko03450
comp146_c0_seq1	K02998	RP-SAe, RPS0	http://www.genome.jp/dbget-bin/www_bget?ko:K02998	path:ko03010
comp14703_c0_seq1	K10735	GINS4, SLD5	http://www.genome.jp/dbget-bin/www_bget?ko:K10735
comp14737_c0_seq1	K14400	PCF11	http://www.genome.jp/dbget-bin/www_bget?ko:K14400	path:ko03015
comp14771_c0_seq1	K14484	IAA	http://www.genome.jp/dbget-bin/www_bget?ko:K14484	path:ko04075
comp14771_c0_seq2	K14484	IAA	http://www.genome.jp/dbget-bin/www_bget?ko:K14484	path:ko04075
comp14771_c0_seq3	K14484	IAA	http://www.genome.jp/dbget-bin/www_bget?ko:K14484	path:ko04075
comp14771_c0_seq4	K14484	IAA	http://www.genome.jp/dbget-bin/www_bget?ko:K14484	path:ko04075
comp1477_c0_seq1	K03283	HSPA1_8	http://www.genome.jp/dbget-bin/www_bget?ko:K03283	path:ko03040;path:ko04010;path:ko04141;path:ko04144;path:ko04612;path:ko05134;path:ko05145;path:ko05162;path:ko05164
comp1477_c0_seq2	K03283	HSPA1_8	http://www.genome.jp/dbget-bin/www_bget?ko:K03283	path:ko03040;path:ko04010;path:ko04141;path:ko04144;path:ko04612;path:ko05134;path:ko05145;path:ko05162;path:ko05164
comp14796_c0_seq1	K12734	PPIL3	http://www.genome.jp/dbget-bin/www_bget?ko:K12734
comp14809_c0_seq1	K13343	PEX14	http://www.genome.jp/dbget-bin/www_bget?ko:K13343	path:ko04146
comp14824_c0_seq1	K12875	ACIN1, ACINUS	http://www.genome.jp/dbget-bin/www_bget?ko:K12875	path:ko03013;path:ko03015;path:ko03040
comp14824_c0_seq2	K12875	ACIN1, ACINUS	http://www.genome.jp/dbget-bin/www_bget?ko:K12875	path:ko03013;path:ko03015;path:ko03040
comp14830_c0_seq1	K09228	KRAB	http://www.genome.jp/dbget-bin/www_bget?ko:K09228
comp14830_c0_seq3	K09228	KRAB	http://www.genome.jp/dbget-bin/www_bget?ko:K09228
comp14920_c0_seq2	K04700	SOCSN	http://www.genome.jp/dbget-bin/www_bget?ko:K04700	path:ko04630
comp1494_c0_seq1	K03061	PSMC2, RPT1	http://www.genome.jp/dbget-bin/www_bget?ko:K03061	path:ko03050
comp14985_c0_seq1	K10749	GMNN	http://www.genome.jp/dbget-bin/www_bget?ko:K10749
comp1504_c1_seq1	K06268	PPP3R, CNB	http://www.genome.jp/dbget-bin/www_bget?ko:K06268	path:ko04010;path:ko04020;path:ko04114;path:ko04210;path:ko04310;path:ko04360;path:ko04370;path:ko04650;path:ko04660;path:ko04662;path:ko04720;path:ko04724;path:ko05010;path:ko05014;path:ko05031;path:ko05152
comp1504_c1_seq3	K06268	PPP3R, CNB	http://www.genome.jp/dbget-bin/www_bget?ko:K06268	path:ko04010;path:ko04020;path:ko04114;path:ko04210;path:ko04310;path:ko04360;path:ko04370;path:ko04650;path:ko04660;path:ko04662;path:ko04720;path:ko04724;path:ko05010;path:ko05014;path:ko05031;path:ko05152
comp1504_c1_seq4	K06268	PPP3R, CNB	http://www.genome.jp/dbget-bin/www_bget?ko:K06268	path:ko04010;path:ko04020;path:ko04114;path:ko04210;path:ko04310;path:ko04360;path:ko04370;path:ko04650;path:ko04660;path:ko04662;path:ko04720;path:ko04724;path:ko05010;path:ko05014;path:ko05031;path:ko05152
comp1508_c0_seq1	K00850	PFK, pfk	http://www.genome.jp/dbget-bin/www_bget?ko:K00850	path:ko00010;path:ko00030;path:ko00051;path:ko00052;path:ko00680;path:ko01100;path:ko01110;path:ko01120
comp1508_c0_seq2	K00850	PFK, pfk	http://www.genome.jp/dbget-bin/www_bget?ko:K00850	path:ko00010;path:ko00030;path:ko00051;path:ko00052;path:ko00680;path:ko01100;path:ko01110;path:ko01120
comp150_c0_seq1	K02891	RP-L22e, RPL22	http://www.genome.jp/dbget-bin/www_bget?ko:K02891	path:ko03010
comp1510_c0_seq1	K02985	RP-S3e, RPS3	http://www.genome.jp/dbget-bin/www_bget?ko:K02985	path:ko03010
comp1510_c0_seq3	K02985	RP-S3e, RPS3	http://www.genome.jp/dbget-bin/www_bget?ko:K02985	path:ko03010
comp1510_c0_seq4	K02985	RP-S3e, RPS3	http://www.genome.jp/dbget-bin/www_bget?ko:K02985	path:ko03010
comp1510_c0_seq5	K02985	RP-S3e, RPS3	http://www.genome.jp/dbget-bin/www_bget?ko:K02985	path:ko03010
comp1516_c0_seq1	K02183	CALM	http://www.genome.jp/dbget-bin/www_bget?ko:K02183	path:ko04020;path:ko04070;path:ko04114;path:ko04270;path:ko04626;path:ko04720;path:ko04722;path:ko04728;path:ko04740;path:ko04744;path:ko04745;path:ko04910;path:ko04912;path:ko04916;path:ko04970;path:ko04971;path:ko05010;path:ko05031;path:ko05133;path:ko05152;path:ko05214
comp1516_c0_seq2	K02183	CALM	http://www.genome.jp/dbget-bin/www_bget?ko:K02183	path:ko04020;path:ko04070;path:ko04114;path:ko04270;path:ko04626;path:ko04720;path:ko04722;path:ko04728;path:ko04740;path:ko04744;path:ko04745;path:ko04910;path:ko04912;path:ko04916;path:ko04970;path:ko04971;path:ko05010;path:ko05031;path:ko05133;path:ko05152;path:ko05214
comp1516_c0_seq5	K02183	CALM	http://www.genome.jp/dbget-bin/www_bget?ko:K02183	path:ko04020;path:ko04070;path:ko04114;path:ko04270;path:ko04626;path:ko04720;path:ko04722;path:ko04728;path:ko04740;path:ko04744;path:ko04745;path:ko04910;path:ko04912;path:ko04916;path:ko04970;path:ko04971;path:ko05010;path:ko05031;path:ko05133;path:ko05152;path:ko05214
comp1516_c0_seq6	K02183	CALM	http://www.genome.jp/dbget-bin/www_bget?ko:K02183	path:ko04020;path:ko04070;path:ko04114;path:ko04270;path:ko04626;path:ko04720;path:ko04722;path:ko04728;path:ko04740;path:ko04744;path:ko04745;path:ko04910;path:ko04912;path:ko04916;path:ko04970;path:ko04971;path:ko05010;path:ko05031;path:ko05133;path:ko05152;path:ko05214
comp15174_c0_seq1	K09553	STIP1	http://www.genome.jp/dbget-bin/www_bget?ko:K09553	path:ko05020
comp15248_c0_seq1	K03798	ftsH, hflB	http://www.genome.jp/dbget-bin/www_bget?ko:K03798
comp15250_c0_seq1	K15407	QTRTD1	http://www.genome.jp/dbget-bin/www_bget?ko:K15407
comp15262_c0_seq1	K03254	EIF3A	http://www.genome.jp/dbget-bin/www_bget?ko:K03254	path:ko03013
comp15346_c0_seq1	K15712	TTC3	http://www.genome.jp/dbget-bin/www_bget?ko:K15712
comp15371_c0_seq1	K00626	E2.3.1.9, atoB	http://www.genome.jp/dbget-bin/www_bget?ko:K00626	path:ko00071;path:ko00072;path:ko00280;path:ko00310;path:ko00362;path:ko00380;path:ko00620;path:ko00630;path:ko00640;path:ko00650;path:ko00720;path:ko00900;path:ko01100;path:ko01110;path:ko01120;path:ko02020
comp15371_c0_seq2	K00626	E2.3.1.9, atoB	http://www.genome.jp/dbget-bin/www_bget?ko:K00626	path:ko00071;path:ko00072;path:ko00280;path:ko00310;path:ko00362;path:ko00380;path:ko00620;path:ko00630;path:ko00640;path:ko00650;path:ko00720;path:ko00900;path:ko01100;path:ko01110;path:ko01120;path:ko02020
comp15406_c0_seq5	K10077	LAYN	http://www.genome.jp/dbget-bin/www_bget?ko:K10077
comp15424_c0_seq1	K13123	GPATCH1	http://www.genome.jp/dbget-bin/www_bget?ko:K13123
comp1544_c0_seq1	K02984	RP-S3Ae, RPS3A	http://www.genome.jp/dbget-bin/www_bget?ko:K02984	path:ko03010
comp1544_c0_seq2	K02984	RP-S3Ae, RPS3A	http://www.genome.jp/dbget-bin/www_bget?ko:K02984	path:ko03010
comp1544_c0_seq3	K02984	RP-S3Ae, RPS3A	http://www.genome.jp/dbget-bin/www_bget?ko:K02984	path:ko03010
comp1544_c0_seq4	K02984	RP-S3Ae, RPS3A	http://www.genome.jp/dbget-bin/www_bget?ko:K02984	path:ko03010
comp1550_c0_seq1	K01875	SARS, serS	http://www.genome.jp/dbget-bin/www_bget?ko:K01875	path:ko00970
comp15566_c0_seq1	K12813	DHX16	http://www.genome.jp/dbget-bin/www_bget?ko:K12813	path:ko03040
comp1568_c0_seq1	K03262	EIF5	http://www.genome.jp/dbget-bin/www_bget?ko:K03262	path:ko03013
comp1573_c0_seq1	K00288	MTHFD	http://www.genome.jp/dbget-bin/www_bget?ko:K00288	path:ko00670;path:ko01100
comp1574_c0_seq1	K09485	HSP110	http://www.genome.jp/dbget-bin/www_bget?ko:K09485	path:ko04141
comp157_c0_seq1	K02989	RP-S5e, RPS5	http://www.genome.jp/dbget-bin/www_bget?ko:K02989	path:ko03010
comp15929_c0_seq1	K13295	APLF	http://www.genome.jp/dbget-bin/www_bget?ko:K13295
comp15991_c0_seq1	K06963	TAN1, THUMPD1	http://www.genome.jp/dbget-bin/www_bget?ko:K06963
comp1612_c0_seq1	K07253	MIF	http://www.genome.jp/dbget-bin/www_bget?ko:K07253	path:ko00350;path:ko00360
comp1612_c0_seq2	K07253	MIF	http://www.genome.jp/dbget-bin/www_bget?ko:K07253	path:ko00350;path:ko00360
comp1612_c0_seq3	K07253	MIF	http://www.genome.jp/dbget-bin/www_bget?ko:K07253	path:ko00350;path:ko00360
comp1617_c0_seq1	K11090	LA, SSB	http://www.genome.jp/dbget-bin/www_bget?ko:K11090	path:ko05322
comp161_c0_seq1	K02920	RP-L36e, RPL36	http://www.genome.jp/dbget-bin/www_bget?ko:K02920	path:ko03010
comp1620_c0_seq1	K02893	RP-L23Ae, RPL23A	http://www.genome.jp/dbget-bin/www_bget?ko:K02893	path:ko03010
comp16247_c0_seq1	K03243	EIF5B	http://www.genome.jp/dbget-bin/www_bget?ko:K03243	path:ko03013
comp16247_c0_seq2	K03243	EIF5B	http://www.genome.jp/dbget-bin/www_bget?ko:K03243	path:ko03013
comp1631_c0_seq3	K12875	ACIN1, ACINUS	http://www.genome.jp/dbget-bin/www_bget?ko:K12875	path:ko03013;path:ko03015;path:ko03040
comp1631_c0_seq4	K12875	ACIN1, ACINUS	http://www.genome.jp/dbget-bin/www_bget?ko:K12875	path:ko03013;path:ko03015;path:ko03040
comp1640_c0_seq13	K13093	HTATSF1	http://www.genome.jp/dbget-bin/www_bget?ko:K13093
comp1640_c0_seq14	K13093	HTATSF1	http://www.genome.jp/dbget-bin/www_bget?ko:K13093
comp16436_c0_seq1	K06695	PSMC3IP	http://www.genome.jp/dbget-bin/www_bget?ko:K06695
comp1644_c0_seq1	K10419	DYNLRB, DNCL2	http://www.genome.jp/dbget-bin/www_bget?ko:K10419
comp1648_c0_seq1	K04798	pfdB, PFDN6	http://www.genome.jp/dbget-bin/www_bget?ko:K04798
comp16505_c0_seq1	K07767	E3.6.4.3	http://www.genome.jp/dbget-bin/www_bget?ko:K07767
comp16528_c0_seq1	K10498	ZBTB11	http://www.genome.jp/dbget-bin/www_bget?ko:K10498
comp165_c1_seq1	K04077	groEL, HSPD1	http://www.genome.jp/dbget-bin/www_bget?ko:K04077	path:ko03018;path:ko04940;path:ko05134;path:ko05152
comp16642_c0_seq1	K00558	E2.1.1.37, DNMT, dcm	http://www.genome.jp/dbget-bin/www_bget?ko:K00558	path:ko00270;path:ko01100
comp16813_c0_seq1	K12835	DDX42, SF3B125	http://www.genome.jp/dbget-bin/www_bget?ko:K12835	path:ko03040
comp16813_c0_seq2	K12835	DDX42, SF3B125	http://www.genome.jp/dbget-bin/www_bget?ko:K12835	path:ko03040
comp16849_c0_seq1	K14492	ARR-A	http://www.genome.jp/dbget-bin/www_bget?ko:K14492	path:ko04075
comp16985_c0_seq4	K01115	E3.1.4.4, PLD	http://www.genome.jp/dbget-bin/www_bget?ko:K01115	path:ko00564;path:ko00565;path:ko01100;path:ko04144;path:ko04666;path:ko04724;path:ko04912
comp1702_c0_seq1	K13034	ATCYSC1	http://www.genome.jp/dbget-bin/www_bget?ko:K13034	path:ko00270;path:ko00460;path:ko00920;path:ko01100
comp17050_c0_seq1	K15152	MED21, SRB7	http://www.genome.jp/dbget-bin/www_bget?ko:K15152
comp17052_c0_seq1	K14319	RANGAP1	http://www.genome.jp/dbget-bin/www_bget?ko:K14319	path:ko03013
comp17081_c0_seq1	K09228	KRAB	http://www.genome.jp/dbget-bin/www_bget?ko:K09228
comp17099_c0_seq1	K14484	IAA	http://www.genome.jp/dbget-bin/www_bget?ko:K14484	path:ko04075
comp17133_c0_seq3	K04511	PRICKLE	http://www.genome.jp/dbget-bin/www_bget?ko:K04511	path:ko04310
comp17149_c0_seq1	K15732	CTDP1, FCP1	http://www.genome.jp/dbget-bin/www_bget?ko:K15732
comp1714_c0_seq2	K01873	VARS, valS	http://www.genome.jp/dbget-bin/www_bget?ko:K01873	path:ko00970
comp17164_c0_seq1	K12829	SF3B2, SAP145, CUS1	http://www.genome.jp/dbget-bin/www_bget?ko:K12829	path:ko03040
comp1721_c0_seq1	K14775	UTP30, RSL1D1	http://www.genome.jp/dbget-bin/www_bget?ko:K14775
comp1724_c0_seq1	K03178	UBE1, UBA1	http://www.genome.jp/dbget-bin/www_bget?ko:K03178	path:ko04120;path:ko05012
comp1724_c0_seq2	K03178	UBE1, UBA1	http://www.genome.jp/dbget-bin/www_bget?ko:K03178	path:ko04120;path:ko05012
comp17252_c0_seq3	K13093	HTATSF1	http://www.genome.jp/dbget-bin/www_bget?ko:K13093
comp1731_c0_seq2	K06875	PDCD5, TFAR19	http://www.genome.jp/dbget-bin/www_bget?ko:K06875
comp17482_c0_seq1	K09580	PDIA1, P4HB	http://www.genome.jp/dbget-bin/www_bget?ko:K09580	path:ko04141
comp1753_c0_seq1	K09560	ST13	http://www.genome.jp/dbget-bin/www_bget?ko:K09560
comp1753_c0_seq2	K09560	ST13	http://www.genome.jp/dbget-bin/www_bget?ko:K09560
comp17563_c0_seq1	K12821	PRPF40, PRP40	http://www.genome.jp/dbget-bin/www_bget?ko:K12821	path:ko03040
comp1756_c0_seq1	K10839	RAD23, HR23	http://www.genome.jp/dbget-bin/www_bget?ko:K10839	path:ko03420;path:ko04141
comp1757_c0_seq10	K15193	SPTY2D1, SPT2	http://www.genome.jp/dbget-bin/www_bget?ko:K15193
comp1757_c0_seq13	K15193	SPTY2D1, SPT2	http://www.genome.jp/dbget-bin/www_bget?ko:K15193
comp1757_c0_seq14	K15193	SPTY2D1, SPT2	http://www.genome.jp/dbget-bin/www_bget?ko:K15193
comp1757_c0_seq17	K15193	SPTY2D1, SPT2	http://www.genome.jp/dbget-bin/www_bget?ko:K15193
comp1757_c0_seq18	K15193	SPTY2D1, SPT2	http://www.genome.jp/dbget-bin/www_bget?ko:K15193
comp1757_c0_seq20	K15193	SPTY2D1, SPT2	http://www.genome.jp/dbget-bin/www_bget?ko:K15193
comp1757_c0_seq21	K15193	SPTY2D1, SPT2	http://www.genome.jp/dbget-bin/www_bget?ko:K15193
comp1757_c0_seq23	K15193	SPTY2D1, SPT2	http://www.genome.jp/dbget-bin/www_bget?ko:K15193
comp1757_c0_seq24	K15193	SPTY2D1, SPT2	http://www.genome.jp/dbget-bin/www_bget?ko:K15193
comp1757_c0_seq3	K15193	SPTY2D1, SPT2	http://www.genome.jp/dbget-bin/www_bget?ko:K15193
comp1757_c0_seq6	K15193	SPTY2D1, SPT2	http://www.genome.jp/dbget-bin/www_bget?ko:K15193
comp1757_c0_seq9	K15193	SPTY2D1, SPT2	http://www.genome.jp/dbget-bin/www_bget?ko:K15193
comp1757_c0_seq90	K15193	SPTY2D1, SPT2	http://www.genome.jp/dbget-bin/www_bget?ko:K15193
comp1757_c0_seq92	K15193	SPTY2D1, SPT2	http://www.genome.jp/dbget-bin/www_bget?ko:K15193
comp17643_c0_seq1	K12860	CDC5L, CDC5, CEF1	http://www.genome.jp/dbget-bin/www_bget?ko:K12860	path:ko03040
comp17645_c0_seq1	K06694	PSMD10	http://www.genome.jp/dbget-bin/www_bget?ko:K06694
comp17719_c0_seq1	K03245	EIF3J	http://www.genome.jp/dbget-bin/www_bget?ko:K03245	path:ko03013
comp17742_c0_seq1	K08731	BIRC5	http://www.genome.jp/dbget-bin/www_bget?ko:K08731	path:ko05200;path:ko05210
comp17773_c0_seq1	K10841	ERCC6, CSB, RAD26	http://www.genome.jp/dbget-bin/www_bget?ko:K10841	path:ko03420
comp17801_c0_seq2	K10360	MYO9	http://www.genome.jp/dbget-bin/www_bget?ko:K10360
comp17848_c0_seq1	K04077	groEL, HSPD1	http://www.genome.jp/dbget-bin/www_bget?ko:K04077	path:ko03018;path:ko04940;path:ko05134;path:ko05152
comp179_c0_seq1	K02870	RP-L12e, RPL12	http://www.genome.jp/dbget-bin/www_bget?ko:K02870	path:ko03010
comp17_c0_seq10	K10373	TPM1	http://www.genome.jp/dbget-bin/www_bget?ko:K10373	path:ko04260;path:ko05410;path:ko05414
comp17_c0_seq11	K10373	TPM1	http://www.genome.jp/dbget-bin/www_bget?ko:K10373	path:ko04260;path:ko05410;path:ko05414
comp17_c0_seq12	K10373	TPM1	http://www.genome.jp/dbget-bin/www_bget?ko:K10373	path:ko04260;path:ko05410;path:ko05414
comp17_c0_seq14	K10373	TPM1	http://www.genome.jp/dbget-bin/www_bget?ko:K10373	path:ko04260;path:ko05410;path:ko05414
comp17_c0_seq15	K10373	TPM1	http://www.genome.jp/dbget-bin/www_bget?ko:K10373	path:ko04260;path:ko05410;path:ko05414
comp17_c0_seq16	K10373	TPM1	http://www.genome.jp/dbget-bin/www_bget?ko:K10373	path:ko04260;path:ko05410;path:ko05414
comp17_c0_seq17	K10373	TPM1	http://www.genome.jp/dbget-bin/www_bget?ko:K10373	path:ko04260;path:ko05410;path:ko05414
comp17_c0_seq3	K10373	TPM1	http://www.genome.jp/dbget-bin/www_bget?ko:K10373	path:ko04260;path:ko05410;path:ko05414
comp17_c0_seq4	K10373	TPM1	http://www.genome.jp/dbget-bin/www_bget?ko:K10373	path:ko04260;path:ko05410;path:ko05414
comp17_c0_seq5	K10373	TPM1	http://www.genome.jp/dbget-bin/www_bget?ko:K10373	path:ko04260;path:ko05410;path:ko05414
comp17_c0_seq6	K10373	TPM1	http://www.genome.jp/dbget-bin/www_bget?ko:K10373	path:ko04260;path:ko05410;path:ko05414
comp17_c0_seq9	K10373	TPM1	http://www.genome.jp/dbget-bin/www_bget?ko:K10373	path:ko04260;path:ko05410;path:ko05414
comp18080_c0_seq1	K06619	ABL1	http://www.genome.jp/dbget-bin/www_bget?ko:K06619	path:ko04012;path:ko04110;path:ko04360;path:ko04722;path:ko05130;path:ko05131;path:ko05200;path:ko05220;path:ko05416
comp180_c0_seq1	K08057	CALR	http://www.genome.jp/dbget-bin/www_bget?ko:K08057	path:ko04141;path:ko04145;path:ko04612;path:ko05142;path:ko05166
comp18121_c0_seq1	K12871	CCDC12	http://www.genome.jp/dbget-bin/www_bget?ko:K12871	path:ko03040
comp18203_c0_seq2	K12816	CDC40, PRP17	http://www.genome.jp/dbget-bin/www_bget?ko:K12816	path:ko03040
comp1820_c0_seq3	K02991	RP-S6e, RPS6	http://www.genome.jp/dbget-bin/www_bget?ko:K02991	path:ko03010;path:ko04150;path:ko04910
comp1820_c0_seq4	K02991	RP-S6e, RPS6	http://www.genome.jp/dbget-bin/www_bget?ko:K02991	path:ko03010;path:ko04150;path:ko04910
comp18232_c0_seq1	K12193	VPS24, CHMP3	http://www.genome.jp/dbget-bin/www_bget?ko:K12193	path:ko04144
comp18248_c0_seq3	K05858	PLCB	http://www.genome.jp/dbget-bin/www_bget?ko:K05858	path:ko00562;path:ko01100;path:ko04020;path:ko04062;path:ko04070;path:ko04270;path:ko04310;path:ko04540;path:ko04720;path:ko04723;path:ko04724;path:ko04725;path:ko04726;path:ko04728;path:ko04730;path:ko04745;path:ko04912;path:ko04916;path:ko04961;path:ko04970;path:ko04971;path:ko04972;path:ko05010;path:ko05016;path:ko05142;path:ko05143;path:ko05146
comp1825_c0_seq1	K03521	fixA, etfB	http://www.genome.jp/dbget-bin/www_bget?ko:K03521	path:ko00910
comp1825_c0_seq2	K03521	fixA, etfB	http://www.genome.jp/dbget-bin/www_bget?ko:K03521	path:ko00910
comp1827_c0_seq6	K05849	SLC8A, NCX	http://www.genome.jp/dbget-bin/www_bget?ko:K05849	path:ko04020;path:ko04974
comp1830_c0_seq1	K02973	RP-S23e, RPS23	http://www.genome.jp/dbget-bin/www_bget?ko:K02973	path:ko03010
comp18313_c0_seq1	K14972	PAXIP1, PTIP	http://www.genome.jp/dbget-bin/www_bget?ko:K14972
comp18313_c0_seq4	K14972	PAXIP1, PTIP	http://www.genome.jp/dbget-bin/www_bget?ko:K14972
comp1838_c0_seq1	K12191	CHMP2A	http://www.genome.jp/dbget-bin/www_bget?ko:K12191	path:ko04144
comp18392_c0_seq1	K03245	EIF3J	http://www.genome.jp/dbget-bin/www_bget?ko:K03245	path:ko03013
comp18392_c0_seq2	K03245	EIF3J	http://www.genome.jp/dbget-bin/www_bget?ko:K03245	path:ko03013
comp18406_c0_seq1	K07759	PARG	http://www.genome.jp/dbget-bin/www_bget?ko:K07759
comp184_c1_seq1	K02865	RP-L10Ae, RPL10A	http://www.genome.jp/dbget-bin/www_bget?ko:K02865	path:ko03010
comp18530_c0_seq1	K06063	SNW1, SKIIP, SKIP	http://www.genome.jp/dbget-bin/www_bget?ko:K06063	path:ko03040;path:ko04330
comp18593_c0_seq1	K08852	ERN1	http://www.genome.jp/dbget-bin/www_bget?ko:K08852	path:ko04141;path:ko05010
comp18640_c0_seq1	K14319	RANGAP1	http://www.genome.jp/dbget-bin/www_bget?ko:K14319	path:ko03013
comp1867_c0_seq1	K09272	SSRP1	http://www.genome.jp/dbget-bin/www_bget?ko:K09272
comp186_c0_seq1	K13126	PABPC	http://www.genome.jp/dbget-bin/www_bget?ko:K13126	path:ko03013;path:ko03015;path:ko03018
comp18746_c0_seq1	K13525	VCP, CDC48	http://www.genome.jp/dbget-bin/www_bget?ko:K13525	path:ko04141;path:ko05134
comp18746_c0_seq2	K13525	VCP, CDC48	http://www.genome.jp/dbget-bin/www_bget?ko:K13525	path:ko04141;path:ko05134
comp18892_c0_seq1	K14650	TAF3	http://www.genome.jp/dbget-bin/www_bget?ko:K14650	path:ko03022;path:ko05168
comp18925_c0_seq1	K13093	HTATSF1	http://www.genome.jp/dbget-bin/www_bget?ko:K13093
comp1909_c0_seq1	K08867	WNK, PRKWNK	http://www.genome.jp/dbget-bin/www_bget?ko:K08867
comp1909_c0_seq10	K08867	WNK, PRKWNK	http://www.genome.jp/dbget-bin/www_bget?ko:K08867
comp1909_c0_seq11	K08867	WNK, PRKWNK	http://www.genome.jp/dbget-bin/www_bget?ko:K08867
comp1909_c0_seq12	K08867	WNK, PRKWNK	http://www.genome.jp/dbget-bin/www_bget?ko:K08867
comp1909_c0_seq13	K08867	WNK, PRKWNK	http://www.genome.jp/dbget-bin/www_bget?ko:K08867
comp1909_c0_seq14	K08867	WNK, PRKWNK	http://www.genome.jp/dbget-bin/www_bget?ko:K08867
comp1909_c0_seq15	K08867	WNK, PRKWNK	http://www.genome.jp/dbget-bin/www_bget?ko:K08867
comp1909_c0_seq16	K08867	WNK, PRKWNK	http://www.genome.jp/dbget-bin/www_bget?ko:K08867
comp1909_c0_seq17	K08867	WNK, PRKWNK	http://www.genome.jp/dbget-bin/www_bget?ko:K08867
comp1909_c0_seq18	K08867	WNK, PRKWNK	http://www.genome.jp/dbget-bin/www_bget?ko:K08867
comp1909_c0_seq19	K08867	WNK, PRKWNK	http://www.genome.jp/dbget-bin/www_bget?ko:K08867
comp1909_c0_seq2	K08867	WNK, PRKWNK	http://www.genome.jp/dbget-bin/www_bget?ko:K08867
comp1909_c0_seq20	K08867	WNK, PRKWNK	http://www.genome.jp/dbget-bin/www_bget?ko:K08867
comp1909_c0_seq21	K08867	WNK, PRKWNK	http://www.genome.jp/dbget-bin/www_bget?ko:K08867
comp1909_c0_seq22	K08867	WNK, PRKWNK	http://www.genome.jp/dbget-bin/www_bget?ko:K08867
comp1909_c0_seq23	K08867	WNK, PRKWNK	http://www.genome.jp/dbget-bin/www_bget?ko:K08867
comp1909_c0_seq24	K08867	WNK, PRKWNK	http://www.genome.jp/dbget-bin/www_bget?ko:K08867
comp1909_c0_seq25	K08867	WNK, PRKWNK	http://www.genome.jp/dbget-bin/www_bget?ko:K08867
comp1909_c0_seq26	K08867	WNK, PRKWNK	http://www.genome.jp/dbget-bin/www_bget?ko:K08867
comp1909_c0_seq27	K08867	WNK, PRKWNK	http://www.genome.jp/dbget-bin/www_bget?ko:K08867
comp1909_c0_seq28	K08867	WNK, PRKWNK	http://www.genome.jp/dbget-bin/www_bget?ko:K08867
comp1909_c0_seq29	K08867	WNK, PRKWNK	http://www.genome.jp/dbget-bin/www_bget?ko:K08867
comp1909_c0_seq3	K08867	WNK, PRKWNK	http://www.genome.jp/dbget-bin/www_bget?ko:K08867
comp1909_c0_seq30	K08867	WNK, PRKWNK	http://www.genome.jp/dbget-bin/www_bget?ko:K08867
comp1909_c0_seq31	K08867	WNK, PRKWNK	http://www.genome.jp/dbget-bin/www_bget?ko:K08867
comp1909_c0_seq32	K08867	WNK, PRKWNK	http://www.genome.jp/dbget-bin/www_bget?ko:K08867
comp1909_c0_seq33	K08867	WNK, PRKWNK	http://www.genome.jp/dbget-bin/www_bget?ko:K08867
comp1909_c0_seq34	K08867	WNK, PRKWNK	http://www.genome.jp/dbget-bin/www_bget?ko:K08867
comp1909_c0_seq35	K08867	WNK, PRKWNK	http://www.genome.jp/dbget-bin/www_bget?ko:K08867
comp1909_c0_seq36	K08867	WNK, PRKWNK	http://www.genome.jp/dbget-bin/www_bget?ko:K08867
comp1909_c0_seq37	K08867	WNK, PRKWNK	http://www.genome.jp/dbget-bin/www_bget?ko:K08867
comp1909_c0_seq4	K08867	WNK, PRKWNK	http://www.genome.jp/dbget-bin/www_bget?ko:K08867
comp1909_c0_seq5	K08867	WNK, PRKWNK	http://www.genome.jp/dbget-bin/www_bget?ko:K08867
comp1909_c0_seq6	K08867	WNK, PRKWNK	http://www.genome.jp/dbget-bin/www_bget?ko:K08867
comp1909_c0_seq7	K08867	WNK, PRKWNK	http://www.genome.jp/dbget-bin/www_bget?ko:K08867
comp1909_c0_seq8	K08867	WNK, PRKWNK	http://www.genome.jp/dbget-bin/www_bget?ko:K08867
comp1909_c0_seq9	K08867	WNK, PRKWNK	http://www.genome.jp/dbget-bin/www_bget?ko:K08867
comp19132_c0_seq1	K12819	SLU7	http://www.genome.jp/dbget-bin/www_bget?ko:K12819	path:ko03040
comp1916_c1_seq2	K07977	ARF	http://www.genome.jp/dbget-bin/www_bget?ko:K07977
comp1918_c0_seq4	K10592	HUWE1, MULE, ARF-BP1	http://www.genome.jp/dbget-bin/www_bget?ko:K10592	path:ko04120
comp1918_c0_seq6	K10592	HUWE1, MULE, ARF-BP1	http://www.genome.jp/dbget-bin/www_bget?ko:K10592	path:ko04120
comp19260_c0_seq1	K15177	LEO1	http://www.genome.jp/dbget-bin/www_bget?ko:K15177
comp1935_c0_seq2	K04498	EP300, CREBBP, KAT3	http://www.genome.jp/dbget-bin/www_bget?ko:K04498	path:ko04110;path:ko04310;path:ko04330;path:ko04350;path:ko04520;path:ko04630;path:ko04720;path:ko04916;path:ko05016;path:ko05152;path:ko05164;path:ko05166;path:ko05168;path:ko05200;path:ko05211;path:ko05215
comp19376_c0_seq2	K10750	CHAF1A	http://www.genome.jp/dbget-bin/www_bget?ko:K10750
comp19393_c0_seq2	K08869	ADCK, ABC1	http://www.genome.jp/dbget-bin/www_bget?ko:K08869
comp19615_c0_seq2	K02330	POLB	http://www.genome.jp/dbget-bin/www_bget?ko:K02330	path:ko03410;path:ko05166
comp1962_c0_seq1	K14323	CASC3, MLN51	http://www.genome.jp/dbget-bin/www_bget?ko:K14323	path:ko03013;path:ko03015
comp1962_c0_seq2	K14323	CASC3, MLN51	http://www.genome.jp/dbget-bin/www_bget?ko:K14323	path:ko03013;path:ko03015
comp1963_c0_seq1	K04079	htpG, HSP90A	http://www.genome.jp/dbget-bin/www_bget?ko:K04079	path:ko04141;path:ko04612;path:ko04621;path:ko04626;path:ko04914;path:ko05200;path:ko05215
comp1968_c0_seq1	K02145	ATPeVA, ATP6A1	http://www.genome.jp/dbget-bin/www_bget?ko:K02145	path:ko00190;path:ko01100;path:ko04145;path:ko04721;path:ko04966;path:ko05110;path:ko05120;path:ko05323
comp19698_c0_seq1	K14439	SMARCAD1	http://www.genome.jp/dbget-bin/www_bget?ko:K14439
comp19714_c0_seq1	K14798	LTV1	http://www.genome.jp/dbget-bin/www_bget?ko:K14798
comp19769_c0_seq2	K01512	acyP	http://www.genome.jp/dbget-bin/www_bget?ko:K01512	path:ko00620;path:ko00627;path:ko01120
comp1980_c0_seq1	K01681	ACO, acnA	http://www.genome.jp/dbget-bin/www_bget?ko:K01681	path:ko00020;path:ko00630;path:ko00720;path:ko01100;path:ko01110;path:ko01120
comp1985_c0_seq1	K14763	NAF1	http://www.genome.jp/dbget-bin/www_bget?ko:K14763
comp1985_c0_seq2	K14763	NAF1	http://www.genome.jp/dbget-bin/www_bget?ko:K14763
comp1985_c0_seq3	K14763	NAF1	http://www.genome.jp/dbget-bin/www_bget?ko:K14763
comp1985_c0_seq4	K14763	NAF1	http://www.genome.jp/dbget-bin/www_bget?ko:K14763
comp19896_c0_seq3	K04082	hscB, HSCB, HSC20	http://www.genome.jp/dbget-bin/www_bget?ko:K04082
comp19934_c0_seq1	K06642	PRKDC	http://www.genome.jp/dbget-bin/www_bget?ko:K06642	path:ko03450;path:ko04110
comp1994_c2_seq3	K04348	PPP3C, CNA	http://www.genome.jp/dbget-bin/www_bget?ko:K04348	path:ko04010;path:ko04020;path:ko04114;path:ko04210;path:ko04310;path:ko04360;path:ko04370;path:ko04380;path:ko04650;path:ko04660;path:ko04662;path:ko04720;path:ko04724;path:ko04728;path:ko05010;path:ko05014;path:ko05031;path:ko05152;path:ko05166
comp19950_c0_seq1	K11844	USP16_45	http://www.genome.jp/dbget-bin/www_bget?ko:K11844
comp1998_c0_seq3	K02987	RP-S4e, RPS4	http://www.genome.jp/dbget-bin/www_bget?ko:K02987	path:ko03010
comp1999_c0_seq1	K03258	EIF4B	http://www.genome.jp/dbget-bin/www_bget?ko:K03258	path:ko03013;path:ko04150
comp1999_c0_seq2	K03258	EIF4B	http://www.genome.jp/dbget-bin/www_bget?ko:K03258	path:ko03013;path:ko04150
comp2000_c0_seq1	K10881	SHFM1, DSS1	http://www.genome.jp/dbget-bin/www_bget?ko:K10881	path:ko03050;path:ko03440
comp2010_c0_seq1	K03064	PSMC6, RPT4	http://www.genome.jp/dbget-bin/www_bget?ko:K03064	path:ko03050
comp2022_c0_seq1	K03243	EIF5B	http://www.genome.jp/dbget-bin/www_bget?ko:K03243	path:ko03013
comp2022_c0_seq10	K13171	SRRM1, SRM160	http://www.genome.jp/dbget-bin/www_bget?ko:K13171	path:ko03013;path:ko03015
comp2022_c0_seq11	K13171	SRRM1, SRM160	http://www.genome.jp/dbget-bin/www_bget?ko:K13171	path:ko03013;path:ko03015
comp2022_c0_seq2	K03243	EIF5B	http://www.genome.jp/dbget-bin/www_bget?ko:K03243	path:ko03013
comp2022_c0_seq3	K03243	EIF5B	http://www.genome.jp/dbget-bin/www_bget?ko:K03243	path:ko03013
comp2022_c0_seq4	K03243	EIF5B	http://www.genome.jp/dbget-bin/www_bget?ko:K03243	path:ko03013
comp2022_c0_seq5	K03243	EIF5B	http://www.genome.jp/dbget-bin/www_bget?ko:K03243	path:ko03013
comp2022_c0_seq6	K03243	EIF5B	http://www.genome.jp/dbget-bin/www_bget?ko:K03243	path:ko03013
comp2022_c0_seq9	K13171	SRRM1, SRM160	http://www.genome.jp/dbget-bin/www_bget?ko:K13171	path:ko03013;path:ko03015
comp2023_c0_seq1	K02183	CALM	http://www.genome.jp/dbget-bin/www_bget?ko:K02183	path:ko04020;path:ko04070;path:ko04114;path:ko04270;path:ko04626;path:ko04720;path:ko04722;path:ko04728;path:ko04740;path:ko04744;path:ko04745;path:ko04910;path:ko04912;path:ko04916;path:ko04970;path:ko04971;path:ko05010;path:ko05031;path:ko05133;path:ko05152;path:ko05214
comp2028_c0_seq1	K03038	PSMD7, RPN8	http://www.genome.jp/dbget-bin/www_bget?ko:K03038	path:ko03050
comp202_c0_seq1	K05699	ACTN	http://www.genome.jp/dbget-bin/www_bget?ko:K05699	path:ko04510;path:ko04520;path:ko04530;path:ko04670;path:ko04810;path:ko05146;path:ko05322;path:ko05412
comp2034_c0_seq1	K12795	SUGT1, SGT1	http://www.genome.jp/dbget-bin/www_bget?ko:K12795	path:ko04621;path:ko04626
comp2034_c0_seq2	K12795	SUGT1, SGT1	http://www.genome.jp/dbget-bin/www_bget?ko:K12795	path:ko04621;path:ko04626
comp20361_c0_seq1	K11341	YEATS4, GAS41, YAF9	http://www.genome.jp/dbget-bin/www_bget?ko:K11341
comp2036_c0_seq1	K00816	CCBL	http://www.genome.jp/dbget-bin/www_bget?ko:K00816	path:ko00380;path:ko00450;path:ko01100
comp20402_c0_seq1	K11248	SH3GLB	http://www.genome.jp/dbget-bin/www_bget?ko:K11248	path:ko04144
comp2042_c0_seq1	K04739	PRKAR	http://www.genome.jp/dbget-bin/www_bget?ko:K04739	path:ko04210;path:ko04910
comp2042_c0_seq2	K04739	PRKAR	http://www.genome.jp/dbget-bin/www_bget?ko:K04739	path:ko04210;path:ko04910
comp20450_c0_seq3	K04508	TBL1	http://www.genome.jp/dbget-bin/www_bget?ko:K04508	path:ko04310
comp20498_c0_seq1	K13093	HTATSF1	http://www.genome.jp/dbget-bin/www_bget?ko:K13093
comp20666_c0_seq3	K01507	E3.6.1.1, ppa	http://www.genome.jp/dbget-bin/www_bget?ko:K01507	path:ko00190
comp20670_c0_seq1	K00814	GPT, ALT	http://www.genome.jp/dbget-bin/www_bget?ko:K00814	path:ko00250;path:ko00710;path:ko01100;path:ko01120
comp2072_c0_seq2	K01867	WARS, trpS	http://www.genome.jp/dbget-bin/www_bget?ko:K01867	path:ko00970
comp207_c0_seq2	K03102	SQD	http://www.genome.jp/dbget-bin/www_bget?ko:K03102	path:ko04320
comp20806_c0_seq1	K09313	CUTL	http://www.genome.jp/dbget-bin/www_bget?ko:K09313
comp20856_c0_seq1	K14439	SMARCAD1	http://www.genome.jp/dbget-bin/www_bget?ko:K14439
comp2086_c0_seq1	K09579	PIN4	http://www.genome.jp/dbget-bin/www_bget?ko:K09579
comp20875_c0_seq1	K10630	RBCK1, HOIL1	http://www.genome.jp/dbget-bin/www_bget?ko:K10630
comp20875_c0_seq2	K10630	RBCK1, HOIL1	http://www.genome.jp/dbget-bin/www_bget?ko:K10630
comp20918_c0_seq2	K07899	RAB9A, RAB9	http://www.genome.jp/dbget-bin/www_bget?ko:K07899	path:ko05162
comp20952_c0_seq1	K12869	CRN, CRNKL1, CLF1, SYF3	http://www.genome.jp/dbget-bin/www_bget?ko:K12869	path:ko03040
comp20956_c0_seq1	K12198	CHMP5, VPS60	http://www.genome.jp/dbget-bin/www_bget?ko:K12198	path:ko04144
comp2096_c0_seq1	K11643	CHD4, MI2B	http://www.genome.jp/dbget-bin/www_bget?ko:K11643
comp2096_c0_seq10	K11643	CHD4, MI2B	http://www.genome.jp/dbget-bin/www_bget?ko:K11643
comp2096_c0_seq11	K11643	CHD4, MI2B	http://www.genome.jp/dbget-bin/www_bget?ko:K11643
comp2096_c0_seq12	K11643	CHD4, MI2B	http://www.genome.jp/dbget-bin/www_bget?ko:K11643
comp2096_c0_seq13	K11643	CHD4, MI2B	http://www.genome.jp/dbget-bin/www_bget?ko:K11643
comp2096_c0_seq14	K11643	CHD4, MI2B	http://www.genome.jp/dbget-bin/www_bget?ko:K11643
comp2096_c0_seq15	K11643	CHD4, MI2B	http://www.genome.jp/dbget-bin/www_bget?ko:K11643
comp2096_c0_seq16	K11643	CHD4, MI2B	http://www.genome.jp/dbget-bin/www_bget?ko:K11643
comp2096_c0_seq2	K11643	CHD4, MI2B	http://www.genome.jp/dbget-bin/www_bget?ko:K11643
comp2096_c0_seq3	K11643	CHD4, MI2B	http://www.genome.jp/dbget-bin/www_bget?ko:K11643
comp2096_c0_seq4	K11643	CHD4, MI2B	http://www.genome.jp/dbget-bin/www_bget?ko:K11643
comp2096_c0_seq5	K11643	CHD4, MI2B	http://www.genome.jp/dbget-bin/www_bget?ko:K11643
comp2096_c0_seq6	K11643	CHD4, MI2B	http://www.genome.jp/dbget-bin/www_bget?ko:K11643
comp2096_c0_seq7	K11643	CHD4, MI2B	http://www.genome.jp/dbget-bin/www_bget?ko:K11643
comp2096_c0_seq8	K11643	CHD4, MI2B	http://www.genome.jp/dbget-bin/www_bget?ko:K11643
comp2096_c0_seq9	K11643	CHD4, MI2B	http://www.genome.jp/dbget-bin/www_bget?ko:K11643
comp2101_c0_seq1	K08764	SCP2, SCPX	http://www.genome.jp/dbget-bin/www_bget?ko:K08764	path:ko00120;path:ko01100;path:ko03320;path:ko04146
comp2101_c0_seq2	K08764	SCP2, SCPX	http://www.genome.jp/dbget-bin/www_bget?ko:K08764	path:ko00120;path:ko01100;path:ko03320;path:ko04146
comp21098_c0_seq1	K02178	BUB1	http://www.genome.jp/dbget-bin/www_bget?ko:K02178	path:ko04110;path:ko04111;path:ko04113;path:ko04114;path:ko04914
comp21108_c0_seq1	K09522	DNAJC2	http://www.genome.jp/dbget-bin/www_bget?ko:K09522
comp21116_c0_seq1	K03529	smc	http://www.genome.jp/dbget-bin/www_bget?ko:K03529
comp21145_c0_seq1	K15182	RDBP, NELFE	http://www.genome.jp/dbget-bin/www_bget?ko:K15182
comp2116_c0_seq1	K00658	DLST, sucB	http://www.genome.jp/dbget-bin/www_bget?ko:K00658	path:ko00020;path:ko00310;path:ko01100;path:ko01110;path:ko01120
comp2116_c0_seq2	K00658	DLST, sucB	http://www.genome.jp/dbget-bin/www_bget?ko:K00658	path:ko00020;path:ko00310;path:ko01100;path:ko01110;path:ko01120
comp2124_c0_seq38	K06270	PPP1R12A, MYPT1	http://www.genome.jp/dbget-bin/www_bget?ko:K06270	path:ko04270;path:ko04510;path:ko04720;path:ko04810
comp2124_c0_seq43	K06270	PPP1R12A, MYPT1	http://www.genome.jp/dbget-bin/www_bget?ko:K06270	path:ko04270;path:ko04510;path:ko04720;path:ko04810
comp2124_c0_seq44	K06270	PPP1R12A, MYPT1	http://www.genome.jp/dbget-bin/www_bget?ko:K06270	path:ko04270;path:ko04510;path:ko04720;path:ko04810
comp2126_c0_seq1	K05402	TOLLIP	http://www.genome.jp/dbget-bin/www_bget?ko:K05402	path:ko04620
comp2128_c0_seq1	K03237	EIF2S1	http://www.genome.jp/dbget-bin/www_bget?ko:K03237	path:ko03013;path:ko04141;path:ko05160;path:ko05162;path:ko05164;path:ko05168
comp2137_c0_seq6	K03243	EIF5B	http://www.genome.jp/dbget-bin/www_bget?ko:K03243	path:ko03013
comp2140_c0_seq6	K12840	RBM17, SPF45	http://www.genome.jp/dbget-bin/www_bget?ko:K12840	path:ko03040
comp2141_c0_seq2	K11883	NOB1	http://www.genome.jp/dbget-bin/www_bget?ko:K11883	path:ko03008
comp2141_c0_seq3	K11883	NOB1	http://www.genome.jp/dbget-bin/www_bget?ko:K11883	path:ko03008
comp2148_c0_seq1	K14565	NOP58	http://www.genome.jp/dbget-bin/www_bget?ko:K14565	path:ko03008
comp2153_c0_seq1	K07508	ACAA2	http://www.genome.jp/dbget-bin/www_bget?ko:K07508	path:ko00062;path:ko00071;path:ko00280;path:ko00362;path:ko01100;path:ko01110;path:ko01120
comp21568_c0_seq1	K08576	CAPN7	http://www.genome.jp/dbget-bin/www_bget?ko:K08576
comp21582_c0_seq1	K05860	PLCE	http://www.genome.jp/dbget-bin/www_bget?ko:K05860	path:ko00562;path:ko01100;path:ko04020;path:ko04070
comp2160_c0_seq1	K03139	TFIIF2, GTF2F2, TFG2	http://www.genome.jp/dbget-bin/www_bget?ko:K03139	path:ko03022
comp21646_c0_seq1	K02685	PRI2	http://www.genome.jp/dbget-bin/www_bget?ko:K02685	path:ko00230;path:ko00240;path:ko01100;path:ko03030
comp21673_c0_seq1	K02150	ATPeVE, ATP6E	http://www.genome.jp/dbget-bin/www_bget?ko:K02150	path:ko00190;path:ko01100;path:ko04145;path:ko04721;path:ko04966;path:ko05110;path:ko05120;path:ko05323
comp2175_c0_seq10	K13210	FUBP	http://www.genome.jp/dbget-bin/www_bget?ko:K13210
comp2175_c0_seq12	K13210	FUBP	http://www.genome.jp/dbget-bin/www_bget?ko:K13210
comp21782_c0_seq1	K03283	HSPA1_8	http://www.genome.jp/dbget-bin/www_bget?ko:K03283	path:ko03040;path:ko04010;path:ko04141;path:ko04144;path:ko04612;path:ko05134;path:ko05145;path:ko05162;path:ko05164
comp2178_c0_seq2	K00789	E2.5.1.6, metK	http://www.genome.jp/dbget-bin/www_bget?ko:K00789	path:ko00270;path:ko01100;path:ko01110
comp21818_c0_seq2	K02540	MCM2	http://www.genome.jp/dbget-bin/www_bget?ko:K02540	path:ko03030;path:ko04110;path:ko04111;path:ko04113
comp22046_c0_seq1	K14864	FTSJ1, TRM7	http://www.genome.jp/dbget-bin/www_bget?ko:K14864
comp22120_c0_seq1	K02966	RP-S19e, RPS19	http://www.genome.jp/dbget-bin/www_bget?ko:K02966	path:ko03010
comp22126_c0_seq1	K09522	DNAJC2	http://www.genome.jp/dbget-bin/www_bget?ko:K09522
comp22126_c0_seq2	K09522	DNAJC2	http://www.genome.jp/dbget-bin/www_bget?ko:K09522
comp22126_c0_seq4	K09522	DNAJC2	http://www.genome.jp/dbget-bin/www_bget?ko:K09522
comp22188_c0_seq1	K15010	HOMER	http://www.genome.jp/dbget-bin/www_bget?ko:K15010	path:ko04724
comp22188_c0_seq2	K15010	HOMER	http://www.genome.jp/dbget-bin/www_bget?ko:K15010	path:ko04724
comp22188_c0_seq3	K15010	HOMER	http://www.genome.jp/dbget-bin/www_bget?ko:K15010	path:ko04724
comp22194_c0_seq1	K10740	RPA3	http://www.genome.jp/dbget-bin/www_bget?ko:K10740	path:ko03030;path:ko03420;path:ko03430;path:ko03440;path:ko03460
comp22194_c0_seq2	K10740	RPA3	http://www.genome.jp/dbget-bin/www_bget?ko:K10740	path:ko03030;path:ko03420;path:ko03430;path:ko03440;path:ko03460
comp22241_c0_seq1	K10754	RFC1	http://www.genome.jp/dbget-bin/www_bget?ko:K10754	path:ko03030;path:ko03420;path:ko03430
comp2224_c0_seq16	K12567	TTN	http://www.genome.jp/dbget-bin/www_bget?ko:K12567	path:ko05410;path:ko05414
comp2224_c0_seq19	K12567	TTN	http://www.genome.jp/dbget-bin/www_bget?ko:K12567	path:ko05410;path:ko05414
comp2224_c0_seq20	K12567	TTN	http://www.genome.jp/dbget-bin/www_bget?ko:K12567	path:ko05410;path:ko05414
comp2224_c0_seq23	K12567	TTN	http://www.genome.jp/dbget-bin/www_bget?ko:K12567	path:ko05410;path:ko05414
comp2224_c0_seq4	K12567	TTN	http://www.genome.jp/dbget-bin/www_bget?ko:K12567	path:ko05410;path:ko05414
comp2224_c0_seq6	K12567	TTN	http://www.genome.jp/dbget-bin/www_bget?ko:K12567	path:ko05410;path:ko05414
comp2240_c0_seq1	K03232	EEF1B	http://www.genome.jp/dbget-bin/www_bget?ko:K03232
comp2240_c0_seq2	K03232	EEF1B	http://www.genome.jp/dbget-bin/www_bget?ko:K03232
comp22438_c0_seq1	K00940	E2.7.4.6, ndk	http://www.genome.jp/dbget-bin/www_bget?ko:K00940	path:ko00230;path:ko00240;path:ko01100;path:ko01110
comp22443_c0_seq1	K02608	ORC6	http://www.genome.jp/dbget-bin/www_bget?ko:K02608	path:ko04110;path:ko04111;path:ko04113
comp22462_c0_seq1	K00528	E1.18.1.2, fpr	http://www.genome.jp/dbget-bin/www_bget?ko:K00528
comp2246_c0_seq1	K01881	PARS, proS	http://www.genome.jp/dbget-bin/www_bget?ko:K01881	path:ko00970
comp2251_c0_seq1	K01507	E3.6.1.1, ppa	http://www.genome.jp/dbget-bin/www_bget?ko:K01507	path:ko00190
comp22629_c0_seq1	K13172	SRRM2, SRM300	http://www.genome.jp/dbget-bin/www_bget?ko:K13172
comp22632_c0_seq1	K15047	HNRNPUL1, E1BAP5	http://www.genome.jp/dbget-bin/www_bget?ko:K15047	path:ko05164
comp22678_c0_seq4	K14851	RRP17, NOL12	http://www.genome.jp/dbget-bin/www_bget?ko:K14851
comp22688_c0_seq1	K14411	MSI	http://www.genome.jp/dbget-bin/www_bget?ko:K14411	path:ko03015
comp22688_c0_seq2	K14411	MSI	http://www.genome.jp/dbget-bin/www_bget?ko:K14411	path:ko03015
comp2269_c0_seq1	K03234	EEF2	http://www.genome.jp/dbget-bin/www_bget?ko:K03234
comp22777_c0_seq1	K10398	KIF11	http://www.genome.jp/dbget-bin/www_bget?ko:K10398
comp2285_c0_seq1	K09578	PIN1	http://www.genome.jp/dbget-bin/www_bget?ko:K09578	path:ko04622
comp22885_c0_seq1	K10355	ACTF	http://www.genome.jp/dbget-bin/www_bget?ko:K10355
comp228_c0_seq1	K10352	MYH	http://www.genome.jp/dbget-bin/www_bget?ko:K10352	path:ko04530;path:ko05416
comp22923_c0_seq2	K07936	RAN	http://www.genome.jp/dbget-bin/www_bget?ko:K07936	path:ko03008;path:ko03013;path:ko05166
comp22934_c0_seq1	K10373	TPM1	http://www.genome.jp/dbget-bin/www_bget?ko:K10373	path:ko04260;path:ko05410;path:ko05414
comp22956_c0_seq1	K14972	PAXIP1, PTIP	http://www.genome.jp/dbget-bin/www_bget?ko:K14972
comp23021_c0_seq1	K12625	LSM6	http://www.genome.jp/dbget-bin/www_bget?ko:K12625	path:ko03018;path:ko03040
comp23040_c0_seq1	K11499	CENPF	http://www.genome.jp/dbget-bin/www_bget?ko:K11499
comp23046_c0_seq1	K10442	KLHL1_4_5	http://www.genome.jp/dbget-bin/www_bget?ko:K10442
comp23106_c0_seq1	K15191	LARP7	http://www.genome.jp/dbget-bin/www_bget?ko:K15191
comp2331_c0_seq1	K12182	HGS, HRS, VPS27	http://www.genome.jp/dbget-bin/www_bget?ko:K12182	path:ko04144;path:ko04145
comp2331_c0_seq2	K12182	HGS, HRS, VPS27	http://www.genome.jp/dbget-bin/www_bget?ko:K12182	path:ko04144;path:ko04145
comp23348_c0_seq1	K08866	TTK, MPS1	http://www.genome.jp/dbget-bin/www_bget?ko:K08866	path:ko04110;path:ko04111
comp23392_c0_seq1	K14538	NUG1, GNL3	http://www.genome.jp/dbget-bin/www_bget?ko:K14538	path:ko03008
comp2345_c0_seq1	K04727	PDCD8, AIF	http://www.genome.jp/dbget-bin/www_bget?ko:K04727	path:ko04210
comp23565_c0_seq1	K14001	SIL1, SLS1	http://www.genome.jp/dbget-bin/www_bget?ko:K14001	path:ko04141
comp2358_c0_seq3	K12837	U2AF2	http://www.genome.jp/dbget-bin/www_bget?ko:K12837	path:ko03040
comp2358_c0_seq4	K12837	U2AF2	http://www.genome.jp/dbget-bin/www_bget?ko:K12837	path:ko03040
comp2359_c0_seq1	K05700	VCL	http://www.genome.jp/dbget-bin/www_bget?ko:K05700	path:ko04510;path:ko04520;path:ko04670;path:ko04810;path:ko05100;path:ko05131;path:ko05146
comp2359_c0_seq2	K05700	VCL	http://www.genome.jp/dbget-bin/www_bget?ko:K05700	path:ko04510;path:ko04520;path:ko04670;path:ko04810;path:ko05100;path:ko05131;path:ko05146
comp2359_c0_seq3	K05700	VCL	http://www.genome.jp/dbget-bin/www_bget?ko:K05700	path:ko04510;path:ko04520;path:ko04670;path:ko04810;path:ko05100;path:ko05131;path:ko05146
comp2359_c0_seq4	K05700	VCL	http://www.genome.jp/dbget-bin/www_bget?ko:K05700	path:ko04510;path:ko04520;path:ko04670;path:ko04810;path:ko05100;path:ko05131;path:ko05146
comp235_c0_seq1	K03283	HSPA1_8	http://www.genome.jp/dbget-bin/www_bget?ko:K03283	path:ko03040;path:ko04010;path:ko04141;path:ko04144;path:ko04612;path:ko05134;path:ko05145;path:ko05162;path:ko05164
comp23729_c0_seq1	K08086	fimV	http://www.genome.jp/dbget-bin/www_bget?ko:K08086
comp23729_c0_seq2	K08086	fimV	http://www.genome.jp/dbget-bin/www_bget?ko:K08086
comp23751_c0_seq1	K14565	NOP58	http://www.genome.jp/dbget-bin/www_bget?ko:K14565	path:ko03008
comp23762_c0_seq1	K13110	MFAP1	http://www.genome.jp/dbget-bin/www_bget?ko:K13110
comp23762_c0_seq2	K13110	MFAP1	http://www.genome.jp/dbget-bin/www_bget?ko:K13110
comp23766_c0_seq1	K06642	PRKDC	http://www.genome.jp/dbget-bin/www_bget?ko:K06642	path:ko03450;path:ko04110
comp23776_c0_seq1	K10581	UBE2O	http://www.genome.jp/dbget-bin/www_bget?ko:K10581	path:ko04120
comp23797_c0_seq1	K02874	RP-L14, rplN	http://www.genome.jp/dbget-bin/www_bget?ko:K02874	path:ko03010
comp23920_c0_seq1	K15176	CTR9	http://www.genome.jp/dbget-bin/www_bget?ko:K15176
comp23920_c0_seq2	K15176	CTR9	http://www.genome.jp/dbget-bin/www_bget?ko:K15176
comp23932_c0_seq1	K14772	UTP20	http://www.genome.jp/dbget-bin/www_bget?ko:K14772
comp2395_c0_seq1	K11251	H2A	http://www.genome.jp/dbget-bin/www_bget?ko:K11251	path:ko05322
comp241_c1_seq1	K14820	BRX1, BRIX1	http://www.genome.jp/dbget-bin/www_bget?ko:K14820
comp241_c1_seq2	K14859	SSF1_2	http://www.genome.jp/dbget-bin/www_bget?ko:K14859
comp241_c1_seq3	K14820	BRX1, BRIX1	http://www.genome.jp/dbget-bin/www_bget?ko:K14820
comp241_c1_seq4	K11294	NCL, NSR1	http://www.genome.jp/dbget-bin/www_bget?ko:K11294	path:ko05130
comp24251_c0_seq1	K11344	EAF6	http://www.genome.jp/dbget-bin/www_bget?ko:K11344
comp24306_c0_seq1	K14972	PAXIP1, PTIP	http://www.genome.jp/dbget-bin/www_bget?ko:K14972
comp2433_c0_seq1	K03029	PSMD4, RPN10	http://www.genome.jp/dbget-bin/www_bget?ko:K03029	path:ko03050
comp24466_c0_seq1	K13173	ARGLU1	http://www.genome.jp/dbget-bin/www_bget?ko:K13173
comp24599_c0_seq1	K14772	UTP20	http://www.genome.jp/dbget-bin/www_bget?ko:K14772
comp2459_c0_seq1	K03232	EEF1B	http://www.genome.jp/dbget-bin/www_bget?ko:K03232
comp2460_c0_seq1	K01807	rpiA	http://www.genome.jp/dbget-bin/www_bget?ko:K01807	path:ko00030;path:ko00710;path:ko01100;path:ko01110;path:ko01120
comp246_c0_seq1	K03626	EGD2, NACA	http://www.genome.jp/dbget-bin/www_bget?ko:K03626
comp24767_c0_seq1	K08492	STX18	http://www.genome.jp/dbget-bin/www_bget?ko:K08492	path:ko04130;path:ko04145
comp24844_c0_seq1	K03155	TIMELESS	http://www.genome.jp/dbget-bin/www_bget?ko:K03155
comp2489_c0_seq1	K09291	TPR	http://www.genome.jp/dbget-bin/www_bget?ko:K09291	path:ko03013;path:ko04011;path:ko05200;path:ko05216
comp24902_c0_seq1	K07466	RFA1, RPA1, rpa	http://www.genome.jp/dbget-bin/www_bget?ko:K07466	path:ko03030;path:ko03420;path:ko03430;path:ko03440;path:ko03460
comp25073_c0_seq1	K11984	SART1, HAF, SNU66	http://www.genome.jp/dbget-bin/www_bget?ko:K11984	path:ko03040
comp25096_c0_seq1	K14570	REX1, REXO1, RNH70	http://www.genome.jp/dbget-bin/www_bget?ko:K14570	path:ko03008
comp2511_c0_seq1	K03064	PSMC6, RPT4	http://www.genome.jp/dbget-bin/www_bget?ko:K03064	path:ko03050
comp2514_c0_seq1	K10355	ACTF	http://www.genome.jp/dbget-bin/www_bget?ko:K10355
comp2523_c0_seq1	K11648	SMARCB1, SNF5, INI1	http://www.genome.jp/dbget-bin/www_bget?ko:K11648
comp2524_c0_seq3	K00773	tgt, QTRT1	http://www.genome.jp/dbget-bin/www_bget?ko:K00773
comp2528_c0_seq2	K11135	PINX1	http://www.genome.jp/dbget-bin/www_bget?ko:K11135
comp2528_c0_seq3	K11135	PINX1	http://www.genome.jp/dbget-bin/www_bget?ko:K11135
comp2528_c0_seq4	K11135	PINX1	http://www.genome.jp/dbget-bin/www_bget?ko:K11135
comp2528_c0_seq5	K11135	PINX1	http://www.genome.jp/dbget-bin/www_bget?ko:K11135
comp2528_c0_seq6	K11135	PINX1	http://www.genome.jp/dbget-bin/www_bget?ko:K11135
comp2528_c0_seq7	K11135	PINX1	http://www.genome.jp/dbget-bin/www_bget?ko:K11135
comp25291_c0_seq1	K09422	MYBP	http://www.genome.jp/dbget-bin/www_bget?ko:K09422
comp25291_c0_seq2	K09422	MYBP	http://www.genome.jp/dbget-bin/www_bget?ko:K09422
comp25310_c0_seq1	K11465	SCML2	http://www.genome.jp/dbget-bin/www_bget?ko:K11465
comp25315_c0_seq1	K08802	SNRK	http://www.genome.jp/dbget-bin/www_bget?ko:K08802
comp2534_c0_seq1	K02998	RP-SAe, RPS0	http://www.genome.jp/dbget-bin/www_bget?ko:K02998	path:ko03010
comp25352_c0_seq1	K06287	maf	http://www.genome.jp/dbget-bin/www_bget?ko:K06287
comp25428_c0_seq1	K06106	CTTN, EMS1	http://www.genome.jp/dbget-bin/www_bget?ko:K06106	path:ko04530;path:ko05100;path:ko05130;path:ko05131
comp25489_c0_seq1	K15179	WHSC2, NELFA	http://www.genome.jp/dbget-bin/www_bget?ko:K15179
comp25622_c0_seq2	K01627	kdsA	http://www.genome.jp/dbget-bin/www_bget?ko:K01627	path:ko00540;path:ko01100
comp25629_c0_seq1	K10747	LIG1	http://www.genome.jp/dbget-bin/www_bget?ko:K10747	path:ko03030;path:ko03410;path:ko03420;path:ko03430
comp25657_c0_seq2	K07178	RIOK1	http://www.genome.jp/dbget-bin/www_bget?ko:K07178	path:ko03008
comp2576_c0_seq1	K03036	PSMD11, RPN6	http://www.genome.jp/dbget-bin/www_bget?ko:K03036	path:ko03050
comp25773_c0_seq1	K13157	RNPC3	http://www.genome.jp/dbget-bin/www_bget?ko:K13157
comp2581_c0_seq1	K03522	fixB, etfA	http://www.genome.jp/dbget-bin/www_bget?ko:K03522	path:ko00910
comp25849_c0_seq1	K06963	TAN1, THUMPD1	http://www.genome.jp/dbget-bin/www_bget?ko:K06963
comp25952_c0_seq2	K15196	BRF1, GTF3B	http://www.genome.jp/dbget-bin/www_bget?ko:K15196
comp25985_c0_seq1	K10354	ACTA1	http://www.genome.jp/dbget-bin/www_bget?ko:K10354
comp25985_c0_seq2	K12313	ACTA2	http://www.genome.jp/dbget-bin/www_bget?ko:K12313	path:ko04270
comp2607_c0_seq1	K03934	NDUFS1	http://www.genome.jp/dbget-bin/www_bget?ko:K03934	path:ko00190;path:ko01100;path:ko05010;path:ko05012;path:ko05016
comp2610_c0_seq1	K14820	BRX1, BRIX1	http://www.genome.jp/dbget-bin/www_bget?ko:K14820
comp26137_c0_seq3	K10693	MYCBP2, PAM	http://www.genome.jp/dbget-bin/www_bget?ko:K10693
comp26171_c0_seq1	K11341	YEATS4, GAS41, YAF9	http://www.genome.jp/dbget-bin/www_bget?ko:K11341
comp26272_c0_seq2	K01876	DARS, aspS	http://www.genome.jp/dbget-bin/www_bget?ko:K01876	path:ko00970
comp26277_c0_seq1	K01510	ENTPD1_3_8	http://www.genome.jp/dbget-bin/www_bget?ko:K01510	path:ko00230;path:ko00240
comp26338_c0_seq1	K02318	COASY	http://www.genome.jp/dbget-bin/www_bget?ko:K02318	path:ko00770;path:ko01100
comp26350_c0_seq1	K14545	RRP7	http://www.genome.jp/dbget-bin/www_bget?ko:K14545	path:ko03008
comp2638_c1_seq1	K11423	SETD2, SET2	http://www.genome.jp/dbget-bin/www_bget?ko:K11423	path:ko00310
comp2638_c1_seq2	K11423	SETD2, SET2	http://www.genome.jp/dbget-bin/www_bget?ko:K11423	path:ko00310
comp2638_c1_seq3	K11423	SETD2, SET2	http://www.genome.jp/dbget-bin/www_bget?ko:K11423	path:ko00310
comp2638_c1_seq4	K11423	SETD2, SET2	http://www.genome.jp/dbget-bin/www_bget?ko:K11423	path:ko00310
comp2638_c1_seq5	K11423	SETD2, SET2	http://www.genome.jp/dbget-bin/www_bget?ko:K11423	path:ko00310
comp2638_c1_seq6	K11423	SETD2, SET2	http://www.genome.jp/dbget-bin/www_bget?ko:K11423	path:ko00310
comp2638_c1_seq9	K11423	SETD2, SET2	http://www.genome.jp/dbget-bin/www_bget?ko:K11423	path:ko00310
comp2639_c0_seq1	K10049	CEBPG	http://www.genome.jp/dbget-bin/www_bget?ko:K10049	path:ko05152
comp26479_c0_seq1	K14786	KRI1	http://www.genome.jp/dbget-bin/www_bget?ko:K14786
comp26531_c0_seq1	K00695	E2.4.1.13	http://www.genome.jp/dbget-bin/www_bget?ko:K00695	path:ko00500;path:ko01100
comp2655_c0_seq1	K02149	ATPeVD, ATP6M	http://www.genome.jp/dbget-bin/www_bget?ko:K02149	path:ko00190;path:ko01100;path:ko04145;path:ko04721;path:ko04966;path:ko05110;path:ko05120;path:ko05323
comp26709_c0_seq1	K13093	HTATSF1	http://www.genome.jp/dbget-bin/www_bget?ko:K13093
comp26715_c0_seq1	K08498	STX6	http://www.genome.jp/dbget-bin/www_bget?ko:K08498	path:ko04130
comp26720_c0_seq2	K10870	RAD51L2, RAD51C	http://www.genome.jp/dbget-bin/www_bget?ko:K10870	path:ko03440;path:ko03460
comp26721_c0_seq1	K10481	BTBD9	http://www.genome.jp/dbget-bin/www_bget?ko:K10481
comp2676_c0_seq2	K00907	MYLK	http://www.genome.jp/dbget-bin/www_bget?ko:K00907	path:ko04020;path:ko04270;path:ko04510;path:ko04810;path:ko04971
comp2678_c0_seq1	K11292	SUPT6H, SPT6	http://www.genome.jp/dbget-bin/www_bget?ko:K11292
comp2687_c0_seq1	K09378	ATBF1	http://www.genome.jp/dbget-bin/www_bget?ko:K09378
comp269_c0_seq1	K01689	ENO, eno	http://www.genome.jp/dbget-bin/www_bget?ko:K01689	path:ko00010;path:ko00680;path:ko01100;path:ko01110;path:ko01120;path:ko03018
comp2710_c0_seq1	K09553	STIP1	http://www.genome.jp/dbget-bin/www_bget?ko:K09553	path:ko05020
comp27148_c0_seq1	K07375	TUBB	http://www.genome.jp/dbget-bin/www_bget?ko:K07375	path:ko04145;path:ko04540;path:ko05130
comp27203_c0_seq2	K01876	DARS, aspS	http://www.genome.jp/dbget-bin/www_bget?ko:K01876	path:ko00970
comp27238_c0_seq1	K00626	E2.3.1.9, atoB	http://www.genome.jp/dbget-bin/www_bget?ko:K00626	path:ko00071;path:ko00072;path:ko00280;path:ko00310;path:ko00362;path:ko00380;path:ko00620;path:ko00630;path:ko00640;path:ko00650;path:ko00720;path:ko00900;path:ko01100;path:ko01110;path:ko01120;path:ko02020
comp2731_c0_seq1	K12493	ARFGAP2_3	http://www.genome.jp/dbget-bin/www_bget?ko:K12493	path:ko04144
comp2731_c0_seq2	K12493	ARFGAP2_3	http://www.genome.jp/dbget-bin/www_bget?ko:K12493	path:ko04144
comp27335_c0_seq1	K10849	ERCC1	http://www.genome.jp/dbget-bin/www_bget?ko:K10849	path:ko03420;path:ko03460
comp27365_c0_seq2	K11488	PCGF3	http://www.genome.jp/dbget-bin/www_bget?ko:K11488
comp2737_c0_seq1	K12197	CHMP1, VPS46, DID2	http://www.genome.jp/dbget-bin/www_bget?ko:K12197	path:ko04144
comp2738_c0_seq1	K13199	SERBP1	http://www.genome.jp/dbget-bin/www_bget?ko:K13199
comp27435_c0_seq3	K01104	E3.1.3.48	http://www.genome.jp/dbget-bin/www_bget?ko:K01104
comp2746_c0_seq4	K03122	TFIIA1, GTF2A1, TOA1	http://www.genome.jp/dbget-bin/www_bget?ko:K03122	path:ko03022
comp27579_c0_seq1	K07359	CAMKK	http://www.genome.jp/dbget-bin/www_bget?ko:K07359	path:ko04920
comp2774_c0_seq1	K02150	ATPeVE, ATP6E	http://www.genome.jp/dbget-bin/www_bget?ko:K02150	path:ko00190;path:ko01100;path:ko04145;path:ko04721;path:ko04966;path:ko05110;path:ko05120;path:ko05323
comp2775_c0_seq1	K07515	HADHA	http://www.genome.jp/dbget-bin/www_bget?ko:K07515	path:ko00062;path:ko00071;path:ko00280;path:ko00310;path:ko00362;path:ko00380;path:ko00410;path:ko00627;path:ko00640;path:ko00650;path:ko00930;path:ko01040;path:ko01100;path:ko01110;path:ko01120
comp27772_c0_seq1	K11865	MYSM1	http://www.genome.jp/dbget-bin/www_bget?ko:K11865
comp277_c0_seq1	K15223	UAF30, SPP27	http://www.genome.jp/dbget-bin/www_bget?ko:K15223
comp277_c0_seq2	K15223	UAF30, SPP27	http://www.genome.jp/dbget-bin/www_bget?ko:K15223
comp277_c0_seq3	K15223	UAF30, SPP27	http://www.genome.jp/dbget-bin/www_bget?ko:K15223
comp277_c0_seq4	K15223	UAF30, SPP27	http://www.genome.jp/dbget-bin/www_bget?ko:K15223
comp277_c0_seq5	K15223	UAF30, SPP27	http://www.genome.jp/dbget-bin/www_bget?ko:K15223
comp277_c0_seq6	K15223	UAF30, SPP27	http://www.genome.jp/dbget-bin/www_bget?ko:K15223
comp277_c0_seq7	K15223	UAF30, SPP27	http://www.genome.jp/dbget-bin/www_bget?ko:K15223
comp277_c0_seq8	K15223	UAF30, SPP27	http://www.genome.jp/dbget-bin/www_bget?ko:K15223
comp27879_c0_seq1	K00031	IDH1, IDH2, icd	http://www.genome.jp/dbget-bin/www_bget?ko:K00031	path:ko00020;path:ko00480;path:ko00720;path:ko01100;path:ko01110;path:ko01120;path:ko04146
comp2787_c1_seq2	K15176	CTR9	http://www.genome.jp/dbget-bin/www_bget?ko:K15176
comp2787_c1_seq3	K15176	CTR9	http://www.genome.jp/dbget-bin/www_bget?ko:K15176
comp27978_c0_seq1	K06642	PRKDC	http://www.genome.jp/dbget-bin/www_bget?ko:K06642	path:ko03450;path:ko04110
comp2801_c0_seq1	K11884	PNO1, DIM2	http://www.genome.jp/dbget-bin/www_bget?ko:K11884
comp2803_c0_seq1	K02891	RP-L22e, RPL22	http://www.genome.jp/dbget-bin/www_bget?ko:K02891	path:ko03010
comp2803_c0_seq2	K02891	RP-L22e, RPL22	http://www.genome.jp/dbget-bin/www_bget?ko:K02891	path:ko03010
comp28061_c0_seq1	K09537	DNAJC17	http://www.genome.jp/dbget-bin/www_bget?ko:K09537
comp28188_c0_seq1	K00799	E2.5.1.18, gst	http://www.genome.jp/dbget-bin/www_bget?ko:K00799	path:ko00480;path:ko00980;path:ko00982
comp2819_c0_seq1	K03163	TOP1	http://www.genome.jp/dbget-bin/www_bget?ko:K03163
comp2819_c0_seq2	K03163	TOP1	http://www.genome.jp/dbget-bin/www_bget?ko:K03163
comp2824_c0_seq1	K02146	ATPeVAC39, ATP6D	http://www.genome.jp/dbget-bin/www_bget?ko:K02146	path:ko00190;path:ko01100;path:ko04142;path:ko04145;path:ko04721;path:ko04966;path:ko05110;path:ko05120;path:ko05152;path:ko05323
comp2833_c0_seq1	K12829	SF3B2, SAP145, CUS1	http://www.genome.jp/dbget-bin/www_bget?ko:K12829	path:ko03040
comp2845_c0_seq1	K01112	E3.1.3.-	http://www.genome.jp/dbget-bin/www_bget?ko:K01112	path:ko00051
comp28513_c0_seq1	K01866	YARS, tyrS	http://www.genome.jp/dbget-bin/www_bget?ko:K01866	path:ko00970
comp28616_c0_seq1	K10751	CHAF1B	http://www.genome.jp/dbget-bin/www_bget?ko:K10751
comp286_c2_seq2	K14851	RRP17, NOL12	http://www.genome.jp/dbget-bin/www_bget?ko:K14851
comp286_c2_seq3	K14851	RRP17, NOL12	http://www.genome.jp/dbget-bin/www_bget?ko:K14851
comp2874_c0_seq1	K00289	E1.5.1.6, FTHFD	http://www.genome.jp/dbget-bin/www_bget?ko:K00289	path:ko00670
comp2874_c0_seq2	K00289	E1.5.1.6, FTHFD	http://www.genome.jp/dbget-bin/www_bget?ko:K00289	path:ko00670
comp2877_c0_seq1	K04079	htpG, HSP90A	http://www.genome.jp/dbget-bin/www_bget?ko:K04079	path:ko04141;path:ko04612;path:ko04621;path:ko04626;path:ko04914;path:ko05200;path:ko05215
comp2877_c0_seq2	K04079	htpG, HSP90A	http://www.genome.jp/dbget-bin/www_bget?ko:K04079	path:ko04141;path:ko04612;path:ko04621;path:ko04626;path:ko04914;path:ko05200;path:ko05215
comp2877_c0_seq3	K04079	htpG, HSP90A	http://www.genome.jp/dbget-bin/www_bget?ko:K04079	path:ko04141;path:ko04612;path:ko04621;path:ko04626;path:ko04914;path:ko05200;path:ko05215
comp2877_c0_seq4	K04079	htpG, HSP90A	http://www.genome.jp/dbget-bin/www_bget?ko:K04079	path:ko04141;path:ko04612;path:ko04621;path:ko04626;path:ko04914;path:ko05200;path:ko05215
comp28788_c0_seq3	K08790	STK38, NDR	http://www.genome.jp/dbget-bin/www_bget?ko:K08790
comp2882_c0_seq1	K04507	CACYBP, SIP	http://www.genome.jp/dbget-bin/www_bget?ko:K04507	path:ko04310
comp28848_c0_seq1	K08794	CAMK1	http://www.genome.jp/dbget-bin/www_bget?ko:K08794
comp28915_c0_seq1	K13119	FAM50, XAP5	http://www.genome.jp/dbget-bin/www_bget?ko:K13119
comp28990_c0_seq1	K14319	RANGAP1	http://www.genome.jp/dbget-bin/www_bget?ko:K14319	path:ko03013
comp2903_c0_seq1	K11515	INCENP	http://www.genome.jp/dbget-bin/www_bget?ko:K11515
comp2903_c0_seq3	K11515	INCENP	http://www.genome.jp/dbget-bin/www_bget?ko:K11515
comp2903_c0_seq4	K11515	INCENP	http://www.genome.jp/dbget-bin/www_bget?ko:K11515
comp2903_c0_seq5	K11515	INCENP	http://www.genome.jp/dbget-bin/www_bget?ko:K11515
comp2903_c0_seq6	K11515	INCENP	http://www.genome.jp/dbget-bin/www_bget?ko:K11515
comp29041_c0_seq1	K02178	BUB1	http://www.genome.jp/dbget-bin/www_bget?ko:K02178	path:ko04110;path:ko04111;path:ko04113;path:ko04114;path:ko04914
comp29064_c0_seq2	K00558	E2.1.1.37, DNMT, dcm	http://www.genome.jp/dbget-bin/www_bget?ko:K00558	path:ko00270;path:ko01100
comp2917_c0_seq1	K03873	TCEB2	http://www.genome.jp/dbget-bin/www_bget?ko:K03873	path:ko04120;path:ko05200;path:ko05211
comp2917_c0_seq2	K03873	TCEB2	http://www.genome.jp/dbget-bin/www_bget?ko:K03873	path:ko04120;path:ko05200;path:ko05211
comp29316_c0_seq2	K02996	RP-S9, rpsI	http://www.genome.jp/dbget-bin/www_bget?ko:K02996	path:ko03010
comp2933_c0_seq1	K07023	K07023	http://www.genome.jp/dbget-bin/www_bget?ko:K07023
comp2946_c0_seq1	K11128	GAR1, NOLA1	http://www.genome.jp/dbget-bin/www_bget?ko:K11128	path:ko03008
comp29509_c0_seq1	K08518	STXBP5	http://www.genome.jp/dbget-bin/www_bget?ko:K08518
comp29518_c0_seq1	K06950	K06950	http://www.genome.jp/dbget-bin/www_bget?ko:K06950
comp29669_c0_seq1	K07952	ARFRP1	http://www.genome.jp/dbget-bin/www_bget?ko:K07952
comp2967_c0_seq1	K14325	RNPS1	http://www.genome.jp/dbget-bin/www_bget?ko:K14325	path:ko03013;path:ko03015
comp2967_c0_seq2	K14325	RNPS1	http://www.genome.jp/dbget-bin/www_bget?ko:K14325	path:ko03013;path:ko03015
comp29752_c0_seq1	K05702	AF6, MLLT4	http://www.genome.jp/dbget-bin/www_bget?ko:K05702	path:ko04520;path:ko04530;path:ko04670
comp29939_c0_seq2	K01409	E3.4.24.57, gcp	http://www.genome.jp/dbget-bin/www_bget?ko:K01409
comp2993_c0_seq1	K11649	SMARCC	http://www.genome.jp/dbget-bin/www_bget?ko:K11649
comp2993_c0_seq2	K11649	SMARCC	http://www.genome.jp/dbget-bin/www_bget?ko:K11649
comp29974_c0_seq1	K15152	MED21, SRB7	http://www.genome.jp/dbget-bin/www_bget?ko:K15152
comp30018_c0_seq1	K03283	HSPA1_8	http://www.genome.jp/dbget-bin/www_bget?ko:K03283	path:ko03040;path:ko04010;path:ko04141;path:ko04144;path:ko04612;path:ko05134;path:ko05145;path:ko05162;path:ko05164
comp3004_c0_seq1	K10396	KIF5	http://www.genome.jp/dbget-bin/www_bget?ko:K10396	path:ko04728
comp3007_c0_seq1	K02993	RP-S7e, RPS7	http://www.genome.jp/dbget-bin/www_bget?ko:K02993	path:ko03010
comp3007_c0_seq3	K02993	RP-S7e, RPS7	http://www.genome.jp/dbget-bin/www_bget?ko:K02993	path:ko03010
comp30116_c0_seq1	K01151	nfo	http://www.genome.jp/dbget-bin/www_bget?ko:K01151	path:ko03410
comp3011_c1_seq10	K00907	MYLK	http://www.genome.jp/dbget-bin/www_bget?ko:K00907	path:ko04020;path:ko04270;path:ko04510;path:ko04810;path:ko04971
comp3011_c1_seq12	K00907	MYLK	http://www.genome.jp/dbget-bin/www_bget?ko:K00907	path:ko04020;path:ko04270;path:ko04510;path:ko04810;path:ko04971
comp3011_c1_seq3	K00907	MYLK	http://www.genome.jp/dbget-bin/www_bget?ko:K00907	path:ko04020;path:ko04270;path:ko04510;path:ko04810;path:ko04971
comp3011_c1_seq4	K00907	MYLK	http://www.genome.jp/dbget-bin/www_bget?ko:K00907	path:ko04020;path:ko04270;path:ko04510;path:ko04810;path:ko04971
comp3011_c1_seq5	K00907	MYLK	http://www.genome.jp/dbget-bin/www_bget?ko:K00907	path:ko04020;path:ko04270;path:ko04510;path:ko04810;path:ko04971
comp3011_c1_seq6	K00907	MYLK	http://www.genome.jp/dbget-bin/www_bget?ko:K00907	path:ko04020;path:ko04270;path:ko04510;path:ko04810;path:ko04971
comp30131_c0_seq1	K11294	NCL, NSR1	http://www.genome.jp/dbget-bin/www_bget?ko:K11294	path:ko05130
comp3014_c0_seq1	K01527	EGD1, BTF3	http://www.genome.jp/dbget-bin/www_bget?ko:K01527
comp3020_c0_seq1	K12192	CHMP2B	http://www.genome.jp/dbget-bin/www_bget?ko:K12192	path:ko04144
comp3026_c0_seq1	K06630	YWHA	http://www.genome.jp/dbget-bin/www_bget?ko:K06630	path:ko04110;path:ko04114;path:ko04722
comp30448_c0_seq1	K15631	ABA3	http://www.genome.jp/dbget-bin/www_bget?ko:K15631
comp3045_c0_seq1	K12833	SF3B14	http://www.genome.jp/dbget-bin/www_bget?ko:K12833	path:ko03040
comp30469_c0_seq1	K03237	EIF2S1	http://www.genome.jp/dbget-bin/www_bget?ko:K03237	path:ko03013;path:ko04141;path:ko05160;path:ko05162;path:ko05164;path:ko05168
comp30536_c0_seq1	K12591	RRP6, EXOSC10	http://www.genome.jp/dbget-bin/www_bget?ko:K12591	path:ko03018
comp30590_c0_seq1	K00231	PPOX, hemY	http://www.genome.jp/dbget-bin/www_bget?ko:K00231	path:ko00860;path:ko01100;path:ko01110
comp30602_c0_seq1	K10841	ERCC6, CSB, RAD26	http://www.genome.jp/dbget-bin/www_bget?ko:K10841	path:ko03420
comp30634_c0_seq1	K01109	INPP4	http://www.genome.jp/dbget-bin/www_bget?ko:K01109	path:ko00562;path:ko01100;path:ko04070
comp30979_c0_seq1	K11341	YEATS4, GAS41, YAF9	http://www.genome.jp/dbget-bin/www_bget?ko:K11341
comp309_c0_seq1	K12752	MYLAN	http://www.genome.jp/dbget-bin/www_bget?ko:K12752
comp31013_c0_seq1	K07513	ACAA1	http://www.genome.jp/dbget-bin/www_bget?ko:K07513	path:ko00071;path:ko00280;path:ko00362;path:ko00592;path:ko01040;path:ko01100;path:ko01110;path:ko01120;path:ko03320;path:ko04146
comp31043_c0_seq1	K09291	TPR	http://www.genome.jp/dbget-bin/www_bget?ko:K09291	path:ko03013;path:ko04011;path:ko05200;path:ko05216
comp31111_c0_seq1	K00826	E2.6.1.42, ilvE	http://www.genome.jp/dbget-bin/www_bget?ko:K00826	path:ko00280;path:ko00290;path:ko00770;path:ko01100;path:ko01110
comp31113_c0_seq1	K10751	CHAF1B	http://www.genome.jp/dbget-bin/www_bget?ko:K10751
comp3119_c0_seq1	K02896	RP-L24e, RPL24	http://www.genome.jp/dbget-bin/www_bget?ko:K02896	path:ko03010
comp3139_c0_seq1	K12178	COPS4, CSN4	http://www.genome.jp/dbget-bin/www_bget?ko:K12178
comp3142_c0_seq2	K10667	RNF8	http://www.genome.jp/dbget-bin/www_bget?ko:K10667
comp3142_c0_seq6	K10667	RNF8	http://www.genome.jp/dbget-bin/www_bget?ko:K10667
comp31432_c0_seq1	K12735	PPIL4	http://www.genome.jp/dbget-bin/www_bget?ko:K12735
comp31508_c0_seq1	K03163	TOP1	http://www.genome.jp/dbget-bin/www_bget?ko:K03163
comp31545_c0_seq1	K15187	MLLT1_3, ENL, AF9	http://www.genome.jp/dbget-bin/www_bget?ko:K15187	path:ko05202
comp3159_c0_seq1	K06115	SPTB	http://www.genome.jp/dbget-bin/www_bget?ko:K06115
comp3159_c0_seq2	K06115	SPTB	http://www.genome.jp/dbget-bin/www_bget?ko:K06115
comp31708_c0_seq1	K11445	JHDM1D_E_F	http://www.genome.jp/dbget-bin/www_bget?ko:K11445
comp31708_c0_seq2	K11445	JHDM1D_E_F	http://www.genome.jp/dbget-bin/www_bget?ko:K11445
comp31708_c0_seq5	K11445	JHDM1D_E_F	http://www.genome.jp/dbget-bin/www_bget?ko:K11445
comp31709_c0_seq1	K14786	KRI1	http://www.genome.jp/dbget-bin/www_bget?ko:K14786
comp3187_c0_seq1	K11294	NCL, NSR1	http://www.genome.jp/dbget-bin/www_bget?ko:K11294	path:ko05130
comp3192_c0_seq1	K14840	NOP53, GLTSCR2	http://www.genome.jp/dbget-bin/www_bget?ko:K14840	path:ko05168
comp3220_c0_seq1	K00789	E2.5.1.6, metK	http://www.genome.jp/dbget-bin/www_bget?ko:K00789	path:ko00270;path:ko01100;path:ko01110
comp3220_c0_seq2	K00789	E2.5.1.6, metK	http://www.genome.jp/dbget-bin/www_bget?ko:K00789	path:ko00270;path:ko01100;path:ko01110
comp3223_c1_seq1	K11996	MOCS3, UBA4, moeB	http://www.genome.jp/dbget-bin/www_bget?ko:K11996	path:ko04122
comp3225_c0_seq9	K13167	SFRS15, SCAF4	http://www.genome.jp/dbget-bin/www_bget?ko:K13167
comp32265_c0_seq1	K03263	EIF5A	http://www.genome.jp/dbget-bin/www_bget?ko:K03263
comp3227_c0_seq1	K02564	nagB, GNPDA	http://www.genome.jp/dbget-bin/www_bget?ko:K02564	path:ko00520;path:ko01100
comp3227_c0_seq2	K02564	nagB, GNPDA	http://www.genome.jp/dbget-bin/www_bget?ko:K02564	path:ko00520;path:ko01100
comp32412_c0_seq1	K15728	LPIN	http://www.genome.jp/dbget-bin/www_bget?ko:K15728	path:ko00561;path:ko00564;path:ko01100
comp32427_c0_seq1	K00976	FPGT	http://www.genome.jp/dbget-bin/www_bget?ko:K00976	path:ko00051;path:ko00520;path:ko01100
comp3242_c0_seq1	K15027	EIF2D	http://www.genome.jp/dbget-bin/www_bget?ko:K15027
comp3242_c0_seq2	K15027	EIF2D	http://www.genome.jp/dbget-bin/www_bget?ko:K15027
comp32503_c0_seq1	K14569	BMS1	http://www.genome.jp/dbget-bin/www_bget?ko:K14569	path:ko03008
comp32518_c0_seq1	K14724	SLC9A8, NHE8	http://www.genome.jp/dbget-bin/www_bget?ko:K14724
comp32642_c0_seq1	K03511	POLK	http://www.genome.jp/dbget-bin/www_bget?ko:K03511	path:ko03460
comp32661_c0_seq1	K10302	FBXO22	http://www.genome.jp/dbget-bin/www_bget?ko:K10302
comp32673_c0_seq1	K05738	MYL1	http://www.genome.jp/dbget-bin/www_bget?ko:K05738
comp32710_c0_seq1	K06669	SMC3, CSPG6	http://www.genome.jp/dbget-bin/www_bget?ko:K06669	path:ko04110;path:ko04111;path:ko04113;path:ko04114
comp32736_c0_seq1	K12881	THOC4, ALY	http://www.genome.jp/dbget-bin/www_bget?ko:K12881	path:ko03013;path:ko03015;path:ko03040;path:ko05168
comp32739_c0_seq1	K06676	BRRN1, BRN1, CAPH	http://www.genome.jp/dbget-bin/www_bget?ko:K06676	path:ko04111
comp32796_c0_seq1	K08874	TRRAP	http://www.genome.jp/dbget-bin/www_bget?ko:K08874	path:ko05166
comp32814_c0_seq1	K05310	GPI7	http://www.genome.jp/dbget-bin/www_bget?ko:K05310	path:ko00563
comp3283_c0_seq2	K02951	RP-S12e, RPS12	http://www.genome.jp/dbget-bin/www_bget?ko:K02951	path:ko03010
comp32867_c0_seq1	K12183	TSG101, STP22, VPS23	http://www.genome.jp/dbget-bin/www_bget?ko:K12183	path:ko04144
comp32867_c0_seq2	K12183	TSG101, STP22, VPS23	http://www.genome.jp/dbget-bin/www_bget?ko:K12183	path:ko04144
comp3286_c0_seq1	K04648	DCTN1	http://www.genome.jp/dbget-bin/www_bget?ko:K04648	path:ko04962;path:ko05016
comp3286_c0_seq2	K04648	DCTN1	http://www.genome.jp/dbget-bin/www_bget?ko:K04648	path:ko04962;path:ko05016
comp3286_c0_seq3	K04648	DCTN1	http://www.genome.jp/dbget-bin/www_bget?ko:K04648	path:ko04962;path:ko05016
comp3286_c0_seq4	K04648	DCTN1	http://www.genome.jp/dbget-bin/www_bget?ko:K04648	path:ko04962;path:ko05016
comp3286_c0_seq5	K04648	DCTN1	http://www.genome.jp/dbget-bin/www_bget?ko:K04648	path:ko04962;path:ko05016
comp3286_c0_seq6	K04648	DCTN1	http://www.genome.jp/dbget-bin/www_bget?ko:K04648	path:ko04962;path:ko05016
comp32966_c0_seq1	K10405	KIFC1	http://www.genome.jp/dbget-bin/www_bget?ko:K10405
comp32967_c0_seq1	K11840	USP9_24	http://www.genome.jp/dbget-bin/www_bget?ko:K11840
comp329_c0_seq1	K08056	PDIA3, GRP58	http://www.genome.jp/dbget-bin/www_bget?ko:K08056	path:ko04141;path:ko04612
comp33028_c0_seq1	K06227	COS2	http://www.genome.jp/dbget-bin/www_bget?ko:K06227	path:ko04340;path:ko05200;path:ko05217
comp3303_c0_seq1	K00249	E1.3.99.3, ACADM, acd	http://www.genome.jp/dbget-bin/www_bget?ko:K00249	path:ko00071;path:ko00280;path:ko00410;path:ko00640;path:ko01100;path:ko01110;path:ko03320
comp330_c0_seq1	K02701	psaN	http://www.genome.jp/dbget-bin/www_bget?ko:K02701	path:ko00195;path:ko01100
comp33237_c0_seq1	K03138	TFIIF1, GTF2F1, TFG1	http://www.genome.jp/dbget-bin/www_bget?ko:K03138	path:ko03022
comp33451_c0_seq1	K15188	CCNT	http://www.genome.jp/dbget-bin/www_bget?ko:K15188	path:ko05202
comp3348_c0_seq1	K02984	RP-S3Ae, RPS3A	http://www.genome.jp/dbget-bin/www_bget?ko:K02984	path:ko03010
comp3350_c0_seq1	K04567	KARS, lysS	http://www.genome.jp/dbget-bin/www_bget?ko:K04567	path:ko00970
comp3350_c0_seq2	K04567	KARS, lysS	http://www.genome.jp/dbget-bin/www_bget?ko:K04567	path:ko00970
comp3351_c0_seq1	K02934	RP-L6e, RPL6	http://www.genome.jp/dbget-bin/www_bget?ko:K02934	path:ko03010
comp3361_c0_seq1	K03108	SRP72	http://www.genome.jp/dbget-bin/www_bget?ko:K03108	path:ko03060
comp3361_c0_seq2	K03108	SRP72	http://www.genome.jp/dbget-bin/www_bget?ko:K03108	path:ko03060
comp33652_c0_seq1	K11363	SGF11	http://www.genome.jp/dbget-bin/www_bget?ko:K11363
comp33722_c0_seq1	K15192	BTAF1, MOT1	http://www.genome.jp/dbget-bin/www_bget?ko:K15192
comp33750_c0_seq1	K02606	ORC4	http://www.genome.jp/dbget-bin/www_bget?ko:K02606	path:ko04110;path:ko04111;path:ko04113
comp3381_c0_seq1	K09486	HYOU1	http://www.genome.jp/dbget-bin/www_bget?ko:K09486	path:ko04141
comp33863_c0_seq1	K10352	MYH	http://www.genome.jp/dbget-bin/www_bget?ko:K10352	path:ko04530;path:ko05416
comp33863_c0_seq2	K10352	MYH	http://www.genome.jp/dbget-bin/www_bget?ko:K10352	path:ko04530;path:ko05416
comp3402_c0_seq1	K03680	EIF2B4	http://www.genome.jp/dbget-bin/www_bget?ko:K03680	path:ko03013
comp34102_c0_seq1	K09539	DNAJC19	http://www.genome.jp/dbget-bin/www_bget?ko:K09539
comp34115_c0_seq2	K14765	NGDN, LCP5	http://www.genome.jp/dbget-bin/www_bget?ko:K14765
comp34274_c0_seq1	K02941	RP-LP0, RPLP0	http://www.genome.jp/dbget-bin/www_bget?ko:K02941	path:ko03010
comp34288_c0_seq1	K09454	GABPB	http://www.genome.jp/dbget-bin/www_bget?ko:K09454
comp3429_c0_seq1	K05019	CLNS1A	http://www.genome.jp/dbget-bin/www_bget?ko:K05019	path:ko03013
comp3429_c0_seq2	K05019	CLNS1A	http://www.genome.jp/dbget-bin/www_bget?ko:K05019	path:ko03013
comp34301_c0_seq1	K10395	KIF4S	http://www.genome.jp/dbget-bin/www_bget?ko:K10395
comp3431_c0_seq2	K14572	MDN1, REA1	http://www.genome.jp/dbget-bin/www_bget?ko:K14572	path:ko03008
comp3435_c0_seq1	K02955	RP-S14e, RPS14	http://www.genome.jp/dbget-bin/www_bget?ko:K02955	path:ko03010
comp343_c0_seq1	K07936	RAN	http://www.genome.jp/dbget-bin/www_bget?ko:K07936	path:ko03008;path:ko03013;path:ko05166
comp34448_c0_seq1	K14772	UTP20	http://www.genome.jp/dbget-bin/www_bget?ko:K14772
comp34471_c0_seq1	K04507	CACYBP, SIP	http://www.genome.jp/dbget-bin/www_bget?ko:K04507	path:ko04310
comp3447_c0_seq1	K11320	EP400	http://www.genome.jp/dbget-bin/www_bget?ko:K11320
comp3447_c0_seq10	K11320	EP400	http://www.genome.jp/dbget-bin/www_bget?ko:K11320
comp3447_c0_seq2	K11320	EP400	http://www.genome.jp/dbget-bin/www_bget?ko:K11320
comp3447_c0_seq3	K11320	EP400	http://www.genome.jp/dbget-bin/www_bget?ko:K11320
comp3447_c0_seq4	K11320	EP400	http://www.genome.jp/dbget-bin/www_bget?ko:K11320
comp3447_c0_seq5	K11320	EP400	http://www.genome.jp/dbget-bin/www_bget?ko:K11320
comp3447_c0_seq6	K11320	EP400	http://www.genome.jp/dbget-bin/www_bget?ko:K11320
comp3447_c0_seq7	K11320	EP400	http://www.genome.jp/dbget-bin/www_bget?ko:K11320
comp3447_c0_seq8	K11320	EP400	http://www.genome.jp/dbget-bin/www_bget?ko:K11320
comp3447_c0_seq9	K11320	EP400	http://www.genome.jp/dbget-bin/www_bget?ko:K11320
comp34482_c0_seq1	K14767	UTP3, SAS10	http://www.genome.jp/dbget-bin/www_bget?ko:K14767
comp3467_c0_seq1	K12822	RBM25, S164	http://www.genome.jp/dbget-bin/www_bget?ko:K12822	path:ko03040
comp3489_c0_seq1	K14831	MAK16	http://www.genome.jp/dbget-bin/www_bget?ko:K14831
comp3492_c0_seq1	K02927	RP-L40e, RPL40	http://www.genome.jp/dbget-bin/www_bget?ko:K02927	path:ko03010
comp34941_c0_seq1	K12841	CHERP	http://www.genome.jp/dbget-bin/www_bget?ko:K12841	path:ko03040
comp34957_c0_seq1	K15501	PPP6R3, SAPS3	http://www.genome.jp/dbget-bin/www_bget?ko:K15501
comp3498_c0_seq1	K14857	SPB1, FTSJ3	http://www.genome.jp/dbget-bin/www_bget?ko:K14857
comp35007_c0_seq1	K05665	ABCC1	http://www.genome.jp/dbget-bin/www_bget?ko:K05665	path:ko02010;path:ko04977
comp35017_c0_seq2	K02324	POLE1	http://www.genome.jp/dbget-bin/www_bget?ko:K02324	path:ko00230;path:ko00240;path:ko01100;path:ko03030;path:ko03410;path:ko03420;path:ko05166
comp3504_c2_seq10	K01090	E3.1.3.16	http://www.genome.jp/dbget-bin/www_bget?ko:K01090
comp3504_c2_seq7	K01090	E3.1.3.16	http://www.genome.jp/dbget-bin/www_bget?ko:K01090
comp3508_c0_seq1	K13219	SFPQ, PSF	http://www.genome.jp/dbget-bin/www_bget?ko:K13219
comp35149_c0_seq1	K14826	FPR3_4	http://www.genome.jp/dbget-bin/www_bget?ko:K14826
comp3518_c0_seq1	K11984	SART1, HAF, SNU66	http://www.genome.jp/dbget-bin/www_bget?ko:K11984	path:ko03040
comp35202_c0_seq1	K05391	CNGF	http://www.genome.jp/dbget-bin/www_bget?ko:K05391	path:ko04626
comp35210_c0_seq1	K12184	VPS28	http://www.genome.jp/dbget-bin/www_bget?ko:K12184	path:ko04144
comp352_c0_seq1	K12759	MYLRN	http://www.genome.jp/dbget-bin/www_bget?ko:K12759
comp3531_c0_seq1	K03283	HSPA1_8	http://www.genome.jp/dbget-bin/www_bget?ko:K03283	path:ko03040;path:ko04010;path:ko04141;path:ko04144;path:ko04612;path:ko05134;path:ko05145;path:ko05162;path:ko05164
comp3531_c0_seq2	K03283	HSPA1_8	http://www.genome.jp/dbget-bin/www_bget?ko:K03283	path:ko03040;path:ko04010;path:ko04141;path:ko04144;path:ko04612;path:ko05134;path:ko05145;path:ko05162;path:ko05164
comp3531_c0_seq3	K03283	HSPA1_8	http://www.genome.jp/dbget-bin/www_bget?ko:K03283	path:ko03040;path:ko04010;path:ko04141;path:ko04144;path:ko04612;path:ko05134;path:ko05145;path:ko05162;path:ko05164
comp3531_c0_seq4	K03283	HSPA1_8	http://www.genome.jp/dbget-bin/www_bget?ko:K03283	path:ko03040;path:ko04010;path:ko04141;path:ko04144;path:ko04612;path:ko05134;path:ko05145;path:ko05162;path:ko05164
comp3534_c0_seq1	K10624	RBBP6	http://www.genome.jp/dbget-bin/www_bget?ko:K10624
comp3534_c0_seq2	K10624	RBBP6	http://www.genome.jp/dbget-bin/www_bget?ko:K10624
comp35361_c0_seq1	K06883	K06883	http://www.genome.jp/dbget-bin/www_bget?ko:K06883
comp35500_c0_seq1	K02184	FMN2	http://www.genome.jp/dbget-bin/www_bget?ko:K02184	path:ko04320
comp35518_c0_seq1	K15304	RANBP3	http://www.genome.jp/dbget-bin/www_bget?ko:K15304	path:ko05166
comp35643_c0_seq1	K08282	E2.7.11.1	http://www.genome.jp/dbget-bin/www_bget?ko:K08282
comp356_c0_seq2	K01527	EGD1, BTF3	http://www.genome.jp/dbget-bin/www_bget?ko:K01527
comp356_c0_seq3	K01527	EGD1, BTF3	http://www.genome.jp/dbget-bin/www_bget?ko:K01527
comp35787_c0_seq1	K10395	KIF4S	http://www.genome.jp/dbget-bin/www_bget?ko:K10395
comp3585_c0_seq1	K12825	SF3A1, SAP114	http://www.genome.jp/dbget-bin/www_bget?ko:K12825	path:ko03040
comp35907_c0_seq1	K03686	dnaJ	http://www.genome.jp/dbget-bin/www_bget?ko:K03686
comp35923_c0_seq3	K04556	PARK2	http://www.genome.jp/dbget-bin/www_bget?ko:K04556	path:ko04120;path:ko04141;path:ko05012
comp36064_c0_seq1	K11364	SGF29	http://www.genome.jp/dbget-bin/www_bget?ko:K11364
comp36064_c0_seq2	K11364	SGF29	http://www.genome.jp/dbget-bin/www_bget?ko:K11364
comp3606_c0_seq1	K02947	RP-S10e, RPS10	http://www.genome.jp/dbget-bin/www_bget?ko:K02947	path:ko03010
comp36080_c0_seq1	K10746	EXO1	http://www.genome.jp/dbget-bin/www_bget?ko:K10746	path:ko03430
comp36124_c0_seq4	K08073	PNKP	http://www.genome.jp/dbget-bin/www_bget?ko:K08073
comp3616_c0_seq1	K13247	CRYL1	http://www.genome.jp/dbget-bin/www_bget?ko:K13247	path:ko00040;path:ko01100
comp36203_c0_seq1	K14792	RRP5, PDCD11	http://www.genome.jp/dbget-bin/www_bget?ko:K14792
comp36223_c0_seq1	K14835	NOP2	http://www.genome.jp/dbget-bin/www_bget?ko:K14835
comp3631_c0_seq1	K14416	HBS1	http://www.genome.jp/dbget-bin/www_bget?ko:K14416	path:ko03015;path:ko05134
comp36331_c0_seq1	K08799	MELK	http://www.genome.jp/dbget-bin/www_bget?ko:K08799
comp36350_c0_seq1	K15414	C1QBP	http://www.genome.jp/dbget-bin/www_bget?ko:K15414	path:ko05168
comp36350_c0_seq2	K15414	C1QBP	http://www.genome.jp/dbget-bin/www_bget?ko:K15414	path:ko05168
comp36365_c0_seq1	K11269	CTF18, CHL12	http://www.genome.jp/dbget-bin/www_bget?ko:K11269
comp3636_c0_seq1	K03164	TOP2	http://www.genome.jp/dbget-bin/www_bget?ko:K03164
comp3636_c0_seq2	K03164	TOP2	http://www.genome.jp/dbget-bin/www_bget?ko:K03164
comp36382_c0_seq1	K09291	TPR	http://www.genome.jp/dbget-bin/www_bget?ko:K09291	path:ko03013;path:ko04011;path:ko05200;path:ko05216
comp36429_c0_seq1	K00604	MTFMT, fmt	http://www.genome.jp/dbget-bin/www_bget?ko:K00604	path:ko00670;path:ko00970
comp3646_c0_seq12	K10369	SVIL	http://www.genome.jp/dbget-bin/www_bget?ko:K10369
comp3646_c0_seq7	K10369	SVIL	http://www.genome.jp/dbget-bin/www_bget?ko:K10369
comp3646_c0_seq8	K10369	SVIL	http://www.genome.jp/dbget-bin/www_bget?ko:K10369
comp3669_c0_seq2	K11294	NCL, NSR1	http://www.genome.jp/dbget-bin/www_bget?ko:K11294	path:ko05130
comp3670_c0_seq1	K12811	DDX46, PRP5	http://www.genome.jp/dbget-bin/www_bget?ko:K12811	path:ko03040
comp36717_c0_seq1	K14782	AATF, BFR2	http://www.genome.jp/dbget-bin/www_bget?ko:K14782
comp36787_c0_seq1	K13412	CPK	http://www.genome.jp/dbget-bin/www_bget?ko:K13412	path:ko04626;path:ko05145
comp3683_c0_seq1	K12185	VPS37	http://www.genome.jp/dbget-bin/www_bget?ko:K12185	path:ko04144
comp36999_c0_seq1	K12043	TNNI2	http://www.genome.jp/dbget-bin/www_bget?ko:K12043
comp3699_c0_seq1	K10592	HUWE1, MULE, ARF-BP1	http://www.genome.jp/dbget-bin/www_bget?ko:K10592	path:ko04120
comp36_c0_seq1	K10751	CHAF1B	http://www.genome.jp/dbget-bin/www_bget?ko:K10751
comp37050_c0_seq1	K11664	VPS72, TCFL1, YL1	http://www.genome.jp/dbget-bin/www_bget?ko:K11664
comp37056_c0_seq1	K12404	GGA	http://www.genome.jp/dbget-bin/www_bget?ko:K12404	path:ko04142
comp37056_c0_seq2	K12404	GGA	http://www.genome.jp/dbget-bin/www_bget?ko:K12404	path:ko04142
comp3712_c0_seq1	K03102	SQD	http://www.genome.jp/dbget-bin/www_bget?ko:K03102	path:ko04320
comp3716_c1_seq2	K11498	CENPE	http://www.genome.jp/dbget-bin/www_bget?ko:K11498
comp37181_c0_seq1	K05864	CYPD, PPID	http://www.genome.jp/dbget-bin/www_bget?ko:K05864
comp37225_c0_seq1	K09562	HSPBP1	http://www.genome.jp/dbget-bin/www_bget?ko:K09562	path:ko04141
comp3725_c0_seq1	K07208	RHEB	http://www.genome.jp/dbget-bin/www_bget?ko:K07208	path:ko04150;path:ko04910
comp37267_c0_seq1	K11844	USP16_45	http://www.genome.jp/dbget-bin/www_bget?ko:K11844
comp37406_c0_seq1	K12819	SLU7	http://www.genome.jp/dbget-bin/www_bget?ko:K12819	path:ko03040
comp37541_c0_seq1	K13106	BUD13, CWC26	http://www.genome.jp/dbget-bin/www_bget?ko:K13106
comp37570_c0_seq1	K06676	BRRN1, BRN1, CAPH	http://www.genome.jp/dbget-bin/www_bget?ko:K06676	path:ko04111
comp37571_c0_seq1	K00606	panB	http://www.genome.jp/dbget-bin/www_bget?ko:K00606	path:ko00770;path:ko01100;path:ko01110
comp37588_c0_seq1	K03145	TFIIS	http://www.genome.jp/dbget-bin/www_bget?ko:K03145
comp37739_c0_seq1	K13121	FRA10AC1	http://www.genome.jp/dbget-bin/www_bget?ko:K13121
comp37740_c0_seq1	K04559	HIP1	http://www.genome.jp/dbget-bin/www_bget?ko:K04559	path:ko05016
comp37791_c0_seq1	K14486	K14486, ARF	http://www.genome.jp/dbget-bin/www_bget?ko:K14486	path:ko04075
comp37898_c0_seq1	K09228	KRAB	http://www.genome.jp/dbget-bin/www_bget?ko:K09228
comp38037_c0_seq1	K12195	CHMP6, VPS20	http://www.genome.jp/dbget-bin/www_bget?ko:K12195	path:ko04144
comp38238_c0_seq1	K02331	POL5, MYBBP1A	http://www.genome.jp/dbget-bin/www_bget?ko:K02331
comp38269_c0_seq1	K14432	ABF	http://www.genome.jp/dbget-bin/www_bget?ko:K14432	path:ko04075
comp38269_c0_seq2	K14432	ABF	http://www.genome.jp/dbget-bin/www_bget?ko:K14432	path:ko04075
comp3828_c1_seq10	K05236	COPA	http://www.genome.jp/dbget-bin/www_bget?ko:K05236
comp3828_c1_seq9	K05236	COPA	http://www.genome.jp/dbget-bin/www_bget?ko:K05236
comp382_c0_seq1	K02132	ATPeF1A, ATP5A1	http://www.genome.jp/dbget-bin/www_bget?ko:K02132	path:ko00190;path:ko01100;path:ko05010;path:ko05012;path:ko05016
comp3852_c0_seq1	K03127	TAF13	http://www.genome.jp/dbget-bin/www_bget?ko:K03127	path:ko03022;path:ko05168
comp38569_c0_seq1	K03515	REV1	http://www.genome.jp/dbget-bin/www_bget?ko:K03515	path:ko03460
comp38631_c0_seq1	K11665	INO80, INOC1	http://www.genome.jp/dbget-bin/www_bget?ko:K11665
comp38667_c0_seq1	K12824	TCERG1, CA150	http://www.genome.jp/dbget-bin/www_bget?ko:K12824	path:ko03040
comp38678_c0_seq1	K13102	KIN	http://www.genome.jp/dbget-bin/www_bget?ko:K13102
comp386_c0_seq1	K13199	SERBP1	http://www.genome.jp/dbget-bin/www_bget?ko:K13199
comp38896_c0_seq1	K09506	DNAJA5	http://www.genome.jp/dbget-bin/www_bget?ko:K09506
comp38948_c0_seq1	K00901	E2.7.1.107, DGK, dgkA	http://www.genome.jp/dbget-bin/www_bget?ko:K00901	path:ko00561;path:ko00564;path:ko01100;path:ko04070
comp38984_c0_seq1	K12879	THOC2	http://www.genome.jp/dbget-bin/www_bget?ko:K12879	path:ko03013;path:ko03040
comp39082_c0_seq1	K15178	RTF1	http://www.genome.jp/dbget-bin/www_bget?ko:K15178
comp391_c0_seq1	K03236	EIF1A	http://www.genome.jp/dbget-bin/www_bget?ko:K03236	path:ko03013
comp3921_c0_seq1	K06638	MAD1L	http://www.genome.jp/dbget-bin/www_bget?ko:K06638	path:ko04110;path:ko04914
comp3925_c0_seq1	K01027	OXCT	http://www.genome.jp/dbget-bin/www_bget?ko:K01027	path:ko00072;path:ko00280;path:ko00650
comp3927_c0_seq1	K13179	DDX18, HAS1	http://www.genome.jp/dbget-bin/www_bget?ko:K13179
comp39374_c0_seq1	K10367	FMN1	http://www.genome.jp/dbget-bin/www_bget?ko:K10367
comp39377_c0_seq1	K03164	TOP2	http://www.genome.jp/dbget-bin/www_bget?ko:K03164
comp39377_c0_seq2	K03164	TOP2	http://www.genome.jp/dbget-bin/www_bget?ko:K03164
comp3937_c0_seq1	K00476	E1.14.11.16	http://www.genome.jp/dbget-bin/www_bget?ko:K00476
comp39401_c0_seq1	K12854	SNRNP200, BRR2	http://www.genome.jp/dbget-bin/www_bget?ko:K12854	path:ko03040
comp3942_c0_seq1	K13176	THOC7	http://www.genome.jp/dbget-bin/www_bget?ko:K13176	path:ko03013
comp39595_c0_seq1	K11594	DDX3X, bel	http://www.genome.jp/dbget-bin/www_bget?ko:K11594	path:ko04622
comp39642_c0_seq1	K14805	DDX24, MAK5	http://www.genome.jp/dbget-bin/www_bget?ko:K14805
comp39777_c0_seq1	K02835	prfA, MTRF1, MRF1	http://www.genome.jp/dbget-bin/www_bget?ko:K02835
comp398_c0_seq1	K14721	RPC37, POLR3E	http://www.genome.jp/dbget-bin/www_bget?ko:K14721	path:ko00230;path:ko00240;path:ko03020;path:ko04623
comp398_c0_seq2	K14721	RPC37, POLR3E	http://www.genome.jp/dbget-bin/www_bget?ko:K14721	path:ko00230;path:ko00240;path:ko03020;path:ko04623
comp40013_c0_seq1	K14849	RRP1	http://www.genome.jp/dbget-bin/www_bget?ko:K14849
comp4020_c0_seq1	K10753	ASF1	http://www.genome.jp/dbget-bin/www_bget?ko:K10753
comp40379_c0_seq2	K03240	EIF2B5	http://www.genome.jp/dbget-bin/www_bget?ko:K03240	path:ko03013
comp4040_c0_seq1	K14767	UTP3, SAS10	http://www.genome.jp/dbget-bin/www_bget?ko:K14767
comp40426_c0_seq1	K06675	SMC4	http://www.genome.jp/dbget-bin/www_bget?ko:K06675	path:ko04111
comp4044_c0_seq1	K13093	HTATSF1	http://www.genome.jp/dbget-bin/www_bget?ko:K13093
comp40460_c0_seq1	K14559	MPP10	http://www.genome.jp/dbget-bin/www_bget?ko:K14559	path:ko03008
comp4054_c0_seq3	K12160	SUMO, SMT3	http://www.genome.jp/dbget-bin/www_bget?ko:K12160	path:ko03013
comp4054_c0_seq4	K12160	SUMO, SMT3	http://www.genome.jp/dbget-bin/www_bget?ko:K12160	path:ko03013
comp4059_c0_seq1	K10355	ACTF	http://www.genome.jp/dbget-bin/www_bget?ko:K10355
comp4060_c0_seq1	K02937	RP-L7e, RPL7	http://www.genome.jp/dbget-bin/www_bget?ko:K02937	path:ko03010
comp4064_c0_seq2	K15188	CCNT	http://www.genome.jp/dbget-bin/www_bget?ko:K15188	path:ko05202
comp40660_c0_seq1	K11367	CHD1	http://www.genome.jp/dbget-bin/www_bget?ko:K11367
comp4069_c0_seq1	K03104	SRP14	http://www.genome.jp/dbget-bin/www_bget?ko:K03104	path:ko03060
comp4075_c0_seq1	K15437	AIMP1, ARC1	http://www.genome.jp/dbget-bin/www_bget?ko:K15437
comp40804_c0_seq1	K11840	USP9_24	http://www.genome.jp/dbget-bin/www_bget?ko:K11840
comp4082_c1_seq1	K10803	XRCC1	http://www.genome.jp/dbget-bin/www_bget?ko:K10803	path:ko03410
comp40835_c0_seq1	K11649	SMARCC	http://www.genome.jp/dbget-bin/www_bget?ko:K11649
comp4106_c0_seq1	K09582	PDIA4, ERP72	http://www.genome.jp/dbget-bin/www_bget?ko:K09582	path:ko04141;path:ko05110
comp4112_c1_seq1	K11135	PINX1	http://www.genome.jp/dbget-bin/www_bget?ko:K11135
comp4116_c0_seq1	K02357	tsf, TSFM	http://www.genome.jp/dbget-bin/www_bget?ko:K02357
comp4124_c0_seq1	K14856	SDA1, SDAD1	http://www.genome.jp/dbget-bin/www_bget?ko:K14856
comp41251_c0_seq1	K03354	APC7	http://www.genome.jp/dbget-bin/www_bget?ko:K03354	path:ko04110;path:ko04111;path:ko04113;path:ko04114;path:ko04120;path:ko04914;path:ko05166
comp4125_c0_seq1	K06066	CIR	http://www.genome.jp/dbget-bin/www_bget?ko:K06066	path:ko04330
comp41270_c0_seq1	K09490	HSPA5, BIP	http://www.genome.jp/dbget-bin/www_bget?ko:K09490	path:ko03060;path:ko04141;path:ko05020
comp41300_c0_seq1	K12818	DHX8, PRP22	http://www.genome.jp/dbget-bin/www_bget?ko:K12818	path:ko03040
comp41307_c0_seq1	K03231	EEF1A	http://www.genome.jp/dbget-bin/www_bget?ko:K03231	path:ko03013;path:ko05134
comp4136_c0_seq1	K01958	PC, pyc	http://www.genome.jp/dbget-bin/www_bget?ko:K01958	path:ko00020;path:ko00620;path:ko00720;path:ko01100;path:ko01120
comp4139_c0_seq1	K08057	CALR	http://www.genome.jp/dbget-bin/www_bget?ko:K08057	path:ko04141;path:ko04145;path:ko04612;path:ko05142;path:ko05166
comp4139_c0_seq2	K08057	CALR	http://www.genome.jp/dbget-bin/www_bget?ko:K08057	path:ko04141;path:ko04145;path:ko04612;path:ko05142;path:ko05166
comp4139_c0_seq3	K08057	CALR	http://www.genome.jp/dbget-bin/www_bget?ko:K08057	path:ko04141;path:ko04145;path:ko04612;path:ko05142;path:ko05166
comp41412_c0_seq1	K01530	E3.6.3.1	http://www.genome.jp/dbget-bin/www_bget?ko:K01530
comp4146_c0_seq1	K10881	SHFM1, DSS1	http://www.genome.jp/dbget-bin/www_bget?ko:K10881	path:ko03050;path:ko03440
comp41516_c0_seq1	K01246	tag	http://www.genome.jp/dbget-bin/www_bget?ko:K01246	path:ko03410
comp41549_c0_seq1	K13993	HSP20	http://www.genome.jp/dbget-bin/www_bget?ko:K13993	path:ko04141
comp4168_c2_seq1	K03544	clpX, CLPX	http://www.genome.jp/dbget-bin/www_bget?ko:K03544	path:ko04112
comp41708_c0_seq1	K04638	ESRRBL1, HIPPI	http://www.genome.jp/dbget-bin/www_bget?ko:K04638	path:ko05016
comp4171_c0_seq3	K09385	FOXG	http://www.genome.jp/dbget-bin/www_bget?ko:K09385
comp4171_c0_seq4	K09385	FOXG	http://www.genome.jp/dbget-bin/www_bget?ko:K09385
comp4181_c0_seq1	K06072	E1.14.99.29, DOHH	http://www.genome.jp/dbget-bin/www_bget?ko:K06072
comp41861_c0_seq1	K13104	ZNF830, CCDC16	http://www.genome.jp/dbget-bin/www_bget?ko:K13104
comp41941_c0_seq1	K13210	FUBP	http://www.genome.jp/dbget-bin/www_bget?ko:K13210
comp41946_c0_seq1	K06669	SMC3, CSPG6	http://www.genome.jp/dbget-bin/www_bget?ko:K06669	path:ko04110;path:ko04111;path:ko04113;path:ko04114
comp41946_c0_seq2	K06669	SMC3, CSPG6	http://www.genome.jp/dbget-bin/www_bget?ko:K06669	path:ko04110;path:ko04111;path:ko04113;path:ko04114
comp4194_c0_seq1	K12399	AP3S	http://www.genome.jp/dbget-bin/www_bget?ko:K12399	path:ko04142
comp4194_c0_seq2	K12399	AP3S	http://www.genome.jp/dbget-bin/www_bget?ko:K12399	path:ko04142
comp41965_c0_seq1	K14766	NOP14, UTP2	http://www.genome.jp/dbget-bin/www_bget?ko:K14766
comp42035_c0_seq1	K12813	DHX16	http://www.genome.jp/dbget-bin/www_bget?ko:K12813	path:ko03040
comp4205_c0_seq2	K13165	SFRS12	http://www.genome.jp/dbget-bin/www_bget?ko:K13165
comp4216_c0_seq1	K14830	MAK11, PAK1IP1	http://www.genome.jp/dbget-bin/www_bget?ko:K14830
comp42321_c0_seq1	K15198	BDP1, TFC5	http://www.genome.jp/dbget-bin/www_bget?ko:K15198
comp4250_c0_seq1	K00627	DLAT, aceF, pdhC	http://www.genome.jp/dbget-bin/www_bget?ko:K00627	path:ko00010;path:ko00020;path:ko00620;path:ko01100;path:ko01110;path:ko01120
comp4250_c0_seq2	K00627	DLAT, aceF, pdhC	http://www.genome.jp/dbget-bin/www_bget?ko:K00627	path:ko00010;path:ko00020;path:ko00620;path:ko01100;path:ko01110;path:ko01120
comp4256_c0_seq1	K10495	ZBTB8	http://www.genome.jp/dbget-bin/www_bget?ko:K10495
comp42640_c0_seq1	K11373	ELP1, IKI3, IKBKAP	http://www.genome.jp/dbget-bin/www_bget?ko:K11373
comp4278_c0_seq1	K14437	CHD7	http://www.genome.jp/dbget-bin/www_bget?ko:K14437
comp4278_c0_seq2	K14437	CHD7	http://www.genome.jp/dbget-bin/www_bget?ko:K14437
comp4281_c0_seq1	K11125	SMG5, EST1B	http://www.genome.jp/dbget-bin/www_bget?ko:K11125	path:ko03015
comp42_c1_seq1	K02183	CALM	http://www.genome.jp/dbget-bin/www_bget?ko:K02183	path:ko04020;path:ko04070;path:ko04114;path:ko04270;path:ko04626;path:ko04720;path:ko04722;path:ko04728;path:ko04740;path:ko04744;path:ko04745;path:ko04910;path:ko04912;path:ko04916;path:ko04970;path:ko04971;path:ko05010;path:ko05031;path:ko05133;path:ko05152;path:ko05214
comp42_c1_seq10	K12046	TNNT3	http://www.genome.jp/dbget-bin/www_bget?ko:K12046
comp42_c1_seq11	K12046	TNNT3	http://www.genome.jp/dbget-bin/www_bget?ko:K12046
comp42_c1_seq12	K12046	TNNT3	http://www.genome.jp/dbget-bin/www_bget?ko:K12046
comp42_c1_seq13	K12046	TNNT3	http://www.genome.jp/dbget-bin/www_bget?ko:K12046
comp42_c1_seq14	K12046	TNNT3	http://www.genome.jp/dbget-bin/www_bget?ko:K12046
comp42_c1_seq15	K12046	TNNT3	http://www.genome.jp/dbget-bin/www_bget?ko:K12046
comp42_c1_seq16	K12046	TNNT3	http://www.genome.jp/dbget-bin/www_bget?ko:K12046
comp42_c1_seq17	K12046	TNNT3	http://www.genome.jp/dbget-bin/www_bget?ko:K12046
comp42_c1_seq3	K12046	TNNT3	http://www.genome.jp/dbget-bin/www_bget?ko:K12046
comp42_c1_seq4	K12046	TNNT3	http://www.genome.jp/dbget-bin/www_bget?ko:K12046
comp42_c1_seq5	K12046	TNNT3	http://www.genome.jp/dbget-bin/www_bget?ko:K12046
comp42_c1_seq6	K12046	TNNT3	http://www.genome.jp/dbget-bin/www_bget?ko:K12046
comp42_c1_seq7	K12046	TNNT3	http://www.genome.jp/dbget-bin/www_bget?ko:K12046
comp42_c1_seq8	K12046	TNNT3	http://www.genome.jp/dbget-bin/www_bget?ko:K12046
comp42_c1_seq9	K12046	TNNT3	http://www.genome.jp/dbget-bin/www_bget?ko:K12046
comp432_c0_seq1	K11279	NAP1L1, NRP	http://www.genome.jp/dbget-bin/www_bget?ko:K11279
comp432_c0_seq2	K11279	NAP1L1, NRP	http://www.genome.jp/dbget-bin/www_bget?ko:K11279
comp4336_c0_seq1	K02993	RP-S7e, RPS7	http://www.genome.jp/dbget-bin/www_bget?ko:K02993	path:ko03010
comp43435_c0_seq1	K12597	AIR1_2	http://www.genome.jp/dbget-bin/www_bget?ko:K12597	path:ko03018
comp43585_c0_seq1	K10766	ALKBH4	http://www.genome.jp/dbget-bin/www_bget?ko:K10766
comp4359_c0_seq1	K14569	BMS1	http://www.genome.jp/dbget-bin/www_bget?ko:K14569	path:ko03008
comp4362_c0_seq2	K06943	NOG1	http://www.genome.jp/dbget-bin/www_bget?ko:K06943	path:ko03008
comp4369_c0_seq1	K08827	PRPF4B	http://www.genome.jp/dbget-bin/www_bget?ko:K08827
comp437_c0_seq1	K02136	ATPeF1G, ATP5C1	http://www.genome.jp/dbget-bin/www_bget?ko:K02136	path:ko00190;path:ko01100;path:ko05010;path:ko05012;path:ko05016
comp4380_c0_seq6	K06084	LMO7, FBXO20	http://www.genome.jp/dbget-bin/www_bget?ko:K06084	path:ko04520
comp4380_c0_seq7	K06084	LMO7, FBXO20	http://www.genome.jp/dbget-bin/www_bget?ko:K06084	path:ko04520
comp4380_c0_seq8	K06084	LMO7, FBXO20	http://www.genome.jp/dbget-bin/www_bget?ko:K06084	path:ko04520
comp4380_c0_seq9	K06084	LMO7, FBXO20	http://www.genome.jp/dbget-bin/www_bget?ko:K06084	path:ko04520
comp4390_c0_seq1	K14574	SDO1, SBDS	http://www.genome.jp/dbget-bin/www_bget?ko:K14574	path:ko03008
comp4390_c0_seq2	K14574	SDO1, SBDS	http://www.genome.jp/dbget-bin/www_bget?ko:K14574	path:ko03008
comp4395_c0_seq5	K10362	MYO18	http://www.genome.jp/dbget-bin/www_bget?ko:K10362
comp4395_c0_seq6	K10362	MYO18	http://www.genome.jp/dbget-bin/www_bget?ko:K10362
comp4397_c0_seq1	K03106	SRP54, ffh	http://www.genome.jp/dbget-bin/www_bget?ko:K03106	path:ko03060;path:ko03070
comp4397_c0_seq2	K03106	SRP54, ffh	http://www.genome.jp/dbget-bin/www_bget?ko:K03106	path:ko03060;path:ko03070
comp439_c0_seq1	K03258	EIF4B	http://www.genome.jp/dbget-bin/www_bget?ko:K03258	path:ko03013;path:ko04150
comp44029_c0_seq1	K05747	WAS	http://www.genome.jp/dbget-bin/www_bget?ko:K05747	path:ko04062;path:ko04520;path:ko04666;path:ko04810;path:ko05100;path:ko05130;path:ko05131;path:ko05132
comp44057_c0_seq1	K10858	PMS2	http://www.genome.jp/dbget-bin/www_bget?ko:K10858	path:ko03430;path:ko03460
comp4408_c0_seq1	K09490	HSPA5, BIP	http://www.genome.jp/dbget-bin/www_bget?ko:K09490	path:ko03060;path:ko04141;path:ko05020
comp4408_c0_seq2	K09490	HSPA5, BIP	http://www.genome.jp/dbget-bin/www_bget?ko:K09490	path:ko03060;path:ko04141;path:ko05020
comp44107_c0_seq1	K15203	GTF3C6	http://www.genome.jp/dbget-bin/www_bget?ko:K15203
comp4413_c0_seq1	K14537	NUG2, GNL2	http://www.genome.jp/dbget-bin/www_bget?ko:K14537	path:ko03008
comp4417_c0_seq1	K02942	RP-LP1, RPLP1	http://www.genome.jp/dbget-bin/www_bget?ko:K02942	path:ko03010
comp44306_c0_seq1	K13196	DPF2, REQ	http://www.genome.jp/dbget-bin/www_bget?ko:K13196
comp4447_c0_seq1	K00020	E1.1.1.31, mmsB	http://www.genome.jp/dbget-bin/www_bget?ko:K00020	path:ko00280;path:ko01100
comp4447_c0_seq2	K00020	E1.1.1.31, mmsB	http://www.genome.jp/dbget-bin/www_bget?ko:K00020	path:ko00280;path:ko01100
comp4451_c0_seq1	K11723	BRD7_9	http://www.genome.jp/dbget-bin/www_bget?ko:K11723
comp4451_c0_seq2	K11723	BRD7_9	http://www.genome.jp/dbget-bin/www_bget?ko:K11723
comp44675_c0_seq1	K10696	BRE1	http://www.genome.jp/dbget-bin/www_bget?ko:K10696
comp44745_c0_seq1	K15186	EAF	http://www.genome.jp/dbget-bin/www_bget?ko:K15186
comp44836_c0_seq1	K13093	HTATSF1	http://www.genome.jp/dbget-bin/www_bget?ko:K13093
comp44856_c0_seq1	K15691	RFWD3	http://www.genome.jp/dbget-bin/www_bget?ko:K15691
comp44957_c0_seq1	K11095	SNRPC	http://www.genome.jp/dbget-bin/www_bget?ko:K11095	path:ko03040
comp45047_c0_seq1	K01870	IARS, ileS	http://www.genome.jp/dbget-bin/www_bget?ko:K01870	path:ko00970
comp45076_c0_seq1	K02174	BR-C	http://www.genome.jp/dbget-bin/www_bget?ko:K02174	path:ko04320
comp45106_c0_seq1	K01601	rbcL	http://www.genome.jp/dbget-bin/www_bget?ko:K01601	path:ko00630;path:ko00710;path:ko01100;path:ko01120
comp45276_c0_seq1	K08282	E2.7.11.1	http://www.genome.jp/dbget-bin/www_bget?ko:K08282
comp4537_c0_seq1	K06220	WASF	http://www.genome.jp/dbget-bin/www_bget?ko:K06220
comp4537_c0_seq2	K06220	WASF	http://www.genome.jp/dbget-bin/www_bget?ko:K06220
comp45484_c0_seq1	K01109	INPP4	http://www.genome.jp/dbget-bin/www_bget?ko:K01109	path:ko00562;path:ko01100;path:ko04070
comp4555_c0_seq1	K14553	UTP18	http://www.genome.jp/dbget-bin/www_bget?ko:K14553	path:ko03008
comp45724_c0_seq1	K15294	CPLX1_2	http://www.genome.jp/dbget-bin/www_bget?ko:K15294	path:ko04721
comp45724_c0_seq2	K15294	CPLX1_2	http://www.genome.jp/dbget-bin/www_bget?ko:K15294	path:ko04721
comp4578_c0_seq1	K10695	RNF1_2	http://www.genome.jp/dbget-bin/www_bget?ko:K10695
comp4578_c0_seq2	K10695	RNF1_2	http://www.genome.jp/dbget-bin/www_bget?ko:K10695
comp45812_c0_seq1	K14833	NOC2	http://www.genome.jp/dbget-bin/www_bget?ko:K14833
comp45856_c0_seq1	K15304	RANBP3	http://www.genome.jp/dbget-bin/www_bget?ko:K15304	path:ko05166
comp4585_c0_seq1	K12470	SH3KBP1, CIN85	http://www.genome.jp/dbget-bin/www_bget?ko:K12470	path:ko04144
comp4592_c1_seq1	K14799	TSR1	http://www.genome.jp/dbget-bin/www_bget?ko:K14799
comp45936_c0_seq1	K12835	DDX42, SF3B125	http://www.genome.jp/dbget-bin/www_bget?ko:K12835	path:ko03040
comp45989_c0_seq1	K02320	POLA1	http://www.genome.jp/dbget-bin/www_bget?ko:K02320	path:ko00230;path:ko00240;path:ko01100;path:ko03030
comp4598_c0_seq3	K11446	JARID1	http://www.genome.jp/dbget-bin/www_bget?ko:K11446
comp4598_c0_seq4	K11446	JARID1	http://www.genome.jp/dbget-bin/www_bget?ko:K11446
comp459_c0_seq1	K04437	FLNA	http://www.genome.jp/dbget-bin/www_bget?ko:K04437	path:ko04010;path:ko04510;path:ko05132
comp459_c0_seq2	K04437	FLNA	http://www.genome.jp/dbget-bin/www_bget?ko:K04437	path:ko04010;path:ko04510;path:ko05132
comp459_c0_seq3	K04437	FLNA	http://www.genome.jp/dbget-bin/www_bget?ko:K04437	path:ko04010;path:ko04510;path:ko05132
comp459_c0_seq4	K04437	FLNA	http://www.genome.jp/dbget-bin/www_bget?ko:K04437	path:ko04010;path:ko04510;path:ko05132
comp459_c0_seq5	K04437	FLNA	http://www.genome.jp/dbget-bin/www_bget?ko:K04437	path:ko04010;path:ko04510;path:ko05132
comp459_c0_seq6	K04437	FLNA	http://www.genome.jp/dbget-bin/www_bget?ko:K04437	path:ko04010;path:ko04510;path:ko05132
comp459_c0_seq7	K04437	FLNA	http://www.genome.jp/dbget-bin/www_bget?ko:K04437	path:ko04010;path:ko04510;path:ko05132
comp459_c0_seq8	K04437	FLNA	http://www.genome.jp/dbget-bin/www_bget?ko:K04437	path:ko04010;path:ko04510;path:ko05132
comp46063_c0_seq1	K06276	PDPK1	http://www.genome.jp/dbget-bin/www_bget?ko:K06276	path:ko03320;path:ko04150;path:ko04510;path:ko04910;path:ko04960;path:ko05213;path:ko05215;path:ko05223
comp460_c0_seq1	K09490	HSPA5, BIP	http://www.genome.jp/dbget-bin/www_bget?ko:K09490	path:ko03060;path:ko04141;path:ko05020
comp46102_c0_seq1	K10405	KIFC1	http://www.genome.jp/dbget-bin/www_bget?ko:K10405
comp46176_c0_seq1	K09183	GATA4_5_6	http://www.genome.jp/dbget-bin/www_bget?ko:K09183
comp46194_c0_seq1	K02320	POLA1	http://www.genome.jp/dbget-bin/www_bget?ko:K02320	path:ko00230;path:ko00240;path:ko01100;path:ko03030
comp4627_c0_seq1	K01783	rpe, RPE	http://www.genome.jp/dbget-bin/www_bget?ko:K01783	path:ko00030;path:ko00040;path:ko00710;path:ko01100;path:ko01110;path:ko01120
comp4627_c0_seq2	K01783	rpe, RPE	http://www.genome.jp/dbget-bin/www_bget?ko:K01783	path:ko00030;path:ko00040;path:ko00710;path:ko01100;path:ko01110;path:ko01120
comp46346_c0_seq1	K14961	RBBP5, SWD1, CPS50	http://www.genome.jp/dbget-bin/www_bget?ko:K14961
comp46409_c0_seq1	K10395	KIF4S	http://www.genome.jp/dbget-bin/www_bget?ko:K10395
comp46435_c0_seq1	K03231	EEF1A	http://www.genome.jp/dbget-bin/www_bget?ko:K03231	path:ko03013;path:ko05134
comp46653_c0_seq1	K10414	DYNC2H, DNCH2	http://www.genome.jp/dbget-bin/www_bget?ko:K10414	path:ko04145;path:ko04962;path:ko05132
comp4666_c0_seq1	K10421	CLIP1, RSN	http://www.genome.jp/dbget-bin/www_bget?ko:K10421
comp4666_c0_seq2	K10421	CLIP1, RSN	http://www.genome.jp/dbget-bin/www_bget?ko:K10421
comp4666_c0_seq3	K10421	CLIP1, RSN	http://www.genome.jp/dbget-bin/www_bget?ko:K10421
comp4666_c0_seq4	K10421	CLIP1, RSN	http://www.genome.jp/dbget-bin/www_bget?ko:K10421
comp4666_c0_seq5	K10421	CLIP1, RSN	http://www.genome.jp/dbget-bin/www_bget?ko:K10421
comp4666_c0_seq6	K10421	CLIP1, RSN	http://www.genome.jp/dbget-bin/www_bget?ko:K10421
comp4666_c0_seq7	K10421	CLIP1, RSN	http://www.genome.jp/dbget-bin/www_bget?ko:K10421
comp46679_c0_seq1	K11000	CALS	http://www.genome.jp/dbget-bin/www_bget?ko:K11000
comp46715_c0_seq1	K12813	DHX16	http://www.genome.jp/dbget-bin/www_bget?ko:K12813	path:ko03040
comp4671_c0_seq1	K15174	PAF1	http://www.genome.jp/dbget-bin/www_bget?ko:K15174
comp4671_c0_seq2	K15174	PAF1	http://www.genome.jp/dbget-bin/www_bget?ko:K15174
comp4681_c0_seq1	K01872	AARS, alaS	http://www.genome.jp/dbget-bin/www_bget?ko:K01872	path:ko00970
comp46996_c0_seq1	K14791	PWP1	http://www.genome.jp/dbget-bin/www_bget?ko:K14791
comp4699_c0_seq1	K13337	PEX19	http://www.genome.jp/dbget-bin/www_bget?ko:K13337	path:ko04146
comp4710_c0_seq1	K01876	DARS, aspS	http://www.genome.jp/dbget-bin/www_bget?ko:K01876	path:ko00970
comp47204_c0_seq1	K11269	CTF18, CHL12	http://www.genome.jp/dbget-bin/www_bget?ko:K11269
comp47291_c0_seq1	K03231	EEF1A	http://www.genome.jp/dbget-bin/www_bget?ko:K03231	path:ko03013;path:ko05134
comp47388_c0_seq1	K02969	RP-S20e, RPS20	http://www.genome.jp/dbget-bin/www_bget?ko:K02969	path:ko03010
comp47450_c0_seq1	K06227	COS2	http://www.genome.jp/dbget-bin/www_bget?ko:K06227	path:ko04340;path:ko05200;path:ko05217
comp47466_c0_seq1	K00698	CHS1	http://www.genome.jp/dbget-bin/www_bget?ko:K00698	path:ko00520
comp4752_c0_seq1	K09522	DNAJC2	http://www.genome.jp/dbget-bin/www_bget?ko:K09522
comp4761_c0_seq1	K03626	EGD2, NACA	http://www.genome.jp/dbget-bin/www_bget?ko:K03626
comp4770_c0_seq1	K13109	IK, RED, RER	http://www.genome.jp/dbget-bin/www_bget?ko:K13109
comp47761_c0_seq1	K10581	UBE2O	http://www.genome.jp/dbget-bin/www_bget?ko:K10581	path:ko04120
comp47817_c0_seq1	K12501	HST	http://www.genome.jp/dbget-bin/www_bget?ko:K12501	path:ko00130
comp4787_c0_seq1	K14860	TMA16	http://www.genome.jp/dbget-bin/www_bget?ko:K14860
comp4787_c0_seq2	K14860	TMA16	http://www.genome.jp/dbget-bin/www_bget?ko:K14860
comp47946_c0_seq1	K05285	PIGN	http://www.genome.jp/dbget-bin/www_bget?ko:K05285	path:ko00563;path:ko01100
comp4806_c0_seq1	K11647	SMARCA2_4	http://www.genome.jp/dbget-bin/www_bget?ko:K11647
comp4806_c0_seq2	K11647	SMARCA2_4	http://www.genome.jp/dbget-bin/www_bget?ko:K11647
comp4809_c0_seq1	K12868	SYF2	http://www.genome.jp/dbget-bin/www_bget?ko:K12868	path:ko03040
comp4809_c0_seq2	K12868	SYF2	http://www.genome.jp/dbget-bin/www_bget?ko:K12868	path:ko03040
comp480_c0_seq1	K06942	K06942	http://www.genome.jp/dbget-bin/www_bget?ko:K06942
comp48276_c0_seq1	K10847	XPA	http://www.genome.jp/dbget-bin/www_bget?ko:K10847	path:ko03420
comp4839_c0_seq1	K01527	EGD1, BTF3	http://www.genome.jp/dbget-bin/www_bget?ko:K01527
comp48585_c0_seq1	K12134	CCA1	http://www.genome.jp/dbget-bin/www_bget?ko:K12134	path:ko04712
comp48616_c0_seq1	K06059	ADAM17, TACE	http://www.genome.jp/dbget-bin/www_bget?ko:K06059	path:ko04330;path:ko05010;path:ko05120
comp48730_c0_seq1	K04381	STMN1	http://www.genome.jp/dbget-bin/www_bget?ko:K04381	path:ko04010
comp48762_c0_seq1	K10877	RAD54B	http://www.genome.jp/dbget-bin/www_bget?ko:K10877	path:ko03440
comp48834_c0_seq2	K01530	E3.6.3.1	http://www.genome.jp/dbget-bin/www_bget?ko:K01530
comp48834_c0_seq3	K01530	E3.6.3.1	http://www.genome.jp/dbget-bin/www_bget?ko:K01530
comp48961_c0_seq1	K10594	HERC1	http://www.genome.jp/dbget-bin/www_bget?ko:K10594	path:ko04120
comp48988_c0_seq1	K04482	RAD51	http://www.genome.jp/dbget-bin/www_bget?ko:K04482	path:ko03440;path:ko03460;path:ko05200;path:ko05212
comp489_c0_seq1	K13098	TLS, FUS	http://www.genome.jp/dbget-bin/www_bget?ko:K13098	path:ko05202
comp489_c0_seq2	K13098	TLS, FUS	http://www.genome.jp/dbget-bin/www_bget?ko:K13098	path:ko05202
comp489_c0_seq3	K13098	TLS, FUS	http://www.genome.jp/dbget-bin/www_bget?ko:K13098	path:ko05202
comp4900_c0_seq1	K09521	DNAJC1	http://www.genome.jp/dbget-bin/www_bget?ko:K09521	path:ko04141
comp490_c0_seq1	K14000	RRBP1	http://www.genome.jp/dbget-bin/www_bget?ko:K14000	path:ko04141
comp490_c0_seq2	K05674	ABCC10	http://www.genome.jp/dbget-bin/www_bget?ko:K05674	path:ko02010
comp49131_c0_seq1	K15728	LPIN	http://www.genome.jp/dbget-bin/www_bget?ko:K15728	path:ko00561;path:ko00564;path:ko01100
comp4921_c0_seq1	K13129	SMN	http://www.genome.jp/dbget-bin/www_bget?ko:K13129	path:ko03013
comp4921_c0_seq2	K13129	SMN	http://www.genome.jp/dbget-bin/www_bget?ko:K13129	path:ko03013
comp49243_c0_seq1	K10398	KIF11	http://www.genome.jp/dbget-bin/www_bget?ko:K10398
comp49353_c0_seq1	K05322	KCNHN	http://www.genome.jp/dbget-bin/www_bget?ko:K05322
comp49428_c0_seq1	K09257	NFKBIL2	http://www.genome.jp/dbget-bin/www_bget?ko:K09257
comp49644_c0_seq1	K14832	MAK21, NOC1, CEBPZ	http://www.genome.jp/dbget-bin/www_bget?ko:K14832
comp4976_c0_seq1	K15425	PPP4R2	http://www.genome.jp/dbget-bin/www_bget?ko:K15425
comp50287_c0_seq1	K03257	EIF4A	http://www.genome.jp/dbget-bin/www_bget?ko:K03257	path:ko03013
comp50479_c0_seq1	K05868	CCNB	http://www.genome.jp/dbget-bin/www_bget?ko:K05868	path:ko04110;path:ko04115;path:ko04914
comp504_c0_seq1	K06519	SLC3A2, MDU1	http://www.genome.jp/dbget-bin/www_bget?ko:K06519	path:ko04974
comp50529_c0_seq1	K07976	RAB	http://www.genome.jp/dbget-bin/www_bget?ko:K07976
comp50547_c0_seq1	K10414	DYNC2H, DNCH2	http://www.genome.jp/dbget-bin/www_bget?ko:K10414	path:ko04145;path:ko04962;path:ko05132
comp50553_c0_seq1	K05668	ABCC5	http://www.genome.jp/dbget-bin/www_bget?ko:K05668	path:ko02010
comp5063_c0_seq1	K06201	cutC	http://www.genome.jp/dbget-bin/www_bget?ko:K06201
comp5063_c0_seq2	K06201	cutC	http://www.genome.jp/dbget-bin/www_bget?ko:K06201
comp5078_c0_seq5	K09489	HSPA4	http://www.genome.jp/dbget-bin/www_bget?ko:K09489	path:ko04612
comp5078_c0_seq6	K09489	HSPA4	http://www.genome.jp/dbget-bin/www_bget?ko:K09489	path:ko04612
comp5078_c0_seq7	K09489	HSPA4	http://www.genome.jp/dbget-bin/www_bget?ko:K09489	path:ko04612
comp5078_c0_seq8	K09489	HSPA4	http://www.genome.jp/dbget-bin/www_bget?ko:K09489	path:ko04612
comp50808_c0_seq1	K06961	KRR1	http://www.genome.jp/dbget-bin/www_bget?ko:K06961
comp50867_c0_seq1	K11428	SETD8	http://www.genome.jp/dbget-bin/www_bget?ko:K11428	path:ko00310
comp50919_c0_seq1	K03254	EIF3A	http://www.genome.jp/dbget-bin/www_bget?ko:K03254	path:ko03013
comp5106_c0_seq1	K12863	CWC15	http://www.genome.jp/dbget-bin/www_bget?ko:K12863	path:ko03040
comp51114_c0_seq1	K05868	CCNB	http://www.genome.jp/dbget-bin/www_bget?ko:K05868	path:ko04110;path:ko04115;path:ko04914
comp5133_c0_seq2	K03639	MOCS1, moaA	http://www.genome.jp/dbget-bin/www_bget?ko:K03639	path:ko00790;path:ko01100;path:ko04122
comp513_c0_seq1	K09497	CCT5	http://www.genome.jp/dbget-bin/www_bget?ko:K09497
comp5146_c0_seq1	K03138	TFIIF1, GTF2F1, TFG1	http://www.genome.jp/dbget-bin/www_bget?ko:K03138	path:ko03022
comp5154_c0_seq2	K13092	ZC3H18	http://www.genome.jp/dbget-bin/www_bget?ko:K13092
comp5154_c0_seq3	K13092	ZC3H18	http://www.genome.jp/dbget-bin/www_bget?ko:K13092
comp5154_c0_seq4	K13092	ZC3H18	http://www.genome.jp/dbget-bin/www_bget?ko:K13092
comp5154_c0_seq5	K13092	ZC3H18	http://www.genome.jp/dbget-bin/www_bget?ko:K13092
comp51573_c0_seq1	K10395	KIF4S	http://www.genome.jp/dbget-bin/www_bget?ko:K10395
comp5163_c0_seq1	K06636	SMC1	http://www.genome.jp/dbget-bin/www_bget?ko:K06636	path:ko04110;path:ko04111;path:ko04113;path:ko04114
comp51660_c0_seq1	K05868	CCNB	http://www.genome.jp/dbget-bin/www_bget?ko:K05868	path:ko04110;path:ko04115;path:ko04914
comp5167_c0_seq1	K01892	HARS, hisS	http://www.genome.jp/dbget-bin/www_bget?ko:K01892	path:ko00970
comp51694_c0_seq1	K10895	FANCI	http://www.genome.jp/dbget-bin/www_bget?ko:K10895	path:ko03460
comp51749_c0_seq1	K06059	ADAM17, TACE	http://www.genome.jp/dbget-bin/www_bget?ko:K06059	path:ko04330;path:ko05010;path:ko05120
comp5175_c0_seq1	K13125	NOSIP	http://www.genome.jp/dbget-bin/www_bget?ko:K13125
comp51770_c0_seq1	K01802	E5.2.1.8	http://www.genome.jp/dbget-bin/www_bget?ko:K01802
comp51791_c0_seq1	K02999	RPA1, POLR1A	http://www.genome.jp/dbget-bin/www_bget?ko:K02999	path:ko00230;path:ko00240;path:ko01100;path:ko03020
comp51802_c0_seq1	K14856	SDA1, SDAD1	http://www.genome.jp/dbget-bin/www_bget?ko:K14856
comp51923_c0_seq1	K01952	E6.3.5.3, purL	http://www.genome.jp/dbget-bin/www_bget?ko:K01952	path:ko00230;path:ko01100;path:ko01110
comp51_c0_seq1	K02942	RP-LP1, RPLP1	http://www.genome.jp/dbget-bin/www_bget?ko:K02942	path:ko03010
comp5202_c0_seq1	K01758	E4.4.1.1	http://www.genome.jp/dbget-bin/www_bget?ko:K01758	path:ko00260;path:ko00270;path:ko00450;path:ko01100
comp52089_c0_seq1	K10414	DYNC2H, DNCH2	http://www.genome.jp/dbget-bin/www_bget?ko:K10414	path:ko04145;path:ko04962;path:ko05132
comp52124_c0_seq1	K00863	E2.7.1.29, DAK1, DAK2	http://www.genome.jp/dbget-bin/www_bget?ko:K00863	path:ko00561;path:ko00680;path:ko01100;path:ko01120;path:ko04622
comp52237_c0_seq1	K10864	PMS1	http://www.genome.jp/dbget-bin/www_bget?ko:K10864
comp52280_c0_seq1	K14833	NOC2	http://www.genome.jp/dbget-bin/www_bget?ko:K14833
comp5251_c0_seq1	K09554	CDC37	http://www.genome.jp/dbget-bin/www_bget?ko:K09554
comp5256_c0_seq1	K08964	mtnB	http://www.genome.jp/dbget-bin/www_bget?ko:K08964	path:ko00270;path:ko01100
comp5275_c0_seq1	K13181	DDX27, DRS1	http://www.genome.jp/dbget-bin/www_bget?ko:K13181
comp5281_c0_seq1	K13628	iscA, ISCA1	http://www.genome.jp/dbget-bin/www_bget?ko:K13628
comp52842_c0_seq1	K13173	ARGLU1	http://www.genome.jp/dbget-bin/www_bget?ko:K13173
comp52878_c0_seq1	K09533	DNAJC13	http://www.genome.jp/dbget-bin/www_bget?ko:K09533
comp52935_c0_seq1	K06674	SMC2	http://www.genome.jp/dbget-bin/www_bget?ko:K06674	path:ko04111
comp530_c0_seq1	K03671	trxA	http://www.genome.jp/dbget-bin/www_bget?ko:K03671
comp53123_c0_seq1	K13525	VCP, CDC48	http://www.genome.jp/dbget-bin/www_bget?ko:K13525	path:ko04141;path:ko05134
comp5314_c0_seq1	K03671	trxA	http://www.genome.jp/dbget-bin/www_bget?ko:K03671
comp5315_c0_seq3	K12848	SNU23	http://www.genome.jp/dbget-bin/www_bget?ko:K12848	path:ko03040
comp531_c4_seq28	K14306	NUP62	http://www.genome.jp/dbget-bin/www_bget?ko:K14306	path:ko03013
comp53342_c0_seq1	K12858	DDX23, PRP28	http://www.genome.jp/dbget-bin/www_bget?ko:K12858	path:ko03040
comp53356_c0_seq1	K14780	DHX37, DHR1	http://www.genome.jp/dbget-bin/www_bget?ko:K14780
comp5339_c0_seq2	K15196	BRF1, GTF3B	http://www.genome.jp/dbget-bin/www_bget?ko:K15196
comp53436_c0_seq1	K12821	PRPF40, PRP40	http://www.genome.jp/dbget-bin/www_bget?ko:K12821	path:ko03040
comp53446_c0_seq1	K01535	E3.6.3.6	http://www.genome.jp/dbget-bin/www_bget?ko:K01535	path:ko00190
comp5344_c0_seq1	K08836	SLK	http://www.genome.jp/dbget-bin/www_bget?ko:K08836	path:ko04114
comp5344_c0_seq2	K08836	SLK	http://www.genome.jp/dbget-bin/www_bget?ko:K08836	path:ko04114
comp53480_c0_seq1	K11367	CHD1	http://www.genome.jp/dbget-bin/www_bget?ko:K11367
comp53486_c0_seq1	K02331	POL5, MYBBP1A	http://www.genome.jp/dbget-bin/www_bget?ko:K02331
comp53489_c0_seq1	K12236	NFX1	http://www.genome.jp/dbget-bin/www_bget?ko:K12236
comp5364_c0_seq1	K08066	NFYC	http://www.genome.jp/dbget-bin/www_bget?ko:K08066	path:ko04612;path:ko05152
comp536_c0_seq1	K01373	CTSF	http://www.genome.jp/dbget-bin/www_bget?ko:K01373	path:ko04142
comp53733_c0_seq1	K14442	DHX36, RHAU	http://www.genome.jp/dbget-bin/www_bget?ko:K14442	path:ko03018
comp53807_c0_seq1	K10400	KIF15	http://www.genome.jp/dbget-bin/www_bget?ko:K10400
comp53839_c0_seq1	K00901	E2.7.1.107, DGK, dgkA	http://www.genome.jp/dbget-bin/www_bget?ko:K00901	path:ko00561;path:ko00564;path:ko01100;path:ko04070
comp53889_c0_seq1	K00567	E2.1.1.63, MGMT, ogt	http://www.genome.jp/dbget-bin/www_bget?ko:K00567
comp538_c0_seq1	K01623	ALDO, fbaB	http://www.genome.jp/dbget-bin/www_bget?ko:K01623	path:ko00010;path:ko00030;path:ko00051;path:ko00710;path:ko01100;path:ko01110;path:ko01120
comp5393_c0_seq1	K10843	ERCC3, XPB	http://www.genome.jp/dbget-bin/www_bget?ko:K10843	path:ko03022;path:ko03420
comp539_c0_seq1	K00026	MDH2	http://www.genome.jp/dbget-bin/www_bget?ko:K00026	path:ko00020;path:ko00620;path:ko00630;path:ko00710;path:ko01100;path:ko01110;path:ko01120
comp54003_c0_seq1	K10730	RECQL4	http://www.genome.jp/dbget-bin/www_bget?ko:K10730
comp5421_c0_seq1	K10799	TNKS	http://www.genome.jp/dbget-bin/www_bget?ko:K10799
comp5421_c0_seq2	K10799	TNKS	http://www.genome.jp/dbget-bin/www_bget?ko:K10799
comp54233_c0_seq1	K06133	LYS5, acpT	http://www.genome.jp/dbget-bin/www_bget?ko:K06133	path:ko00770
comp5425_c0_seq1	K15448	TRM112, TRMT112	http://www.genome.jp/dbget-bin/www_bget?ko:K15448
comp5430_c0_seq1	K14557	UTP6	http://www.genome.jp/dbget-bin/www_bget?ko:K14557	path:ko03008
comp54425_c0_seq1	K14787	MRD1, RBM19	http://www.genome.jp/dbget-bin/www_bget?ko:K14787
comp5448_c0_seq1	K15178	RTF1	http://www.genome.jp/dbget-bin/www_bget?ko:K15178
comp5448_c0_seq2	K15178	RTF1	http://www.genome.jp/dbget-bin/www_bget?ko:K15178
comp54723_c0_seq1	K09422	MYBP	http://www.genome.jp/dbget-bin/www_bget?ko:K09422
comp54738_c0_seq1	K10753	ASF1	http://www.genome.jp/dbget-bin/www_bget?ko:K10753
comp5482_c0_seq1	K02350	POLZ1, rev3	http://www.genome.jp/dbget-bin/www_bget?ko:K02350	path:ko01100;path:ko03460
comp5482_c0_seq2	K02350	POLZ1, rev3	http://www.genome.jp/dbget-bin/www_bget?ko:K02350	path:ko01100;path:ko03460
comp5482_c0_seq3	K02350	POLZ1, rev3	http://www.genome.jp/dbget-bin/www_bget?ko:K02350	path:ko01100;path:ko03460
comp5482_c0_seq4	K02350	POLZ1, rev3	http://www.genome.jp/dbget-bin/www_bget?ko:K02350	path:ko01100;path:ko03460
comp5482_c0_seq6	K02350	POLZ1, rev3	http://www.genome.jp/dbget-bin/www_bget?ko:K02350	path:ko01100;path:ko03460
comp5482_c0_seq7	K02350	POLZ1, rev3	http://www.genome.jp/dbget-bin/www_bget?ko:K02350	path:ko01100;path:ko03460
comp5482_c0_seq8	K02350	POLZ1, rev3	http://www.genome.jp/dbget-bin/www_bget?ko:K02350	path:ko01100;path:ko03460
comp54878_c0_seq1	K10398	KIF11	http://www.genome.jp/dbget-bin/www_bget?ko:K10398
comp5490_c0_seq6	K04237	PARD3	http://www.genome.jp/dbget-bin/www_bget?ko:K04237	path:ko04062;path:ko04080;path:ko04144;path:ko04520;path:ko04530
comp55159_c0_seq1	K11778	DHDDS, RER2, SRT1	http://www.genome.jp/dbget-bin/www_bget?ko:K11778	path:ko00900;path:ko01110
comp5522_c0_seq1	K07179	RIOK2	http://www.genome.jp/dbget-bin/www_bget?ko:K07179	path:ko03008
comp5535_c0_seq1	K13199	SERBP1	http://www.genome.jp/dbget-bin/www_bget?ko:K13199
comp5546_c0_seq1	K00264	GLT1	http://www.genome.jp/dbget-bin/www_bget?ko:K00264	path:ko00250;path:ko00910;path:ko01100;path:ko01110;path:ko01120
comp5553_c0_seq1	K10885	XRCC5, KU80, G22P2	http://www.genome.jp/dbget-bin/www_bget?ko:K10885	path:ko03450
comp5568_c0_seq1	K14835	NOP2	http://www.genome.jp/dbget-bin/www_bget?ko:K14835
comp5583_c0_seq2	K03626	EGD2, NACA	http://www.genome.jp/dbget-bin/www_bget?ko:K03626
comp5606_c0_seq1	K11096	SNRPD2, SMD2	http://www.genome.jp/dbget-bin/www_bget?ko:K11096	path:ko03040
comp560_c0_seq1	K09542	CRYAB	http://www.genome.jp/dbget-bin/www_bget?ko:K09542	path:ko04141
comp560_c0_seq2	K09542	CRYAB	http://www.genome.jp/dbget-bin/www_bget?ko:K09542	path:ko04141
comp56103_c0_seq1	K10683	BARD1	http://www.genome.jp/dbget-bin/www_bget?ko:K10683
comp5612_c0_seq1	K09506	DNAJA5	http://www.genome.jp/dbget-bin/www_bget?ko:K09506
comp5612_c0_seq2	K09506	DNAJA5	http://www.genome.jp/dbget-bin/www_bget?ko:K09506
comp5612_c0_seq3	K09506	DNAJA5	http://www.genome.jp/dbget-bin/www_bget?ko:K09506
comp56162_c0_seq1	K08518	STXBP5	http://www.genome.jp/dbget-bin/www_bget?ko:K08518
comp56201_c0_seq1	K15501	PPP6R3, SAPS3	http://www.genome.jp/dbget-bin/www_bget?ko:K15501
comp5622_c0_seq1	K01719	hemD, UROS	http://www.genome.jp/dbget-bin/www_bget?ko:K01719	path:ko00860;path:ko01100;path:ko01110
comp5649_c0_seq1	K14859	SSF1_2	http://www.genome.jp/dbget-bin/www_bget?ko:K14859
comp56610_c0_seq1	K06100	SYMPK	http://www.genome.jp/dbget-bin/www_bget?ko:K06100	path:ko03015;path:ko04530
comp56618_c0_seq1	K08282	E2.7.11.1	http://www.genome.jp/dbget-bin/www_bget?ko:K08282
comp56699_c0_seq1	K10398	KIF11	http://www.genome.jp/dbget-bin/www_bget?ko:K10398
comp56706_c0_seq1	K03006	RPB1, POLR2A	http://www.genome.jp/dbget-bin/www_bget?ko:K03006	path:ko00230;path:ko00240;path:ko01100;path:ko03020;path:ko05016;path:ko05168
comp56799_c0_seq1	K05668	ABCC5	http://www.genome.jp/dbget-bin/www_bget?ko:K05668	path:ko02010
comp5682_c0_seq1	K11658	BAZ1B, WSTF	http://www.genome.jp/dbget-bin/www_bget?ko:K11658
comp56886_c0_seq1	K10581	UBE2O	http://www.genome.jp/dbget-bin/www_bget?ko:K10581	path:ko04120
comp56925_c0_seq1	K03128	TAF2	http://www.genome.jp/dbget-bin/www_bget?ko:K03128	path:ko03022
comp56979_c0_seq1	K06674	SMC2	http://www.genome.jp/dbget-bin/www_bget?ko:K06674	path:ko04111
comp57076_c0_seq1	K03243	EIF5B	http://www.genome.jp/dbget-bin/www_bget?ko:K03243	path:ko03013
comp57079_c0_seq1	K10747	LIG1	http://www.genome.jp/dbget-bin/www_bget?ko:K10747	path:ko03030;path:ko03410;path:ko03420;path:ko03430
comp57082_c0_seq1	K05745	DIAPH3, DRF3	http://www.genome.jp/dbget-bin/www_bget?ko:K05745	path:ko04810
comp571_c0_seq1	K01803	TPI, tpiA	http://www.genome.jp/dbget-bin/www_bget?ko:K01803	path:ko00010;path:ko00051;path:ko00562;path:ko00710;path:ko01100;path:ko01110;path:ko01120
comp5725_c0_seq1	K14328	UPF3, RENT3	http://www.genome.jp/dbget-bin/www_bget?ko:K14328	path:ko03013;path:ko03015
comp57263_c0_seq1	K12835	DDX42, SF3B125	http://www.genome.jp/dbget-bin/www_bget?ko:K12835	path:ko03040
comp57268_c0_seq1	K11644	SIN3A	http://www.genome.jp/dbget-bin/www_bget?ko:K11644	path:ko05016;path:ko05202
comp5730_c1_seq3	K15686	MEX3, RKHD	http://www.genome.jp/dbget-bin/www_bget?ko:K15686
comp57428_c0_seq1	K11649	SMARCC	http://www.genome.jp/dbget-bin/www_bget?ko:K11649
comp57492_c0_seq1	K01530	E3.6.3.1	http://www.genome.jp/dbget-bin/www_bget?ko:K01530
comp57504_c0_seq1	K11405	HDAC8	http://www.genome.jp/dbget-bin/www_bget?ko:K11405
comp5752_c0_seq1	K10739	RFA2, RPA2	http://www.genome.jp/dbget-bin/www_bget?ko:K10739	path:ko03030;path:ko03420;path:ko03430;path:ko03440;path:ko03460
comp57554_c0_seq1	K04079	htpG, HSP90A	http://www.genome.jp/dbget-bin/www_bget?ko:K04079	path:ko04141;path:ko04612;path:ko04621;path:ko04626;path:ko04914;path:ko05200;path:ko05215
comp57683_c0_seq1	K03243	EIF5B	http://www.genome.jp/dbget-bin/www_bget?ko:K03243	path:ko03013
comp57693_c0_seq1	K07188	E3.1.1.79, LIPE, HSL	http://www.genome.jp/dbget-bin/www_bget?ko:K07188	path:ko04910
comp576_c0_seq1	K14381	SQSTM1	http://www.genome.jp/dbget-bin/www_bget?ko:K14381	path:ko04380
comp576_c0_seq2	K14381	SQSTM1	http://www.genome.jp/dbget-bin/www_bget?ko:K14381	path:ko04380
comp5777_c0_seq1	K01527	EGD1, BTF3	http://www.genome.jp/dbget-bin/www_bget?ko:K01527
comp5783_c0_seq1	K09409	FOXP	http://www.genome.jp/dbget-bin/www_bget?ko:K09409
comp57902_c0_seq1	K14404	CPSF4, YTH1	http://www.genome.jp/dbget-bin/www_bget?ko:K14404	path:ko03015;path:ko05164
comp57919_c0_seq1	K03504	POLD3	http://www.genome.jp/dbget-bin/www_bget?ko:K03504	path:ko00230;path:ko00240;path:ko01100;path:ko03030;path:ko03410;path:ko03420;path:ko03430;path:ko03440;path:ko05166
comp57950_c0_seq2	K13917	RNGTT	http://www.genome.jp/dbget-bin/www_bget?ko:K13917	path:ko03015
comp5808_c0_seq6	K07976	RAB	http://www.genome.jp/dbget-bin/www_bget?ko:K07976
comp5808_c0_seq8	K07874	RAB1A	http://www.genome.jp/dbget-bin/www_bget?ko:K07874	path:ko05134
comp58355_c0_seq1	K03919	alkB	http://www.genome.jp/dbget-bin/www_bget?ko:K03919
comp58481_c0_seq1	K14787	MRD1, RBM19	http://www.genome.jp/dbget-bin/www_bget?ko:K14787
comp58500_c0_seq1	K08518	STXBP5	http://www.genome.jp/dbget-bin/www_bget?ko:K08518
comp58560_c0_seq2	K07195	EXOC7, EXO70	http://www.genome.jp/dbget-bin/www_bget?ko:K07195	path:ko04910
comp58562_c0_seq1	K07760	CDK	http://www.genome.jp/dbget-bin/www_bget?ko:K07760
comp5867_c0_seq1	K08507	USE1	http://www.genome.jp/dbget-bin/www_bget?ko:K08507	path:ko04130
comp58745_c0_seq1	K10632	BRAP	http://www.genome.jp/dbget-bin/www_bget?ko:K10632
comp58750_c0_seq1	K09060	GBF	http://www.genome.jp/dbget-bin/www_bget?ko:K09060
comp5878_c0_seq1	K01847	MUT	http://www.genome.jp/dbget-bin/www_bget?ko:K01847	path:ko00280;path:ko00630;path:ko00640;path:ko00720;path:ko01100;path:ko01120
comp58831_c0_seq1	K14810	DDX56, DBP9	http://www.genome.jp/dbget-bin/www_bget?ko:K14810
comp5883_c0_seq1	K08288	PRKCSH	http://www.genome.jp/dbget-bin/www_bget?ko:K08288	path:ko04141
comp59077_c0_seq1	K15375	PLCL1, PRIP	http://www.genome.jp/dbget-bin/www_bget?ko:K15375	path:ko04727
comp590_c0_seq1	K08901	psbQ	http://www.genome.jp/dbget-bin/www_bget?ko:K08901	path:ko00195;path:ko01100
comp5916_c0_seq1	K14791	PWP1	http://www.genome.jp/dbget-bin/www_bget?ko:K14791
comp59518_c0_seq1	K05285	PIGN	http://www.genome.jp/dbget-bin/www_bget?ko:K05285	path:ko00563;path:ko01100
comp5953_c0_seq1	K11666	INO80B, ZNHIT4, PAPA1	http://www.genome.jp/dbget-bin/www_bget?ko:K11666
comp59623_c0_seq1	K04482	RAD51	http://www.genome.jp/dbget-bin/www_bget?ko:K04482	path:ko03440;path:ko03460;path:ko05200;path:ko05212
comp59719_c0_seq1	K03671	trxA	http://www.genome.jp/dbget-bin/www_bget?ko:K03671
comp6006_c0_seq1	K02210	MCM7, CDC47	http://www.genome.jp/dbget-bin/www_bget?ko:K02210	path:ko03030;path:ko04110;path:ko04111;path:ko04113
comp6019_c0_seq1	K12821	PRPF40, PRP40	http://www.genome.jp/dbget-bin/www_bget?ko:K12821	path:ko03040
comp6019_c0_seq2	K12821	PRPF40, PRP40	http://www.genome.jp/dbget-bin/www_bget?ko:K12821	path:ko03040
comp60454_c0_seq1	K15198	BDP1, TFC5	http://www.genome.jp/dbget-bin/www_bget?ko:K15198
comp6089_c0_seq1	K11298	HMG2L1	http://www.genome.jp/dbget-bin/www_bget?ko:K11298
comp609_c0_seq1	K04079	htpG, HSP90A	http://www.genome.jp/dbget-bin/www_bget?ko:K04079	path:ko04141;path:ko04612;path:ko04621;path:ko04626;path:ko04914;path:ko05200;path:ko05215
comp609_c0_seq12	K04079	htpG, HSP90A	http://www.genome.jp/dbget-bin/www_bget?ko:K04079	path:ko04141;path:ko04612;path:ko04621;path:ko04626;path:ko04914;path:ko05200;path:ko05215
comp609_c0_seq13	K04079	htpG, HSP90A	http://www.genome.jp/dbget-bin/www_bget?ko:K04079	path:ko04141;path:ko04612;path:ko04621;path:ko04626;path:ko04914;path:ko05200;path:ko05215
comp609_c0_seq2	K04079	htpG, HSP90A	http://www.genome.jp/dbget-bin/www_bget?ko:K04079	path:ko04141;path:ko04612;path:ko04621;path:ko04626;path:ko04914;path:ko05200;path:ko05215
comp609_c0_seq5	K04079	htpG, HSP90A	http://www.genome.jp/dbget-bin/www_bget?ko:K04079	path:ko04141;path:ko04612;path:ko04621;path:ko04626;path:ko04914;path:ko05200;path:ko05215
comp609_c0_seq7	K04079	htpG, HSP90A	http://www.genome.jp/dbget-bin/www_bget?ko:K04079	path:ko04141;path:ko04612;path:ko04621;path:ko04626;path:ko04914;path:ko05200;path:ko05215
comp61135_c0_seq1	K01120	E3.1.4.17, PDE	http://www.genome.jp/dbget-bin/www_bget?ko:K01120	path:ko00230;path:ko05032
comp61214_c0_seq1	K14766	NOP14, UTP2	http://www.genome.jp/dbget-bin/www_bget?ko:K14766
comp61227_c0_seq1	K14416	HBS1	http://www.genome.jp/dbget-bin/www_bget?ko:K14416	path:ko03015;path:ko05134
comp61257_c0_seq1	K10866	RAD50	http://www.genome.jp/dbget-bin/www_bget?ko:K10866	path:ko03440;path:ko03450
comp6141_c0_seq1	K15172	SUPT5H, SPT5	http://www.genome.jp/dbget-bin/www_bget?ko:K15172
comp6141_c0_seq2	K15172	SUPT5H, SPT5	http://www.genome.jp/dbget-bin/www_bget?ko:K15172
comp6144_c0_seq1	K11651	SMARCE1	http://www.genome.jp/dbget-bin/www_bget?ko:K11651
comp6144_c0_seq2	K11651	SMARCE1	http://www.genome.jp/dbget-bin/www_bget?ko:K11651
comp6144_c0_seq6	K04431	MAP2K7, MKK7	http://www.genome.jp/dbget-bin/www_bget?ko:K04431	path:ko04010;path:ko04012;path:ko04141;path:ko04380;path:ko04620;path:ko04660;path:ko04664;path:ko04722;path:ko04912;path:ko05164
comp61574_c0_seq1	K15192	BTAF1, MOT1	http://www.genome.jp/dbget-bin/www_bget?ko:K15192
comp61600_c0_seq1	K10400	KIF15	http://www.genome.jp/dbget-bin/www_bget?ko:K10400
comp6166_c0_seq1	K12592	C1D, LRP1	http://www.genome.jp/dbget-bin/www_bget?ko:K12592	path:ko03018
comp6168_c0_seq1	K10696	BRE1	http://www.genome.jp/dbget-bin/www_bget?ko:K10696
comp61807_c0_seq1	K04682	E2F4_5	http://www.genome.jp/dbget-bin/www_bget?ko:K04682	path:ko04110;path:ko04350
comp61814_c0_seq1	K10732	GINS1, PSF1	http://www.genome.jp/dbget-bin/www_bget?ko:K10732
comp61886_c0_seq1	K10414	DYNC2H, DNCH2	http://www.genome.jp/dbget-bin/www_bget?ko:K10414	path:ko04145;path:ko04962;path:ko05132
comp618_c0_seq1	K03283	HSPA1_8	http://www.genome.jp/dbget-bin/www_bget?ko:K03283	path:ko03040;path:ko04010;path:ko04141;path:ko04144;path:ko04612;path:ko05134;path:ko05145;path:ko05162;path:ko05164
comp618_c0_seq2	K04043	dnaK	http://www.genome.jp/dbget-bin/www_bget?ko:K04043	path:ko03018;path:ko05152
comp618_c0_seq3	K03283	HSPA1_8	http://www.genome.jp/dbget-bin/www_bget?ko:K03283	path:ko03040;path:ko04010;path:ko04141;path:ko04144;path:ko04612;path:ko05134;path:ko05145;path:ko05162;path:ko05164
comp618_c0_seq4	K04043	dnaK	http://www.genome.jp/dbget-bin/www_bget?ko:K04043	path:ko03018;path:ko05152
comp61979_c0_seq1	K00921	PIKFYVE, FAB1	http://www.genome.jp/dbget-bin/www_bget?ko:K00921	path:ko00562;path:ko04070;path:ko04145;path:ko04810
comp62007_c0_seq1	K14407	CSTF2, RNA15	http://www.genome.jp/dbget-bin/www_bget?ko:K14407	path:ko03015
comp62275_c0_seq1	K08493	VTI1	http://www.genome.jp/dbget-bin/www_bget?ko:K08493	path:ko04130
comp6232_c0_seq1	K13093	HTATSF1	http://www.genome.jp/dbget-bin/www_bget?ko:K13093
comp6240_c0_seq1	K09659	DPM3	http://www.genome.jp/dbget-bin/www_bget?ko:K09659	path:ko00510;path:ko01100
comp6247_c0_seq1	K06883	K06883	http://www.genome.jp/dbget-bin/www_bget?ko:K06883
comp6259_c0_seq1	K06942	K06942	http://www.genome.jp/dbget-bin/www_bget?ko:K06942
comp6263_c0_seq1	K14849	RRP1	http://www.genome.jp/dbget-bin/www_bget?ko:K14849
comp62694_c0_seq1	K14432	ABF	http://www.genome.jp/dbget-bin/www_bget?ko:K14432	path:ko04075
comp62704_c0_seq1	K10777	LIG4, DNL4	http://www.genome.jp/dbget-bin/www_bget?ko:K10777	path:ko03450
comp62721_c0_seq1	K04498	EP300, CREBBP, KAT3	http://www.genome.jp/dbget-bin/www_bget?ko:K04498	path:ko04110;path:ko04310;path:ko04330;path:ko04350;path:ko04520;path:ko04630;path:ko04720;path:ko04916;path:ko05016;path:ko05152;path:ko05164;path:ko05166;path:ko05168;path:ko05200;path:ko05211;path:ko05215
comp62790_c0_seq1	K01874	MARS, metG	http://www.genome.jp/dbget-bin/www_bget?ko:K01874	path:ko00450;path:ko00970
comp6284_c0_seq1	K14792	RRP5, PDCD11	http://www.genome.jp/dbget-bin/www_bget?ko:K14792
comp62857_c0_seq1	K14156	CHK	http://www.genome.jp/dbget-bin/www_bget?ko:K14156	path:ko00564;path:ko01100
comp62892_c0_seq1	K10395	KIF4S	http://www.genome.jp/dbget-bin/www_bget?ko:K10395
comp6291_c0_seq5	K12852	EFTUD2	http://www.genome.jp/dbget-bin/www_bget?ko:K12852	path:ko03040
comp629_c0_seq1	K05857	PLCD	http://www.genome.jp/dbget-bin/www_bget?ko:K05857	path:ko00562;path:ko01100;path:ko04020;path:ko04070
comp629_c0_seq2	K05857	PLCD	http://www.genome.jp/dbget-bin/www_bget?ko:K05857	path:ko00562;path:ko01100;path:ko04020;path:ko04070
comp6312_c0_seq1	K13110	MFAP1	http://www.genome.jp/dbget-bin/www_bget?ko:K13110
comp63131_c0_seq1	K00254	DHODH	http://www.genome.jp/dbget-bin/www_bget?ko:K00254	path:ko00240;path:ko01100
comp63379_c0_seq1	K04705	STAM	http://www.genome.jp/dbget-bin/www_bget?ko:K04705	path:ko04144;path:ko04630
comp6338_c0_seq1	K11657	RSF1	http://www.genome.jp/dbget-bin/www_bget?ko:K11657
comp63444_c0_seq1	K06675	SMC4	http://www.genome.jp/dbget-bin/www_bget?ko:K06675	path:ko04111
comp6362_c0_seq1	K12585	DIS3, RRP44	http://www.genome.jp/dbget-bin/www_bget?ko:K12585	path:ko03018
comp6363_c0_seq2	K15046	NS1BP	http://www.genome.jp/dbget-bin/www_bget?ko:K15046	path:ko05164
comp6384_c0_seq1	K02355	fusA, GFM, EFG	http://www.genome.jp/dbget-bin/www_bget?ko:K02355
comp6384_c0_seq2	K02355	fusA, GFM, EFG	http://www.genome.jp/dbget-bin/www_bget?ko:K02355
comp63882_c0_seq1	K09391	E2F7_8	http://www.genome.jp/dbget-bin/www_bget?ko:K09391
comp6408_c0_seq2	K14826	FPR3_4	http://www.genome.jp/dbget-bin/www_bget?ko:K14826
comp64311_c0_seq1	K10352	MYH	http://www.genome.jp/dbget-bin/www_bget?ko:K10352	path:ko04530;path:ko05416
comp6431_c0_seq1	K02183	CALM	http://www.genome.jp/dbget-bin/www_bget?ko:K02183	path:ko04020;path:ko04070;path:ko04114;path:ko04270;path:ko04626;path:ko04720;path:ko04722;path:ko04728;path:ko04740;path:ko04744;path:ko04745;path:ko04910;path:ko04912;path:ko04916;path:ko04970;path:ko04971;path:ko05010;path:ko05031;path:ko05133;path:ko05152;path:ko05214
comp6434_c0_seq1	K08341	GABARAP, ATG8, LC3	http://www.genome.jp/dbget-bin/www_bget?ko:K08341	path:ko04140;path:ko04727
comp64405_c0_seq1	K00698	CHS1	http://www.genome.jp/dbget-bin/www_bget?ko:K00698	path:ko00520
comp6441_c0_seq1	K15210	SNAPC3	http://www.genome.jp/dbget-bin/www_bget?ko:K15210
comp6447_c0_seq2	K14573	NOP4, RBM28	http://www.genome.jp/dbget-bin/www_bget?ko:K14573	path:ko03008
comp6447_c1_seq3	K13211	GCFC	http://www.genome.jp/dbget-bin/www_bget?ko:K13211
comp64482_c0_seq1	K06059	ADAM17, TACE	http://www.genome.jp/dbget-bin/www_bget?ko:K06059	path:ko04330;path:ko05010;path:ko05120
comp64516_c0_seq1	K09060	GBF	http://www.genome.jp/dbget-bin/www_bget?ko:K09060
comp645_c0_seq1	K08588	BAP1, UCHL2	http://www.genome.jp/dbget-bin/www_bget?ko:K08588
comp64650_c0_seq1	K14569	BMS1	http://www.genome.jp/dbget-bin/www_bget?ko:K14569	path:ko03008
comp64861_c0_seq1	K14835	NOP2	http://www.genome.jp/dbget-bin/www_bget?ko:K14835
comp6497_c0_seq1	K12584	DCPS, DCS	http://www.genome.jp/dbget-bin/www_bget?ko:K12584	path:ko03018
comp6525_c0_seq1	K02109	ATPF0B, atpF	http://www.genome.jp/dbget-bin/www_bget?ko:K02109	path:ko00190;path:ko00195;path:ko01100
comp65292_c0_seq1	K00921	PIKFYVE, FAB1	http://www.genome.jp/dbget-bin/www_bget?ko:K00921	path:ko00562;path:ko04070;path:ko04145;path:ko04810
comp65333_c0_seq1	K01832	TBXAS1, CYP5A	http://www.genome.jp/dbget-bin/www_bget?ko:K01832	path:ko00590;path:ko01100
comp653_c1_seq1	K12812	UAP56, BAT1, SUB2	http://www.genome.jp/dbget-bin/www_bget?ko:K12812	path:ko03013;path:ko03015;path:ko03040;path:ko05164
comp65401_c0_seq1	K06674	SMC2	http://www.genome.jp/dbget-bin/www_bget?ko:K06674	path:ko04111
comp6540_c0_seq1	K11291	NASP	http://www.genome.jp/dbget-bin/www_bget?ko:K11291
comp656_c0_seq6	K10415	DYNC1I, DNCI	http://www.genome.jp/dbget-bin/www_bget?ko:K10415	path:ko04145;path:ko04962;path:ko05132
comp6573_c0_seq1	K14972	PAXIP1, PTIP	http://www.genome.jp/dbget-bin/www_bget?ko:K14972
comp65772_c0_seq1	K01662	dxs	http://www.genome.jp/dbget-bin/www_bget?ko:K01662	path:ko00900;path:ko01100;path:ko01110
comp65781_c0_seq1	K02331	POL5, MYBBP1A	http://www.genome.jp/dbget-bin/www_bget?ko:K02331
comp65933_c0_seq1	K10400	KIF15	http://www.genome.jp/dbget-bin/www_bget?ko:K10400
comp65980_c0_seq1	K04079	htpG, HSP90A	http://www.genome.jp/dbget-bin/www_bget?ko:K04079	path:ko04141;path:ko04612;path:ko04621;path:ko04626;path:ko04914;path:ko05200;path:ko05215
comp6605_c0_seq1	K11657	RSF1	http://www.genome.jp/dbget-bin/www_bget?ko:K11657
comp6613_c0_seq1	K02183	CALM	http://www.genome.jp/dbget-bin/www_bget?ko:K02183	path:ko04020;path:ko04070;path:ko04114;path:ko04270;path:ko04626;path:ko04720;path:ko04722;path:ko04728;path:ko04740;path:ko04744;path:ko04745;path:ko04910;path:ko04912;path:ko04916;path:ko04970;path:ko04971;path:ko05010;path:ko05031;path:ko05133;path:ko05152;path:ko05214
comp66185_c0_seq1	K08737	MSH6	http://www.genome.jp/dbget-bin/www_bget?ko:K08737	path:ko03430;path:ko05200;path:ko05210
comp6618_c0_seq1	K12197	CHMP1, VPS46, DID2	http://www.genome.jp/dbget-bin/www_bget?ko:K12197	path:ko04144
comp6621_c0_seq1	K14807	DDX51, DBP6	http://www.genome.jp/dbget-bin/www_bget?ko:K14807
comp6621_c0_seq2	K14807	DDX51, DBP6	http://www.genome.jp/dbget-bin/www_bget?ko:K14807
comp6625_c0_seq1	K03678	RRP45, EXOSC9	http://www.genome.jp/dbget-bin/www_bget?ko:K03678	path:ko03018
comp6625_c0_seq2	K03678	RRP45, EXOSC9	http://www.genome.jp/dbget-bin/www_bget?ko:K03678	path:ko03018
comp66382_c0_seq1	K10736	MCM10	http://www.genome.jp/dbget-bin/www_bget?ko:K10736
comp6650_c0_seq1	K14808	DDX54, DBP10	http://www.genome.jp/dbget-bin/www_bget?ko:K14808
comp6657_c0_seq1	K13093	HTATSF1	http://www.genome.jp/dbget-bin/www_bget?ko:K13093
comp6664_c0_seq1	K10779	ATRX	http://www.genome.jp/dbget-bin/www_bget?ko:K10779
comp66763_c0_seq1	K01669	E4.1.99.3, phrB	http://www.genome.jp/dbget-bin/www_bget?ko:K01669
comp667_c0_seq1	K04353	RAP1A	http://www.genome.jp/dbget-bin/www_bget?ko:K04353	path:ko04010;path:ko04062;path:ko04510;path:ko04670;path:ko04720;path:ko04722;path:ko04972;path:ko05211
comp667_c0_seq2	K04353	RAP1A	http://www.genome.jp/dbget-bin/www_bget?ko:K04353	path:ko04010;path:ko04062;path:ko04510;path:ko04670;path:ko04720;path:ko04722;path:ko04972;path:ko05211
comp667_c0_seq3	K04353	RAP1A	http://www.genome.jp/dbget-bin/www_bget?ko:K04353	path:ko04010;path:ko04062;path:ko04510;path:ko04670;path:ko04720;path:ko04722;path:ko04972;path:ko05211
comp6682_c0_seq1	K14794	RRP12	http://www.genome.jp/dbget-bin/www_bget?ko:K14794
comp6686_c0_seq1	K13338	PEX1	http://www.genome.jp/dbget-bin/www_bget?ko:K13338	path:ko04146
comp67023_c0_seq1	K14780	DHX37, DHR1	http://www.genome.jp/dbget-bin/www_bget?ko:K14780
comp6702_c0_seq1	K14766	NOP14, UTP2	http://www.genome.jp/dbget-bin/www_bget?ko:K14766
comp6710_c0_seq1	K13128	ZCCHC8	http://www.genome.jp/dbget-bin/www_bget?ko:K13128
comp67186_c0_seq1	K10798	PARP	http://www.genome.jp/dbget-bin/www_bget?ko:K10798	path:ko03410
comp67197_c0_seq1	K10838	XPC	http://www.genome.jp/dbget-bin/www_bget?ko:K10838	path:ko03420
comp67312_c0_seq1	K11592	DICER1, DCR1	http://www.genome.jp/dbget-bin/www_bget?ko:K11592
comp67448_c0_seq1	K12662	PRPF4, PRP4	http://www.genome.jp/dbget-bin/www_bget?ko:K12662	path:ko03040
comp67458_c0_seq1	K06059	ADAM17, TACE	http://www.genome.jp/dbget-bin/www_bget?ko:K06059	path:ko04330;path:ko05010;path:ko05120
comp67527_c0_seq1	K01802	E5.2.1.8	http://www.genome.jp/dbget-bin/www_bget?ko:K01802
comp67535_c0_seq1	K01110	E3.1.3.67, PTEN	http://www.genome.jp/dbget-bin/www_bget?ko:K01110	path:ko00562;path:ko04070;path:ko04115;path:ko04510;path:ko04530;path:ko05200;path:ko05213;path:ko05214;path:ko05215;path:ko05218;path:ko05222
comp6759_c0_seq1	K12195	CHMP6, VPS20	http://www.genome.jp/dbget-bin/www_bget?ko:K12195	path:ko04144
comp6768_c0_seq1	K11279	NAP1L1, NRP	http://www.genome.jp/dbget-bin/www_bget?ko:K11279
comp6784_c0_seq1	K11722	BRD4	http://www.genome.jp/dbget-bin/www_bget?ko:K11722
comp6785_c0_seq1	K03027	RPC40, POLR1C	http://www.genome.jp/dbget-bin/www_bget?ko:K03027	path:ko00230;path:ko00240;path:ko01100;path:ko03020;path:ko04623
comp6788_c0_seq1	K02993	RP-S7e, RPS7	http://www.genome.jp/dbget-bin/www_bget?ko:K02993	path:ko03010
comp6792_c0_seq1	K12471	EPN	http://www.genome.jp/dbget-bin/www_bget?ko:K12471	path:ko04144
comp68069_c0_seq1	K10866	RAD50	http://www.genome.jp/dbget-bin/www_bget?ko:K10866	path:ko03440;path:ko03450
comp680_c0_seq1	K02152	ATPeVG, ATP6G1	http://www.genome.jp/dbget-bin/www_bget?ko:K02152	path:ko00190;path:ko01100;path:ko04145;path:ko04721;path:ko04966;path:ko05110;path:ko05120;path:ko05323
comp68119_c0_seq1	K02998	RP-SAe, RPS0	http://www.genome.jp/dbget-bin/www_bget?ko:K02998	path:ko03010
comp6817_c0_seq1	K10798	PARP	http://www.genome.jp/dbget-bin/www_bget?ko:K10798	path:ko03410
comp681_c0_seq1	K09499	CCT7	http://www.genome.jp/dbget-bin/www_bget?ko:K09499
comp683_c0_seq1	K03466	ftsK, spoIIIE	http://www.genome.jp/dbget-bin/www_bget?ko:K03466
comp68434_c0_seq1	K13103	TFIP11	http://www.genome.jp/dbget-bin/www_bget?ko:K13103
comp68603_c0_seq1	K13448	CML	http://www.genome.jp/dbget-bin/www_bget?ko:K13448	path:ko04626
comp6876_c0_seq1	K03283	HSPA1_8	http://www.genome.jp/dbget-bin/www_bget?ko:K03283	path:ko03040;path:ko04010;path:ko04141;path:ko04144;path:ko04612;path:ko05134;path:ko05145;path:ko05162;path:ko05164
comp68826_c0_seq1	K01535	E3.6.3.6	http://www.genome.jp/dbget-bin/www_bget?ko:K01535	path:ko00190
comp6883_c0_seq1	K02267	COX6B	http://www.genome.jp/dbget-bin/www_bget?ko:K02267	path:ko00190;path:ko01100;path:ko04260;path:ko05010;path:ko05012;path:ko05016
comp6906_c0_seq1	K03126	TAF12	http://www.genome.jp/dbget-bin/www_bget?ko:K03126	path:ko03022
comp6927_c0_seq4	K14832	MAK21, NOC1, CEBPZ	http://www.genome.jp/dbget-bin/www_bget?ko:K14832
comp6939_c0_seq1	K12235	SRR	http://www.genome.jp/dbget-bin/www_bget?ko:K12235	path:ko00260
comp6940_c0_seq1	K11279	NAP1L1, NRP	http://www.genome.jp/dbget-bin/www_bget?ko:K11279
comp6940_c0_seq2	K11279	NAP1L1, NRP	http://www.genome.jp/dbget-bin/www_bget?ko:K11279
comp69551_c0_seq2	K15559	RTT103	http://www.genome.jp/dbget-bin/www_bget?ko:K15559
comp69662_c0_seq1	K14779	DDX52, ROK1	http://www.genome.jp/dbget-bin/www_bget?ko:K14779
comp69672_c0_seq1	K00558	E2.1.1.37, DNMT, dcm	http://www.genome.jp/dbget-bin/www_bget?ko:K00558	path:ko00270;path:ko01100
comp69842_c0_seq1	K14780	DHX37, DHR1	http://www.genome.jp/dbget-bin/www_bget?ko:K14780
comp70075_c0_seq1	K00665	FASN	http://www.genome.jp/dbget-bin/www_bget?ko:K00665	path:ko00061;path:ko01100;path:ko04910
comp7009_c0_seq1	K12197	CHMP1, VPS46, DID2	http://www.genome.jp/dbget-bin/www_bget?ko:K12197	path:ko04144
comp70322_c0_seq1	K11973	RNF19B	http://www.genome.jp/dbget-bin/www_bget?ko:K11973
comp7048_c0_seq1	K12861	BCAS2	http://www.genome.jp/dbget-bin/www_bget?ko:K12861	path:ko03040
comp7049_c0_seq7	K14650	TAF3	http://www.genome.jp/dbget-bin/www_bget?ko:K14650	path:ko03022;path:ko05168
comp704_c0_seq1	K02437	gcvH	http://www.genome.jp/dbget-bin/www_bget?ko:K02437	path:ko00630
comp704_c0_seq2	K02437	gcvH	http://www.genome.jp/dbget-bin/www_bget?ko:K02437	path:ko00630
comp704_c0_seq3	K02437	gcvH	http://www.genome.jp/dbget-bin/www_bget?ko:K02437	path:ko00630
comp704_c0_seq4	K02437	gcvH	http://www.genome.jp/dbget-bin/www_bget?ko:K02437	path:ko00630
comp7053_c0_seq1	K01092	E3.1.3.25, IMPA, suhB	http://www.genome.jp/dbget-bin/www_bget?ko:K01092	path:ko00521;path:ko00562;path:ko01100;path:ko01110;path:ko04070
comp707_c0_seq13	K03243	EIF5B	http://www.genome.jp/dbget-bin/www_bget?ko:K03243	path:ko03013
comp707_c0_seq14	K03243	EIF5B	http://www.genome.jp/dbget-bin/www_bget?ko:K03243	path:ko03013
comp707_c0_seq19	K03243	EIF5B	http://www.genome.jp/dbget-bin/www_bget?ko:K03243	path:ko03013
comp707_c0_seq20	K14565	NOP58	http://www.genome.jp/dbget-bin/www_bget?ko:K14565	path:ko03008
comp707_c0_seq8	K03243	EIF5B	http://www.genome.jp/dbget-bin/www_bget?ko:K03243	path:ko03013
comp70856_c0_seq1	K15199	GTF3C1	http://www.genome.jp/dbget-bin/www_bget?ko:K15199
comp70863_c0_seq1	K11644	SIN3A	http://www.genome.jp/dbget-bin/www_bget?ko:K11644	path:ko05016;path:ko05202
comp7086_c0_seq4	K01835	pgm	http://www.genome.jp/dbget-bin/www_bget?ko:K01835	path:ko00010;path:ko00030;path:ko00052;path:ko00230;path:ko00500;path:ko00520;path:ko00521;path:ko01100;path:ko01110;path:ko01120
comp70887_c0_seq1	K08056	PDIA3, GRP58	http://www.genome.jp/dbget-bin/www_bget?ko:K08056	path:ko04141;path:ko04612
comp7088_c0_seq1	K10779	ATRX	http://www.genome.jp/dbget-bin/www_bget?ko:K10779
comp708_c0_seq1	K09487	HSP90B, TRA1	http://www.genome.jp/dbget-bin/www_bget?ko:K09487	path:ko04141;path:ko04621;path:ko04626;path:ko05200;path:ko05215
comp708_c0_seq2	K09487	HSP90B, TRA1	http://www.genome.jp/dbget-bin/www_bget?ko:K09487	path:ko04141;path:ko04621;path:ko04626;path:ko05200;path:ko05215
comp70994_c0_seq1	K10401	KIF18_19	http://www.genome.jp/dbget-bin/www_bget?ko:K10401
comp71057_c0_seq1	K10866	RAD50	http://www.genome.jp/dbget-bin/www_bget?ko:K10866	path:ko03440;path:ko03450
comp710_c0_seq1	K09494	CCT2	http://www.genome.jp/dbget-bin/www_bget?ko:K09494
comp7110_c0_seq1	K15633	gpmI	http://www.genome.jp/dbget-bin/www_bget?ko:K15633	path:ko00010;path:ko00260;path:ko00680;path:ko01100;path:ko01110;path:ko01120
comp7110_c0_seq2	K15633	gpmI	http://www.genome.jp/dbget-bin/www_bget?ko:K15633	path:ko00010;path:ko00260;path:ko00680;path:ko01100;path:ko01110;path:ko01120
comp71122_c0_seq1	K15053	CHMP7	http://www.genome.jp/dbget-bin/www_bget?ko:K15053	path:ko04144
comp71408_c0_seq1	K15601	KDM3	http://www.genome.jp/dbget-bin/www_bget?ko:K15601
comp71479_c0_seq1	K14550	UTP10, HEATR1	http://www.genome.jp/dbget-bin/www_bget?ko:K14550	path:ko03008
comp71501_c0_seq1	K10400	KIF15	http://www.genome.jp/dbget-bin/www_bget?ko:K10400
comp7156_c0_seq1	K01519	ITPA	http://www.genome.jp/dbget-bin/www_bget?ko:K01519	path:ko00230;path:ko00240;path:ko00983;path:ko01100
comp7156_c0_seq2	K01519	ITPA	http://www.genome.jp/dbget-bin/www_bget?ko:K01519	path:ko00230;path:ko00240;path:ko00983;path:ko01100
comp71935_c0_seq1	K14137	PTAR1	http://www.genome.jp/dbget-bin/www_bget?ko:K14137
comp719_c0_seq3	K04644	CLTA, LCA	http://www.genome.jp/dbget-bin/www_bget?ko:K04644	path:ko04142;path:ko04144;path:ko04721;path:ko04961;path:ko05016;path:ko05100
comp72019_c0_seq1	K14780	DHX37, DHR1	http://www.genome.jp/dbget-bin/www_bget?ko:K14780
comp720_c0_seq1	K02896	RP-L24e, RPL24	http://www.genome.jp/dbget-bin/www_bget?ko:K02896	path:ko03010
comp72114_c0_seq1	K10728	TOPBP1	http://www.genome.jp/dbget-bin/www_bget?ko:K10728
comp7242_c0_seq2	K06063	SNW1, SKIIP, SKIP	http://www.genome.jp/dbget-bin/www_bget?ko:K06063	path:ko03040;path:ko04330
comp72586_c0_seq1	K11547	NDC80, HEC1, TID3	http://www.genome.jp/dbget-bin/www_bget?ko:K11547
comp72704_c0_seq1	K07052	K07052	http://www.genome.jp/dbget-bin/www_bget?ko:K07052
comp7279_c0_seq1	K09113	MLX	http://www.genome.jp/dbget-bin/www_bget?ko:K09113
comp7279_c0_seq2	K09113	MLX	http://www.genome.jp/dbget-bin/www_bget?ko:K09113
comp7279_c0_seq3	K09113	MLX	http://www.genome.jp/dbget-bin/www_bget?ko:K09113
comp7279_c0_seq4	K09113	MLX	http://www.genome.jp/dbget-bin/www_bget?ko:K09113
comp727_c1_seq1	K11841	USP10, UBP3	http://www.genome.jp/dbget-bin/www_bget?ko:K11841
comp728_c0_seq1	K13525	VCP, CDC48	http://www.genome.jp/dbget-bin/www_bget?ko:K13525	path:ko04141;path:ko05134
comp728_c0_seq2	K13525	VCP, CDC48	http://www.genome.jp/dbget-bin/www_bget?ko:K13525	path:ko04141;path:ko05134
comp728_c0_seq3	K03065	PSMC3, RPT5	http://www.genome.jp/dbget-bin/www_bget?ko:K03065	path:ko03050
comp728_c0_seq4	K13525	VCP, CDC48	http://www.genome.jp/dbget-bin/www_bget?ko:K13525	path:ko04141;path:ko05134
comp7292_c0_seq1	K13849	RBP	http://www.genome.jp/dbget-bin/www_bget?ko:K13849	path:ko05144
comp7292_c0_seq3	K13849	RBP	http://www.genome.jp/dbget-bin/www_bget?ko:K13849	path:ko05144
comp729_c0_seq1	K11099	SNRPG, SMG	http://www.genome.jp/dbget-bin/www_bget?ko:K11099	path:ko03040
comp73037_c0_seq1	K10706	SETX, ALS4	http://www.genome.jp/dbget-bin/www_bget?ko:K10706
comp7311_c0_seq1	K03062	PSMC1, RPT2	http://www.genome.jp/dbget-bin/www_bget?ko:K03062	path:ko03050
comp73173_c0_seq1	K11367	CHD1	http://www.genome.jp/dbget-bin/www_bget?ko:K11367
comp73241_c0_seq1	K01904	E6.2.1.12	http://www.genome.jp/dbget-bin/www_bget?ko:K01904	path:ko00130;path:ko00360;path:ko00940;path:ko01100;path:ko01110
comp7332_c0_seq1	K14795	RRP36	http://www.genome.jp/dbget-bin/www_bget?ko:K14795
comp7343_c0_seq1	K13206	CCDC55	http://www.genome.jp/dbget-bin/www_bget?ko:K13206
comp73447_c0_seq1	K09422	MYBP	http://www.genome.jp/dbget-bin/www_bget?ko:K09422
comp73500_c0_seq1	K10866	RAD50	http://www.genome.jp/dbget-bin/www_bget?ko:K10866	path:ko03440;path:ko03450
comp7354_c0_seq1	K14572	MDN1, REA1	http://www.genome.jp/dbget-bin/www_bget?ko:K14572	path:ko03008
comp7358_c0_seq1	K14753	RACK1	http://www.genome.jp/dbget-bin/www_bget?ko:K14753	path:ko05162
comp7359_c0_seq1	K14411	MSI	http://www.genome.jp/dbget-bin/www_bget?ko:K14411	path:ko03015
comp7370_c0_seq1	K14484	IAA	http://www.genome.jp/dbget-bin/www_bget?ko:K14484	path:ko04075
comp7370_c0_seq2	K14484	IAA	http://www.genome.jp/dbget-bin/www_bget?ko:K14484	path:ko04075
comp7377_c0_seq2	K12864	CTNNBL1	http://www.genome.jp/dbget-bin/www_bget?ko:K12864	path:ko03040
comp738_c0_seq1	K02943	RP-LP2, RPLP2	http://www.genome.jp/dbget-bin/www_bget?ko:K02943	path:ko03010
comp739_c0_seq1	K10802	HMGB1	http://www.genome.jp/dbget-bin/www_bget?ko:K10802	path:ko03410
comp7404_c0_seq1	K11502	CENPJ	http://www.genome.jp/dbget-bin/www_bget?ko:K11502
comp7404_c0_seq2	K11502	CENPJ	http://www.genome.jp/dbget-bin/www_bget?ko:K11502
comp74142_c0_seq1	K10696	BRE1	http://www.genome.jp/dbget-bin/www_bget?ko:K10696
comp7415_c0_seq1	K12196	VPS4	http://www.genome.jp/dbget-bin/www_bget?ko:K12196	path:ko04144
comp74250_c0_seq1	K11498	CENPE	http://www.genome.jp/dbget-bin/www_bget?ko:K11498
comp74349_c0_seq1	K00549	E2.1.1.14, metE	http://www.genome.jp/dbget-bin/www_bget?ko:K00549	path:ko00270;path:ko00450;path:ko01100;path:ko01110
comp74359_c0_seq1	K15040	VDAC2	http://www.genome.jp/dbget-bin/www_bget?ko:K15040	path:ko04020;path:ko05012;path:ko05016;path:ko05166
comp7436_c0_seq1	K15076	TCEB3, ELOA	http://www.genome.jp/dbget-bin/www_bget?ko:K15076
comp74507_c0_seq1	K07912	RAB24	http://www.genome.jp/dbget-bin/www_bget?ko:K07912
comp74525_c0_seq1	K01738	cysK	http://www.genome.jp/dbget-bin/www_bget?ko:K01738	path:ko00270;path:ko00920;path:ko01100;path:ko01120
comp74593_c0_seq1	K09458	fabF	http://www.genome.jp/dbget-bin/www_bget?ko:K09458	path:ko00061;path:ko01100
comp747_c0_seq1	K03231	EEF1A	http://www.genome.jp/dbget-bin/www_bget?ko:K03231	path:ko03013;path:ko05134
comp747_c0_seq2	K03231	EEF1A	http://www.genome.jp/dbget-bin/www_bget?ko:K03231	path:ko03013;path:ko05134
comp747_c0_seq3	K03231	EEF1A	http://www.genome.jp/dbget-bin/www_bget?ko:K03231	path:ko03013;path:ko05134
comp747_c0_seq4	K03231	EEF1A	http://www.genome.jp/dbget-bin/www_bget?ko:K03231	path:ko03013;path:ko05134
comp747_c0_seq5	K03231	EEF1A	http://www.genome.jp/dbget-bin/www_bget?ko:K03231	path:ko03013;path:ko05134
comp74823_c0_seq1	K14440	SMARCAL1, HARP	http://www.genome.jp/dbget-bin/www_bget?ko:K14440
comp74977_c0_seq1	K14572	MDN1, REA1	http://www.genome.jp/dbget-bin/www_bget?ko:K14572	path:ko03008
comp7497_c0_seq1	K03262	EIF5	http://www.genome.jp/dbget-bin/www_bget?ko:K03262	path:ko03013
comp74981_c0_seq1	K14440	SMARCAL1, HARP	http://www.genome.jp/dbget-bin/www_bget?ko:K14440
comp7499_c0_seq1	K15025	EIF1AD	http://www.genome.jp/dbget-bin/www_bget?ko:K15025
comp75067_c0_seq1	K13338	PEX1	http://www.genome.jp/dbget-bin/www_bget?ko:K13338	path:ko04146
comp75164_c0_seq1	K06685	MOB1	http://www.genome.jp/dbget-bin/www_bget?ko:K06685	path:ko04111
comp7517_c0_seq1	K08509	SNAP29	http://www.genome.jp/dbget-bin/www_bget?ko:K08509	path:ko04130
comp75214_c0_seq1	K02717	psbP	http://www.genome.jp/dbget-bin/www_bget?ko:K02717	path:ko00195;path:ko01100
comp7530_c0_seq1	K13100	CWC22	http://www.genome.jp/dbget-bin/www_bget?ko:K13100
comp75475_c0_seq1	K15199	GTF3C1	http://www.genome.jp/dbget-bin/www_bget?ko:K15199
comp757_c0_seq1	K06184	ABCF1	http://www.genome.jp/dbget-bin/www_bget?ko:K06184
comp7608_c0_seq1	K14317	NUP214, CAN	http://www.genome.jp/dbget-bin/www_bget?ko:K14317	path:ko03013
comp7608_c0_seq2	K14317	NUP214, CAN	http://www.genome.jp/dbget-bin/www_bget?ko:K14317	path:ko03013
comp763_c0_seq10	K10380	ANK	http://www.genome.jp/dbget-bin/www_bget?ko:K10380
comp763_c0_seq11	K10380	ANK	http://www.genome.jp/dbget-bin/www_bget?ko:K10380
comp763_c0_seq12	K10380	ANK	http://www.genome.jp/dbget-bin/www_bget?ko:K10380
comp763_c0_seq13	K10380	ANK	http://www.genome.jp/dbget-bin/www_bget?ko:K10380
comp763_c0_seq14	K10380	ANK	http://www.genome.jp/dbget-bin/www_bget?ko:K10380
comp763_c0_seq15	K10380	ANK	http://www.genome.jp/dbget-bin/www_bget?ko:K10380
comp763_c0_seq16	K10380	ANK	http://www.genome.jp/dbget-bin/www_bget?ko:K10380
comp763_c0_seq17	K10380	ANK	http://www.genome.jp/dbget-bin/www_bget?ko:K10380
comp763_c0_seq18	K10380	ANK	http://www.genome.jp/dbget-bin/www_bget?ko:K10380
comp763_c0_seq19	K10380	ANK	http://www.genome.jp/dbget-bin/www_bget?ko:K10380
comp763_c0_seq20	K10380	ANK	http://www.genome.jp/dbget-bin/www_bget?ko:K10380
comp763_c0_seq21	K10380	ANK	http://www.genome.jp/dbget-bin/www_bget?ko:K10380
comp763_c0_seq22	K10380	ANK	http://www.genome.jp/dbget-bin/www_bget?ko:K10380
comp763_c0_seq23	K10380	ANK	http://www.genome.jp/dbget-bin/www_bget?ko:K10380
comp763_c0_seq24	K10380	ANK	http://www.genome.jp/dbget-bin/www_bget?ko:K10380
comp763_c0_seq25	K10380	ANK	http://www.genome.jp/dbget-bin/www_bget?ko:K10380
comp763_c0_seq26	K10380	ANK	http://www.genome.jp/dbget-bin/www_bget?ko:K10380
comp763_c0_seq27	K10380	ANK	http://www.genome.jp/dbget-bin/www_bget?ko:K10380
comp763_c0_seq28	K10380	ANK	http://www.genome.jp/dbget-bin/www_bget?ko:K10380
comp763_c0_seq29	K10380	ANK	http://www.genome.jp/dbget-bin/www_bget?ko:K10380
comp763_c0_seq30	K10380	ANK	http://www.genome.jp/dbget-bin/www_bget?ko:K10380
comp763_c0_seq31	K10380	ANK	http://www.genome.jp/dbget-bin/www_bget?ko:K10380
comp763_c0_seq32	K10380	ANK	http://www.genome.jp/dbget-bin/www_bget?ko:K10380
comp763_c0_seq33	K10380	ANK	http://www.genome.jp/dbget-bin/www_bget?ko:K10380
comp763_c0_seq34	K10380	ANK	http://www.genome.jp/dbget-bin/www_bget?ko:K10380
comp763_c0_seq35	K10380	ANK	http://www.genome.jp/dbget-bin/www_bget?ko:K10380
comp763_c0_seq36	K10380	ANK	http://www.genome.jp/dbget-bin/www_bget?ko:K10380
comp763_c0_seq37	K10380	ANK	http://www.genome.jp/dbget-bin/www_bget?ko:K10380
comp763_c0_seq38	K10380	ANK	http://www.genome.jp/dbget-bin/www_bget?ko:K10380
comp763_c0_seq39	K10380	ANK	http://www.genome.jp/dbget-bin/www_bget?ko:K10380
comp763_c0_seq40	K10380	ANK	http://www.genome.jp/dbget-bin/www_bget?ko:K10380
comp763_c0_seq41	K10380	ANK	http://www.genome.jp/dbget-bin/www_bget?ko:K10380
comp763_c0_seq6	K10380	ANK	http://www.genome.jp/dbget-bin/www_bget?ko:K10380
comp763_c0_seq7	K10380	ANK	http://www.genome.jp/dbget-bin/www_bget?ko:K10380
comp763_c0_seq8	K10380	ANK	http://www.genome.jp/dbget-bin/www_bget?ko:K10380
comp763_c0_seq9	K10380	ANK	http://www.genome.jp/dbget-bin/www_bget?ko:K10380
comp765_c0_seq1	K09500	CCT8	http://www.genome.jp/dbget-bin/www_bget?ko:K09500
comp774_c0_seq1	K15262	BCP1, BCCIP	http://www.genome.jp/dbget-bin/www_bget?ko:K15262
comp7753_c0_seq1	K14822	CGR1	http://www.genome.jp/dbget-bin/www_bget?ko:K14822
comp7790_c0_seq1	K06671	STAG1_2, SCC3, IRR1	http://www.genome.jp/dbget-bin/www_bget?ko:K06671	path:ko04110;path:ko04111;path:ko04113
comp77_c0_seq1	K02955	RP-S14e, RPS14	http://www.genome.jp/dbget-bin/www_bget?ko:K02955	path:ko03010
comp784_c0_seq1	K03245	EIF3J	http://www.genome.jp/dbget-bin/www_bget?ko:K03245	path:ko03013
comp7852_c0_seq1	K11976	RNF216	http://www.genome.jp/dbget-bin/www_bget?ko:K11976
comp7857_c0_seq1	K14559	MPP10	http://www.genome.jp/dbget-bin/www_bget?ko:K14559	path:ko03008
comp7868_c0_seq3	K03635	MOCS2, moaE	http://www.genome.jp/dbget-bin/www_bget?ko:K03635	path:ko00790;path:ko01100;path:ko04122
comp7868_c0_seq4	K03635	MOCS2, moaE	http://www.genome.jp/dbget-bin/www_bget?ko:K03635	path:ko00790;path:ko01100;path:ko04122
comp786_c0_seq1	K02137	ATPeF1O, ATP5O	http://www.genome.jp/dbget-bin/www_bget?ko:K02137	path:ko00190;path:ko01100;path:ko05010;path:ko05012;path:ko05016
comp7884_c0_seq4	K07975	RHO1	http://www.genome.jp/dbget-bin/www_bget?ko:K07975
comp7884_c0_seq5	K07975	RHO1	http://www.genome.jp/dbget-bin/www_bget?ko:K07975
comp7891_c0_seq1	K12627	LSM8	http://www.genome.jp/dbget-bin/www_bget?ko:K12627	path:ko03018;path:ko03040
comp791_c0_seq1	K02738	PSMB6	http://www.genome.jp/dbget-bin/www_bget?ko:K02738	path:ko03050
comp7924_c0_seq2	K14972	PAXIP1, PTIP	http://www.genome.jp/dbget-bin/www_bget?ko:K14972
comp7948_c0_seq1	K11655	BAZ1A, ACF1	http://www.genome.jp/dbget-bin/www_bget?ko:K11655
comp7957_c0_seq1	K08497	SEC20	http://www.genome.jp/dbget-bin/www_bget?ko:K08497	path:ko04130
comp7962_c0_seq1	K14437	CHD7	http://www.genome.jp/dbget-bin/www_bget?ko:K14437
comp8004_c0_seq1	K10798	PARP	http://www.genome.jp/dbget-bin/www_bget?ko:K10798	path:ko03410
comp8040_c0_seq2	K09495	CCT3, TRIC5	http://www.genome.jp/dbget-bin/www_bget?ko:K09495
comp8044_c0_seq1	K08827	PRPF4B	http://www.genome.jp/dbget-bin/www_bget?ko:K08827
comp8044_c0_seq2	K08827	PRPF4B	http://www.genome.jp/dbget-bin/www_bget?ko:K08827
comp8051_c0_seq1	K12863	CWC15	http://www.genome.jp/dbget-bin/www_bget?ko:K12863	path:ko03040
comp8087_c0_seq1	K10685	UBLE1B, SAE2, UBA2	http://www.genome.jp/dbget-bin/www_bget?ko:K10685	path:ko04120
comp80_c0_seq1	K00522	FTH1	http://www.genome.jp/dbget-bin/www_bget?ko:K00522	path:ko00860;path:ko04978
comp810_c0_seq1	K03238	EIF2S2	http://www.genome.jp/dbget-bin/www_bget?ko:K03238	path:ko03013
comp8112_c0_seq3	K12484	RAB11FIP1_2_5	http://www.genome.jp/dbget-bin/www_bget?ko:K12484	path:ko04144
comp813_c0_seq1	K11275	H1_5	http://www.genome.jp/dbget-bin/www_bget?ko:K11275
comp813_c0_seq2	K11275	H1_5	http://www.genome.jp/dbget-bin/www_bget?ko:K11275
comp816_c0_seq1	K09498	CCT6	http://www.genome.jp/dbget-bin/www_bget?ko:K09498
comp8193_c0_seq1	K12871	CCDC12	http://www.genome.jp/dbget-bin/www_bget?ko:K12871	path:ko03040
comp8202_c0_seq1	K02326	POLE3	http://www.genome.jp/dbget-bin/www_bget?ko:K02326	path:ko00230;path:ko00240;path:ko01100;path:ko03030;path:ko03410;path:ko03420;path:ko05166
comp820_c0_seq3	K03910	A2M	http://www.genome.jp/dbget-bin/www_bget?ko:K03910	path:ko04610
comp8281_c0_seq2	K14966	HCFC	http://www.genome.jp/dbget-bin/www_bget?ko:K14966	path:ko05168
comp8281_c0_seq4	K14966	HCFC	http://www.genome.jp/dbget-bin/www_bget?ko:K14966	path:ko05168
comp8282_c0_seq1	K13093	HTATSF1	http://www.genome.jp/dbget-bin/www_bget?ko:K13093
comp8305_c0_seq1	K14800	TSR2	http://www.genome.jp/dbget-bin/www_bget?ko:K14800
comp8334_c0_seq1	K12172	RANBP2, NUP358	http://www.genome.jp/dbget-bin/www_bget?ko:K12172	path:ko03013
comp8334_c0_seq2	K12172	RANBP2, NUP358	http://www.genome.jp/dbget-bin/www_bget?ko:K12172	path:ko03013
comp8334_c0_seq3	K12172	RANBP2, NUP358	http://www.genome.jp/dbget-bin/www_bget?ko:K12172	path:ko03013
comp8334_c0_seq4	K12172	RANBP2, NUP358	http://www.genome.jp/dbget-bin/www_bget?ko:K12172	path:ko03013
comp834_c0_seq1	K09479	ACADVL	http://www.genome.jp/dbget-bin/www_bget?ko:K09479	path:ko00071;path:ko01100
comp835_c0_seq1	K05687	PARK7	http://www.genome.jp/dbget-bin/www_bget?ko:K05687	path:ko05012
comp837_c0_seq1	K10955	MUC2	http://www.genome.jp/dbget-bin/www_bget?ko:K10955	path:ko05110;path:ko05146
comp8400_c0_seq1	K13130	SIP1, GEMIN2	http://www.genome.jp/dbget-bin/www_bget?ko:K13130	path:ko03013
comp8409_c0_seq1	K10394	KIF3_17	http://www.genome.jp/dbget-bin/www_bget?ko:K10394
comp8409_c0_seq2	K10394	KIF3_17	http://www.genome.jp/dbget-bin/www_bget?ko:K10394
comp8409_c0_seq3	K14837	NOP12	http://www.genome.jp/dbget-bin/www_bget?ko:K14837
comp8409_c0_seq4	K10394	KIF3_17	http://www.genome.jp/dbget-bin/www_bget?ko:K10394
comp8435_c0_seq1	K10839	RAD23, HR23	http://www.genome.jp/dbget-bin/www_bget?ko:K10839	path:ko03420;path:ko04141
comp845_c0_seq1	K05702	AF6, MLLT4	http://www.genome.jp/dbget-bin/www_bget?ko:K05702	path:ko04520;path:ko04530;path:ko04670
comp845_c0_seq12	K05702	AF6, MLLT4	http://www.genome.jp/dbget-bin/www_bget?ko:K05702	path:ko04520;path:ko04530;path:ko04670
comp845_c0_seq13	K05702	AF6, MLLT4	http://www.genome.jp/dbget-bin/www_bget?ko:K05702	path:ko04520;path:ko04530;path:ko04670
comp845_c0_seq15	K05702	AF6, MLLT4	http://www.genome.jp/dbget-bin/www_bget?ko:K05702	path:ko04520;path:ko04530;path:ko04670
comp845_c0_seq2	K05702	AF6, MLLT4	http://www.genome.jp/dbget-bin/www_bget?ko:K05702	path:ko04520;path:ko04530;path:ko04670
comp845_c0_seq3	K05702	AF6, MLLT4	http://www.genome.jp/dbget-bin/www_bget?ko:K05702	path:ko04520;path:ko04530;path:ko04670
comp845_c0_seq4	K05702	AF6, MLLT4	http://www.genome.jp/dbget-bin/www_bget?ko:K05702	path:ko04520;path:ko04530;path:ko04670
comp845_c0_seq5	K05702	AF6, MLLT4	http://www.genome.jp/dbget-bin/www_bget?ko:K05702	path:ko04520;path:ko04530;path:ko04670
comp845_c0_seq7	K05702	AF6, MLLT4	http://www.genome.jp/dbget-bin/www_bget?ko:K05702	path:ko04520;path:ko04530;path:ko04670
comp845_c0_seq9	K05702	AF6, MLLT4	http://www.genome.jp/dbget-bin/www_bget?ko:K05702	path:ko04520;path:ko04530;path:ko04670
comp8461_c0_seq4	K15119	SLC25A39_40	http://www.genome.jp/dbget-bin/www_bget?ko:K15119
comp8507_c0_seq3	K12737	SDCCAG10	http://www.genome.jp/dbget-bin/www_bget?ko:K12737
comp8553_c0_seq1	K10802	HMGB1	http://www.genome.jp/dbget-bin/www_bget?ko:K10802	path:ko03410
comp8553_c0_seq2	K10802	HMGB1	http://www.genome.jp/dbget-bin/www_bget?ko:K10802	path:ko03410
comp8560_c0_seq1	K14786	KRI1	http://www.genome.jp/dbget-bin/www_bget?ko:K14786
comp8560_c0_seq2	K14786	KRI1	http://www.genome.jp/dbget-bin/www_bget?ko:K14786
comp8562_c0_seq1	K03024	RPC31, POLR3G	http://www.genome.jp/dbget-bin/www_bget?ko:K03024	path:ko00230;path:ko00240;path:ko01100;path:ko03020;path:ko04623
comp861_c0_seq1	K00323	NNT	http://www.genome.jp/dbget-bin/www_bget?ko:K00323	path:ko00760;path:ko01100
comp8663_c0_seq1	K09528	DNAJC8	http://www.genome.jp/dbget-bin/www_bget?ko:K09528
comp8679_c0_seq3	K13217	PRPF39, PRP39	http://www.genome.jp/dbget-bin/www_bget?ko:K13217
comp8695_c0_seq1	K03137	TFIIE2, GTF2E2, TFA2	http://www.genome.jp/dbget-bin/www_bget?ko:K03137	path:ko03022
comp8703_c0_seq1	K07579	K07579	http://www.genome.jp/dbget-bin/www_bget?ko:K07579
comp8759_c0_seq1	K12172	RANBP2, NUP358	http://www.genome.jp/dbget-bin/www_bget?ko:K12172	path:ko03013
comp8777_c0_seq1	K12735	PPIL4	http://www.genome.jp/dbget-bin/www_bget?ko:K12735
comp8785_c0_seq1	K06674	SMC2	http://www.genome.jp/dbget-bin/www_bget?ko:K06674	path:ko04111
comp87_c1_seq1	K03234	EEF2	http://www.genome.jp/dbget-bin/www_bget?ko:K03234
comp8819_c0_seq1	K11587	CBX5, HP1A	http://www.genome.jp/dbget-bin/www_bget?ko:K11587
comp8820_c0_seq1	K11346	ING4	http://www.genome.jp/dbget-bin/www_bget?ko:K11346
comp8852_c0_seq1	K03644	lipA	http://www.genome.jp/dbget-bin/www_bget?ko:K03644	path:ko00785;path:ko01100
comp8852_c0_seq2	K03644	lipA	http://www.genome.jp/dbget-bin/www_bget?ko:K03644	path:ko00785;path:ko01100
comp8879_c0_seq1	K07604	KRT1	http://www.genome.jp/dbget-bin/www_bget?ko:K07604
comp8886_c0_seq1	K09494	CCT2	http://www.genome.jp/dbget-bin/www_bget?ko:K09494
comp8897_c0_seq1	K09188	MLL3	http://www.genome.jp/dbget-bin/www_bget?ko:K09188	path:ko00310
comp891_c0_seq1	K02134	ATPeF1D, ATP5D	http://www.genome.jp/dbget-bin/www_bget?ko:K02134	path:ko00190;path:ko01100;path:ko05010;path:ko05012;path:ko05016
comp9005_c0_seq8	K11367	CHD1	http://www.genome.jp/dbget-bin/www_bget?ko:K11367
comp9005_c0_seq9	K11367	CHD1	http://www.genome.jp/dbget-bin/www_bget?ko:K11367
comp9013_c0_seq1	K02133	ATPeF1B, ATP5B	http://www.genome.jp/dbget-bin/www_bget?ko:K02133	path:ko00190;path:ko01100;path:ko05010;path:ko05012;path:ko05016
comp9013_c0_seq2	K02133	ATPeF1B, ATP5B	http://www.genome.jp/dbget-bin/www_bget?ko:K02133	path:ko00190;path:ko01100;path:ko05010;path:ko05012;path:ko05016
comp9074_c0_seq7	K02520	infC, MTIF3	http://www.genome.jp/dbget-bin/www_bget?ko:K02520
comp9081_c0_seq1	K00907	MYLK	http://www.genome.jp/dbget-bin/www_bget?ko:K00907	path:ko04020;path:ko04270;path:ko04510;path:ko04810;path:ko04971
comp9081_c0_seq2	K00907	MYLK	http://www.genome.jp/dbget-bin/www_bget?ko:K00907	path:ko04020;path:ko04270;path:ko04510;path:ko04810;path:ko04971
comp9085_c0_seq1	K00784	rnz	http://www.genome.jp/dbget-bin/www_bget?ko:K00784	path:ko03013
comp9085_c0_seq2	K00784	rnz	http://www.genome.jp/dbget-bin/www_bget?ko:K00784	path:ko03013
comp9085_c0_seq3	K00784	rnz	http://www.genome.jp/dbget-bin/www_bget?ko:K00784	path:ko03013
comp9128_c0_seq1	K14407	CSTF2, RNA15	http://www.genome.jp/dbget-bin/www_bget?ko:K14407	path:ko03015
comp9136_c0_seq1	K15193	SPTY2D1, SPT2	http://www.genome.jp/dbget-bin/www_bget?ko:K15193
comp9147_c0_seq1	K13099	CD2BP2	http://www.genome.jp/dbget-bin/www_bget?ko:K13099
comp9185_c0_seq1	K06067	HDAC1_2	http://www.genome.jp/dbget-bin/www_bget?ko:K06067	path:ko04110;path:ko04330;path:ko05016;path:ko05200;path:ko05202;path:ko05220
comp9192_c0_seq1	K13093	HTATSF1	http://www.genome.jp/dbget-bin/www_bget?ko:K13093
comp9192_c0_seq2	K13093	HTATSF1	http://www.genome.jp/dbget-bin/www_bget?ko:K13093
comp919_c0_seq1	K12194	CHMP4, SNF7, VPS32	http://www.genome.jp/dbget-bin/www_bget?ko:K12194	path:ko04144
comp919_c0_seq2	K12194	CHMP4, SNF7, VPS32	http://www.genome.jp/dbget-bin/www_bget?ko:K12194	path:ko04144
comp9212_c0_seq1	K03122	TFIIA1, GTF2A1, TOA1	http://www.genome.jp/dbget-bin/www_bget?ko:K03122	path:ko03022
comp9215_c0_seq1	K12841	CHERP	http://www.genome.jp/dbget-bin/www_bget?ko:K12841	path:ko03040
comp9215_c0_seq2	K12841	CHERP	http://www.genome.jp/dbget-bin/www_bget?ko:K12841	path:ko03040
comp9218_c0_seq2	K06689	UBE2D_E, UBC4, UBC5	http://www.genome.jp/dbget-bin/www_bget?ko:K06689	path:ko04120;path:ko04141
comp921_c0_seq1	K02729	PSMA5	http://www.genome.jp/dbget-bin/www_bget?ko:K02729	path:ko03050
comp9243_c0_seq1	K14297	NUP98, ADAR2	http://www.genome.jp/dbget-bin/www_bget?ko:K14297	path:ko03013;path:ko05164
comp925_c0_seq1	K03260	EIF4G	http://www.genome.jp/dbget-bin/www_bget?ko:K03260	path:ko03013;path:ko05416
comp925_c0_seq2	K03260	EIF4G	http://www.genome.jp/dbget-bin/www_bget?ko:K03260	path:ko03013;path:ko05416
comp925_c0_seq3	K03260	EIF4G	http://www.genome.jp/dbget-bin/www_bget?ko:K03260	path:ko03013;path:ko05416
comp925_c0_seq4	K03260	EIF4G	http://www.genome.jp/dbget-bin/www_bget?ko:K03260	path:ko03013;path:ko05416
comp925_c0_seq5	K03260	EIF4G	http://www.genome.jp/dbget-bin/www_bget?ko:K03260	path:ko03013;path:ko05416
comp925_c0_seq6	K03260	EIF4G	http://www.genome.jp/dbget-bin/www_bget?ko:K03260	path:ko03013;path:ko05416
comp925_c0_seq7	K03260	EIF4G	http://www.genome.jp/dbget-bin/www_bget?ko:K03260	path:ko03013;path:ko05416
comp925_c0_seq8	K03260	EIF4G	http://www.genome.jp/dbget-bin/www_bget?ko:K03260	path:ko03013;path:ko05416
comp929_c1_seq1	K12275	SEC62	http://www.genome.jp/dbget-bin/www_bget?ko:K12275	path:ko03060;path:ko04141
comp9352_c0_seq1	K11436	PRMT3	http://www.genome.jp/dbget-bin/www_bget?ko:K11436
comp9359_c0_seq1	K09850	RASSF1	http://www.genome.jp/dbget-bin/www_bget?ko:K09850	path:ko05200;path:ko05219;path:ko05223
comp9361_c0_seq1	K04615	GABBR	http://www.genome.jp/dbget-bin/www_bget?ko:K04615	path:ko04080;path:ko04727;path:ko05032
comp936_c0_seq1	K02437	gcvH	http://www.genome.jp/dbget-bin/www_bget?ko:K02437	path:ko00630
comp9407_c0_seq1	K12462	ARHGDI, RHOGDI	http://www.genome.jp/dbget-bin/www_bget?ko:K12462	path:ko04722;path:ko04962
comp9468_c0_seq1	K13196	DPF2, REQ	http://www.genome.jp/dbget-bin/www_bget?ko:K13196
comp9532_c0_seq1	K13051	iaaA, ASRGL1	http://www.genome.jp/dbget-bin/www_bget?ko:K13051
comp9552_c0_seq1	K13220	WBP4, FBP21	http://www.genome.jp/dbget-bin/www_bget?ko:K13220
comp9552_c0_seq2	K13220	WBP4, FBP21	http://www.genome.jp/dbget-bin/www_bget?ko:K13220
comp9561_c0_seq1	K12196	VPS4	http://www.genome.jp/dbget-bin/www_bget?ko:K12196	path:ko04144
comp957_c0_seq1	K10352	MYH	http://www.genome.jp/dbget-bin/www_bget?ko:K10352	path:ko04530;path:ko05416
comp957_c0_seq2	K10352	MYH	http://www.genome.jp/dbget-bin/www_bget?ko:K10352	path:ko04530;path:ko05416
comp9584_c0_seq4	K12796	ERBB2IP, ERBIN	http://www.genome.jp/dbget-bin/www_bget?ko:K12796	path:ko04621
comp9587_c0_seq1	K03263	EIF5A	http://www.genome.jp/dbget-bin/www_bget?ko:K03263
comp9633_c0_seq1	K03124	TFIIB, GTF2B, SUA7, tfb	http://www.genome.jp/dbget-bin/www_bget?ko:K03124	path:ko03022
comp9636_c0_seq1	K13104	ZNF830, CCDC16	http://www.genome.jp/dbget-bin/www_bget?ko:K13104
comp966_c0_seq1	K06114	SPTA	http://www.genome.jp/dbget-bin/www_bget?ko:K06114
comp966_c0_seq2	K06114	SPTA	http://www.genome.jp/dbget-bin/www_bget?ko:K06114
comp970_c0_seq1	K03014	RPB6, POLR2F	http://www.genome.jp/dbget-bin/www_bget?ko:K03014	path:ko00230;path:ko00240;path:ko01100;path:ko03020;path:ko04623;path:ko05016
comp9711_c0_seq1	K14545	RRP7	http://www.genome.jp/dbget-bin/www_bget?ko:K14545	path:ko03008
comp9719_c0_seq1	K14000	RRBP1	http://www.genome.jp/dbget-bin/www_bget?ko:K14000	path:ko04141
comp9736_c0_seq1	K09560	ST13	http://www.genome.jp/dbget-bin/www_bget?ko:K09560
comp9736_c0_seq3	K09560	ST13	http://www.genome.jp/dbget-bin/www_bget?ko:K09560
comp9759_c0_seq2	K15129	MED8	http://www.genome.jp/dbget-bin/www_bget?ko:K15129	path:ko05168
comp9814_c0_seq1	K13106	BUD13, CWC26	http://www.genome.jp/dbget-bin/www_bget?ko:K13106
comp9814_c0_seq2	K13106	BUD13, CWC26	http://www.genome.jp/dbget-bin/www_bget?ko:K13106
comp9844_c0_seq1	K12831	SF3B4, SAP49	http://www.genome.jp/dbget-bin/www_bget?ko:K12831	path:ko03040
comp986_c0_seq1	K07375	TUBB	http://www.genome.jp/dbget-bin/www_bget?ko:K07375	path:ko04145;path:ko04540;path:ko05130
comp9874_c0_seq1	K14564	NOP56	http://www.genome.jp/dbget-bin/www_bget?ko:K14564	path:ko03008
comp988_c0_seq1	K11098	SNRPF, SMF	http://www.genome.jp/dbget-bin/www_bget?ko:K11098	path:ko03040
comp9895_c0_seq1	K10840	CETN2	http://www.genome.jp/dbget-bin/www_bget?ko:K10840	path:ko03420
comp9906_c0_seq1	K12478	EEA1	http://www.genome.jp/dbget-bin/www_bget?ko:K12478	path:ko04144;path:ko04145;path:ko05152
comp9906_c0_seq2	K12478	EEA1	http://www.genome.jp/dbget-bin/www_bget?ko:K12478	path:ko04144;path:ko04145;path:ko05152
comp9906_c0_seq3	K12478	EEA1	http://www.genome.jp/dbget-bin/www_bget?ko:K12478	path:ko04144;path:ko04145;path:ko05152
comp9906_c0_seq4	K12478	EEA1	http://www.genome.jp/dbget-bin/www_bget?ko:K12478	path:ko04144;path:ko04145;path:ko05152
comp9946_c0_seq1	K04794	PTH2	http://www.genome.jp/dbget-bin/www_bget?ko:K04794
comp9988_c0_seq1	K12858	DDX23, PRP28	http://www.genome.jp/dbget-bin/www_bget?ko:K12858	path:ko03040
comp9996_c0_seq1	K11658	BAZ1B, WSTF	http://www.genome.jp/dbget-bin/www_bget?ko:K11658
comp9996_c0_seq2	K11658	BAZ1B, WSTF	http://www.genome.jp/dbget-bin/www_bget?ko:K11658
comp9996_c0_seq3	K11658	BAZ1B, WSTF	http://www.genome.jp/dbget-bin/www_bget?ko:K11658
comp9996_c0_seq4	K11658	BAZ1B, WSTF	http://www.genome.jp/dbget-bin/www_bget?ko:K11658
comp32848_c0_seq1	K08282	E2.7.11.1	http://www.genome.jp/dbget-bin/www_bget?ko:K08282
comp62518_c0_seq1	K14682	argAB	http://www.genome.jp/dbget-bin/www_bget?ko:K14682	path:ko00330;path:ko01100;path:ko01110
comp1193_c0_seq4	K07520	ABLIM	http://www.genome.jp/dbget-bin/www_bget?ko:K07520	path:ko04360
comp24755_c0_seq2	K12460	KIDINS220, ARMS	http://www.genome.jp/dbget-bin/www_bget?ko:K12460	path:ko04722
comp9667_c0_seq4	K03115	CSNK2B	http://www.genome.jp/dbget-bin/www_bget?ko:K03115	path:ko03008;path:ko04310;path:ko04520;path:ko04530;path:ko04712;path:ko05162;path:ko05168
comp35678_c0_seq1	K11790	DTL, CDT2, DCAF2	http://www.genome.jp/dbget-bin/www_bget?ko:K11790
comp59404_c0_seq1	K08900	BCS1	http://www.genome.jp/dbget-bin/www_bget?ko:K08900
comp45052_c0_seq1	K13493	UGT76C1_2	http://www.genome.jp/dbget-bin/www_bget?ko:K13493	path:ko00908
comp10192_c0_seq3	K14537	NUG2, GNL2	http://www.genome.jp/dbget-bin/www_bget?ko:K14537	path:ko03008
comp8620_c0_seq1	K11267	PDS5	http://www.genome.jp/dbget-bin/www_bget?ko:K11267
comp60014_c0_seq1	K13192	RBM26	http://www.genome.jp/dbget-bin/www_bget?ko:K13192
comp9005_c0_seq7	K11367	CHD1	http://www.genome.jp/dbget-bin/www_bget?ko:K11367
comp36836_c0_seq1	K06067	HDAC1_2	http://www.genome.jp/dbget-bin/www_bget?ko:K06067	path:ko04110;path:ko04330;path:ko05016;path:ko05200;path:ko05202;path:ko05220
comp62022_c0_seq1	K15823	PEN1	http://www.genome.jp/dbget-bin/www_bget?ko:K15823	path:ko00909;path:ko01110
comp39790_c0_seq1	K00472	E1.14.11.2	http://www.genome.jp/dbget-bin/www_bget?ko:K00472	path:ko00330;path:ko01100
comp37071_c0_seq1	K10594	HERC1	http://www.genome.jp/dbget-bin/www_bget?ko:K10594	path:ko04120
comp8635_c0_seq1	K11514	CDCA8	http://www.genome.jp/dbget-bin/www_bget?ko:K11514
comp14558_c0_seq4	K11831	NRF1	http://www.genome.jp/dbget-bin/www_bget?ko:K11831	path:ko05016
comp13842_c0_seq5	K05305	FUK	http://www.genome.jp/dbget-bin/www_bget?ko:K05305	path:ko00051;path:ko00520;path:ko01100
comp32918_c0_seq1	K03687	GRPE	http://www.genome.jp/dbget-bin/www_bget?ko:K03687
comp1305_c0_seq9	K06491	NCAM	http://www.genome.jp/dbget-bin/www_bget?ko:K06491	path:ko04514;path:ko05020
comp8418_c0_seq1	K01737	E4.2.3.12, queD, ptpS, PTS	http://www.genome.jp/dbget-bin/www_bget?ko:K01737	path:ko00790;path:ko01100
comp14831_c0_seq1	K00140	mmsA, iolA, ALDH6A1	http://www.genome.jp/dbget-bin/www_bget?ko:K00140	path:ko00280;path:ko00410;path:ko00562;path:ko00640;path:ko01100
comp3716_c1_seq4	K11498	CENPE	http://www.genome.jp/dbget-bin/www_bget?ko:K11498
comp67173_c0_seq1	K14694	SLC30A7, ZNT7	http://www.genome.jp/dbget-bin/www_bget?ko:K14694
comp9339_c0_seq1	K01376	E3.4.22.-	http://www.genome.jp/dbget-bin/www_bget?ko:K01376
comp27562_c0_seq1	K08874	TRRAP	http://www.genome.jp/dbget-bin/www_bget?ko:K08874	path:ko05166
comp60393_c0_seq1	K05391	CNGF	http://www.genome.jp/dbget-bin/www_bget?ko:K05391	path:ko04626
comp13027_c0_seq2	K02185	SFRP4	http://www.genome.jp/dbget-bin/www_bget?ko:K02185	path:ko04310
comp53915_c0_seq1	K09338	HD-ZIP	http://www.genome.jp/dbget-bin/www_bget?ko:K09338
comp4979_c0_seq1	K10579	UBE2M, UBC12	http://www.genome.jp/dbget-bin/www_bget?ko:K10579	path:ko04120
comp1404_c0_seq10	K01754	E4.3.1.19, ilvA, tdcB	http://www.genome.jp/dbget-bin/www_bget?ko:K01754	path:ko00260;path:ko00290;path:ko01100;path:ko01110
comp6130_c0_seq3	K10084	EDEM1	http://www.genome.jp/dbget-bin/www_bget?ko:K10084	path:ko04141
comp67417_c0_seq1	K00036	G6PD, zwf	http://www.genome.jp/dbget-bin/www_bget?ko:K00036	path:ko00030;path:ko00480;path:ko01100;path:ko01110;path:ko01120
comp10430_c0_seq1	K00029	E1.1.1.40, maeB	http://www.genome.jp/dbget-bin/www_bget?ko:K00029	path:ko00620;path:ko00710;path:ko01100;path:ko01120
comp6291_c0_seq4	K12852	EFTUD2	http://www.genome.jp/dbget-bin/www_bget?ko:K12852	path:ko03040
comp28137_c0_seq1	K13291	TUT	http://www.genome.jp/dbget-bin/www_bget?ko:K13291
comp630_c0_seq1	K03250	EIF3E, INT6	http://www.genome.jp/dbget-bin/www_bget?ko:K03250	path:ko03013;path:ko05160
comp405_c0_seq2	K01915	glnA	http://www.genome.jp/dbget-bin/www_bget?ko:K01915	path:ko00250;path:ko00330;path:ko00910;path:ko01100;path:ko01120;path:ko02020;path:ko04724;path:ko04727
comp16369_c0_seq1	K10844	ERCC2, XPD	http://www.genome.jp/dbget-bin/www_bget?ko:K10844	path:ko03022;path:ko03420
comp20510_c0_seq1	K03593	mrp	http://www.genome.jp/dbget-bin/www_bget?ko:K03593
comp7518_c0_seq13	K05870	CREB1	http://www.genome.jp/dbget-bin/www_bget?ko:K05870	path:ko04380;path:ko04612;path:ko04725;path:ko04728;path:ko04916;path:ko04962;path:ko05016;path:ko05030;path:ko05031;path:ko05152;path:ko05166;path:ko05215
comp35146_c0_seq1	K02311	DFFB, DFF40	http://www.genome.jp/dbget-bin/www_bget?ko:K02311	path:ko04210
comp18494_c0_seq4	K15281	SLC35D	http://www.genome.jp/dbget-bin/www_bget?ko:K15281
comp23330_c0_seq1	K14397	NUDT21, CPSF5, CFIM25	http://www.genome.jp/dbget-bin/www_bget?ko:K14397	path:ko03015
comp9016_c0_seq15	K13024	HISPPD, VIP	http://www.genome.jp/dbget-bin/www_bget?ko:K13024
comp73808_c0_seq1	K00860	cysC	http://www.genome.jp/dbget-bin/www_bget?ko:K00860	path:ko00230;path:ko00920;path:ko01100;path:ko01120
comp1883_c0_seq2	K11653	ARID1	http://www.genome.jp/dbget-bin/www_bget?ko:K11653
comp19879_c0_seq1	K03106	SRP54, ffh	http://www.genome.jp/dbget-bin/www_bget?ko:K03106	path:ko03060;path:ko03070
comp17375_c0_seq2	K15133	MED17	http://www.genome.jp/dbget-bin/www_bget?ko:K15133
comp4841_c0_seq2	K00472	E1.14.11.2	http://www.genome.jp/dbget-bin/www_bget?ko:K00472	path:ko00330;path:ko01100
comp2963_c0_seq2	K00717	FUT8	http://www.genome.jp/dbget-bin/www_bget?ko:K00717	path:ko00510;path:ko00513;path:ko00533;path:ko01100;path:ko05202
comp36432_c0_seq1	K07378	NLGN	http://www.genome.jp/dbget-bin/www_bget?ko:K07378	path:ko04514
comp36919_c0_seq1	K09250	CNBP	http://www.genome.jp/dbget-bin/www_bget?ko:K09250
comp2626_c0_seq1	K14753	RACK1	http://www.genome.jp/dbget-bin/www_bget?ko:K14753	path:ko05162
comp11444_c0_seq1	K01265	E3.4.11.18, map	http://www.genome.jp/dbget-bin/www_bget?ko:K01265
comp58385_c0_seq1	K06928	K06928	http://www.genome.jp/dbget-bin/www_bget?ko:K06928	path:ko00230;path:ko00730;path:ko01100
comp29656_c0_seq1	K13509	LPAAT, AGPAT1, AGPAT2	http://www.genome.jp/dbget-bin/www_bget?ko:K13509	path:ko00561;path:ko00564;path:ko01100;path:ko04975
comp7034_c0_seq2	K01017	CHST11	http://www.genome.jp/dbget-bin/www_bget?ko:K01017	path:ko00532;path:ko00920
comp1465_c0_seq1	K14156	CHK	http://www.genome.jp/dbget-bin/www_bget?ko:K14156	path:ko00564;path:ko01100
comp63482_c0_seq1	K11279	NAP1L1, NRP	http://www.genome.jp/dbget-bin/www_bget?ko:K11279
comp57507_c0_seq1	K08333	PIK3R4, VPS15	http://www.genome.jp/dbget-bin/www_bget?ko:K08333	path:ko04140
comp14411_c0_seq1	K06027	NSF	http://www.genome.jp/dbget-bin/www_bget?ko:K06027	path:ko04721;path:ko04727;path:ko04962
comp28682_c0_seq1	K01051	E3.1.1.11	http://www.genome.jp/dbget-bin/www_bget?ko:K01051	path:ko00040;path:ko00500;path:ko01100
comp14144_c0_seq1	K14488	SAUR	http://www.genome.jp/dbget-bin/www_bget?ko:K14488	path:ko04075
comp35348_c0_seq1	K09222	REST	http://www.genome.jp/dbget-bin/www_bget?ko:K09222	path:ko05016
comp47734_c0_seq1	K10398	KIF11	http://www.genome.jp/dbget-bin/www_bget?ko:K10398
comp8145_c0_seq1	K04523	UBQLN, DSK2	http://www.genome.jp/dbget-bin/www_bget?ko:K04523	path:ko04141
comp9080_c0_seq1	K02219	CKS1	http://www.genome.jp/dbget-bin/www_bget?ko:K02219	path:ko04111;path:ko05200;path:ko05222
comp5537_c0_seq1	K08286	E2.7.11.-	http://www.genome.jp/dbget-bin/www_bget?ko:K08286
comp7294_c0_seq2	K03035	PSMD12, RPN5	http://www.genome.jp/dbget-bin/www_bget?ko:K03035	path:ko03050
comp6094_c0_seq1	K13140	INTS3	http://www.genome.jp/dbget-bin/www_bget?ko:K13140
comp33752_c0_seq1	K14493	GID1	http://www.genome.jp/dbget-bin/www_bget?ko:K14493	path:ko04075
comp51126_c0_seq1	K01090	E3.1.3.16	http://www.genome.jp/dbget-bin/www_bget?ko:K01090
comp16511_c0_seq1	K00587	E2.1.1.100	http://www.genome.jp/dbget-bin/www_bget?ko:K00587	path:ko00900
comp35162_c0_seq1	K08803	DAPK	http://www.genome.jp/dbget-bin/www_bget?ko:K08803	path:ko05200;path:ko05219
comp3584_c0_seq1	K10576	UBE2H, UBC8	http://www.genome.jp/dbget-bin/www_bget?ko:K10576	path:ko04120
comp7255_c0_seq1	K15397	KCS	http://www.genome.jp/dbget-bin/www_bget?ko:K15397	path:ko00062
comp23690_c0_seq1	K04797	pfdA, PFDN5	http://www.genome.jp/dbget-bin/www_bget?ko:K04797
comp21243_c0_seq2	K08853	AAK	http://www.genome.jp/dbget-bin/www_bget?ko:K08853
comp1187_c0_seq1	K01611	E4.1.1.50, speD	http://www.genome.jp/dbget-bin/www_bget?ko:K01611	path:ko00270;path:ko00330;path:ko01100
comp26233_c0_seq1	K10956	SEC61A	http://www.genome.jp/dbget-bin/www_bget?ko:K10956	path:ko03060;path:ko04141;path:ko04145;path:ko05110
comp25052_c0_seq1	K09228	KRAB	http://www.genome.jp/dbget-bin/www_bget?ko:K09228
comp25867_c0_seq1	K14209	SLC36A, PAT	http://www.genome.jp/dbget-bin/www_bget?ko:K14209
comp466_c0_seq2	K05760	PXN	http://www.genome.jp/dbget-bin/www_bget?ko:K05760	path:ko04062;path:ko04370;path:ko04510;path:ko04670;path:ko04810;path:ko05100
comp5800_c0_seq1	K03241	EIF2B3	http://www.genome.jp/dbget-bin/www_bget?ko:K03241	path:ko03013
comp66288_c0_seq1	K00901	E2.7.1.107, DGK, dgkA	http://www.genome.jp/dbget-bin/www_bget?ko:K00901	path:ko00561;path:ko00564;path:ko01100;path:ko04070
comp43024_c0_seq1	K03549	kup	http://www.genome.jp/dbget-bin/www_bget?ko:K03549
comp22155_c0_seq2	K13119	FAM50, XAP5	http://www.genome.jp/dbget-bin/www_bget?ko:K13119
comp3160_c0_seq2	K09877	AQP9	http://www.genome.jp/dbget-bin/www_bget?ko:K09877	path:ko04976
comp50147_c0_seq1	K15601	KDM3	http://www.genome.jp/dbget-bin/www_bget?ko:K15601
comp13828_c0_seq1	K13569	TGFBRN	http://www.genome.jp/dbget-bin/www_bget?ko:K13569
comp61376_c0_seq1	K05315	CACNA1N	http://www.genome.jp/dbget-bin/www_bget?ko:K05315	path:ko04010
comp15406_c0_seq2	K10077	LAYN	http://www.genome.jp/dbget-bin/www_bget?ko:K10077
comp830_c0_seq3	K13963	SERPINB	http://www.genome.jp/dbget-bin/www_bget?ko:K13963	path:ko05146
comp70381_c0_seq1	K05349	bglX	http://www.genome.jp/dbget-bin/www_bget?ko:K05349	path:ko00460;path:ko00500;path:ko00940;path:ko01100;path:ko01110
comp2920_c0_seq1	K08963	mtnA	http://www.genome.jp/dbget-bin/www_bget?ko:K08963	path:ko00270;path:ko01100
comp14918_c0_seq2	K12566	SGCB	http://www.genome.jp/dbget-bin/www_bget?ko:K12566	path:ko05410;path:ko05412;path:ko05414;path:ko05416
comp7193_c0_seq3	K00710	GALNT	http://www.genome.jp/dbget-bin/www_bget?ko:K00710	path:ko00512;path:ko01100
comp18559_c0_seq1	K13141	INTS4	http://www.genome.jp/dbget-bin/www_bget?ko:K13141
comp6174_c0_seq1	K03943	NDUFV2	http://www.genome.jp/dbget-bin/www_bget?ko:K03943	path:ko00190;path:ko01100;path:ko05010;path:ko05012;path:ko05016
comp4639_c0_seq2	K06058	DTX	http://www.genome.jp/dbget-bin/www_bget?ko:K06058	path:ko04330
comp44873_c0_seq1	K13109	IK, RED, RER	http://www.genome.jp/dbget-bin/www_bget?ko:K13109
comp1622_c0_seq17	K12838	PUF60	http://www.genome.jp/dbget-bin/www_bget?ko:K12838	path:ko03040
comp35565_c0_seq2	K13412	CPK	http://www.genome.jp/dbget-bin/www_bget?ko:K13412	path:ko04626;path:ko05145
comp28280_c0_seq2	K14033	NR1F4	http://www.genome.jp/dbget-bin/www_bget?ko:K14033
comp28046_c0_seq1	K06664	PEX2, PXMP3	http://www.genome.jp/dbget-bin/www_bget?ko:K06664	path:ko04146
comp83_c0_seq1	K02978	RP-S27e, RPS27	http://www.genome.jp/dbget-bin/www_bget?ko:K02978	path:ko03010
comp68045_c0_seq1	K14807	DDX51, DBP6	http://www.genome.jp/dbget-bin/www_bget?ko:K14807
comp2_c1_seq7	K05692	ACTB_G1	http://www.genome.jp/dbget-bin/www_bget?ko:K05692	path:ko04145;path:ko04510;path:ko04520;path:ko04530;path:ko04670;path:ko04745;path:ko04810;path:ko05100;path:ko05110;path:ko05130;path:ko05131;path:ko05132;path:ko05164;path:ko05410;path:ko05412;path:ko05414;path:ko05416
comp68841_c0_seq1	K10395	KIF4S	http://www.genome.jp/dbget-bin/www_bget?ko:K10395
comp41969_c0_seq1	K02214	CDC7	http://www.genome.jp/dbget-bin/www_bget?ko:K02214	path:ko04110;path:ko04111;path:ko04113
comp2066_c0_seq2	K09667	OGT	http://www.genome.jp/dbget-bin/www_bget?ko:K09667	path:ko00514
comp14123_c0_seq4	K15498	PPP6C	http://www.genome.jp/dbget-bin/www_bget?ko:K15498
comp1577_c0_seq1	K01079	serB, PSPH	http://www.genome.jp/dbget-bin/www_bget?ko:K01079	path:ko00260;path:ko00680;path:ko01100;path:ko01120
comp22598_c0_seq4	K08818	CDC2L	http://www.genome.jp/dbget-bin/www_bget?ko:K08818
comp2987_c0_seq1	K10407	KLC	http://www.genome.jp/dbget-bin/www_bget?ko:K10407	path:ko05132
comp41020_c0_seq1	K10414	DYNC2H, DNCH2	http://www.genome.jp/dbget-bin/www_bget?ko:K10414	path:ko04145;path:ko04962;path:ko05132
comp29985_c0_seq1	K00905	E2.7.11.4, BCKDK	http://www.genome.jp/dbget-bin/www_bget?ko:K00905
comp2448_c0_seq1	K01512	acyP	http://www.genome.jp/dbget-bin/www_bget?ko:K01512	path:ko00620;path:ko00627;path:ko01120
comp38025_c0_seq1	K09228	KRAB	http://www.genome.jp/dbget-bin/www_bget?ko:K09228
comp19751_c0_seq1	K08601	CYLD, USLP2	http://www.genome.jp/dbget-bin/www_bget?ko:K08601	path:ko04380;path:ko04622
comp66318_c0_seq1	K14487	GH3	http://www.genome.jp/dbget-bin/www_bget?ko:K14487	path:ko04075
comp2900_c0_seq1	K13184	DHX9	http://www.genome.jp/dbget-bin/www_bget?ko:K13184
comp7042_c0_seq1	K09441	GABPA	http://www.genome.jp/dbget-bin/www_bget?ko:K09441
comp13419_c0_seq4	K06269	PPP1C	http://www.genome.jp/dbget-bin/www_bget?ko:K06269	path:ko03015;path:ko04113;path:ko04114;path:ko04270;path:ko04510;path:ko04720;path:ko04728;path:ko04810;path:ko04910;path:ko05031;path:ko05168
comp10839_c0_seq3	K01586	lysA	http://www.genome.jp/dbget-bin/www_bget?ko:K01586	path:ko00300;path:ko01100;path:ko01110;path:ko01120
comp26944_c0_seq1	K09602	OTUB1	http://www.genome.jp/dbget-bin/www_bget?ko:K09602
comp39_c0_seq2	K13963	SERPINB	http://www.genome.jp/dbget-bin/www_bget?ko:K13963	path:ko05146
comp72181_c0_seq1	K11450	AOF2, LSD1	http://www.genome.jp/dbget-bin/www_bget?ko:K11450
comp55889_c0_seq1	K15025	EIF1AD	http://www.genome.jp/dbget-bin/www_bget?ko:K15025
comp39156_c0_seq1	K14032	NR2F3, svp	http://www.genome.jp/dbget-bin/www_bget?ko:K14032
comp16611_c0_seq1	K11462	EED	http://www.genome.jp/dbget-bin/www_bget?ko:K11462
comp2987_c0_seq28	K10407	KLC	http://www.genome.jp/dbget-bin/www_bget?ko:K10407	path:ko05132
comp61953_c0_seq1	K13511	TAZ	http://www.genome.jp/dbget-bin/www_bget?ko:K13511	path:ko00564
comp73396_c0_seq1	K03327	TC.MATE, SLC47A, norM, mdtK, dinF	http://www.genome.jp/dbget-bin/www_bget?ko:K03327
comp5299_c0_seq19	K02522	ITPRN	http://www.genome.jp/dbget-bin/www_bget?ko:K02522	path:ko04020;path:ko04070;path:ko04745
comp60139_c0_seq1	K14431	TGA	http://www.genome.jp/dbget-bin/www_bget?ko:K14431	path:ko04075
comp20806_c0_seq2	K07193	APS, SH2B2	http://www.genome.jp/dbget-bin/www_bget?ko:K07193	path:ko04722;path:ko04910
comp3329_c0_seq1	K01703	leuC	http://www.genome.jp/dbget-bin/www_bget?ko:K01703	path:ko00290;path:ko00660;path:ko01100;path:ko01110
comp64147_c0_seq1	K05658	ABCB1	http://www.genome.jp/dbget-bin/www_bget?ko:K05658	path:ko02010;path:ko04976
comp18070_c0_seq1	K07976	RAB	http://www.genome.jp/dbget-bin/www_bget?ko:K07976
comp4990_c0_seq6	K11583	PPP2R3	http://www.genome.jp/dbget-bin/www_bget?ko:K11583	path:ko03015;path:ko04728
comp7078_c0_seq10	K15499	PPP6R1, SAPS1	http://www.genome.jp/dbget-bin/www_bget?ko:K15499
comp403_c0_seq1	K02694	psaF	http://www.genome.jp/dbget-bin/www_bget?ko:K02694	path:ko00195;path:ko01100
comp1697_c0_seq1	K02975	RP-S25e, RPS25	http://www.genome.jp/dbget-bin/www_bget?ko:K02975	path:ko03010
comp10359_c0_seq3	K00784	rnz	http://www.genome.jp/dbget-bin/www_bget?ko:K00784	path:ko03013
comp35145_c0_seq1	K00827	AGXT2	http://www.genome.jp/dbget-bin/www_bget?ko:K00827	path:ko00250;path:ko00260;path:ko01100
comp3280_c0_seq1	K15439	EEF1E1, AIMP3	http://www.genome.jp/dbget-bin/www_bget?ko:K15439
comp22371_c0_seq2	K01507	E3.6.1.1, ppa	http://www.genome.jp/dbget-bin/www_bget?ko:K01507	path:ko00190
comp97_c0_seq1	K02977	RP-S27Ae, RPS27A	http://www.genome.jp/dbget-bin/www_bget?ko:K02977	path:ko03010
comp54510_c0_seq1	K13356	FAR	http://www.genome.jp/dbget-bin/www_bget?ko:K13356	path:ko00073;path:ko04146
comp18248_c0_seq2	K05858	PLCB	http://www.genome.jp/dbget-bin/www_bget?ko:K05858	path:ko00562;path:ko01100;path:ko04020;path:ko04062;path:ko04070;path:ko04270;path:ko04310;path:ko04540;path:ko04720;path:ko04723;path:ko04724;path:ko04725;path:ko04726;path:ko04728;path:ko04730;path:ko04745;path:ko04912;path:ko04916;path:ko04961;path:ko04970;path:ko04971;path:ko04972;path:ko05010;path:ko05016;path:ko05142;path:ko05143;path:ko05146
comp11613_c0_seq1	K06100	SYMPK	http://www.genome.jp/dbget-bin/www_bget?ko:K06100	path:ko03015;path:ko04530
comp46247_c0_seq1	K10706	SETX, ALS4	http://www.genome.jp/dbget-bin/www_bget?ko:K10706
comp2786_c0_seq1	K03000	RPA12, ZNRD1	http://www.genome.jp/dbget-bin/www_bget?ko:K03000	path:ko00230;path:ko00240;path:ko01100;path:ko03020
comp17329_c0_seq1	K08235	E2.4.1.207	http://www.genome.jp/dbget-bin/www_bget?ko:K08235
comp553_c7_seq18	K10592	HUWE1, MULE, ARF-BP1	http://www.genome.jp/dbget-bin/www_bget?ko:K10592	path:ko04120
comp7038_c0_seq1	K10694	ZNRF	http://www.genome.jp/dbget-bin/www_bget?ko:K10694
comp70690_c0_seq1	K08900	BCS1	http://www.genome.jp/dbget-bin/www_bget?ko:K08900
comp41458_c0_seq1	K00924	E2.7.1.-	http://www.genome.jp/dbget-bin/www_bget?ko:K00924
comp11908_c0_seq3	K00134	GAPDH, gapA	http://www.genome.jp/dbget-bin/www_bget?ko:K00134	path:ko00010;path:ko01100;path:ko01110;path:ko01120;path:ko05010
comp64996_c0_seq1	K14544	UTP22, NOL6	http://www.genome.jp/dbget-bin/www_bget?ko:K14544	path:ko03008
comp29714_c0_seq1	K01301	E3.4.17.21	http://www.genome.jp/dbget-bin/www_bget?ko:K01301
comp923_c0_seq2	K05030	CLCA4	http://www.genome.jp/dbget-bin/www_bget?ko:K05030	path:ko04740;path:ko04972
comp12030_c0_seq2	K01283	E3.4.15.1, ACE	http://www.genome.jp/dbget-bin/www_bget?ko:K01283	path:ko04614;path:ko05142;path:ko05410
comp10296_c0_seq4	K13868	SLC7A9, BAT1	http://www.genome.jp/dbget-bin/www_bget?ko:K13868	path:ko04974
comp64952_c0_seq1	K15084	SLC25A16, GDA, LEU5	http://www.genome.jp/dbget-bin/www_bget?ko:K15084
comp26645_c0_seq1	K06515	SLC44A1, CDW92	http://www.genome.jp/dbget-bin/www_bget?ko:K06515
comp3860_c0_seq1	K00927	PGK, pgk	http://www.genome.jp/dbget-bin/www_bget?ko:K00927	path:ko00010;path:ko00710;path:ko01100;path:ko01110;path:ko01120
comp16117_c0_seq1	K09287	RAV	http://www.genome.jp/dbget-bin/www_bget?ko:K09287
comp2132_c0_seq1	K14388	SLC5A8_12, SMCT	http://www.genome.jp/dbget-bin/www_bget?ko:K14388
comp6418_c0_seq3	K00858	ppnK, NADK	http://www.genome.jp/dbget-bin/www_bget?ko:K00858	path:ko00760;path:ko01100
comp640_c0_seq1	K08915	LHCB4	http://www.genome.jp/dbget-bin/www_bget?ko:K08915	path:ko00196;path:ko01100
comp16562_c0_seq1	K01062	E3.1.1.47, PAFAH	http://www.genome.jp/dbget-bin/www_bget?ko:K01062	path:ko00565;path:ko01100
comp56948_c0_seq1	K07447	ruvX	http://www.genome.jp/dbget-bin/www_bget?ko:K07447
comp10108_c0_seq1	K01183	E3.2.1.14	http://www.genome.jp/dbget-bin/www_bget?ko:K01183	path:ko00520
comp2601_c0_seq5	K09185	NR6AN	http://www.genome.jp/dbget-bin/www_bget?ko:K09185
comp4170_c0_seq1	K04527	INSR	http://www.genome.jp/dbget-bin/www_bget?ko:K04527	path:ko04520;path:ko04910;path:ko04930;path:ko04960
comp3617_c0_seq1	K13190	RBM15	http://www.genome.jp/dbget-bin/www_bget?ko:K13190
comp7078_c0_seq7	K15499	PPP6R1, SAPS1	http://www.genome.jp/dbget-bin/www_bget?ko:K15499
comp20105_c0_seq2	K01537	E3.6.3.8	http://www.genome.jp/dbget-bin/www_bget?ko:K01537
comp5706_c0_seq8	K05012	CLCN3	http://www.genome.jp/dbget-bin/www_bget?ko:K05012
comp17334_c0_seq1	K00597	E1.16.1.8	http://www.genome.jp/dbget-bin/www_bget?ko:K00597
comp68557_c0_seq1	K00737	MGAT3	http://www.genome.jp/dbget-bin/www_bget?ko:K00737	path:ko00510;path:ko01100
comp52188_c0_seq1	K10479	BTBD7	http://www.genome.jp/dbget-bin/www_bget?ko:K10479
comp69897_c0_seq1	K01784	galE, GALE	http://www.genome.jp/dbget-bin/www_bget?ko:K01784	path:ko00052;path:ko00520;path:ko01100
comp18974_c0_seq1	K11804	WDR42A	http://www.genome.jp/dbget-bin/www_bget?ko:K11804
comp19621_c0_seq1	K08237	E2.4.1.218	http://www.genome.jp/dbget-bin/www_bget?ko:K08237
comp3415_c0_seq1	K12824	TCERG1, CA150	http://www.genome.jp/dbget-bin/www_bget?ko:K12824	path:ko03040
comp36228_c0_seq1	K04556	PARK2	http://www.genome.jp/dbget-bin/www_bget?ko:K04556	path:ko04120;path:ko04141;path:ko05012
comp12373_c0_seq1	K01230	MAN1	http://www.genome.jp/dbget-bin/www_bget?ko:K01230	path:ko00510;path:ko00513;path:ko01100;path:ko04141
comp6536_c0_seq1	K03256	TRM6, GCD10	http://www.genome.jp/dbget-bin/www_bget?ko:K03256
comp6645_c0_seq2	K14429	SLC12A9, CCC6	http://www.genome.jp/dbget-bin/www_bget?ko:K14429
comp19900_c0_seq1	K11145	K11145	http://www.genome.jp/dbget-bin/www_bget?ko:K11145
comp20249_c0_seq1	K01366	CTSH	http://www.genome.jp/dbget-bin/www_bget?ko:K01366	path:ko04142
comp5031_c0_seq1	K12812	UAP56, BAT1, SUB2	http://www.genome.jp/dbget-bin/www_bget?ko:K12812	path:ko03013;path:ko03015;path:ko03040;path:ko05164
comp16808_c0_seq1	K14488	SAUR	http://www.genome.jp/dbget-bin/www_bget?ko:K14488	path:ko04075
comp8097_c0_seq2	K06709	JMJD2, JHDM3	http://www.genome.jp/dbget-bin/www_bget?ko:K06709
comp51521_c0_seq1	K00940	E2.7.4.6, ndk	http://www.genome.jp/dbget-bin/www_bget?ko:K00940	path:ko00230;path:ko00240;path:ko01100;path:ko01110
comp764_c0_seq1	K01074	PPT	http://www.genome.jp/dbget-bin/www_bget?ko:K01074	path:ko00062;path:ko01100;path:ko04142
comp4158_c0_seq1	K00001	E1.1.1.1, adh	http://www.genome.jp/dbget-bin/www_bget?ko:K00001	path:ko00010;path:ko00071;path:ko00350;path:ko00625;path:ko00626;path:ko00830;path:ko00980;path:ko00982;path:ko01100;path:ko01110;path:ko01120
comp9069_c0_seq2	K10350	ZYG11	http://www.genome.jp/dbget-bin/www_bget?ko:K10350
comp14256_c0_seq1	K11092	SNRPA1	http://www.genome.jp/dbget-bin/www_bget?ko:K11092	path:ko03040
comp60198_c0_seq1	K15710	SHPRH	http://www.genome.jp/dbget-bin/www_bget?ko:K15710
comp1084_c0_seq1	K12845	SNU13, NHP2L	http://www.genome.jp/dbget-bin/www_bget?ko:K12845	path:ko03008;path:ko03040
comp50476_c0_seq1	K00517	E1.14.-.-	http://www.genome.jp/dbget-bin/www_bget?ko:K00517	path:ko00363;path:ko00624;path:ko00627;path:ko00903;path:ko00945;path:ko01100;path:ko01110;path:ko01120
comp560_c1_seq1	K09542	CRYAB	http://www.genome.jp/dbget-bin/www_bget?ko:K09542	path:ko04141
comp32991_c0_seq1	K11819	SUR1, RTY	http://www.genome.jp/dbget-bin/www_bget?ko:K11819	path:ko00380;path:ko00966;path:ko01110
comp7875_c0_seq2	K01304	E3.4.19.3, pcp	http://www.genome.jp/dbget-bin/www_bget?ko:K01304
comp2011_c0_seq1	K14213	PEPD	http://www.genome.jp/dbget-bin/www_bget?ko:K14213
comp15010_c0_seq2	K01832	TBXAS1, CYP5A	http://www.genome.jp/dbget-bin/www_bget?ko:K01832	path:ko00590;path:ko01100
comp25622_c0_seq1	K01627	kdsA	http://www.genome.jp/dbget-bin/www_bget?ko:K01627	path:ko00540;path:ko01100
comp17368_c0_seq1	K10688	UBE2W, UBC16	http://www.genome.jp/dbget-bin/www_bget?ko:K10688	path:ko04120
comp3835_c0_seq2	K00876	E2.7.1.48, udk	http://www.genome.jp/dbget-bin/www_bget?ko:K00876	path:ko00240;path:ko00983;path:ko01100
comp16265_c0_seq1	K06530	CD109	http://www.genome.jp/dbget-bin/www_bget?ko:K06530
comp74477_c0_seq1	K14318	NUP88	http://www.genome.jp/dbget-bin/www_bget?ko:K14318	path:ko03013
comp16324_c0_seq1	K12608	CAF16	http://www.genome.jp/dbget-bin/www_bget?ko:K12608	path:ko03018
comp9706_c0_seq7	K01183	E3.2.1.14	http://www.genome.jp/dbget-bin/www_bget?ko:K01183	path:ko00520
comp54150_c0_seq1	K13420	FLS2	http://www.genome.jp/dbget-bin/www_bget?ko:K13420	path:ko04626
comp13296_c0_seq1	K08266	GBL	http://www.genome.jp/dbget-bin/www_bget?ko:K08266	path:ko04150
comp34038_c0_seq1	K11147	DHRS4	http://www.genome.jp/dbget-bin/www_bget?ko:K11147	path:ko00830;path:ko01100;path:ko04146
comp31124_c0_seq1	K12489	ACAP	http://www.genome.jp/dbget-bin/www_bget?ko:K12489	path:ko04144
comp28294_c0_seq1	K02470	gyrB	http://www.genome.jp/dbget-bin/www_bget?ko:K02470
comp2124_c0_seq34	K06270	PPP1R12A, MYPT1	http://www.genome.jp/dbget-bin/www_bget?ko:K06270	path:ko04270;path:ko04510;path:ko04720;path:ko04810
comp7429_c0_seq5	K12495	IQSEC	http://www.genome.jp/dbget-bin/www_bget?ko:K12495	path:ko04144
comp19315_c0_seq1	K00693	GYS	http://www.genome.jp/dbget-bin/www_bget?ko:K00693	path:ko00500;path:ko04910
comp5915_c0_seq2	K14035	NR1IN	http://www.genome.jp/dbget-bin/www_bget?ko:K14035
comp26885_c0_seq1	K10801	MBD4	http://www.genome.jp/dbget-bin/www_bget?ko:K10801	path:ko03410
comp19965_c0_seq3	K03239	EIF2B1	http://www.genome.jp/dbget-bin/www_bget?ko:K03239	path:ko03013
comp52231_c0_seq1	K08744	CRLS	http://www.genome.jp/dbget-bin/www_bget?ko:K08744	path:ko00564;path:ko01100
comp2575_c0_seq2	K15306	RANBP1	http://www.genome.jp/dbget-bin/www_bget?ko:K15306	path:ko05166
comp688_c3_seq5	K01920	E6.3.2.3, gshB	http://www.genome.jp/dbget-bin/www_bget?ko:K01920	path:ko00480;path:ko01100
comp36128_c0_seq1	K14546	UTP5, WDR43	http://www.genome.jp/dbget-bin/www_bget?ko:K14546	path:ko03008
comp5476_c0_seq1	K15175	CDC73	http://www.genome.jp/dbget-bin/www_bget?ko:K15175
comp22851_c0_seq1	K00106	XDH	http://www.genome.jp/dbget-bin/www_bget?ko:K00106	path:ko00230;path:ko00232;path:ko00983;path:ko01100;path:ko01110;path:ko01120;path:ko04146
comp31412_c0_seq2	K15085	SLC25A42	http://www.genome.jp/dbget-bin/www_bget?ko:K15085
comp9170_c0_seq2	K13675	B3GALTL	http://www.genome.jp/dbget-bin/www_bget?ko:K13675	path:ko00514
comp21758_c0_seq1	K08869	ADCK, ABC1	http://www.genome.jp/dbget-bin/www_bget?ko:K08869
comp1689_c1_seq6	K10370	TMOD	http://www.genome.jp/dbget-bin/www_bget?ko:K10370
comp25451_c0_seq3	K03327	TC.MATE, SLC47A, norM, mdtK, dinF	http://www.genome.jp/dbget-bin/www_bget?ko:K03327
comp67634_c0_seq1	K03515	REV1	http://www.genome.jp/dbget-bin/www_bget?ko:K03515	path:ko03460
comp10766_c0_seq1	K14709	SLC39A1_2_3, ZIP1_2_3	http://www.genome.jp/dbget-bin/www_bget?ko:K14709
[truncated: 15,868 more rows]
