# Supplementary material for: Transcriptome Analysis of Androgenic Gland for Discovery of Novel Genes from the Oriental River Prawn, Macrobrachium nipponense, Using Illumina Hiseq 2000
Source: PLoS One. 2013 Oct 28;8(10):e76840. doi: 10.1371/journal.pone.0076840 (PMC3810145; doi:10.1371/journal.pone.0076840)
Supplement: Table S6 — Summary of genes specifically expressed in androgenic gland. (XLS) [file pone.0076840.s006.xls]

	AG	VD	O	T
comp17_c0_seq16	35859.99	0	0	0
comp17_c0_seq14	35322.07	0	0	0
comp17_c0_seq9	6497.87	0	0	0
comp732_c0_seq1	5577	0	0	0
comp17_c0_seq11	4756.74	0	0	0
comp1395_c0_seq2	4295	0	0	0
comp1204_c0_seq15	3159.14	0	0	0
comp763_c0_seq10	2652.28	0	0	0
comp725_c0_seq2	2213.42	0	0	0
comp1710_c0_seq2	1896.84	0	0	0
comp763_c0_seq1	1866.91	0	0	0
comp1798_c0_seq1	1855.11	0	0	0
comp1799_c0_seq1	1838	0	0	0
comp1744_c0_seq1	1655.61	0	0	0
comp1496_c0_seq1	1384.64	0	0	0
comp4190_c0_seq1	1352	0	0	0
comp241_c1_seq5	1231.24	0	0	0
comp939_c0_seq1	1194	0	0	0
comp704_c0_seq1	1171	0	0	0
comp1398_c0_seq1	1163	0	0	0
comp591_c0_seq1	1141	0	0	0
comp1541_c0_seq1	1041	0	0	0
comp763_c0_seq13	1023.71	0	0	0
comp2121_c0_seq1	1015	0	0	0
comp1820_c0_seq3	1012	0	0	0
comp2311_c0_seq1	981.33	0	0	0
comp1932_c0_seq1	956	0	0	0
comp463_c0_seq2	943.06	0	0	0
comp3069_c0_seq1	931.8	0	0	0
comp2951_c0_seq1	931	0	0	0
comp1544_c0_seq3	913.96	0	0	0
comp7185_c0_seq1	892	0	0	0
comp6762_c1_seq1	866	0	0	0
comp3213_c0_seq1	842	0	0	0
comp2580_c0_seq1	840	0	0	0
comp1949_c0_seq1	838	0	0	0
comp519_c0_seq1	834	0	0	0
comp1755_c0_seq2	809.33	0	0	0
comp763_c0_seq18	784.28	0	0	0
comp2474_c0_seq1	782	0	0	0
comp5473_c0_seq1	779	0	0	0
comp2002_c0_seq1	763.87	0	0	0
comp4471_c0_seq1	755	0	0	0
comp1667_c0_seq1	753	0	0	0
comp2978_c0_seq1	742	0	0	0
comp2240_c0_seq1	723.82	0	0	0
comp3468_c0_seq1	720	0	0	0
comp3531_c0_seq4	715.85	0	0	0
comp738_c0_seq1	713	0	0	0
comp2085_c0_seq2	698.56	0	0	0
comp1870_c0_seq1	693	0	0	0
comp4025_c0_seq1	690	0	0	0
comp913_c0_seq1	686	0	0	0
comp8658_c0_seq1	675	0	0	0
comp3197_c0_seq1	674	0	0	0
comp3690_c0_seq1	669.67	0	0	0
comp1204_c0_seq5	667.8	0	0	0
comp5850_c0_seq1	661	0	0	0
comp1786_c0_seq1	661	0	0	0
comp3159_c0_seq1	658.3	0	0	0
comp3138_c0_seq1	652	0	0	0
comp2931_c0_seq4	628	0	0	0
comp2203_c0_seq1	617	0	0	0
comp1544_c0_seq1	605.04	0	0	0
comp3884_c0_seq1	603	0	0	0
comp1095_c0_seq1	597	0	0	0
comp1297_c0_seq1	594	0	0	0
comp1459_c0_seq1	588	0	0	0
comp1309_c0_seq4	583.7	0	0	0
comp2047_c0_seq2	577.79	0	0	0
comp4916_c0_seq6	576.43	0	0	0
comp2335_c0_seq2	576	0	0	0
comp12047_c1_seq2	572.87	0	0	0
comp8977_c0_seq1	572	0	0	0
comp8220_c0_seq1	572	0	0	0
comp1783_c0_seq1	572	0	0	0
comp5787_c0_seq1	569.97	0	0	0
comp1204_c0_seq16	567.19	0	0	0
comp5028_c0_seq1	567.02	0	0	0
comp2094_c0_seq1	567	0	0	0
comp1516_c0_seq1	559	0	0	0
comp7340_c0_seq1	554.47	0	0	0
comp763_c0_seq6	550.99	0	0	0
comp4878_c0_seq1	548.93	0	0	0
comp6872_c0_seq1	548	0	0	0
comp4365_c0_seq1	539	0	0	0
comp4103_c0_seq1	538.75	0	0	0
comp2035_c0_seq1	538	0	0	0
comp7482_c0_seq1	535	0	0	0
comp3589_c0_seq12	534.87	0	0	0
comp3218_c0_seq4	534.29	0	0	0
comp7569_c0_seq1	522	0	0	0
comp3198_c0_seq1	519	0	0	0
comp5064_c0_seq1	510	0	0	0
comp4967_c0_seq1	508.48	0	0	0
comp4310_c0_seq1	508	0	0	0
comp12471_c0_seq2	501.81	0	0	0
comp6676_c0_seq1	497	0	0	0
comp2778_c0_seq3	494.86	0	0	0
comp8281_c0_seq1	494.62	0	0	0
comp1590_c0_seq1	490	0	0	0
comp2587_c0_seq1	488	0	0	0
comp9837_c0_seq1	485	0	0	0
comp2778_c0_seq2	483.16	0	0	0
comp4183_c0_seq1	481	0	0	0
comp2095_c0_seq2	480.34	0	0	0
comp5355_c0_seq1	479.94	0	0	0
comp3944_c0_seq1	468	0	0	0
comp7231_c0_seq1	464	0	0	0
comp7110_c0_seq2	462.51	0	0	0
comp1744_c0_seq3	462.39	0	0	0
comp1608_c0_seq1	457.67	0	0	0
comp2891_c0_seq1	457	0	0	0
comp4910_c0_seq1	457	0	0	0
comp8315_c0_seq1	456	0	0	0
comp1658_c0_seq1	455.51	0	0	0
comp5420_c0_seq1	451	0	0	0
comp1459_c0_seq2	450	0	0	0
comp1893_c0_seq1	449	0	0	0
comp4174_c0_seq1	448	0	0	0
comp3317_c0_seq1	447	0	0	0
comp2108_c0_seq1	443	0	0	0
comp1602_c0_seq1	442	0	0	0
comp2258_c0_seq1	441	0	0	0
comp2264_c0_seq1	441	0	0	0
comp585_c2_seq1	437	0	0	0
comp6639_c0_seq1	436	0	0	0
comp9206_c0_seq1	434.34	0	0	0
comp2458_c0_seq1	433	0	0	0
comp1278_c1_seq1	432	0	0	0
comp2931_c0_seq1	430	0	0	0
comp7918_c0_seq1	429	0	0	0
comp7774_c0_seq1	429	0	0	0
comp2046_c0_seq3	428.3	0	0	0
comp9092_c0_seq1	427	0	0	0
comp5298_c0_seq1	423.14	0	0	0
comp4282_c0_seq1	422	0	0	0
comp3627_c0_seq1	421	0	0	0
comp6870_c0_seq2	418.32	0	0	0
comp1500_c0_seq1	416.21	0	0	0
comp1516_c0_seq7	412	0	0	0
comp7516_c0_seq1	410.78	0	0	0
comp6106_c0_seq1	410.14	0	0	0
comp6408_c0_seq1	409	0	0	0
comp8583_c0_seq1	409	0	0	0
comp7330_c0_seq2	408.14	0	0	0
comp9399_c0_seq1	407	0	0	0
comp9483_c0_seq1	405	0	0	0
comp2870_c0_seq1	404	0	0	0
comp5111_c0_seq1	403	0	0	0
comp6934_c0_seq1	402	0	0	0
comp4957_c0_seq1	401	0	0	0
comp3664_c0_seq1	394.04	0	0	0
comp4316_c0_seq1	394	0	0	0
comp2146_c0_seq1	393	0	0	0
comp7905_c0_seq1	392	0	0	0
comp7294_c0_seq1	391.84	0	0	0
comp10802_c0_seq1	390.25	0	0	0
comp6856_c0_seq2	388.2	0	0	0
comp11769_c0_seq1	386	0	0	0
comp9465_c0_seq2	384.08	0	0	0
comp15931_c0_seq1	383.62	0	0	0
comp12726_c0_seq1	383	0	0	0
comp11538_c0_seq1	382.93	0	0	0
comp3295_c0_seq1	381	0	0	0
comp8076_c0_seq1	381	0	0	0
comp2224_c0_seq12	380.22	0	0	0
comp10362_c0_seq1	380	0	0	0
comp5234_c0_seq2	378.33	0	0	0
comp6594_c0_seq1	378	0	0	0
comp4086_c0_seq3	377.67	0	0	0
comp5941_c0_seq1	376.31	0	0	0
comp2253_c0_seq1	376	0	0	0
comp1042_c0_seq1	376	0	0	0
comp7109_c0_seq1	375.56	0	0	0
comp1161_c0_seq3	375.52	0	0	0
comp1757_c0_seq77	374.63	0	0	0
comp8730_c0_seq1	374	0	0	0
comp10293_c0_seq1	374	0	0	0
comp13011_c0_seq1	373	0	0	0
comp7631_c0_seq1	372	0	0	0
comp4906_c0_seq1	372	0	0	0
comp1445_c0_seq3	371.48	0	0	0
comp9394_c0_seq3	368	0	0	0
comp3013_c0_seq1	367	0	0	0
comp7479_c0_seq1	365	0	0	0
comp7733_c0_seq1	364	0	0	0
comp12762_c0_seq1	364	0	0	0
comp8667_c0_seq1	362	0	0	0
comp4525_c0_seq2	361.55	0	0	0
comp3311_c0_seq1	361.49	0	0	0
comp2935_c0_seq1	361.32	0	0	0
comp1619_c0_seq3	360.51	0	0	0
comp8054_c0_seq1	360.46	0	0	0
comp2085_c0_seq4	359.44	0	0	0
comp3808_c0_seq1	359	0	0	0
comp6424_c0_seq1	358	0	0	0
comp6174_c0_seq1	357	0	0	0
comp4916_c0_seq2	356.3	0	0	0
comp7930_c0_seq1	356	0	0	0
comp3455_c0_seq1	355	0	0	0
comp8507_c0_seq2	354	0	0	0
comp8100_c0_seq1	352.82	0	0	0
comp3504_c2_seq6	351.73	0	0	0
comp4861_c0_seq1	351	0	0	0
comp2803_c0_seq1	350	0	0	0
comp7075_c0_seq1	348	0	0	0
comp1719_c0_seq2	348	0	0	0
comp917_c0_seq2	347.6	0	0	0
comp1061_c1_seq3	347.55	0	0	0
comp7664_c0_seq1	347	0	0	0
comp3462_c0_seq1	346	0	0	0
comp2971_c0_seq1	346	0	0	0
comp1911_c0_seq2	345.46	0	0	0
comp9366_c0_seq2	345	0	0	0
comp1447_c0_seq1	345	0	0	0
comp3055_c1_seq1	344	0	0	0
comp4872_c0_seq1	343	0	0	0
comp14218_c0_seq1	342.93	0	0	0
comp6775_c0_seq1	342.82	0	0	0
comp15622_c0_seq1	342.72	0	0	0
comp2886_c0_seq1	342	0	0	0
comp5965_c0_seq1	342	0	0	0
comp2881_c0_seq2	341.63	0	0	0
comp2974_c0_seq1	339	0	0	0
comp6505_c0_seq1	339	0	0	0
comp13043_c0_seq1	339	0	0	0
comp3089_c0_seq1	339	0	0	0
comp7091_c0_seq1	338	0	0	0
comp17209_c0_seq1	336	0	0	0
comp5141_c0_seq1	335.71	0	0	0
comp5541_c0_seq1	335	0	0	0
comp3892_c0_seq1	334	0	0	0
comp3589_c0_seq10	332.65	0	0	0
comp5258_c0_seq1	332	0	0	0
comp912_c0_seq1	330.55	0	0	0
comp7274_c0_seq1	330	0	0	0
comp6666_c0_seq1	329	0	0	0
comp9891_c0_seq1	329	0	0	0
comp7313_c0_seq1	328.95	0	0	0
comp3014_c0_seq1	327	0	0	0
comp4026_c0_seq1	327	0	0	0
comp4953_c0_seq1	327	0	0	0
comp18718_c0_seq1	326	0	0	0
comp11147_c0_seq1	326	0	0	0
comp4383_c0_seq1	325.44	0	0	0
comp6238_c0_seq1	325	0	0	0
comp6602_c0_seq1	324	0	0	0
comp1230_c0_seq1	322.39	0	0	0
comp6241_c0_seq1	322	0	0	0
comp10977_c0_seq1	322	0	0	0
comp5218_c0_seq3	322	0	0	0
comp3681_c0_seq1	321.27	0	0	0
comp9912_c0_seq5	321.08	0	0	0
comp12884_c0_seq1	321	0	0	0
comp4418_c0_seq1	319	0	0	0
comp9649_c0_seq1	319	0	0	0
comp4759_c0_seq1	318.75	0	0	0
comp4711_c0_seq1	318	0	0	0
comp14667_c0_seq2	316.35	0	0	0
comp7102_c0_seq1	316	0	0	0
comp4960_c0_seq2	315.78	0	0	0
comp10454_c0_seq2	315.24	0	0	0
comp4548_c0_seq2	314.21	0	0	0
comp6164_c0_seq1	313.9	0	0	0
comp9023_c0_seq1	313	0	0	0
comp4362_c0_seq1	312	0	0	0
comp9372_c0_seq1	312	0	0	0
comp8721_c0_seq1	311	0	0	0
comp5229_c0_seq1	311	0	0	0
comp3928_c0_seq4	311	0	0	0
comp15066_c0_seq2	310.14	0	0	0
comp13921_c0_seq1	309	0	0	0
comp1529_c0_seq3	307.78	0	0	0
comp1755_c0_seq1	307.28	0	0	0
comp10445_c0_seq1	307.23	0	0	0
comp5572_c0_seq1	307	0	0	0
comp4767_c0_seq1	306	0	0	0
comp2803_c0_seq2	306	0	0	0
comp3316_c0_seq1	306	0	0	0
comp8010_c0_seq1	306	0	0	0
comp2605_c0_seq1	306	0	0	0
comp7268_c0_seq1	305	0	0	0
comp3928_c0_seq1	305	0	0	0
comp2850_c0_seq1	304	0	0	0
comp2321_c0_seq2	303.08	0	0	0
comp6365_c0_seq1	301	0	0	0
comp8940_c0_seq4	301	0	0	0
comp11647_c0_seq1	301	0	0	0
comp10955_c0_seq1	301	0	0	0
comp7471_c0_seq1	300	0	0	0
comp13467_c0_seq1	300	0	0	0
comp21978_c0_seq1	300	0	0	0
comp3960_c0_seq1	299	0	0	0
comp8119_c0_seq1	299	0	0	0
comp8940_c0_seq1	299	0	0	0
comp7910_c0_seq1	299	0	0	0
comp5531_c0_seq1	298	0	0	0
comp4480_c0_seq1	298	0	0	0
comp4479_c0_seq1	297.97	0	0	0
comp3629_c0_seq1	297	0	0	0
comp5410_c0_seq1	295.07	0	0	0
comp6381_c0_seq1	295	0	0	0
comp9874_c0_seq1	293	0	0	0
comp4580_c0_seq1	293	0	0	0
comp1316_c0_seq1	293	0	0	0
comp9950_c0_seq1	292	0	0	0
comp9289_c0_seq1	291.74	0	0	0
comp6462_c0_seq1	291	0	0	0
comp10164_c0_seq1	291	0	0	0
comp4070_c0_seq1	291	0	0	0
comp16023_c0_seq1	290	0	0	0
comp8015_c0_seq1	289	0	0	0
comp1959_c0_seq1	288.27	0	0	0
comp5411_c0_seq1	288	0	0	0
comp6451_c0_seq1	287	0	0	0
comp11469_c0_seq1	286	0	0	0
comp7114_c0_seq1	286	0	0	0
comp10976_c0_seq1	286	0	0	0
comp15626_c0_seq1	285.75	0	0	0
comp9413_c0_seq1	285	0	0	0
comp4087_c0_seq1	284	0	0	0
comp8425_c0_seq1	283	0	0	0
comp5140_c0_seq1	283	0	0	0
comp7350_c1_seq3	282.43	0	0	0
comp6188_c0_seq1	281	0	0	0
comp11146_c0_seq1	281	0	0	0
comp5436_c0_seq1	280	0	0	0
comp347_c0_seq334	279.28	0	0	0
comp5508_c0_seq1	279.12	0	0	0
comp13870_c0_seq3	279	0	0	0
comp6881_c0_seq1	279	0	0	0
comp11654_c0_seq1	279	0	0	0
comp5619_c0_seq2	278.87	0	0	0
comp7629_c0_seq2	278.24	0	0	0
comp13416_c0_seq1	278.03	0	0	0
comp11480_c0_seq1	277.04	0	0	0
comp6813_c0_seq1	277	0	0	0
comp6880_c0_seq1	277	0	0	0
comp14211_c0_seq1	277	0	0	0
comp7495_c0_seq1	277	0	0	0
comp5794_c0_seq1	277	0	0	0
comp3713_c0_seq1	276.55	0	0	0
comp13142_c0_seq3	276.44	0	0	0
comp15070_c0_seq1	276	0	0	0
comp5041_c0_seq1	276	0	0	0
comp841_c0_seq11	275.82	0	0	0
comp12936_c0_seq1	275	0	0	0
comp18126_c0_seq1	274	0	0	0
comp11204_c0_seq2	273.45	0	0	0
comp15603_c0_seq1	273	0	0	0
comp12164_c0_seq1	273	0	0	0
comp13428_c0_seq1	273	0	0	0
comp10491_c0_seq1	272	0	0	0
comp9273_c0_seq1	272	0	0	0
comp8435_c0_seq1	272	0	0	0
comp10378_c0_seq1	271	0	0	0
comp3096_c0_seq1	271	0	0	0
comp1998_c0_seq1	270.75	0	0	0
comp2458_c0_seq2	270.67	0	0	0
comp18285_c0_seq1	270	0	0	0
comp8825_c0_seq1	270	0	0	0
comp6868_c0_seq1	270	0	0	0
comp3241_c0_seq1	270	0	0	0
comp7435_c0_seq1	270	0	0	0
comp1994_c1_seq1	269.07	0	0	0
comp2716_c0_seq1	268.85	0	0	0
comp8958_c0_seq1	268	0	0	0
comp8279_c0_seq1	268	0	0	0
comp7139_c0_seq1	267	0	0	0
comp3294_c0_seq1	267	0	0	0
comp5592_c0_seq1	266.74	0	0	0
comp9455_c0_seq1	266.33	0	0	0
comp11321_c0_seq4	266	0	0	0
comp17090_c0_seq1	266	0	0	0
comp10179_c1_seq2	265	0	0	0
comp12769_c0_seq1	265	0	0	0
comp5412_c0_seq1	265	0	0	0
comp4885_c0_seq1	265	0	0	0
comp14798_c0_seq1	264	0	0	0
comp5900_c0_seq1	264	0	0	0
comp12424_c0_seq1	264	0	0	0
comp4677_c0_seq1	264	0	0	0
comp6014_c0_seq1	264	0	0	0
comp10634_c0_seq1	264	0	0	0
comp8907_c0_seq1	263	0	0	0
comp6343_c0_seq1	262.64	0	0	0
comp3615_c0_seq1	262	0	0	0
comp5234_c0_seq1	261.67	0	0	0
comp4080_c0_seq3	261.67	0	0	0
comp13619_c0_seq1	261	0	0	0
comp11226_c0_seq2	260.38	0	0	0
comp8018_c0_seq1	260	0	0	0
comp9912_c0_seq7	260	0	0	0
comp14058_c0_seq1	260	0	0	0
comp12333_c0_seq1	260	0	0	0
comp4245_c0_seq1	260	0	0	0
comp10730_c0_seq1	260	0	0	0
comp5031_c0_seq2	259.88	0	0	0
comp11570_c0_seq1	259	0	0	0
comp9640_c0_seq1	259	0	0	0
comp7180_c0_seq1	258	0	0	0
comp3093_c0_seq1	258	0	0	0
comp10837_c0_seq2	257.51	0	0	0
comp11294_c0_seq1	257	0	0	0
comp7407_c0_seq1	257	0	0	0
comp12601_c0_seq1	256.53	0	0	0
comp6430_c0_seq1	256	0	0	0
comp3186_c0_seq1	256	0	0	0
comp5491_c0_seq1	255	0	0	0
comp12934_c0_seq1	255	0	0	0
comp5429_c0_seq1	254	0	0	0
comp9918_c0_seq2	253.25	0	0	0
comp17502_c0_seq1	253	0	0	0
comp7065_c0_seq1	253	0	0	0
comp4941_c0_seq1	253	0	0	0
comp2778_c0_seq1	252.3	0	0	0
comp5576_c0_seq2	252.08	0	0	0
comp5599_c0_seq1	252	0	0	0
comp10905_c0_seq1	252	0	0	0
comp1916_c1_seq1	252	0	0	0
comp9960_c0_seq1	251	0	0	0
comp6126_c0_seq1	251	0	0	0
comp11392_c0_seq1	251	0	0	0
comp6375_c0_seq1	251	0	0	0
comp14249_c1_seq1	250.31	0	0	0
comp10043_c0_seq1	250	0	0	0
comp7253_c0_seq1	250	0	0	0
comp1570_c0_seq2	249.77	0	0	0
comp3419_c0_seq1	249	0	0	0
comp10640_c0_seq1	249	0	0	0
comp11560_c0_seq1	249	0	0	0
comp12179_c0_seq1	248.71	0	0	0
comp3833_c0_seq1	248.48	0	0	0
comp6995_c0_seq2	248.48	0	0	0
comp4515_c0_seq1	248	0	0	0
comp7879_c0_seq1	248	0	0	0
comp14317_c0_seq1	248	0	0	0
comp14004_c0_seq1	248	0	0	0
comp7882_c0_seq1	247	0	0	0
comp10600_c1_seq1	247	0	0	0
comp3007_c0_seq3	246.93	0	0	0
comp4662_c0_seq1	246	0	0	0
comp11937_c0_seq1	246	0	0	0
comp13808_c0_seq1	246	0	0	0
comp5545_c0_seq1	246	0	0	0
comp10401_c0_seq1	246	0	0	0
comp7454_c1_seq1	245.38	0	0	0
comp11181_c0_seq1	245	0	0	0
comp8480_c0_seq1	245	0	0	0
comp12515_c0_seq1	245	0	0	0
comp5925_c0_seq1	244	0	0	0
comp8793_c0_seq1	244	0	0	0
comp4416_c0_seq1	244	0	0	0
comp20435_c0_seq1	244	0	0	0
comp9115_c0_seq1	243.31	0	0	0
comp9827_c0_seq1	243	0	0	0
comp9897_c0_seq1	243	0	0	0
comp9628_c0_seq1	243	0	0	0
comp12485_c0_seq7	242.52	0	0	0
comp9334_c0_seq1	242	0	0	0
comp8636_c0_seq1	242	0	0	0
comp11545_c0_seq1	242	0	0	0
comp12647_c0_seq1	242	0	0	0
comp8646_c0_seq2	241.02	0	0	0
comp6985_c0_seq1	241	0	0	0
comp21233_c0_seq1	241	0	0	0
comp11238_c0_seq1	241	0	0	0
comp3833_c0_seq2	240.01	0	0	0
comp6901_c0_seq1	240	0	0	0
comp24124_c0_seq1	240	0	0	0
comp14799_c0_seq1	240	0	0	0
comp10361_c0_seq1	240	0	0	0
comp12221_c0_seq1	240	0	0	0
comp9251_c0_seq1	239.73	0	0	0
comp11422_c0_seq1	239.58	0	0	0
comp11658_c0_seq1	239.18	0	0	0
comp16302_c0_seq1	238.98	0	0	0
comp7595_c0_seq3	238.77	0	0	0
comp17336_c0_seq1	238	0	0	0
comp23494_c0_seq1	238	0	0	0
comp20185_c0_seq1	237	0	0	0
comp12456_c0_seq1	237	0	0	0
comp5001_c0_seq1	237	0	0	0
comp9156_c0_seq1	237	0	0	0
comp6429_c0_seq2	236.24	0	0	0
comp11531_c0_seq1	236	0	0	0
comp15289_c0_seq1	236	0	0	0
comp12454_c0_seq1	235.68	0	0	0
comp16012_c0_seq1	235.25	0	0	0
comp7208_c0_seq1	235	0	0	0
comp12987_c0_seq1	235	0	0	0
comp12896_c0_seq1	235	0	0	0
comp8789_c0_seq1	235	0	0	0
comp9114_c0_seq1	234	0	0	0
comp7336_c0_seq1	234	0	0	0
comp10231_c0_seq2	233.91	0	0	0
comp16270_c0_seq1	233	0	0	0
comp13507_c0_seq1	233	0	0	0
comp11296_c0_seq1	233	0	0	0
comp8108_c0_seq1	232	0	0	0
comp5879_c0_seq1	232	0	0	0
comp9967_c0_seq1	232	0	0	0
comp18047_c0_seq1	232	0	0	0
comp12394_c0_seq1	232	0	0	0
comp12462_c0_seq1	231	0	0	0
comp4139_c0_seq3	231	0	0	0
comp6752_c0_seq1	231	0	0	0
comp19077_c0_seq1	231	0	0	0
comp11889_c0_seq1	231	0	0	0
comp13726_c0_seq1	231	0	0	0
comp15823_c0_seq1	231	0	0	0
comp16110_c0_seq2	230.32	0	0	0
comp12696_c0_seq1	230	0	0	0
comp7878_c0_seq1	230	0	0	0
comp10057_c0_seq2	229.9	0	0	0
comp1130_c0_seq2	229.64	0	0	0
comp15158_c0_seq1	229.4	0	0	0
comp6944_c0_seq1	229	0	0	0
comp16168_c0_seq1	229	0	0	0
comp6975_c0_seq1	229	0	0	0
comp745_c1_seq2	228.75	0	0	0
comp5539_c0_seq1	228	0	0	0
comp5751_c0_seq1	228	0	0	0
comp10542_c0_seq1	228	0	0	0
comp5671_c0_seq1	228	0	0	0
comp15222_c0_seq1	227	0	0	0
comp9689_c0_seq1	227	0	0	0
comp11714_c0_seq1	226.3	0	0	0
comp3684_c0_seq1	226	0	0	0
comp3568_c0_seq1	226	0	0	0
comp5471_c0_seq1	226	0	0	0
comp12923_c0_seq1	226	0	0	0
comp7305_c0_seq1	225	0	0	0
comp21266_c0_seq1	225	0	0	0
comp7006_c0_seq1	225	0	0	0
comp11925_c0_seq1	225	0	0	0
comp25048_c0_seq1	225	0	0	0
comp9671_c0_seq1	224.8	0	0	0
comp6883_c0_seq1	224	0	0	0
comp13736_c0_seq1	224	0	0	0
comp22955_c0_seq1	224	0	0	0
comp3715_c0_seq1	224	0	0	0
comp5893_c0_seq1	224	0	0	0
comp4887_c0_seq2	223.4	0	0	0
comp12897_c0_seq2	223.08	0	0	0
comp7086_c0_seq1	223.04	0	0	0
comp9166_c0_seq1	223	0	0	0
comp10492_c0_seq1	223	0	0	0
comp7572_c1_seq1	222.29	0	0	0
comp7708_c0_seq1	222.07	0	0	0
comp5651_c0_seq1	222	0	0	0
comp16987_c0_seq1	222	0	0	0
comp10825_c0_seq1	222	0	0	0
comp13044_c0_seq1	222	0	0	0
comp10619_c0_seq1	222	0	0	0
comp16500_c0_seq1	222	0	0	0
comp12636_c0_seq1	222	0	0	0
comp14734_c0_seq1	221	0	0	0
comp16770_c0_seq1	221	0	0	0
comp8390_c0_seq1	221	0	0	0
comp7980_c0_seq1	221	0	0	0
comp9328_c0_seq1	221	0	0	0
comp4527_c0_seq1	221	0	0	0
comp11789_c0_seq2	220.86	0	0	0
comp11436_c0_seq2	220.75	0	0	0
comp14520_c0_seq1	220.63	0	0	0
comp7677_c0_seq1	220	0	0	0
comp18231_c0_seq1	220	0	0	0
comp7110_c0_seq4	219.49	0	0	0
comp10261_c0_seq1	219	0	0	0
comp20486_c0_seq1	219	0	0	0
comp6386_c0_seq1	218	0	0	0
comp15949_c0_seq1	218	0	0	0
comp12734_c0_seq1	218	0	0	0
comp5201_c0_seq3	218	0	0	0
comp22500_c0_seq1	218	0	0	0
comp15122_c0_seq1	218	0	0	0
comp11188_c0_seq1	217	0	0	0
comp13173_c0_seq1	217	0	0	0
comp25557_c0_seq1	217	0	0	0
comp15545_c0_seq1	217	0	0	0
comp12869_c0_seq1	216	0	0	0
comp13444_c0_seq2	216	0	0	0
comp17038_c0_seq1	216	0	0	0
comp15630_c0_seq1	216	0	0	0
comp16366_c0_seq1	216	0	0	0
comp14721_c0_seq1	216	0	0	0
comp20895_c0_seq1	216	0	0	0
comp2877_c0_seq1	215.34	0	0	0
comp1827_c0_seq3	215.16	0	0	0
comp11312_c0_seq1	215	0	0	0
comp16538_c0_seq1	215	0	0	0
comp7702_c0_seq1	215	0	0	0
comp4122_c0_seq2	215	0	0	0
comp7306_c0_seq1	215	0	0	0
comp933_c0_seq1	214.3	0	0	0
comp9590_c0_seq1	214.29	0	0	0
comp13650_c0_seq1	214.15	0	0	0
comp7589_c0_seq1	214	0	0	0
comp8975_c0_seq3	214	0	0	0
comp13683_c0_seq1	214	0	0	0
comp12781_c0_seq1	214	0	0	0
comp5583_c0_seq1	213.71	0	0	0
comp11250_c0_seq2	213.01	0	0	0
comp22459_c0_seq1	213	0	0	0
comp14988_c0_seq1	213	0	0	0
comp11163_c0_seq1	212.99	0	0	0
comp12440_c0_seq2	212.86	0	0	0
comp15915_c0_seq1	212.73	0	0	0
comp6377_c0_seq1	212	0	0	0
comp13935_c0_seq1	212	0	0	0
comp16915_c0_seq1	212	0	0	0
comp15073_c0_seq1	211.91	0	0	0
comp9781_c0_seq1	211	0	0	0
comp841_c0_seq39	210.61	0	0	0
comp4023_c1_seq1	210.57	0	0	0
comp1503_c0_seq1	210	0	0	0
comp21368_c0_seq1	210	0	0	0
comp12361_c0_seq1	210	0	0	0
comp5808_c0_seq6	210	0	0	0
comp4920_c0_seq1	210	0	0	0
comp4266_c0_seq1	210	0	0	0
comp13855_c0_seq1	210	0	0	0
comp20000_c0_seq1	208	0	0	0
comp13421_c0_seq1	208	0	0	0
comp17979_c0_seq1	208	0	0	0
comp9912_c0_seq3	207.79	0	0	0
comp18566_c0_seq1	207.64	0	0	0
comp10050_c0_seq1	207.39	0	0	0
comp9407_c0_seq1	207	0	0	0
comp13057_c0_seq1	207	0	0	0
comp7311_c0_seq1	207	0	0	0
comp12567_c0_seq1	207	0	0	0
comp13100_c0_seq1	206.33	0	0	0
comp11931_c0_seq1	206.1	0	0	0
comp13643_c0_seq1	206	0	0	0
comp19436_c0_seq1	206	0	0	0
comp11700_c0_seq1	206	0	0	0
comp12867_c0_seq1	205.97	0	0	0
comp5960_c0_seq2	205.88	0	0	0
comp11721_c0_seq1	205.6	0	0	0
comp22371_c0_seq1	205.55	0	0	0
comp9203_c0_seq1	205.22	0	0	0
comp15456_c0_seq1	205	0	0	0
comp6592_c0_seq1	205	0	0	0
comp6200_c0_seq1	205	0	0	0
comp15192_c0_seq1	205	0	0	0
comp3100_c0_seq2	204.83	0	0	0
comp5130_c0_seq1	204.61	0	0	0
comp9862_c0_seq1	204	0	0	0
comp7187_c0_seq1	204	0	0	0
comp17778_c0_seq1	203.89	0	0	0
comp2353_c2_seq2	203.8	0	0	0
comp13835_c0_seq1	203.28	0	0	0
comp12810_c0_seq1	203	0	0	0
comp9580_c0_seq1	203	0	0	0
comp16620_c0_seq1	203	0	0	0
comp12165_c0_seq1	203	0	0	0
comp9330_c0_seq1	203	0	0	0
comp16906_c0_seq1	203	0	0	0
comp15283_c0_seq1	202.24	0	0	0
comp9441_c0_seq1	202.05	0	0	0
comp7216_c0_seq1	202	0	0	0
comp11908_c0_seq1	202	0	0	0
comp3027_c0_seq1	201.52	0	0	0
comp9390_c0_seq1	201.5	0	0	0
comp15891_c0_seq1	201.25	0	0	0
comp10978_c0_seq1	201	0	0	0
comp10202_c0_seq1	201	0	0	0
comp8200_c0_seq1	201	0	0	0
comp10413_c0_seq1	200.3	0	0	0
comp3985_c0_seq1	200	0	0	0
comp11290_c0_seq1	200	0	0	0
comp8901_c0_seq2	200	0	0	0
comp3691_c0_seq1	199.48	0	0	0
comp10721_c0_seq1	199	0	0	0
comp9191_c0_seq1	199	0	0	0
comp15673_c0_seq1	198	0	0	0
comp13023_c0_seq1	198	0	0	0
comp10583_c0_seq1	198	0	0	0
comp8107_c0_seq1	198	0	0	0
comp16682_c0_seq1	197.68	0	0	0
comp4967_c0_seq2	197.52	0	0	0
comp12408_c0_seq1	197	0	0	0
comp18088_c0_seq1	197	0	0	0
comp17651_c0_seq1	197	0	0	0
comp10754_c0_seq1	197	0	0	0
comp10810_c0_seq1	197	0	0	0
comp2227_c0_seq1	197	0	0	0
comp8581_c0_seq1	197	0	0	0
comp15490_c0_seq1	197	0	0	0
comp17727_c0_seq1	196	0	0	0
comp16482_c0_seq1	196	0	0	0
comp14579_c0_seq1	196	0	0	0
comp14688_c0_seq1	196	0	0	0
comp13184_c0_seq1	195.98	0	0	0
comp9357_c0_seq2	195.83	0	0	0
comp20413_c0_seq1	195.36	0	0	0
comp14022_c0_seq1	195	0	0	0
comp5367_c0_seq1	195	0	0	0
comp5368_c0_seq1	195	0	0	0
comp11860_c0_seq1	195	0	0	0
comp922_c0_seq1	195	0	0	0
comp13037_c0_seq1	194	0	0	0
comp19591_c0_seq1	194	0	0	0
comp10214_c0_seq1	194	0	0	0
comp12449_c0_seq1	194	0	0	0
comp8314_c1_seq1	194	0	0	0
comp7202_c0_seq1	193.42	0	0	0
comp11444_c0_seq1	193	0	0	0
comp12886_c0_seq1	193	0	0	0
comp7475_c0_seq1	193	0	0	0
comp11794_c0_seq1	193	0	0	0
comp15534_c0_seq1	193	0	0	0
comp6072_c0_seq1	193	0	0	0
comp5611_c0_seq1	192	0	0	0
comp5031_c0_seq1	191.88	0	0	0
comp15612_c0_seq1	191.61	0	0	0
comp14182_c0_seq1	191.04	0	0	0
comp17357_c0_seq1	191	0	0	0
comp5403_c0_seq1	191	0	0	0
comp21734_c0_seq1	191	0	0	0
comp11408_c0_seq1	191	0	0	0
comp17845_c0_seq1	191	0	0	0
comp16227_c0_seq1	190.87	0	0	0
comp10847_c0_seq1	190.47	0	0	0
comp15852_c0_seq1	190.37	0	0	0
comp4483_c0_seq1	190.24	0	0	0
comp8975_c0_seq2	190	0	0	0
comp14304_c0_seq1	190	0	0	0
comp2834_c0_seq1	190	0	0	0
comp15700_c0_seq1	189.64	0	0	0
comp4621_c0_seq1	189	0	0	0
comp4498_c0_seq1	189	0	0	0
comp6550_c0_seq1	189	0	0	0
comp6329_c0_seq1	188	0	0	0
comp8234_c0_seq1	188	0	0	0
comp16525_c0_seq1	188	0	0	0
comp12622_c0_seq1	188	0	0	0
comp13741_c0_seq1	188	0	0	0
comp15885_c0_seq1	188	0	0	0
comp9605_c0_seq2	187.93	0	0	0
comp9730_c0_seq1	187	0	0	0
comp17732_c0_seq1	187	0	0	0
comp20412_c0_seq1	187	0	0	0
comp2436_c0_seq3	187	0	0	0
comp4109_c0_seq1	187	0	0	0
comp15139_c0_seq1	187	0	0	0
comp14760_c0_seq1	187	0	0	0
comp9659_c0_seq1	187	0	0	0
comp17518_c0_seq1	186.48	0	0	0
comp18085_c0_seq1	186.03	0	0	0
comp18311_c0_seq1	186	0	0	0
comp20877_c0_seq1	186	0	0	0
comp16520_c0_seq1	186	0	0	0
comp4408_c0_seq1	185.27	0	0	0
comp4864_c0_seq3	185.05	0	0	0
comp10788_c0_seq1	185	0	0	0
comp21984_c0_seq1	185	0	0	0
comp18018_c0_seq1	185	0	0	0
comp19566_c0_seq1	185	0	0	0
comp11855_c0_seq2	184.34	0	0	0
comp11261_c0_seq1	184	0	0	0
comp17470_c0_seq1	184	0	0	0
comp9923_c0_seq1	184	0	0	0
comp4311_c0_seq1	184	0	0	0
comp11854_c0_seq1	184	0	0	0
comp23466_c0_seq1	183.44	0	0	0
comp8805_c0_seq1	183	0	0	0
comp15696_c0_seq1	183	0	0	0
comp10740_c0_seq3	182.26	0	0	0
comp6873_c0_seq1	182.24	0	0	0
comp11123_c0_seq1	182	0	0	0
comp10510_c0_seq1	182	0	0	0
comp28589_c0_seq1	182	0	0	0
comp9958_c0_seq1	182	0	0	0
comp7901_c0_seq1	182	0	0	0
comp12385_c0_seq1	182	0	0	0
comp21887_c0_seq1	181.41	0	0	0
comp8884_c0_seq1	181	0	0	0
comp1278_c0_seq50	181	0	0	0
comp27338_c0_seq1	181	0	0	0
comp8518_c0_seq1	181	0	0	0
comp12395_c0_seq1	181	0	0	0
comp4077_c0_seq1	181	0	0	0
comp1643_c0_seq5	180.36	0	0	0
comp13419_c0_seq2	180	0	0	0
comp13675_c0_seq2	180	0	0	0
comp11032_c0_seq1	180	0	0	0
comp7844_c0_seq1	180	0	0	0
comp8382_c0_seq1	180	0	0	0
comp8853_c0_seq1	180	0	0	0
comp15767_c0_seq1	180	0	0	0
comp13052_c0_seq1	179.2	0	0	0
comp2376_c0_seq1	179.12	0	0	0
comp20778_c0_seq1	179	0	0	0
comp2384_c0_seq1	179	0	0	0
comp12500_c0_seq1	179	0	0	0
comp13758_c0_seq1	179	0	0	0
comp6199_c0_seq1	179	0	0	0
comp15017_c0_seq1	179	0	0	0
comp4831_c0_seq1	179	0	0	0
comp20428_c0_seq4	178	0	0	0
comp19935_c0_seq1	178	0	0	0
comp22138_c0_seq1	178	0	0	0
comp12103_c0_seq1	178	0	0	0
comp12865_c0_seq1	178	0	0	0
comp15827_c0_seq1	178	0	0	0
comp9802_c0_seq1	178	0	0	0
comp3476_c0_seq2	177.71	0	0	0
comp960_c0_seq2	177.43	0	0	0
comp9982_c0_seq1	177.31	0	0	0
comp10192_c0_seq1	177.09	0	0	0
comp7682_c0_seq1	177	0	0	0
comp19695_c0_seq1	177	0	0	0
comp17422_c0_seq1	177	0	0	0
comp20892_c0_seq1	177	0	0	0
comp10240_c0_seq1	177	0	0	0
comp4842_c0_seq1	177	0	0	0
comp3851_c0_seq1	176.96	0	0	0
comp2588_c0_seq1	176.26	0	0	0
comp6858_c0_seq2	176.04	0	0	0
comp12801_c0_seq1	176	0	0	0
comp1510_c0_seq4	176	0	0	0
comp6277_c0_seq1	176	0	0	0
comp15079_c0_seq3	176	0	0	0
comp14030_c0_seq1	176	0	0	0
comp6431_c0_seq1	176	0	0	0
comp9366_c0_seq3	176	0	0	0
comp16409_c0_seq1	176	0	0	0
comp18551_c0_seq1	175.37	0	0	0
comp10033_c0_seq1	175.17	0	0	0
comp13460_c0_seq1	175	0	0	0
comp4054_c0_seq3	175	0	0	0
comp9267_c0_seq1	175	0	0	0
comp10231_c0_seq1	174.09	0	0	0
comp6331_c0_seq1	174	0	0	0
comp21210_c0_seq1	174	0	0	0
comp15463_c0_seq1	173.98	0	0	0
comp10374_c0_seq1	173.2	0	0	0
comp25284_c0_seq1	173	0	0	0
comp7410_c0_seq1	173	0	0	0
comp18641_c0_seq1	173	0	0	0
comp7862_c0_seq1	173	0	0	0
comp17043_c0_seq1	173	0	0	0
comp12800_c0_seq1	173	0	0	0
comp18318_c0_seq1	173	0	0	0
comp10847_c0_seq2	172.5	0	0	0
comp917_c0_seq4	172.21	0	0	0
comp15481_c0_seq1	172	0	0	0
comp18686_c0_seq1	172	0	0	0
comp12914_c0_seq1	172	0	0	0
comp26970_c0_seq1	172	0	0	0
comp16823_c0_seq1	172	0	0	0
comp17572_c0_seq1	172	0	0	0
comp21839_c0_seq1	172	0	0	0
comp7552_c0_seq2	171.86	0	0	0
comp7370_c0_seq2	171.7	0	0	0
comp4866_c0_seq2	171.52	0	0	0
comp16781_c0_seq1	171	0	0	0
comp15055_c0_seq1	171	0	0	0
comp16213_c0_seq1	171	0	0	0
comp12714_c0_seq1	171	0	0	0
comp15961_c0_seq1	171	0	0	0
comp22428_c0_seq1	171	0	0	0
comp14321_c0_seq1	171	0	0	0
comp13891_c0_seq1	170.5	0	0	0
comp22912_c0_seq1	170.46	0	0	0
comp14182_c0_seq3	170.46	0	0	0
comp4626_c0_seq4	170.08	0	0	0
comp15143_c0_seq1	170.02	0	0	0
comp16924_c0_seq1	170	0	0	0
comp6652_c0_seq1	170	0	0	0
comp15621_c0_seq1	170	0	0	0
comp7764_c0_seq1	170	0	0	0
comp990_c2_seq11	170	0	0	0
comp17196_c0_seq1	170	0	0	0
comp16440_c0_seq1	170	0	0	0
comp11929_c0_seq1	170	0	0	0
comp6224_c0_seq3	170	0	0	0
comp7715_c0_seq2	169.95	0	0	0
comp8686_c0_seq1	169.73	0	0	0
comp1631_c0_seq24	169.71	0	0	0
comp296_c0_seq4	169.53	0	0	0
comp16792_c0_seq1	169	0	0	0
comp16754_c0_seq1	169	0	0	0
comp11803_c0_seq1	169	0	0	0
comp22879_c0_seq1	169	0	0	0
comp9291_c0_seq1	169	0	0	0
comp10072_c0_seq2	168.83	0	0	0
comp16452_c0_seq2	168.4	0	0	0
comp4219_c0_seq1	168	0	0	0
comp11519_c0_seq1	168	0	0	0
comp23100_c0_seq1	168	0	0	0
comp7730_c0_seq1	168	0	0	0
comp11321_c0_seq1	168	0	0	0
comp3437_c0_seq1	168	0	0	0
comp19855_c0_seq1	168	0	0	0
comp11447_c0_seq1	168	0	0	0
comp13779_c0_seq1	168	0	0	0
comp26829_c0_seq1	168	0	0	0
comp27477_c0_seq1	168	0	0	0
comp14942_c0_seq1	167.37	0	0	0
comp6554_c0_seq1	167.08	0	0	0
comp4902_c0_seq1	167	0	0	0
comp13646_c0_seq1	167	0	0	0
comp7254_c0_seq1	167	0	0	0
comp10654_c0_seq1	166.92	0	0	0
comp10507_c0_seq1	166.17	0	0	0
comp12558_c0_seq1	166.05	0	0	0
comp5254_c1_seq2	166.03	0	0	0
comp15068_c0_seq1	166	0	0	0
comp13328_c0_seq1	166	0	0	0
comp13626_c0_seq1	166	0	0	0
comp12055_c0_seq1	166	0	0	0
comp6434_c0_seq1	166	0	0	0
comp4743_c0_seq1	166	0	0	0
comp14592_c0_seq1	166	0	0	0
comp1510_c0_seq3	166	0	0	0
comp18255_c0_seq1	166	0	0	0
comp7548_c0_seq1	166	0	0	0
comp13764_c0_seq1	166	0	0	0
comp14353_c0_seq1	166	0	0	0
comp5730_c1_seq1	165.92	0	0	0
comp9509_c0_seq2	165.92	0	0	0
comp11820_c0_seq1	165	0	0	0
comp6044_c0_seq1	165	0	0	0
comp30248_c0_seq1	165	0	0	0
comp6085_c0_seq2	165	0	0	0
comp16837_c0_seq1	164.61	0	0	0
comp18580_c0_seq1	164.08	0	0	0
comp7741_c0_seq1	164	0	0	0
comp10199_c0_seq1	164	0	0	0
comp5606_c0_seq1	164	0	0	0
comp13394_c0_seq1	164	0	0	0
comp17215_c0_seq1	164	0	0	0
comp10520_c0_seq1	164	0	0	0
comp6453_c0_seq1	164	0	0	0
comp16883_c0_seq1	164	0	0	0
comp18747_c0_seq1	164	0	0	0
comp11427_c0_seq1	164	0	0	0
comp9293_c0_seq1	163.81	0	0	0
comp9232_c0_seq1	163.48	0	0	0
comp18023_c0_seq2	163.05	0	0	0
comp14200_c0_seq1	163.03	0	0	0
comp19260_c0_seq1	163	0	0	0
comp19949_c0_seq1	163	0	0	0
comp18280_c0_seq1	163	0	0	0
comp13870_c0_seq2	163	0	0	0
comp3560_c0_seq1	163	0	0	0
comp15449_c0_seq2	162.88	0	0	0
comp3744_c0_seq5	162.69	0	0	0
comp2853_c0_seq2	162.11	0	0	0
comp21028_c0_seq1	162	0	0	0
comp15025_c0_seq1	162	0	0	0
comp8017_c0_seq1	162	0	0	0
comp14827_c0_seq1	162	0	0	0
comp10363_c0_seq1	162	0	0	0
comp5434_c0_seq1	161	0	0	0
comp12960_c0_seq1	161	0	0	0
comp15537_c0_seq1	161	0	0	0
comp6052_c0_seq1	161	0	0	0
comp16381_c0_seq1	161	0	0	0
comp10849_c0_seq2	160.62	0	0	0
comp7625_c0_seq1	160.59	0	0	0
comp1101_c0_seq3	160.45	0	0	0
comp6973_c0_seq4	160.07	0	0	0
comp3634_c0_seq1	160	0	0	0
comp12104_c0_seq1	160	0	0	0
comp14630_c0_seq1	160	0	0	0
comp15486_c0_seq1	160	0	0	0
comp9435_c0_seq1	160	0	0	0
comp13589_c0_seq2	160	0	0	0
comp21621_c0_seq1	160	0	0	0
comp12566_c0_seq1	160	0	0	0
comp27120_c0_seq1	160	0	0	0
comp25529_c0_seq1	160	0	0	0
comp26376_c0_seq1	160	0	0	0
comp24597_c0_seq1	160	0	0	0
comp15766_c0_seq1	159.97	0	0	0
comp8901_c0_seq7	159.54	0	0	0
comp11513_c0_seq1	159.39	0	0	0
comp13301_c0_seq1	159.09	0	0	0
comp3851_c0_seq2	159.04	0	0	0
comp9888_c0_seq1	159	0	0	0
comp21696_c0_seq1	159	0	0	0
comp7353_c0_seq1	159	0	0	0
comp14383_c0_seq1	159	0	0	0
comp23336_c0_seq1	159	0	0	0
comp23222_c0_seq1	159	0	0	0
comp13694_c0_seq1	158.75	0	0	0
comp4706_c0_seq2	158.65	0	0	0
comp14805_c0_seq1	158.62	0	0	0
comp12379_c0_seq1	158	0	0	0
comp14788_c0_seq1	158	0	0	0
comp6844_c0_seq1	158	0	0	0
comp24429_c0_seq1	158	0	0	0
comp23561_c0_seq1	158	0	0	0
comp11453_c0_seq1	158	0	0	0
comp5030_c0_seq1	158	0	0	0
comp7976_c0_seq1	158	0	0	0
comp20428_c0_seq1	158	0	0	0
comp27722_c0_seq1	158	0	0	0
comp14522_c0_seq1	158	0	0	0
comp12733_c0_seq1	158	0	0	0
comp16200_c0_seq1	157.7	0	0	0
comp9423_c0_seq1	157	0	0	0
comp10554_c0_seq1	157	0	0	0
comp21977_c0_seq1	157	0	0	0
comp5571_c0_seq1	157	0	0	0
comp17260_c0_seq1	157	0	0	0
comp14697_c0_seq1	156.96	0	0	0
comp822_c0_seq20	156.69	0	0	0
comp12550_c0_seq1	156.4	0	0	0
comp3720_c0_seq1	156.13	0	0	0
comp16735_c0_seq1	156	0	0	0
comp3119_c0_seq1	156	0	0	0
comp15771_c0_seq1	156	0	0	0
comp11006_c0_seq1	156	0	0	0
comp17019_c0_seq1	155.94	0	0	0
comp4140_c1_seq3	155.93	0	0	0
comp19011_c0_seq1	155.79	0	0	0
comp12737_c0_seq2	155.6	0	0	0
comp10941_c0_seq2	155.36	0	0	0
comp21825_c0_seq1	155.35	0	0	0
comp21558_c0_seq1	155.31	0	0	0
comp3894_c0_seq5	155.12	0	0	0
comp19868_c0_seq1	155.04	0	0	0
comp21541_c0_seq1	155	0	0	0
comp11630_c0_seq1	155	0	0	0
comp12919_c0_seq1	155	0	0	0
comp16454_c0_seq1	155	0	0	0
comp10740_c0_seq2	154.74	0	0	0
comp14982_c0_seq1	154	0	0	0
comp13228_c0_seq1	154	0	0	0
comp11340_c0_seq1	154	0	0	0
comp8358_c0_seq1	154	0	0	0
comp13535_c0_seq1	154	0	0	0
comp6724_c0_seq1	154	0	0	0
comp16799_c0_seq1	154	0	0	0
comp24744_c0_seq1	154	0	0	0
comp27300_c0_seq1	153	0	0	0
comp20853_c0_seq1	153	0	0	0
comp12827_c0_seq1	153	0	0	0
comp22378_c0_seq1	153	0	0	0
comp14107_c0_seq1	153	0	0	0
comp13450_c0_seq1	153	0	0	0
comp15241_c0_seq1	153	0	0	0
comp14813_c0_seq1	153	0	0	0
comp9288_c0_seq1	153	0	0	0
comp8941_c0_seq1	153	0	0	0
comp17488_c0_seq1	153	0	0	0
comp4901_c0_seq1	152.7	0	0	0
comp12224_c0_seq1	152.57	0	0	0
comp11060_c0_seq1	152.49	0	0	0
comp24920_c0_seq1	152	0	0	0
comp16443_c0_seq1	152	0	0	0
comp17300_c0_seq1	152	0	0	0
comp18442_c0_seq1	152	0	0	0
comp6445_c0_seq1	152	0	0	0
comp10573_c0_seq1	152	0	0	0
comp10968_c0_seq1	152	0	0	0
comp16105_c0_seq1	152	0	0	0
comp9667_c0_seq2	152	0	0	0
comp28570_c0_seq1	152	0	0	0
comp15072_c0_seq1	152	0	0	0
comp7573_c0_seq1	152	0	0	0
comp707_c0_seq9	151.41	0	0	0
comp18277_c0_seq1	151	0	0	0
comp16581_c0_seq1	151	0	0	0
comp8073_c0_seq1	151	0	0	0
comp22398_c0_seq1	151	0	0	0
comp10035_c0_seq1	151	0	0	0
comp19037_c0_seq1	151	0	0	0
comp20104_c0_seq1	151	0	0	0
comp16831_c0_seq1	151	0	0	0
comp2296_c0_seq1	151	0	0	0
comp4249_c0_seq1	150.56	0	0	0
comp3697_c1_seq2	150.34	0	0	0
comp24886_c0_seq1	150.22	0	0	0
comp10190_c0_seq1	150.12	0	0	0
comp12915_c0_seq1	150	0	0	0
comp15935_c0_seq1	150	0	0	0
comp4060_c0_seq1	150	0	0	0
comp16711_c0_seq1	150	0	0	0
comp11111_c0_seq1	150	0	0	0
comp17551_c0_seq1	150	0	0	0
comp14535_c0_seq1	150	0	0	0
comp18168_c0_seq2	150	0	0	0
comp917_c0_seq6	150	0	0	0
comp14287_c0_seq1	150	0	0	0
comp23487_c0_seq1	150	0	0	0
comp15347_c0_seq1	150	0	0	0
comp10989_c0_seq1	150	0	0	0
comp15077_c0_seq1	150	0	0	0
comp7246_c0_seq1	149.95	0	0	0
comp9266_c0_seq1	149.62	0	0	0
comp5733_c0_seq9	149.46	0	0	0
comp25396_c0_seq1	149.25	0	0	0
comp12708_c0_seq2	149.04	0	0	0
comp25145_c0_seq1	149	0	0	0
comp18870_c0_seq1	149	0	0	0
comp9382_c0_seq1	149	0	0	0
comp25290_c0_seq1	149	0	0	0
comp6490_c0_seq1	149	0	0	0
comp4827_c0_seq1	149	0	0	0
comp18785_c0_seq1	149	0	0	0
comp7631_c0_seq4	149	0	0	0
comp8181_c0_seq1	149	0	0	0
comp16380_c0_seq1	149	0	0	0
comp26957_c0_seq1	149	0	0	0
comp19476_c0_seq2	148.65	0	0	0
comp5746_c0_seq2	148.13	0	0	0
comp7071_c0_seq1	148	0	0	0
comp4107_c0_seq1	148	0	0	0
comp9268_c0_seq1	148	0	0	0
comp16678_c0_seq1	148	0	0	0
comp11649_c0_seq1	148	0	0	0
comp14970_c0_seq1	148	0	0	0
comp8710_c0_seq1	148	0	0	0
comp4547_c0_seq4	147.92	0	0	0
comp7684_c0_seq3	147.87	0	0	0
comp7997_c0_seq1	147.85	0	0	0
comp22626_c0_seq1	147.72	0	0	0
comp3864_c0_seq2	147.31	0	0	0
comp16416_c0_seq1	147.19	0	0	0
comp10873_c0_seq1	147	0	0	0
comp20384_c0_seq1	147	0	0	0
comp18102_c0_seq1	147	0	0	0
comp14733_c0_seq1	147	0	0	0
comp24493_c0_seq1	147	0	0	0
comp14438_c0_seq1	147	0	0	0
comp24318_c0_seq1	147	0	0	0
comp21865_c0_seq1	146.96	0	0	0
comp14137_c0_seq3	146.86	0	0	0
comp30099_c0_seq1	146.75	0	0	0
comp2492_c0_seq6	146.53	0	0	0
comp9705_c0_seq2	146.49	0	0	0
comp3101_c0_seq1	146.31	0	0	0
comp18211_c0_seq1	146	0	0	0
comp27668_c0_seq1	146	0	0	0
comp4839_c0_seq1	146	0	0	0
comp24824_c0_seq1	146	0	0	0
comp5520_c0_seq1	146	0	0	0
comp8012_c0_seq1	146	0	0	0
comp22767_c0_seq1	146	0	0	0
comp15201_c0_seq1	146	0	0	0
comp17774_c0_seq1	146	0	0	0
comp18274_c0_seq1	146	0	0	0
comp16274_c0_seq1	146	0	0	0
comp8882_c0_seq1	146	0	0	0
comp4322_c0_seq1	146	0	0	0
comp18680_c0_seq1	146	0	0	0
comp7772_c0_seq1	146	0	0	0
comp13437_c0_seq1	146	0	0	0
comp10170_c0_seq1	146	0	0	0
comp18587_c0_seq1	145.2	0	0	0
comp10388_c0_seq1	145	0	0	0
comp21550_c0_seq1	145	0	0	0
comp16089_c0_seq1	145	0	0	0
comp15850_c0_seq1	145	0	0	0
comp20935_c0_seq1	145	0	0	0
comp20926_c0_seq1	145	0	0	0
comp11015_c0_seq1	145	0	0	0
comp11043_c0_seq1	144.4	0	0	0
comp19926_c0_seq2	144.2	0	0	0
comp2361_c0_seq6	144.15	0	0	0
comp13771_c0_seq2	144.05	0	0	0
comp7661_c0_seq1	144	0	0	0
comp19801_c0_seq1	144	0	0	0
comp15146_c0_seq1	144	0	0	0
comp16629_c0_seq1	144	0	0	0
comp21890_c0_seq1	144	0	0	0
comp12731_c0_seq1	144	0	0	0
comp8497_c0_seq1	144	0	0	0
comp11603_c0_seq1	144	0	0	0
comp19068_c0_seq1	144	0	0	0
comp5791_c0_seq1	143.93	0	0	0
comp10406_c0_seq2	143.88	0	0	0
comp11086_c0_seq4	143.7	0	0	0
comp2771_c0_seq2	143.67	0	0	0
comp1463_c0_seq3	143.58	0	0	0
comp7885_c0_seq3	143.53	0	0	0
comp29060_c0_seq2	143.41	0	0	0
comp10087_c0_seq3	143.29	0	0	0
comp14625_c0_seq2	143.21	0	0	0
comp5355_c0_seq4	143.06	0	0	0
comp17562_c0_seq2	143.01	0	0	0
comp14256_c0_seq1	143	0	0	0
comp7047_c0_seq6	143	0	0	0
comp18949_c0_seq1	143	0	0	0
comp18160_c0_seq1	143	0	0	0
comp25185_c0_seq1	143	0	0	0
comp19310_c0_seq1	143	0	0	0
comp22681_c0_seq1	143	0	0	0
comp6224_c0_seq2	143	0	0	0
comp17429_c0_seq1	143	0	0	0
comp8643_c0_seq1	143	0	0	0
comp14143_c0_seq1	143	0	0	0
comp15037_c0_seq2	142.86	0	0	0
comp3894_c0_seq3	142.77	0	0	0
comp20751_c0_seq1	142.43	0	0	0
comp17462_c0_seq1	142.16	0	0	0
comp18008_c0_seq1	142	0	0	0
comp5899_c0_seq1	142	0	0	0
comp20673_c0_seq1	142	0	0	0
comp23006_c0_seq1	142	0	0	0
comp20274_c0_seq1	142	0	0	0
comp30050_c0_seq1	142	0	0	0
comp10243_c0_seq1	142	0	0	0
comp11017_c0_seq1	142	0	0	0
comp13448_c0_seq1	142	0	0	0
comp19758_c0_seq1	142	0	0	0
comp14053_c0_seq1	142	0	0	0
comp24759_c0_seq1	142	0	0	0
comp24373_c0_seq1	142	0	0	0
comp19246_c0_seq2	141.81	0	0	0
comp11317_c0_seq1	141.78	0	0	0
comp11439_c0_seq1	141.26	0	0	0
comp5192_c0_seq3	141.25	0	0	0
comp7552_c0_seq1	141.14	0	0	0
comp14659_c0_seq1	141	0	0	0
comp9787_c0_seq1	141	0	0	0
comp20977_c0_seq1	141	0	0	0
comp21530_c0_seq1	141	0	0	0
comp9014_c0_seq1	141	0	0	0
comp22657_c0_seq1	141	0	0	0
comp22584_c0_seq1	141	0	0	0
comp6254_c0_seq1	141	0	0	0
comp21512_c0_seq1	141	0	0	0
comp20381_c0_seq1	141	0	0	0
comp26421_c0_seq1	141	0	0	0
comp7455_c0_seq1	140.97	0	0	0
comp15461_c0_seq1	140.5	0	0	0
comp6250_c0_seq1	140.26	0	0	0
comp10502_c0_seq3	140.23	0	0	0
comp14563_c0_seq2	140.22	0	0	0
comp11584_c0_seq2	140.01	0	0	0
comp20756_c0_seq1	140	0	0	0
comp12563_c0_seq1	140	0	0	0
comp25752_c0_seq1	140	0	0	0
comp16518_c0_seq1	140	0	0	0
comp9055_c0_seq1	140	0	0	0
comp4596_c0_seq1	140	0	0	0
comp18764_c0_seq1	140	0	0	0
comp14223_c0_seq1	140	0	0	0
comp17686_c0_seq1	140	0	0	0
comp21184_c0_seq1	139.62	0	0	0
comp13296_c0_seq1	139	0	0	0
comp9100_c0_seq1	139	0	0	0
comp23089_c0_seq1	139	0	0	0
comp26971_c0_seq1	139	0	0	0
comp17954_c0_seq1	139	0	0	0
comp25447_c0_seq1	139	0	0	0
comp23868_c0_seq1	139	0	0	0
comp11479_c0_seq1	139	0	0	0
comp11549_c0_seq1	139	0	0	0
comp6911_c0_seq1	139	0	0	0
comp14841_c0_seq1	139	0	0	0
comp4345_c0_seq1	138.96	0	0	0
comp4814_c0_seq2	138.93	0	0	0
comp4139_c0_seq1	138.72	0	0	0
comp11051_c0_seq2	138.68	0	0	0
comp11451_c0_seq1	138.63	0	0	0
comp23392_c0_seq1	138.61	0	0	0
comp5791_c0_seq2	138.07	0	0	0
comp24328_c0_seq1	138	0	0	0
comp27472_c0_seq1	138	0	0	0
comp21895_c0_seq1	138	0	0	0
comp12211_c0_seq1	138	0	0	0
comp15109_c0_seq1	137.84	0	0	0
comp15825_c0_seq1	137.76	0	0	0
comp17860_c0_seq2	137.71	0	0	0
comp12610_c0_seq1	137.63	0	0	0
comp32756_c0_seq1	137.53	0	0	0
comp23806_c0_seq2	137.09	0	0	0
comp12664_c0_seq2	137	0	0	0
comp4146_c0_seq1	137	0	0	0
comp24063_c0_seq1	137	0	0	0
comp17211_c0_seq1	137	0	0	0
comp7828_c0_seq1	137	0	0	0
comp13851_c0_seq1	137	0	0	0
comp18230_c0_seq1	137	0	0	0
comp17315_c0_seq1	137	0	0	0
comp23719_c0_seq1	137	0	0	0
comp13844_c0_seq1	136.72	0	0	0
comp7082_c0_seq2	136.39	0	0	0
comp12819_c0_seq1	136	0	0	0
comp31375_c0_seq1	136	0	0	0
comp18749_c0_seq1	136	0	0	0
comp9193_c0_seq1	136	0	0	0
comp8803_c0_seq1	136	0	0	0
comp1958_c0_seq3	136	0	0	0
comp17190_c0_seq1	135.79	0	0	0
comp8450_c0_seq1	135.43	0	0	0
comp28861_c0_seq1	135.42	0	0	0
comp26887_c0_seq1	135	0	0	0
comp25878_c0_seq1	135	0	0	0
comp23152_c0_seq1	135	0	0	0
comp19601_c0_seq1	135	0	0	0
comp15527_c0_seq1	135	0	0	0
comp6164_c0_seq2	134.1	0	0	0
comp4132_c0_seq1	134	0	0	0
comp15774_c0_seq1	134	0	0	0
comp7375_c0_seq1	134	0	0	0
comp27861_c0_seq1	134	0	0	0
comp14471_c0_seq1	134	0	0	0
comp10398_c0_seq1	134	0	0	0
comp2582_c0_seq3	134	0	0	0
comp23396_c0_seq1	134	0	0	0
comp2095_c0_seq1	133.85	0	0	0
comp8934_c0_seq1	133.78	0	0	0
comp9699_c0_seq1	133.46	0	0	0
comp11622_c0_seq2	133.42	0	0	0
comp18690_c0_seq2	133.06	0	0	0
comp5069_c0_seq1	133	0	0	0
comp13869_c0_seq1	133	0	0	0
comp24672_c0_seq1	133	0	0	0
comp5159_c0_seq1	133	0	0	0
comp27277_c0_seq1	133	0	0	0
comp7823_c0_seq1	133	0	0	0
comp4054_c0_seq2	133	0	0	0
comp19462_c0_seq1	133	0	0	0
comp15206_c0_seq1	133	0	0	0
comp10489_c0_seq2	132.66	0	0	0
comp15198_c0_seq1	132.05	0	0	0
comp8554_c0_seq1	132	0	0	0
comp20961_c0_seq1	132	0	0	0
comp20923_c0_seq1	132	0	0	0
comp29838_c0_seq1	132	0	0	0
comp19376_c0_seq1	132	0	0	0
comp14951_c0_seq1	132	0	0	0
comp28832_c0_seq1	132	0	0	0
comp26873_c0_seq1	132	0	0	0
comp12512_c0_seq1	132	0	0	0
comp15287_c0_seq1	132	0	0	0
comp16221_c0_seq1	132	0	0	0
comp15521_c0_seq1	132	0	0	0
comp15074_c0_seq2	131.33	0	0	0
comp14548_c0_seq1	131.1	0	0	0
comp16110_c0_seq3	131.03	0	0	0
comp19879_c0_seq1	131	0	0	0
comp21267_c0_seq1	131	0	0	0
comp14845_c0_seq1	131	0	0	0
comp15407_c0_seq1	131	0	0	0
comp10604_c0_seq1	131	0	0	0
comp23593_c0_seq1	131	0	0	0
comp12294_c0_seq1	131	0	0	0
comp24029_c0_seq1	131	0	0	0
comp27525_c0_seq1	131	0	0	0
comp17263_c0_seq1	131	0	0	0
comp9486_c0_seq1	131	0	0	0
comp4039_c0_seq1	131	0	0	0
comp16150_c0_seq1	131	0	0	0
comp20053_c0_seq1	131	0	0	0
comp25735_c0_seq1	131	0	0	0
comp18411_c0_seq1	131	0	0	0
comp2918_c0_seq1	131	0	0	0
comp12225_c0_seq1	131	0	0	0
comp16237_c0_seq1	131	0	0	0
comp13020_c0_seq1	131	0	0	0
comp24177_c0_seq1	131	0	0	0
comp12431_c0_seq1	130.97	0	0	0
comp7371_c0_seq1	130.82	0	0	0
comp15363_c0_seq2	130.55	0	0	0
comp8934_c0_seq2	130.22	0	0	0
comp24731_c0_seq1	130.09	0	0	0
comp11612_c0_seq1	130	0	0	0
comp14201_c0_seq1	130	0	0	0
comp15998_c0_seq1	130	0	0	0
comp14771_c0_seq2	130	0	0	0
comp14312_c0_seq1	130	0	0	0
comp19714_c0_seq1	130	0	0	0
comp17433_c0_seq1	130	0	0	0
comp8743_c0_seq1	130	0	0	0
comp24894_c0_seq1	130	0	0	0
comp8784_c0_seq1	130	0	0	0
comp10380_c0_seq2	129.86	0	0	0
comp11086_c0_seq3	129.71	0	0	0
comp12404_c0_seq2	129.39	0	0	0
comp21686_c0_seq1	129.31	0	0	0
comp13172_c0_seq1	129.22	0	0	0
comp14566_c0_seq1	129	0	0	0
comp22846_c0_seq1	129	0	0	0
comp17391_c0_seq1	129	0	0	0
comp34598_c0_seq1	129	0	0	0
comp10221_c0_seq1	129	0	0	0
comp24065_c0_seq1	129	0	0	0
comp10635_c0_seq1	129	0	0	0
comp6191_c0_seq1	129	0	0	0
comp12125_c0_seq8	128.59	0	0	0
comp9803_c0_seq1	128.33	0	0	0
comp747_c0_seq2	128.21	0	0	0
comp13253_c0_seq2	128.05	0	0	0
comp13900_c0_seq1	128.04	0	0	0
comp26034_c0_seq1	128	0	0	0
comp22198_c0_seq1	128	0	0	0
comp26381_c0_seq1	128	0	0	0
comp21097_c0_seq1	128	0	0	0
comp11827_c0_seq1	128	0	0	0
comp2426_c0_seq1	128	0	0	0
comp8715_c0_seq1	128	0	0	0
comp21869_c0_seq1	128	0	0	0
comp18878_c0_seq1	128	0	0	0
comp27889_c0_seq1	128	0	0	0
comp19079_c0_seq1	128	0	0	0
comp9612_c0_seq1	128	0	0	0
comp13237_c0_seq1	128	0	0	0
comp20198_c0_seq1	128	0	0	0
comp21510_c0_seq1	128	0	0	0
comp22133_c0_seq1	128	0	0	0
comp26610_c0_seq1	128	0	0	0
comp25619_c0_seq1	128	0	0	0
comp17800_c0_seq1	128	0	0	0
comp13040_c0_seq1	127.74	0	0	0
comp27074_c0_seq1	127.24	0	0	0
comp5808_c0_seq3	127	0	0	0
comp11575_c0_seq1	127	0	0	0
comp23256_c0_seq1	127	0	0	0
comp11995_c0_seq1	127	0	0	0
comp3492_c0_seq1	127	0	0	0
comp6532_c0_seq1	127	0	0	0
comp20318_c0_seq1	127	0	0	0
comp2621_c0_seq9	127	0	0	0
comp7328_c0_seq1	127	0	0	0
comp22688_c0_seq1	127	0	0	0
comp7380_c0_seq3	127	0	0	0
comp16427_c0_seq1	127	0	0	0
comp23233_c0_seq1	126.7	0	0	0
comp17210_c0_seq1	126.24	0	0	0
comp17390_c0_seq2	126.07	0	0	0
comp18976_c0_seq1	126	0	0	0
comp21544_c0_seq1	126	0	0	0
comp18977_c0_seq1	126	0	0	0
comp17310_c0_seq1	126	0	0	0
comp10706_c0_seq1	126	0	0	0
comp18509_c0_seq1	126	0	0	0
comp16316_c0_seq1	126	0	0	0
comp12590_c0_seq1	126	0	0	0
comp18789_c0_seq1	126	0	0	0
comp12777_c0_seq1	126	0	0	0
comp12549_c0_seq1	126	0	0	0
comp13094_c0_seq1	126	0	0	0
comp16599_c0_seq2	126	0	0	0
comp13363_c0_seq1	126	0	0	0
comp9562_c0_seq1	126	0	0	0
comp9068_c0_seq2	126	0	0	0
comp24402_c0_seq1	126	0	0	0
comp13598_c0_seq1	126	0	0	0
comp16533_c0_seq1	125.95	0	0	0
comp3744_c0_seq2	125.77	0	0	0
comp11300_c0_seq1	125.73	0	0	0
comp23325_c0_seq1	125.59	0	0	0
comp22287_c0_seq1	125.47	0	0	0
comp2881_c0_seq1	125.37	0	0	0
comp8491_c0_seq1	125.21	0	0	0
comp11126_c0_seq1	125.11	0	0	0
comp22838_c0_seq1	125	0	0	0
comp16483_c0_seq1	125	0	0	0
comp36458_c0_seq1	125	0	0	0
comp20125_c0_seq1	125	0	0	0
comp13645_c0_seq1	125	0	0	0
comp21954_c0_seq1	125	0	0	0
comp13244_c0_seq1	125	0	0	0
comp24525_c0_seq1	125	0	0	0
comp6258_c0_seq1	125	0	0	0
comp25530_c0_seq1	125	0	0	0
comp11344_c0_seq1	125	0	0	0
comp34206_c0_seq1	125	0	0	0
comp21555_c0_seq1	125	0	0	0
comp12114_c0_seq1	124.91	0	0	0
comp2290_c0_seq3	124.3	0	0	0
comp3997_c0_seq2	124.04	0	0	0
comp24213_c0_seq1	124	0	0	0
comp18575_c0_seq1	124	0	0	0
comp11481_c0_seq1	124	0	0	0
comp17072_c0_seq1	124	0	0	0
comp31968_c0_seq1	124	0	0	0
comp13451_c0_seq1	124	0	0	0
comp6995_c0_seq1	124	0	0	0
comp20763_c0_seq1	124	0	0	0
comp24696_c0_seq1	124	0	0	0
comp18069_c0_seq1	124	0	0	0
comp14983_c0_seq1	124	0	0	0
comp21915_c0_seq1	124	0	0	0
comp19637_c0_seq1	124	0	0	0
comp17335_c0_seq1	124	0	0	0
comp21861_c0_seq1	124	0	0	0
comp6738_c0_seq1	123.55	0	0	0
comp15564_c0_seq1	123.48	0	0	0
comp22667_c0_seq1	123.44	0	0	0
comp26974_c0_seq1	123.41	0	0	0
comp19011_c0_seq2	123.11	0	0	0
comp15588_c0_seq1	123	0	0	0
comp11342_c0_seq1	123	0	0	0
comp21038_c0_seq1	123	0	0	0
comp17993_c0_seq1	123	0	0	0
comp24523_c0_seq1	123	0	0	0
comp10325_c0_seq1	123	0	0	0
comp13225_c0_seq1	123	0	0	0
comp14903_c0_seq1	123	0	0	0
comp27129_c0_seq1	123	0	0	0
comp27345_c0_seq1	123	0	0	0
comp23442_c0_seq1	122.92	0	0	0
comp12653_c0_seq2	122.7	0	0	0
comp15164_c0_seq1	122.52	0	0	0
comp22366_c0_seq2	122.12	0	0	0
comp11445_c0_seq2	122.05	0	0	0
comp17756_c0_seq1	122	0	0	0
comp20254_c0_seq1	122	0	0	0
comp24909_c0_seq1	122	0	0	0
comp23628_c0_seq1	122	0	0	0
comp29447_c0_seq1	122	0	0	0
comp20821_c0_seq1	122	0	0	0
comp22702_c0_seq1	122	0	0	0
comp9260_c0_seq1	122	0	0	0
comp26245_c0_seq1	122	0	0	0
comp10823_c0_seq1	122	0	0	0
comp20948_c0_seq1	122	0	0	0
comp22791_c0_seq1	122	0	0	0
comp14327_c0_seq1	122	0	0	0
comp26169_c0_seq1	122	0	0	0
comp25392_c0_seq1	122	0	0	0
comp3911_c0_seq1	121.64	0	0	0
comp17440_c0_seq1	121.31	0	0	0
comp19543_c0_seq1	121.17	0	0	0
comp17841_c0_seq1	121.06	0	0	0
comp29134_c0_seq1	121	0	0	0
comp12946_c0_seq1	121	0	0	0
comp16378_c0_seq1	121	0	0	0
comp19842_c0_seq1	121	0	0	0
comp22356_c0_seq1	121	0	0	0
comp18104_c0_seq1	121	0	0	0
comp17195_c0_seq1	121	0	0	0
comp13455_c0_seq1	121	0	0	0
comp15478_c0_seq1	121	0	0	0
comp23554_c0_seq1	121	0	0	0
comp18709_c0_seq1	121	0	0	0
comp25068_c0_seq1	121	0	0	0
comp26215_c0_seq1	120.95	0	0	0
comp10192_c0_seq2	120.91	0	0	0
comp14106_c0_seq1	120.46	0	0	0
comp15651_c0_seq1	120.36	0	0	0
comp20156_c0_seq1	120.25	0	0	0
comp21247_c0_seq2	120.24	0	0	0
comp10406_c0_seq1	120.12	0	0	0
comp8736_c0_seq1	120.08	0	0	0
comp22006_c0_seq1	120	0	0	0
comp20790_c0_seq1	120	0	0	0
comp15804_c0_seq1	120	0	0	0
comp841_c0_seq6	120	0	0	0
comp23123_c0_seq1	120	0	0	0
comp12584_c0_seq1	120	0	0	0
comp18677_c0_seq1	120	0	0	0
comp22707_c0_seq1	120	0	0	0
comp5437_c0_seq1	120	0	0	0
comp19719_c0_seq1	120	0	0	0
comp15116_c0_seq1	120	0	0	0
comp14532_c0_seq1	120	0	0	0
comp28508_c0_seq1	120	0	0	0
comp8800_c0_seq1	120	0	0	0
comp13196_c0_seq1	119.92	0	0	0
comp17835_c0_seq1	119.72	0	0	0
comp11127_c0_seq1	119.4	0	0	0
comp12890_c0_seq2	119.32	0	0	0
comp6103_c0_seq2	119.27	0	0	0
comp16533_c0_seq8	119.25	0	0	0
comp20444_c0_seq1	119	0	0	0
comp23252_c0_seq1	119	0	0	0
comp16829_c0_seq1	119	0	0	0
comp23321_c0_seq1	119	0	0	0
comp24225_c0_seq1	119	0	0	0
comp15184_c0_seq1	119	0	0	0
comp9670_c0_seq1	119	0	0	0
comp13533_c0_seq1	119	0	0	0
comp23065_c0_seq1	119	0	0	0
comp18569_c0_seq1	119	0	0	0
comp17880_c0_seq1	119	0	0	0
comp24521_c0_seq1	119	0	0	0
comp489_c1_seq2	118.99	0	0	0
comp20159_c0_seq2	118.11	0	0	0
comp22840_c0_seq1	118	0	0	0
comp19875_c0_seq1	118	0	0	0
comp20394_c0_seq1	118	0	0	0
comp11465_c0_seq1	118	0	0	0
comp28432_c0_seq1	118	0	0	0
comp24055_c0_seq1	118	0	0	0
comp25843_c0_seq1	118	0	0	0
comp12181_c0_seq1	118	0	0	0
comp18783_c0_seq1	118	0	0	0
comp15266_c0_seq1	118	0	0	0
comp9205_c0_seq1	118	0	0	0
comp36677_c0_seq1	118	0	0	0
comp27821_c0_seq1	118	0	0	0
comp20153_c0_seq1	118	0	0	0
comp23306_c0_seq1	117.97	0	0	0
comp12890_c0_seq3	117.95	0	0	0
comp13771_c0_seq3	117.44	0	0	0
comp609_c0_seq7	117.23	0	0	0
comp21076_c0_seq2	117.12	0	0	0
comp6856_c0_seq5	117.02	0	0	0
comp15232_c0_seq1	117	0	0	0
comp17478_c0_seq1	117	0	0	0
comp15484_c0_seq1	117	0	0	0
comp18472_c0_seq1	117	0	0	0
comp14947_c0_seq1	117	0	0	0
comp11644_c0_seq1	117	0	0	0
comp6459_c0_seq1	117	0	0	0
comp30853_c0_seq1	117	0	0	0
comp21526_c0_seq1	117	0	0	0
comp6514_c0_seq1	117	0	0	0
comp21952_c0_seq1	117	0	0	0
comp20141_c0_seq1	117	0	0	0
comp23029_c0_seq1	117	0	0	0
comp21007_c0_seq1	117	0	0	0
comp17218_c0_seq1	117	0	0	0
comp10480_c0_seq1	116.89	0	0	0
comp16480_c0_seq2	116.76	0	0	0
comp5078_c0_seq3	116.62	0	0	0
comp13787_c0_seq1	116.36	0	0	0
comp13219_c0_seq1	116.03	0	0	0
comp15793_c0_seq1	116	0	0	0
comp15235_c0_seq1	116	0	0	0
comp6606_c0_seq1	116	0	0	0
comp13166_c0_seq1	116	0	0	0
comp16610_c0_seq1	116	0	0	0
comp15695_c0_seq1	116	0	0	0
comp15413_c0_seq1	116	0	0	0
comp19048_c0_seq1	116	0	0	0
comp20309_c0_seq1	116	0	0	0
comp9613_c0_seq1	116	0	0	0
comp31103_c0_seq1	116	0	0	0
comp11100_c1_seq1	116	0	0	0
comp7625_c0_seq4	116	0	0	0
comp13091_c0_seq1	116	0	0	0
comp19678_c0_seq1	116	0	0	0
comp17403_c0_seq1	116	0	0	0
comp8115_c0_seq2	115.95	0	0	0
comp4626_c0_seq1	115.94	0	0	0
comp20350_c0_seq2	115.61	0	0	0
comp15371_c0_seq1	115.54	0	0	0
comp7107_c0_seq2	115.51	0	0	0
comp26247_c0_seq1	115.21	0	0	0
comp5501_c0_seq2	115.16	0	0	0
comp11349_c0_seq1	115.08	0	0	0
comp841_c0_seq7	115.02	0.01	0	0
comp12765_c0_seq1	115	0	0	0
comp16793_c0_seq1	115	0	0	0
comp13792_c0_seq1	115	0	0	0
comp16679_c0_seq1	115	0	0	0
comp6054_c0_seq1	115	0	0	0
comp29300_c0_seq1	115	0	0	0
comp14977_c0_seq1	115	0	0	0
comp19886_c0_seq1	115	0	0	0
comp8628_c0_seq1	115	0	0	0
comp12833_c0_seq1	115	0	0	0
comp22714_c0_seq1	115	0	0	0
comp14216_c0_seq1	115	0	0	0
comp11031_c0_seq1	115	0	0	0
comp22967_c0_seq1	115	0	0	0
comp30460_c0_seq1	115	0	0	0
comp16763_c0_seq3	115	0	0	0
comp13247_c0_seq1	115	0	0	0
comp23308_c0_seq1	114.88	0	0	0
comp5746_c0_seq1	114.87	0	0	0
comp18012_c0_seq2	114.74	0	0	0
comp24083_c0_seq1	114.71	0	0	0
comp21282_c0_seq1	114.65	0	0	0
comp30950_c0_seq1	114.63	0	0	0
comp5462_c0_seq3	114.55	0	0	0
comp13121_c0_seq1	114.53	0	0	0
comp6942_c0_seq1	114.38	0	0	0
comp21226_c0_seq1	114.09	0	0	0
comp29321_c0_seq1	114	0	0	0
comp22705_c0_seq1	114	0	0	0
comp17683_c0_seq1	114	0	0	0
comp21899_c0_seq1	114	0	0	0
comp9903_c0_seq1	114	0	0	0
comp28913_c0_seq1	114	0	0	0
comp20129_c0_seq1	114	0	0	0
comp23630_c0_seq1	113.63	0	0	0
comp13449_c0_seq1	113.62	0	0	0
comp7350_c1_seq2	113.57	0	0	0
comp13844_c0_seq2	113.28	0	0	0
comp18617_c0_seq1	113	0	0	0
comp34857_c0_seq1	113	0	0	0
comp14386_c0_seq1	113	0	0	0
comp17868_c0_seq1	113	0	0	0
comp29255_c0_seq1	113	0	0	0
comp28809_c0_seq1	113	0	0	0
comp7777_c0_seq1	113	0	0	0
comp14146_c0_seq1	113	0	0	0
comp16460_c0_seq1	113	0	0	0
comp12862_c0_seq1	113	0	0	0
comp16060_c0_seq1	113	0	0	0
comp11566_c0_seq1	113	0	0	0
comp10045_c0_seq1	113	0	0	0
comp19742_c0_seq1	113	0	0	0
comp19047_c0_seq1	113	0	0	0
comp20485_c0_seq1	113	0	0	0
comp12028_c0_seq1	113	0	0	0
comp20450_c0_seq2	113	0	0	0
comp12266_c0_seq2	113	0	0	0
comp16004_c0_seq1	112.73	0	0	0
comp13796_c0_seq1	112.36	0	0	0
comp19860_c0_seq4	112.23	0	0	0
comp10471_c0_seq2	112.09	0	0	0
comp6965_c0_seq2	112.04	0	0	0
comp24975_c0_seq1	112	0	0	0
comp17714_c0_seq1	112	0	0	0
comp15614_c0_seq1	112	0	0	0
comp17241_c0_seq1	112	0	0	0
comp11052_c0_seq1	112	0	0	0
comp36658_c0_seq1	112	0	0	0
comp12686_c0_seq1	112	0	0	0
comp14424_c0_seq1	112	0	0	0
comp24757_c0_seq1	112	0	0	0
comp17116_c0_seq1	112	0	0	0
comp6169_c0_seq1	112	0	0	0
comp22537_c0_seq1	112	0	0	0
comp23020_c0_seq1	112	0	0	0
comp22351_c0_seq1	112	0	0	0
comp16891_c0_seq1	112	0	0	0
comp15931_c0_seq3	112	0	0	0
comp20748_c0_seq1	112	0	0	0
comp8059_c0_seq1	112	0	0	0
comp24445_c0_seq1	112	0	0	0
comp10420_c0_seq1	111.93	0	0	0
comp13395_c0_seq1	111.91	0	0	0
comp3326_c0_seq2	111.85	0	0	0
comp14141_c0_seq1	111.78	0	0	0
comp19499_c0_seq1	111.71	0	0	0
comp17644_c0_seq1	111.66	0	0	0
comp22610_c0_seq1	111.63	0	0	0
comp16134_c0_seq2	111.49	0	0	0
comp31462_c0_seq1	111	0	0	0
comp6502_c0_seq1	111	0	0	0
comp34463_c0_seq1	111	0	0	0
comp18546_c0_seq1	111	0	0	0
comp13392_c0_seq1	111	0	0	0
comp21903_c0_seq1	111	0	0	0
comp26500_c0_seq1	111	0	0	0
comp19503_c0_seq1	111	0	0	0
comp12100_c0_seq1	111	0	0	0
comp19215_c0_seq1	111	0	0	0
comp15670_c0_seq1	111	0	0	0
comp13806_c0_seq1	111	0	0	0
comp17961_c0_seq1	111	0	0	0
comp9206_c0_seq2	110.66	0	0	0
comp13419_c0_seq3	110.57	0	0	0
comp22219_c0_seq1	110.31	0	0	0
comp25867_c0_seq1	110	0	0	0
comp16753_c0_seq1	110	0	0	0
comp10541_c0_seq1	110	0	0	0
comp17041_c0_seq1	110	0	0	0
comp31331_c0_seq1	110	0	0	0
comp14685_c0_seq1	110	0	0	0
comp10055_c0_seq1	110	0	0	0
comp28990_c0_seq1	110	0	0	0
comp25433_c0_seq1	110	0	0	0
comp13503_c0_seq1	110	0	0	0
comp15730_c0_seq1	110	0	0	0
comp10060_c0_seq1	110	0	0	0
comp15211_c0_seq1	110	0	0	0
comp19641_c0_seq1	110	0	0	0
comp23607_c0_seq1	110	0	0	0
comp22225_c0_seq1	110	0	0	0
comp12325_c0_seq1	110	0	0	0
comp6310_c0_seq1	110	0	0	0
comp29262_c0_seq1	110	0	0	0
comp14664_c0_seq1	110	0	0	0
comp6720_c0_seq1	110	0	0	0
comp13392_c0_seq3	110	0	0	0
comp12864_c0_seq1	110	0	0	0
comp22602_c0_seq1	110	0	0	0
comp26587_c0_seq1	110	0	0	0
comp15682_c0_seq3	109.92	0	0	0
comp12897_c0_seq1	109.92	0	0	0
comp20224_c0_seq2	109.86	0	0	0
comp18805_c0_seq2	109.4	0	0	0
comp16506_c0_seq2	109.39	0	0	0
comp15356_c0_seq1	109.26	0	0	0
comp37542_c0_seq1	109.21	0	0	0
comp25838_c0_seq1	109	0	0	0
comp23713_c0_seq1	109	0	0	0
comp22507_c0_seq1	109	0	0	0
comp14374_c0_seq1	109	0	0	0
comp20079_c0_seq1	109	0	0	0
comp11621_c0_seq1	109	0	0	0
comp28187_c0_seq1	109	0	0	0
comp25227_c0_seq1	109	0	0	0
comp26240_c0_seq1	109	0	0	0
comp9074_c0_seq8	108.87	0	0	0
comp18250_c0_seq1	108.86	0	0	0
comp16495_c0_seq1	108.74	0	0	0
comp28744_c0_seq1	108.69	0	0	0
comp9218_c0_seq1	108.26	0	0	0
comp8232_c0_seq2	108.2	0	0	0
comp12608_c0_seq1	108.18	0	0	0
comp13722_c0_seq2	108.16	0	0	0
comp24506_c0_seq2	108.15	0	0	0
comp16169_c0_seq1	108	0	0	0
comp27927_c0_seq1	108	0	0	0
comp11891_c0_seq1	108	0	0	0
comp18347_c0_seq1	108	0	0	0
comp24047_c0_seq1	108	0	0	0
comp23174_c0_seq1	108	0	0	0
comp18028_c0_seq1	108	0	0	0
comp22524_c0_seq1	108	0	0	0
comp24450_c0_seq1	108	0	0	0
comp18400_c0_seq1	108	0	0	0
comp22793_c0_seq1	108	0	0	0
comp20339_c0_seq1	108	0	0	0
comp32538_c0_seq1	108	0	0	0
comp15971_c0_seq1	108	0	0	0
comp16459_c0_seq1	108	0	0	0
comp9100_c0_seq2	108	0	0	0
comp25279_c0_seq1	108	0	0	0
comp24526_c0_seq1	107.67	0	0	0
comp14136_c0_seq1	107.43	0	0	0
comp22637_c1_seq1	107.33	0	0	0
comp12356_c0_seq1	107.33	0	0	0
comp8809_c0_seq2	107.06	0	0	0
comp17960_c0_seq1	107	0	0	0
comp14495_c0_seq1	107	0	0	0
comp23240_c0_seq1	107	0	0	0
comp8483_c0_seq1	107	0	0	0
comp17094_c0_seq1	107	0	0	0
comp29977_c0_seq1	107	0	0	0
comp14236_c0_seq1	107	0	0	0
comp22396_c0_seq1	107	0	0	0
comp19539_c0_seq1	107	0	0	0
comp24837_c0_seq1	107	0	0	0
comp16154_c0_seq1	107	0	0	0
comp18270_c0_seq1	107	0	0	0
comp4417_c0_seq1	107	0	0	0
comp29500_c0_seq1	107	0	0	0
comp31428_c0_seq1	107	0	0	0
comp2379_c0_seq1	107	0	0	0
comp15226_c0_seq2	106.98	0	0	0
comp17080_c0_seq1	106.79	0	0	0
comp4965_c0_seq1	106.19	0	0	0
comp15327_c0_seq1	106	0	0	0
comp26437_c0_seq1	106	0	0	0
comp24559_c0_seq1	106	0	0	0
comp20476_c0_seq1	106	0	0	0
comp19074_c0_seq1	106	0	0	0
comp22998_c0_seq1	106	0	0	0
comp19203_c0_seq1	106	0	0	0
comp28624_c0_seq1	106	0	0	0
comp17873_c0_seq1	106	0	0	0
comp8554_c1_seq1	106	0	0	0
comp24316_c0_seq1	106	0	0	0
comp7878_c0_seq4	106	0	0	0
comp31319_c0_seq2	106	0	0	0
comp12297_c0_seq1	106	0	0	0
comp19075_c0_seq1	106	0	0	0
comp917_c0_seq5	105.79	0	0	0
comp18810_c0_seq1	105.63	0	0	0
comp24602_c0_seq2	105.61	0	0	0
comp26556_c0_seq1	105.56	0	0	0
comp12358_c0_seq2	105.55	0	0	0
comp2771_c0_seq4	105.51	0	0	0
comp17019_c0_seq4	105.06	0	0	0
comp23378_c0_seq1	105	0	0	0
comp15875_c0_seq1	105	0	0	0
comp7066_c0_seq2	105	0	0	0
comp12078_c0_seq1	105	0	0	0
comp31794_c0_seq1	105	0	0	0
comp19238_c0_seq1	105	0	0	0
comp31057_c0_seq1	105	0	0	0
comp20662_c0_seq1	105	0	0	0
comp20111_c0_seq1	105	0	0	0
comp20958_c0_seq1	105	0	0	0
comp23225_c0_seq1	105	0	0	0
comp25659_c0_seq1	105	0	0	0
comp33696_c0_seq1	105	0	0	0
comp5764_c0_seq1	105	0	0	0
comp24585_c0_seq1	104.93	0	0	0
comp20532_c0_seq1	104.76	0	0	0
comp17105_c0_seq1	104.69	0	0	0
comp10097_c0_seq1	104.41	0	0	0
comp4680_c0_seq1	104.36	0	0	0
comp15095_c0_seq2	104.28	0	0	0
comp16140_c0_seq1	104.04	0	0	0
comp20623_c0_seq1	104	0	0	0
comp11553_c0_seq1	104	0	0	0
comp10471_c0_seq5	104	0	0	0
comp9536_c0_seq1	104	0	0	0
comp27677_c0_seq1	104	0	0	0
comp7424_c0_seq2	104	0	0	0
comp13042_c0_seq1	104	0	0	0
comp16131_c0_seq1	104	0	0	0
comp7426_c0_seq1	104	0	0	0
comp18628_c0_seq1	104	0	0	0
comp22337_c0_seq1	104	0	0	0
comp3679_c0_seq1	104	0	0	0
comp21879_c0_seq1	104	0	0	0
comp4519_c0_seq1	104	0	0	0
comp23043_c0_seq1	104	0	0	0
comp23272_c0_seq1	104	0	0	0
comp30943_c0_seq1	104	0	0	0
comp19736_c0_seq1	104	0	0	0
comp19580_c0_seq1	104	0	0	0
comp23168_c0_seq2	103.97	0	0	0
comp20769_c0_seq2	103.84	0	0	0
comp17068_c0_seq1	103.68	0	0	0
comp9200_c0_seq1	103.62	0	0	0
comp3828_c1_seq1	103.02	0	0	0
comp28465_c0_seq2	103	0	0	0
comp29114_c0_seq1	103	0	0	0
comp32840_c0_seq1	103	0	0	0
comp14808_c0_seq1	103	0	0	0
comp27724_c0_seq1	103	0	0	0
comp14910_c0_seq1	103	0	0	0
comp10775_c0_seq1	103	0	0	0
comp28293_c0_seq1	103	0	0	0
comp13941_c0_seq1	103	0	0	0
comp24561_c0_seq1	103	0	0	0
comp27015_c0_seq1	103	0	0	0
comp20849_c0_seq1	103	0	0	0
comp29160_c0_seq1	103	0	0	0
comp23407_c0_seq1	103	0	0	0
comp30245_c0_seq1	103	0	0	0
comp7467_c0_seq1	103	0	0	0
comp25252_c0_seq1	103	0	0	0
comp13383_c0_seq1	103	0	0	0
comp15711_c0_seq1	103	0	0	0
comp18543_c0_seq1	103	0	0	0
comp16230_c0_seq1	103	0	0	0
comp21762_c0_seq1	103	0	0	0
comp19001_c0_seq1	103	0	0	0
comp8281_c0_seq6	102.93	0	0	0
comp14328_c0_seq4	102.77	0	0	0
comp12432_c0_seq3	102.72	0	0	0
comp22746_c0_seq1	102.57	0	0	0
comp21654_c0_seq2	102.16	0	0	0
comp31572_c0_seq1	102	0	0	0
comp29215_c0_seq1	102	0	0	0
comp14690_c0_seq1	102	0	0	0
comp14513_c0_seq1	102	0	0	0
comp28707_c0_seq1	102	0	0	0
comp18584_c0_seq1	102	0	0	0
comp27673_c0_seq1	102	0	0	0
comp14190_c0_seq1	102	0	0	0
comp14089_c0_seq1	102	0	0	0
comp28166_c0_seq1	102	0	0	0
comp19925_c0_seq1	102	0	0	0
comp23891_c0_seq1	102	0	0	0
comp22663_c0_seq1	102	0	0	0
comp32995_c0_seq1	102	0	0	0
comp16743_c0_seq1	102	0	0	0
comp19608_c0_seq1	102	0	0	0
comp37980_c0_seq1	102	0	0	0
comp15094_c0_seq1	102	0	0	0
comp18476_c0_seq1	102	0	0	0
comp10335_c0_seq1	102	0	0	0
comp25690_c0_seq1	102	0	0	0
comp26474_c0_seq2	101.83	0	0	0
comp22285_c0_seq1	101.75	0	0	0
comp21655_c0_seq1	101.44	0	0	0
comp16929_c0_seq1	101.31	0	0	0
comp8411_c0_seq4	101.24	0	0	0
comp21601_c0_seq1	101.15	0	0	0
comp1619_c0_seq1	101.14	0	0	0
comp22812_c0_seq1	101.09	0	0	0
comp14270_c0_seq1	101	0	0	0
comp27315_c0_seq1	101	0	0	0
comp7454_c0_seq1	101	0	0	0
comp9453_c0_seq1	101	0	0	0
comp30308_c0_seq1	101	0	0	0
comp22711_c0_seq1	101	0	0	0
comp23073_c0_seq1	101	0	0	0
comp22456_c0_seq1	101	0	0	0
comp23528_c0_seq1	101	0	0	0
comp8734_c0_seq1	101	0	0	0
comp13892_c0_seq1	101	0	0	0
comp28909_c0_seq1	101	0	0	0
comp32813_c0_seq1	101	0	0	0
comp21262_c0_seq1	101	0	0	0
comp20215_c0_seq1	101	0	0	0
comp26152_c0_seq1	101	0	0	0
comp24601_c0_seq1	101	0	0	0
comp22547_c0_seq1	101	0	0	0
comp1230_c0_seq3	100.88	0	0	0
comp17894_c0_seq1	100.41	0	0	0
comp10849_c0_seq1	100.38	0	0	0
comp3760_c0_seq1	100.03	0	0	0
comp6649_c0_seq1	100	0	0	0
comp23071_c0_seq2	100	0	0	0
comp24258_c0_seq1	100	0	0	0
comp17250_c0_seq1	100	0	0	0
comp10586_c0_seq1	100	0	0	0
comp28489_c0_seq1	100	0	0	0
comp18594_c0_seq1	100	0	0	0
comp19770_c0_seq1	100	0	0	0
comp23979_c0_seq1	100	0	0	0
comp23187_c0_seq1	100	0	0	0
[truncated: 19,247 more rows]
