# Supplementary material for: Transcriptome Analysis of Androgenic Gland for Discovery of Novel Genes from the Oriental River Prawn, Macrobrachium nipponense, Using Illumina Hiseq 2000
Source: PLoS One. 2013 Oct 28;8(10):e76840. doi: 10.1371/journal.pone.0076840 (PMC3810145; doi:10.1371/journal.pone.0076840)
Supplement: Table S7 — Summary of genes generally expressed in sexual gland. (XLS) [file pone.0076840.s007.xls]

#transcript	AG	VD	O	T
comp0_c0_seq1	2440215	2623558.74	1401.43	149374.36
comp1_c0_seq1	1248030.14	2552420.89	1272.57	76084.05
comp2_c0_seq1	689852	401985	160	10016
comp28_c0_seq1	551455	5254.01	7	315.72
comp3_c0_seq1	509007	627189.6	326	39602.3
comp4_c0_seq1	377971	637817	103081	424265
comp5_c0_seq1	374371	343341.98	146	15555
comp7_c0_seq1	302454	386001	295	6179
comp9_c0_seq1	261863	387522.51	139	16578.01
comp18_c0_seq1	254637	288372.71	44202	81603.75
comp1_c0_seq2	248638.86	587443.53	366.43	14186.47
comp11_c0_seq1	230366	19674	64	1280
comp8_c0_seq1	217800	228127.31	87	5630
comp6_c0_seq1	210356	458458	149	7857
comp25_c0_seq1	194967	338915	247	5916
comp10_c0_seq1	187500	574563.69	238.36	50097.06
comp20_c0_seq1	174401	20854	37	363
comp12_c0_seq1	171817	215396.72	249	5918
comp39_c0_seq1	154993.33	237172.63	199.66	2614.6
comp15_c0_seq1	133011	8233.37	12	359
comp31_c0_seq1	131456	9497.75	10	280.31
comp38_c0_seq1	112380	125687	100	3773
comp87_c1_seq1	111604	116094	28061	44437
comp49_c0_seq1	104420	163327	15961	82709
comp22_c0_seq1	97293	113554.64	63	4312
comp122_c0_seq1	93059	8312.27	11.02	248.12
comp163_c0_seq1	92940	78990	345	1827
comp50_c0_seq1	89973.86	177891.24	213.91	5859.81
comp53_c0_seq1	85790.68	108139.71	47.79	6522.47
comp14_c0_seq1	75779	2325	6195	8978
comp69_c0_seq5	73079	203516.12	40681.53	138540.87
comp32_c0_seq1	64269	125354.66	58.88	3222.15
comp34_c0_seq6	64234.01	1301.32	9	97.62
comp202_c0_seq1	62732	7827	2505	4704
comp87_c0_seq1	62300.71	114699.83	42.56	1010.04
comp40_c0_seq5	60606.33	3145.35	4.07	123.7
comp140_c0_seq1	58146	6915	1289	995
comp55_c0_seq1	52614	104085	51	1226
comp48_c0_seq1	51888	45805	13143	16727
comp136_c1_seq1	50406	3535.28	11	60.13
comp152_c0_seq1	49979	57887.25	31	2039
comp65_c0_seq1	49080	64616	10639	27567
comp186_c0_seq1	49060	60033	57976	17617
comp154_c0_seq1	48316	54657	11468	3139
comp183_c0_seq2	48000.13	404.15	47.65	123.55
comp78_c0_seq1	47382	48707.93	4465	13337
comp30_c0_seq1	46416	57236	23	2128
comp36_c0_seq1	45792	14511	268	1100
comp23_c0_seq1	44227.27	37522.04	13538.01	9377.76
comp110_c0_seq2	43660.89	60307.38	18812.49	37349.7
comp63_c0_seq1	43477	50376	12673	16746
comp54_c0_seq1	41590	42422.88	27.01	413.71
comp24_c0_seq1	41371	6209.96	415.13	829.37
comp114_c0_seq1	40563	42201.13	4837	16877
comp131_c0_seq1	40354	47478	6616	21776
comp79_c0_seq3	39195.94	3855.38	608.57	1133.35
comp43_c0_seq1	38828	22143	8	314
comp67_c0_seq1	38621	50842	6190	17653
comp175_c0_seq1	38419	43539.07	21124.32	19660.63
comp216_c0_seq1	38098	30274	9431	5788
comp47_c0_seq1	37005	34521.11	45.01	965.86
comp486_c0_seq2	36923.47	6389.99	192	1395
comp40_c0_seq4	35327.41	2353.87	3.93	72.92
comp117_c0_seq1	35075.67	17252.94	16215.77	6465.48
comp42_c1_seq4	34579.06	202.28	33.54	35.08
comp361_c0_seq1	34172	59599	16123	5226
comp44_c0_seq1	33761	26167.61	13621	10544.99
comp80_c0_seq1	33642	31889	16428	10948
comp82_c0_seq1	33531	38026	5095	13306
comp92_c0_seq1	33508	43192	6926	18054
comp84_c0_seq5	33085.66	45965.43	10020.77	14152.06
comp56_c0_seq1	32567	52818	6536	21388
comp171_c0_seq1	32046	28337.59	1985.92	6487.12
comp145_c0_seq1	30865	39394	9007	17500
comp107_c0_seq1	29887	36466	8418	20337
comp52_c0_seq1	29361	1953.12	4	109
comp105_c0_seq1	29250	32259	3272	12113
comp235_c0_seq1	29205	20362	34811	27773.91
comp318_c0_seq1	29175	3240.44	114.95	454.62
comp143_c0_seq1	29145	23457	6922	12184
comp35_c0_seq1	29132	38410	10	2006
comp120_c0_seq2	28772.51	24127.64	38938.32	23307.18
comp19_c0_seq1	28225	66148.55	44	1685
comp121_c0_seq1	27781	39429	5582	13974
comp315_c0_seq1	27689	10680	2258	2929
comp146_c0_seq1	27526	35975	4219	14500
comp168_c0_seq1	27398	13025	14071	6429
comp69_c0_seq4	27249.08	36455.1	5479.93	4102.15
comp81_c0_seq1	27188	27716.39	9.27	2637.14
comp441_c0_seq1	27082.02	32140.56	697.81	3755.31
comp151_c0_seq1	26739	8748	6504	2453
comp165_c0_seq1	26502	13735	19813	2195
comp106_c0_seq1	25902	28905	12884	10050
comp384_c0_seq1	25298	3434.3	36.36	79.87
comp170_c0_seq2	25093.72	14802.18	804.03	1981.97
comp224_c0_seq1	24966	14611	2296	11358
comp71_c0_seq1	24854	28963	5541	10104
comp260_c0_seq1	24829	28605	15322	13812
comp61_c0_seq1	24609	28433	4683	13545
comp120_c0_seq1	24598.49	24977.19	1005.53	3086.05
comp257_c0_seq1	24510	12100	647	1776
comp129_c0_seq1	24227	31835	3019	14359
comp60_c0_seq1	24102	35991	7062	12656
comp84_c0_seq4	23877.08	16383.99	16699.27	12314.68
comp180_c0_seq1	23843	65457	37681	3148
comp402_c0_seq1	23556	16710.02	7578	619
comp462_c0_seq1	23482	26248	2350	1296
comp150_c0_seq1	23414	35002.89	7900.98	13555.01
comp85_c0_seq1	23405	28280	3154	9269
comp51_c0_seq1	23318	45948	5590	17998
comp511_c0_seq2	22903.81	3395.34	51	190.43
comp68_c0_seq1	22603.62	43833.55	35.05	3689.96
comp363_c0_seq1	22435	9783	1507	1297
comp155_c0_seq1	22319	27735	5078	9854
comp77_c0_seq1	22202	27442	4182	10827
comp132_c0_seq1	21810	25294	4244	6961
comp383_c0_seq1	21395.93	19518.97	1280.26	7839.5
comp183_c0_seq3	21300.36	261.57	9.35	63.52
comp119_c0_seq2	20942.75	4846.17	76.79	427.08
comp96_c0_seq1	20911	26873	5199	9411
comp245_c0_seq1	20676	23179	1721	6094
comp265_c0_seq2	20466.17	25069.3	1837.09	4669.83
comp190_c0_seq1	20428	26570	2883	11817
comp74_c0_seq1	20207	31048	3221	10414
comp21_c0_seq4	20198.69	4912.33	6	5
comp27_c0_seq1	20123	946.23	1	29
comp197_c0_seq1	20065	29208	13	1386
comp123_c0_seq1	20021	21615	1671	6945
comp269_c0_seq1	19943	10946	20596	6471
comp128_c1_seq1	19894	26607	4356	9188
comp45_c0_seq2	19808.65	138.52	3	3
comp193_c0_seq1	19794	24325.87	3149	9668
comp111_c0_seq1	19694	20098	2638	7774
comp72_c0_seq1	19573	38111.45	88	268
comp99_c0_seq1	19481	22630	3919	11294
comp220_c0_seq1	19388	13021.93	17631.9	5359.85
comp182_c0_seq1	19210	25883	3514	10026
comp93_c0_seq1	19209	24954	3363	7810
comp441_c0_seq2	19187.98	14881.46	555.19	3341.69
comp215_c0_seq2	19186.23	22925.61	5556.68	9609.95
comp179_c0_seq1	18914	24371	6063	9746
comp170_c0_seq1	18897.28	10675.39	1267.93	3504.44
comp100_c0_seq1	18896	27194	5589	11199
comp157_c0_seq1	18725	26834	3404	10756
comp75_c0_seq1	18263	27791	4014	10163
comp118_c0_seq1	18033.77	14250.54	7534.85	4053.84
comp166_c0_seq1	17980	19461.18	2748.25	8220.42
comp98_c0_seq1	17922	2562	7	463
comp262_c0_seq1	17844	7760	2719	672
comp73_c0_seq1	17624	20910	4233	6475
comp33_c0_seq2	17586	103467	16428	40194
comp605_c0_seq1	17366.27	12656.93	100.19	483.47
comp194_c0_seq1	17248	19720	3893	7022
comp88_c0_seq1	16871	19968	6010	9975
comp336_c0_seq1	16785	9267.18	128.04	443.83
comp23_c0_seq2	16393.73	4999.71	6965.98	1479.24
comp95_c0_seq1	16252	24646	3703	8963
comp158_c0_seq1	16236	23169	3195	6578
comp222_c0_seq1	16184	32	14	15
comp311_c0_seq2	16081.23	31497.28	109.99	995.23
comp214_c0_seq1	16061	9332	117	1247
comp240_c0_seq1	16029	6324.73	542.87	1203.04
comp160_c1_seq1	16004.73	9193.59	6644.89	1940.55
comp126_c0_seq1	15925	87499.04	47	772
comp561_c0_seq1	15865	8620	142	551
comp137_c0_seq1	15826	20206.67	453	6159.01
comp103_c0_seq1	15757	19219	2729	6958
comp97_c0_seq1	15688	23195.26	3654.49	7058.38
comp231_c0_seq2	15564.14	30871.29	9339.49	2951.4
comp365_c0_seq2	15474.81	17545.25	14	286
comp266_c0_seq1	15427	23729	3791	9276
comp308_c0_seq1	15332	13803	301	3408
comp233_c0_seq1	15267	15490.26	2405	2427.4
comp149_c2_seq1	15240	19129.64	5229.14	9780.61
comp119_c0_seq3	15186.76	1136.6	1	36.2
comp90_c0_seq1	15047	15916	3091	4848
comp270_c0_seq1	15014	19221.02	5935	5496
comp83_c0_seq1	14835	20830	3389	9574
comp281_c0_seq1	14620	22605	8260	3771
comp133_c0_seq1	14607	24723	4478	8580
comp59_c0_seq8	14450.42	28.26	23.74	15.07
comp76_c0_seq1	14389	24	22	18
comp631_c0_seq1	14278	5052	138	1099.01
comp236_c0_seq1	14270	10	11	7
comp91_c0_seq1	14186	22485	3279	8999
comp156_c0_seq4	14170.54	41691	56.17	435.14
comp231_c0_seq1	14047.86	35221.78	3911.49	447.56
comp124_c0_seq1	13797	19236	5735	6256
comp717_c0_seq1	13788	19285	2683	495
comp130_c0_seq1	13763	18145	3461	6517
comp258_c0_seq1	13423	15117	15552	9040
comp229_c0_seq1	13419	37	7	10
comp587_c0_seq1	13383.82	7517	1324.42	461.9
comp305_c0_seq2	13380.62	12854.68	8641.95	17503.22
comp295_c0_seq1	13324	1176.29	7	359.25
comp86_c0_seq1	13314.04	32317.43	3267.6	9631.72
comp543_c0_seq1	13217	597	24	22
comp86_c0_seq2	13209.96	2111.57	2798.4	2446.28
comp329_c0_seq1	13104	42300	19106	939
comp321_c0_seq1	12942	9601	2309	4633
comp142_c0_seq1	12819	16300	2833	6797
comp59_c0_seq7	12787.65	35.06	24.09	27.64
comp418_c0_seq1	12470	16767	7778	6289
comp373_c0_seq1	12401	15165.97	8961	4282
comp184_c1_seq1	12368	23343	2281	5477
comp89_c0_seq1	12365	17864	1865	4757
comp141_c0_seq2	12249.97	21276.52	653.06	6452.24
comp967_c0_seq1	12205	6626	184	440
comp460_c0_seq1	12163	27838	54199	3312
comp112_c0_seq1	12140	17475	2854	5235
comp382_c0_seq1	11969	17275	5096	3701
comp172_c1_seq1	11958	4112	2	102
comp490_c0_seq2	11877.55	19062.55	1306.96	2088.33
comp167_c0_seq1	11830	15927	4436	4974
comp148_c0_seq1	11824	13610	2039	5797
comp520_c0_seq2	11815.4	15151.55	2869.98	3370.88
comp350_c0_seq1	11813	10443	785	974
comp113_c0_seq1	11798	13319	2087	5838
comp249_c0_seq1	11653	87994	37	6111
comp367_c0_seq1	11567	6652	6584	5379
comp377_c0_seq1	11554.41	1946.92	6.67	18
comp177_c0_seq1	11490	15402	2940	7563
comp359_c0_seq1	11394	32429	293	1420
comp17_c0_seq15	11331.24	4614.83	21.26	71.17
comp119_c0_seq1	11318.5	4776.85	226.26	1421.36
comp427_c0_seq1	11280.97	11711.45	79.6	913.59
comp53_c0_seq2	11250.32	17152.29	6.21	467.53
comp135_c0_seq2	11245.9	21308.76	201.88	2338.53
comp102_c0_seq1	11209	13767	2261	4739
comp431_c0_seq1	11191	12242.11	3145.76	1171.18
comp162_c0_seq1	11166	15230	2830	5054
comp338_c0_seq1	11158	10887	11454	4126
comp208_c0_seq1	11128	25676	3853	2764
comp688_c3_seq1	11090.82	13774.22	1446.57	1610.42
comp203_c0_seq1	10980	15856	4033	5790
comp372_c0_seq1	10938	9837	4340	1708
comp125_c0_seq1	10937	17097	3614	5940
comp195_c0_seq1	10870	16189	9597	6752
comp219_c0_seq1	10855	15798.62	6924	5988
comp386_c0_seq1	10625	8888	14002.99	4091
comp319_c0_seq1	10623	12455	5440	4315
comp207_c0_seq3	10616.72	11696.5	3498.5	5753.41
comp69_c0_seq1	10606.8	50030.77	6770.5	12346
comp181_c0_seq1	10586	12219	2089	4627
comp335_c0_seq1	10517	7153	2295	1213
comp303_c0_seq1	10499	19	9	19
comp244_c0_seq1	10379	18	10	8
comp598_c0_seq1	10345	6510.93	181.01	475.49
comp341_c0_seq1	10336	9366	6236	6685
comp727_c1_seq1	10255	9446.01	2728	6292.17
comp424_c0_seq1	10201	13035	5463	2006
comp966_c0_seq2	10192.65	10898.65	5162.97	3230.62
comp2_c1_seq7	10182	13895.38	10	69
comp597_c0_seq1	10147	3907	10707	1152
comp682_c0_seq1	10142.87	6321.76	141.95	1003.37
comp692_c0_seq1	10139.76	6011.97	95.85	88.97
comp211_c0_seq1	10068	20151	3677	8601
comp438_c0_seq1	10036	4950	283	981.94
comp409_c0_seq1	10013	1065	2	402
comp284_c0_seq1	9940	9989	5291	5809
comp346_c0_seq1	9893.91	18841.01	2966.38	1286.15
comp567_c0_seq1	9828	1636	47	15
comp156_c0_seq9	9748.31	21090.95	15.43	626.74
comp127_c0_seq1	9708	13538	1895	5011
comp317_c0_seq1	9687	18113	14206	5406
comp288_c0_seq1	9659	5859	9159	1936
comp414_c0_seq1	9625.77	283.67	405.02	92.24
comp425_c0_seq1	9586	6419	92	920
comp428_c0_seq1	9581	9965.84	4647.62	8086.67
comp387_c0_seq1	9521	2873	9876	863
comp338_c1_seq2	9502.88	12114.07	6226.96	8452.18
comp432_c0_seq2	9491.09	9617.13	12730.79	4951.7
comp176_c0_seq1	9411	15476.62	28.95	857.73
comp351_c0_seq1	9383	10	9	8
comp185_c0_seq1	9338	15068	2569	6401
comp217_c0_seq1	9335	6158	9101	4992
comp254_c0_seq2	9309.56	6522.19	21.53	136.48
comp1221_c0_seq1	9224	6319	154	604
comp435_c0_seq1	9156	511	6	52
comp204_c0_seq1	9124	13398	2924	5597
comp299_c0_seq2	9111.4	655.36	1	54.79
comp405_c0_seq1	9085.66	3362.93	329.7	2400.05
comp466_c0_seq2	9058.79	499.84	2.16	9.92
comp247_c0_seq1	8907	2043	480	1791
comp164_c0_seq1	8846	10104	1728	5529
comp161_c0_seq1	8786	10694	1882	3734.21
comp394_c0_seq1	8780	13154	1608	2001
comp360_c0_seq1	8725.82	4027.48	423.21	573.29
comp728_c0_seq2	8686	9997.84	4521.58	3803.3
comp746_c0_seq1	8578	9596	2485	3992
comp911_c0_seq2	8463.84	1394.89	23	67
comp344_c0_seq1	8445	9	5	3
comp379_c0_seq2	8321.84	12573.29	5.87	170.4
comp206_c0_seq1	8318	3260	65	915
comp362_c0_seq1	8297	6	8	5
comp178_c0_seq1	8263	9240	1501	3380
comp241_c1_seq1	8201.19	7701	7412.64	9901.69
comp1074_c0_seq1	8199	7537.95	170.67	371.46
comp327_c0_seq1	8154	13546	1361	2075
comp1008_c0_seq2	8128.6	8573.33	2670.15	2482.09
comp389_c0_seq1	8126.81	3927.38	191.56	501.87
comp200_c0_seq2	8095.41	14584.34	21.15	244.75
comp809_c0_seq1	8083	3390	21	174
comp116_c0_seq1	8078	10464	1801	4663
comp1169_c0_seq2	8075.88	9545.32	5260.25	4032.49
comp957_c0_seq2	8060.32	4072.85	15901.37	2882.64
comp2048_c0_seq1	8027	5822	137	233
comp504_c0_seq1	7983	9553	3759	2358
comp513_c0_seq1	7975	7198	9565	4596
comp674_c0_seq1	7939	13125	562	744
comp246_c0_seq1	7917	7136	3424	5424
comp139_c0_seq1	7911	9574	1818	3107
comp570_c0_seq1	7899.92	9940.9	1566.03	1379.83
comp1211_c0_seq1	7821	6375.01	541	1140
comp1451_c0_seq1	7773.25	10730.47	20.37	903.04
comp282_c0_seq2	7736.99	18.79	10	6.86
comp261_c0_seq1	7728	7542	707	2200
comp286_c2_seq1	7692	1851.15	754	3383.01
comp548_c0_seq1	7687	12763	2548	3615
comp196_c0_seq2	7681.19	257.54	9.51	31.25
comp992_c0_seq1	7625	8063	1598	1786
comp889_c0_seq1	7615	13042	4089	1038
comp334_c0_seq1	7608	5503	105	837
comp159_c0_seq3	7603.77	9206.39	143.2	329.84
comp757_c0_seq1	7589	7191.03	4832	6919
comp59_c0_seq3	7552.04	3.64	2.46	1.46
comp352_c0_seq1	7541	4752	2314	1043
comp39_c0_seq4	7527.05	24743.71	12.19	204.37
comp306_c0_seq1	7523	11022	3745	6358
comp1101_c0_seq2	7506.27	5855.63	494	2588
comp207_c0_seq1	7485.96	8593.77	1298.19	3556.16
comp450_c0_seq1	7434	6839.86	2524	6505.49
comp427_c0_seq2	7428.03	10411.34	61.49	632.23
comp174_c0_seq2	7378.25	5848.16	20	466
comp480_c0_seq1	7362	6896	2339	2784
comp304_c0_seq1	7350	5828.94	16099.98	24514.24
comp417_c0_seq1	7327	8356	6206	6969
comp499_c0_seq1	7312	10644.14	16	403.43
comp722_c0_seq3	7258.27	3502.65	818.36	1616.99
comp476_c0_seq1	7206	6385.88	36795.3	1902.97
comp298_c0_seq12	7170.29	4856.08	3177.01	894.17
comp509_c0_seq1	7086	6004.02	41	273
comp286_c0_seq1	7084.57	4861.94	2682.4	6065.54
comp357_c0_seq1	7075	8551	4291	1533
comp212_c0_seq1	7038	5145	8850	6911
comp545_c0_seq1	7022	13959	3939	3008
comp381_c0_seq1	7018.31	24	9	10
comp121_c1_seq1	6996	11137.28	1208.04	4375
comp309_c0_seq1	6991	6616	4471	2010
comp277_c0_seq7	6973.48	4202.68	1611.03	8950.91
comp218_c0_seq1	6923	9424	1660	2948
comp534_c0_seq1	6901	8166	439	2301
comp280_c0_seq1	6886	6236	6333	8298
comp638_c0_seq1	6832	32	13	20
comp16_c0_seq1	6811	7708.59	236.98	4306.67
comp79_c0_seq4	6798.83	2950.41	528.41	209.03
comp110_c0_seq1	6793.96	2873.68	233.17	791.8
comp461_c0_seq1	6776	10	7	9
comp1030_c0_seq1	6754	1943	170	531.2
comp234_c0_seq1	6721	10	10	6
comp596_c0_seq1	6681	7442	2598	2736
comp322_c0_seq1	6663	7489	2	251
comp570_c0_seq2	6631.08	3340.6	5577.78	3421.26
comp604_c0_seq1	6606	7742	1813	3614
comp272_c0_seq1	6588	6987	1616	2982
comp554_c0_seq2	6578.96	4215.58	169	792.42
comp1536_c0_seq1	6575	12130	2909	2691
comp1520_c1_seq1	6570	21056.9	14	2382.63
comp1778_c0_seq2	6563.88	5358.22	148.01	1418.69
comp574_c0_seq1	6555	8579	3804	4468
comp488_c0_seq1	6554.34	6296.31	1259.55	1386.2
comp447_c0_seq1	6540.84	5989.07	671.14	1236.72
comp366_c0_seq1	6507	7901.26	707.09	2814.86
comp1123_c0_seq1	6502	7956	228	1861
comp248_c0_seq1	6469	14560	2648	7199
comp263_c0_seq1	6466	637.07	6	79
comp147_c0_seq1	6451.01	9806.65	2136.57	2354.66
comp568_c0_seq1	6437	1688	44	220
comp1112_c0_seq1	6426	2564	96	692
comp433_c0_seq1	6355	2769	368	1246.03
comp268_c0_seq1	6347	23805	1520	939
comp760_c0_seq1	6334	12079	210	780
comp289_c0_seq1	6333	16628	10	1747
comp576_c0_seq1	6306.67	3734.16	1118.44	1568.91
comp285_c1_seq1	6304	12126	2843	7176
comp861_c0_seq1	6299	6813	2816	1877
comp353_c0_seq2	6291.54	17605.72	18.82	188.19
comp201_c0_seq1	6250	8944	4571	1768
comp708_c0_seq2	6239.21	15610.4	36190.48	2128.22
comp58_c0_seq1	6218	7354.34	4	60
comp445_c0_seq1	6182	5568	2259	1581
comp1169_c0_seq1	6157.12	3864.68	2658.75	493.51
comp948_c1_seq1	6144.79	14032.85	12.02	456.71
comp691_c0_seq1	6118	5	3	2
comp686_c0_seq1	6109	6640	8242	4735
comp407_c0_seq2	6094.48	4630.65	3311.94	8068.18
comp383_c0_seq2	6035.85	4002.33	385.52	2168.53
comp723_c0_seq1	6017	4793	267.04	1151.94
comp783_c0_seq2	5988.31	4965.95	476.31	7989.14
comp679_c0_seq1	5959	7418.98	1262	2558.02
comp287_c0_seq1	5939.67	12116.48	1930.59	357.33
comp323_c0_seq1	5939	3852	4	209
comp942_c0_seq2	5936.59	5721.14	663.91	673.94
comp539_c0_seq1	5929	6369	10292	3371
comp681_c0_seq1	5889	5121	6589	3940
comp134_c0_seq2	5884	6374.16	1209.13	2822.65
comp795_c0_seq1	5882	4453.13	54.01	143.03
comp1126_c0_seq1	5881.08	8773.03	5	105.3
comp459_c0_seq3	5863.23	6644.97	758.78	920.32
comp558_c0_seq1	5847	20	12	18
comp273_c0_seq1	5830	4887	598	720
comp330_c0_seq1	5827	7	3	7
comp1248_c0_seq1	5814	6972	2982	1212
comp46_c0_seq2	5811.23	13077.98	20.8	63.13
comp516_c0_seq1	5781.46	5332.94	172.89	415.06
comp356_c0_seq3	5765.5	6185.05	5961.36	3501.37
comp3117_c0_seq1	5756	9556.12	2686.1	996.02
comp301_c0_seq1	5711	9259	4313	10473
comp2075_c1_seq1	5702.22	4970.09	3810.41	4041.76
comp437_c0_seq1	5661	9057	9002	6650
comp1174_c0_seq1	5644	5347	1920	1871
comp883_c0_seq1	5633	4933	2122	3212
comp765_c0_seq1	5629	5326	3349	4291
comp1118_c0_seq1	5607	9807.39	5897	1232
comp1004_c0_seq1	5607	8400	3161	2955
comp877_c0_seq1	5590	206	490	923
comp136_c0_seq1	5575.09	5032.76	21.23	145.09
comp951_c0_seq1	5566	7732	3	254
comp46_c0_seq1	5565	22457.45	32	456.74
comp589_c0_seq1	5527	2333	11	44
comp399_c0_seq1	5461	4323	420	1176
comp1068_c0_seq6	5460.24	12530.51	107.6	653.32
comp614_c0_seq1	5438	7876.99	4416	2028
comp265_c0_seq1	5437.23	7062.84	233.45	217.52
comp837_c0_seq1	5432	3887	7325	1551
comp740_c0_seq1	5366.52	1205.69	8.66	72
comp560_c0_seq1	5366	467	15	8
comp834_c0_seq1	5317	12809	1333	928
comp710_c0_seq1	5309	4765	6451	3005
comp551_c0_seq1	5287	6259	81	156
comp705_c0_seq1	5285	5177	905	710
comp446_c0_seq1	5284	4133	17433	17354
comp498_c0_seq1	5253	5	6	6
comp871_c0_seq1	5251	5335.13	2546.09	2869.74
comp1619_c0_seq5	5238.67	6222.03	1247.42	1405.45
comp854_c0_seq1	5204	6015.19	7452.48	4622.73
comp505_c0_seq1	5202.99	9806.19	13.63	260.87
comp1085_c0_seq1	5195	3	7	3
comp354_c0_seq1	5184	8	7	2
comp419_c0_seq1	5177	6	5	9
comp343_c0_seq1	5172	5115	6992	4052
comp483_c0_seq1	5162	5021	1708.99	2204.65
comp853_c0_seq1	5143	6672.21	152	707.37
comp296_c1_seq2	5139.29	1048.98	33.38	74.48
comp1216_c0_seq1	5123	3854	869	1421
comp581_c0_seq1	5121	925.01	153	200.01
comp735_c0_seq1	5093	5587	2286	2488
comp692_c0_seq2	5091.24	4374.03	77.15	400.03
comp135_c0_seq4	5082.21	33775.26	6.56	394.16
comp526_c0_seq1	5074	7351.88	1130.09	258.98
comp949_c0_seq1	5072.58	5567.49	4957.6	3072
comp1542_c0_seq2	5061.34	6903.95	530.89	889
comp324_c0_seq2	5034.63	4142.79	545	1379.61
comp3171_c0_seq1	5023	3526	178	359
comp866_c0_seq1	5022	5389	8786	4111
comp639_c0_seq2	5016.13	1331.23	3	136.69
comp990_c2_seq3	4991.87	23212.07	172.69	1532.31
comp620_c0_seq1	4989	4955	99	439
comp1652_c0_seq1	4987	6220.24	2662.89	674.64
comp521_c1_seq1	4983.93	3481.44	61.37	341.48
comp925_c0_seq6	4975	7773.35	697.19	91.22
comp1259_c0_seq1	4932	5871	4898	1971
comp635_c0_seq1	4926	5137.86	99	570
comp338_c1_seq1	4908.12	7689.93	1962.04	2625.82
comp633_c0_seq2	4906.66	6242.99	2692.82	2434.37
comp833_c0_seq1	4903	1742	412	2559.99
comp459_c0_seq7	4888.09	2273.38	211.63	727.98
comp630_c0_seq1	4871	7471	3389	2363
comp210_c0_seq2	4869.87	3563.75	1291.83	2320.29
comp602_c0_seq1	4842	4665	6842	2678
comp33_c0_seq3	4800	25721	4178	9975
comp875_c0_seq2	4796.08	7.5	2.33	5
comp464_c0_seq1	4792	109	2	85.01
comp403_c0_seq1	4768	7	11	7
comp615_c0_seq1	4767	5639.76	1934.33	1586.24
comp2429_c0_seq1	4762	8151	532	1553
comp593_c0_seq1	4758	5922	459.06	199
comp653_c1_seq1	4758	5031	6310.06	6625
comp118_c0_seq2	4729.23	9230.46	1133.15	2258.16
comp1231_c0_seq2	4721.59	5364.24	491.17	517.2
comp584_c0_seq1	4702	4790	2928	2212
comp649_c0_seq1	4699	3859	1332	2069
comp671_c0_seq2	4697.9	2459.16	2649.78	2609.62
comp1653_c0_seq1	4675.38	4686.31	603.82	423.04
comp400_c0_seq1	4663	2799.18	81	207
comp228_c0_seq1	4651	1608.04	5	54
comp1090_c0_seq6	4647.12	4791.99	36.26	80.85
comp670_c0_seq2	4632.45	6562.05	781.44	414.67
comp465_c0_seq1	4615	2116	1	19
comp1108_c0_seq2	4610.93	4524.99	3248.96	2208.55
comp968_c0_seq1	4607	6318	2050	2506
comp1437_c0_seq1	4596	6575	1368	2223
comp1937_c0_seq1	4595	6784	3013	2718.76
comp1378_c1_seq1	4588	4700	1114	1387
comp956_c0_seq2	4578.63	6462.4	995.36	2812.86
comp1841_c0_seq1	4570	3563	286	777
comp588_c0_seq1	4569.41	7726.42	35.94	1244.16
comp782_c0_seq1	4556	3248	499	396
comp1058_c0_seq1	4555	4060.03	341	1759.08
comp768_c0_seq1	4552	4036	2252	1281
comp1761_c0_seq1	4546	7	1	3
comp544_c0_seq1	4543	5418	4411	6320
comp535_c0_seq1	4543	16	7	13
comp1255_c0_seq1	4533	4043	652	3849
comp641_c0_seq1	4522	7615.45	6567.18	8655.49
comp815_c0_seq1	4519	6	5	7
comp485_c0_seq1	4500	4454	4907	3780
comp1593_c0_seq1	4493	5185	2736	1879.01
comp16_c0_seq10	4484	6345.97	276	6313.63
comp994_c0_seq3	4483.64	2773.36	2289.73	667.16
comp353_c0_seq7	4439.37	16188.23	2.75	633.7
comp744_c0_seq1	4426	5096	368	959
comp525_c0_seq1	4407	3639	1	243
comp473_c0_seq1	4404	2314	507	1864
comp780_c0_seq1	4400	1092.88	3	42
comp571_c0_seq1	4384	2749	3513	708
comp1252_c0_seq1	4358	9114	4830	1543
comp816_c0_seq1	4334	4307	6710	3783
comp637_c0_seq1	4332.96	6952.35	122.62	103.54
comp128_c0_seq1	4330.18	4932.25	9329.68	3407.93
comp779_c0_seq1	4324	8803.32	2342.1	1189.99
comp1848_c0_seq1	4318	5798	408.01	1061.07
comp1087_c0_seq1	4316	3605.85	552	1429.08
comp586_c0_seq1	4316	1497.05	269.88	340.05
comp655_c0_seq1	4274.01	13388.98	4934.68	1143.49
comp1310_c0_seq1	4269	5625	3165	2317
comp1281_c0_seq1	4264	5485	4218	2704
comp1260_c0_seq2	4257.51	1821.34	38	331
comp383_c0_seq5	4252.11	5031.25	334.04	2210.97
comp1341_c0_seq1	4242	5337	35	358.93
comp429_c0_seq1	4233	5210	3895	2808
comp2489_c0_seq1	4221	5952	3292	4865
comp994_c0_seq2	4219.87	427.73	235.88	268
comp565_c0_seq1	4212	2888	3013	1964
comp134_c0_seq1	4208	8465.84	1954.87	3880.35
comp884_c0_seq1	4206	3872.62	83	98.54
comp1428_c0_seq1	4205.97	5257.22	1659.28	6256.08
comp1241_c0_seq1	4179.17	8904.63	5072.55	2204.57
comp1039_c0_seq1	4172	9384	1424	636
comp463_c0_seq1	4164.94	440	1	64
comp136_c0_seq2	4162.69	3321.79	620.77	67.46
comp471_c1_seq1	4145	6671	17	138
comp901_c0_seq1	4141	6097.82	1221.16	1777.37
comp892_c0_seq1	4140	8	4	3
comp982_c0_seq1	4132	10239	1721	824
comp950_c0_seq1	4127.68	2474.98	5.51	93.11
comp497_c0_seq8	4094.25	6890.4	1756.71	7415.92
comp477_c0_seq1	4093.92	1505.25	19.18	34.55
comp758_c0_seq1	4079	1067	54	205
comp618_c0_seq2	4073	3610	1124	3033
comp495_c0_seq1	4052	8	1	2
comp585_c0_seq2	4040.15	22.82	9	9.05
comp3159_c0_seq2	4029.66	3017.48	1199.58	1901.2
comp907_c0_seq1	4026	346	14	220
comp298_c0_seq16	4024.66	1901.78	2532.01	1725.85
comp1022_c0_seq1	4021	2209	13701	1791
comp1017_c0_seq1	4011	905	1367	1991
comp621_c0_seq1	4002	4078	1172	781
comp348_c0_seq1	4002	6	6	3
comp1794_c0_seq1	3995.65	6393.17	756.19	3221.78
comp685_c0_seq1	3973	3954	1940	4142
comp241_c1_seq2	3961.42	1427.77	490.07	56.23
comp1109_c0_seq9	3952.46	3152.95	596.48	732.94
comp469_c0_seq1	3941	6	4	9
comp825_c0_seq8	3907.23	4109.94	772.74	3008.44
comp1344_c0_seq2	3898.08	3377.83	3552.98	3837.06
comp2137_c0_seq4	3882.67	200.23	1	30.11
comp396_c0_seq1	3871	6	2	2
comp494_c0_seq1	3870.95	1060.23	73.13	136.94
comp2133_c0_seq2	3855.11	3628.76	2454.98	1531
comp1014_c0_seq1	3849	20	8	10
comp2273_c0_seq1	3848	2484.8	278	710.94
comp84_c0_seq1	3841.86	1173.58	4440.19	8953.35
comp256_c0_seq1	3832	32018	18	342
comp510_c0_seq2	3821.34	5057.01	949.64	228.85
comp872_c0_seq1	3815	6	4	2
comp2537_c0_seq1	3808	2949	96	147
comp696_c0_seq1	3807	3582	2485	879
comp655_c0_seq2	3805.99	5401.02	613.32	702.51
comp618_c0_seq3	3790.47	1448.37	2378	3329.08
comp514_c0_seq11	3782.67	6163.49	166.93	3680.67
comp376_c0_seq1	3779	12	3	6
comp457_c0_seq6	3766.15	2642.54	965.29	2180.93
comp724_c0_seq1	3755	6327	7	83
comp59_c0_seq6	3751.78	11.27	8.14	4.3
comp275_c1_seq2	3734.59	972.21	212.35	93.96
comp305_c0_seq1	3732.4	3412.54	515.07	2966.19
comp69_c0_seq2	3728.54	30085.69	3964.51	13977.43
comp611_c0_seq1	3728	3308.12	144	738.04
comp458_c0_seq1	3709.01	2660.71	426.8	533.41
comp645_c0_seq2	3708.09	9815.3	2.37	38.91
comp1143_c0_seq1	3706	2869.44	38	157.05
comp459_c0_seq4	3698.9	5879.77	952.82	289.36
comp751_c0_seq1	3690.65	4629.36	2589.37	907.03
comp147_c0_seq2	3679.99	6840.35	510.43	2465.34
comp1276_c0_seq1	3667.99	4324.89	609.84	2614.13
comp1807_c0_seq1	3662	4463.63	383.16	594.28
comp648_c0_seq5	3658.57	2199.88	634.36	1069.92
comp271_c0_seq1	3653	1	1	2
comp713_c0_seq1	3646	4633	270	1121
comp1024_c1_seq1	3643	2548.53	2645.78	1290.22
comp423_c0_seq1	3637	7	5	7
comp1029_c1_seq1	3635	9191	7	271
comp665_c0_seq1	3618	7	5	3
comp1251_c0_seq1	3616.34	3458.14	27.02	557.09
comp1573_c0_seq1	3604.74	6188.17	1009.92	635.39
comp1003_c0_seq1	3602	3063	3870	2090
comp820_c0_seq3	3600.76	4226.57	875.18	3359.99
comp657_c1_seq2	3600.68	5514.18	172.28	423.06
comp998_c0_seq1	3591	4949.21	183.16	392.66
comp2246_c0_seq1	3589	4104	2808	1700
comp1152_c0_seq1	3586	2780	1465	1517
comp700_c0_seq1	3582	4903	5097	1566
comp1005_c0_seq1	3573	4930	4195	4313
comp2328_c0_seq1	3571	2188	130	285
comp310_c0_seq1	3556.86	41118.7	12.11	211.57
comp479_c1_seq2	3538.69	6565.52	3.9	448.14
comp1634_c0_seq1	3528	6686	2841	1713
comp978_c0_seq1	3527	3242	2477	1683
comp640_c0_seq1	3526	17	1	10
comp714_c0_seq6	3521.16	5060.43	1288.73	4899.05
comp1887_c0_seq1	3494	1489	189	2767
comp1482_c0_seq1	3493	4491	3002	2247
comp459_c0_seq1	3480.52	1549.63	297.59	128.17
comp305_c0_seq3	3472.98	3158.79	434.92	1991.58
comp1390_c0_seq1	3454	1053	782	666
comp353_c0_seq4	3439.88	35793.49	16.43	104.02
comp923_c0_seq1	3438.64	1350.33	23.99	23.25
comp588_c0_seq2	3421.59	2511.58	2952.06	977.84
comp230_c0_seq2	3415.89	4165.68	899.04	2158.14
comp3081_c0_seq1	3414	11	3	7
comp471_c0_seq1	3411	4071	4557	2980
comp2129_c0_seq1	3399	4317	1934	2120
comp406_c0_seq1	3387	4125	1	283.06
comp575_c0_seq1	3386	5708	1302	918
comp569_c0_seq1	3382	3581	5044	1669
comp1009_c0_seq1	3377	3559	2623	2227
comp59_c0_seq9	3375.92	14.78	5.39	9.98
comp1332_c0_seq1	3368	3983	1707	3241
comp549_c0_seq1	3358	1235	83	552.02
comp2196_c0_seq1	3348	246	2	17
comp340_c0_seq1	3346	3897	2630	2377
comp310_c0_seq2	3339.14	11590.3	38.89	371.43
comp1374_c0_seq1	3338	1715.3	85	129.82
comp959_c0_seq1	3336	534	72	65
comp812_c0_seq2	3329.62	2849.1	6838.21	2609.3
comp210_c0_seq1	3328.13	1314.25	789.17	743.71
comp555_c0_seq2	3324.31	1334.84	33	254.94
comp490_c0_seq1	3321.45	5095.31	4019.02	661.08
comp564_c0_seq1	3320	857	24	446
comp1926_c0_seq1	3310	6731	7090	1057
comp1225_c0_seq1	3309	3002	984	1115
comp520_c0_seq1	3306.6	3896.47	400.02	799.13
comp1460_c0_seq1	3305	6231	1002	1511
comp943_c0_seq2	3296.56	2366.16	272.03	1244.94
comp457_c0_seq5	3295.78	3900.53	1097.05	1734.93
comp1897_c0_seq4	3293.65	3210.7	521.57	609.19
comp698_c0_seq1	3283	2428	39	285
comp1016_c0_seq1	3279	27	26	14
comp1187_c0_seq1	3273	5	3	3
comp1031_c0_seq1	3273	541	2471	233
comp706_c0_seq1	3268	7650	1986	1213
comp983_c1_seq3	3266.95	493.31	33	31.6
comp689_c0_seq1	3258	2567	1054	651
comp887_c0_seq1	3236.86	2590.92	183.79	439.59
comp2678_c0_seq1	3235	4009	3995	2303
comp703_c0_seq1	3234	4682	2704	1134
comp578_c0_seq1	3224	1	1	2
comp2996_c0_seq2	3223.72	3410.63	592	1064.31
comp536_c0_seq2	3216.49	2835.97	621.76	619.13
comp2111_c0_seq1	3214	3036	4135	2690
comp3410_c0_seq1	3214	2797	1323	866
comp159_c0_seq1	3205.56	1998.54	2895.01	1343.17
comp552_c0_seq1	3205	3333	2337	10682
comp1372_c0_seq1	3203	2872	16974	3368
comp1090_c0_seq2	3194.88	3081.87	164.68	196.03
comp395_c0_seq1	3178	1973	3922	423
comp2044_c0_seq1	3172.7	4069.18	1123.63	2825.54
comp1099_c0_seq1	3169	2434	13	81
comp827_c0_seq1	3164	2597	695	2394
comp506_c0_seq1	3160	3759	6696	2942
comp4513_c0_seq1	3153	3414	3141	2728
comp1160_c0_seq1	3144	3	5	1
comp275_c1_seq1	3140.41	4425.79	671.65	980.04
comp742_c0_seq1	3140.07	2982.11	263.81	595.26
comp1266_c0_seq1	3139.54	7524.26	3273.72	1348.31
comp1232_c0_seq3	3137.08	4450.76	3473	765.07
comp1425_c0_seq1	3132	2469	5127	2316
comp1086_c0_seq1	3124	3717	2315	1216
comp607_c0_seq1	3122	6033	2251	818
comp1122_c0_seq1	3118	4	5	2
comp1088_c0_seq1	3117	3451	4042	2393
comp1266_c0_seq2	3113.46	4712.88	2322.38	945.41
comp2578_c0_seq1	3099	2157.39	2366	924.91
comp1630_c0_seq1	3092	4373	22	435
comp501_c0_seq1	3087	5793	5375	887
comp2123_c0_seq1	3086	5563	2985	888
comp2279_c0_seq1	3083	2547.01	650	536
comp927_c0_seq1	3082	7392	4016	1677
comp1443_c0_seq1	3081	1510	302	417
comp391_c0_seq1	3081	3991	3073	2474
comp3018_c0_seq2	3079.94	5768.82	672.76	1780.02
comp1001_c0_seq1	3073	2698	1343	1145
comp290_c0_seq5	3071.89	5007.31	11	301.31
comp470_c0_seq1	3070	5172	2610	5172
comp1121_c1_seq2	3065.15	2170.51	300.78	1207.14
comp2404_c0_seq1	3052	3051	80	240
comp862_c0_seq2	3050.66	3349.42	2153.6	1424.62
comp764_c0_seq1	3048	3289	1745	1009
comp274_c0_seq1	3045	630	9	59
comp667_c0_seq3	3037.82	4012.87	5328.07	1673.69
comp3004_c0_seq1	3036	3332	1740	1359
comp940_c0_seq1	3027	4969	66	413
comp503_c0_seq1	3027	6839	1918	1637
comp1271_c0_seq1	3019	3542	194	102
comp912_c0_seq2	3017.45	5	1	5
comp1307_c0_seq1	3010	1868	1444	1005
comp1714_c0_seq2	3001.95	4455.39	1146.23	1326.85
comp885_c0_seq1	2987	356	20	79
comp311_c0_seq1	2986.77	4903.1	28.01	95.71
comp156_c0_seq3	2984.15	26721.5	59.72	612.79
comp862_c0_seq1	2976.23	3054.91	276.06	955.81
comp434_c0_seq3	2973.48	4261.11	227.86	861.24
comp2337_c0_seq1	2959.45	1273	12	65
comp797_c0_seq1	2959	3898	227	573
comp493_c0_seq1	2950	4702	2805	2357
comp434_c0_seq2	2943.84	2476.62	124.24	2297.84
comp969_c0_seq1	2940	2936	1089	2815
comp3149_c0_seq2	2935.62	2942.35	1987.24	1810.38
comp1554_c0_seq1	2933	5725	3081	874
comp1097_c0_seq1	2923	4	4	6
comp1055_c0_seq1	2921.14	8361.24	1796.34	991.55
comp725_c0_seq1	2917.58	6551	1505	934
comp1427_c0_seq1	2913	687	63	314.02
comp726_c0_seq1	2903	4120	3325	3227
comp637_c0_seq3	2902.79	4962.5	44.38	300.64
comp965_c0_seq1	2897	3843	1230	853
comp1653_c1_seq1	2894	3691	867	407
comp1659_c0_seq1	2893.86	1637.05	336.21	791.69
comp467_c0_seq5	2891.89	413.8	5.96	18.77
comp1910_c0_seq1	2888.68	2535.02	452.5	433
comp652_c0_seq1	2888	3	2	1
comp3123_c0_seq1	2886	2124	788	553
comp966_c0_seq1	2883.35	414.35	113.03	123.38
comp528_c0_seq1	2878	5846	1245	785
comp1453_c0_seq1	2870	3236	5168	2508
comp277_c0_seq5	2866.71	4397.68	1188.85	5697.9
comp919_c0_seq1	2863.89	3359.8	1298.72	938.67
comp2499_c0_seq1	2852	3239	1634	2998
comp582_c0_seq1	2850	1900	328	1125
comp1609_c0_seq1	2849	2388	47	309
comp1787_c0_seq1	2848	2753	929	2878
comp997_c0_seq1	2846	3937	4331	383
comp1373_c0_seq1	2846	2981	4264	6559
comp2972_c0_seq1	2837	3106	3319	2605
comp1161_c0_seq4	2830.79	175.47	3	54.44
comp225_c0_seq1	2828	5403	1	100
comp770_c0_seq2	2827.14	3123.73	3179.6	937.25
comp804_c0_seq2	2826.16	4355.3	3462.97	1035.53
comp677_c0_seq1	2824	2876	2105	1506
comp2256_c0_seq1	2819	2448	1367	2310
comp926_c0_seq5	2818.61	4903.99	36.62	182.69
comp793_c0_seq1	2816	2709	3247	367
comp1172_c0_seq1	2812	5	3	1
comp2250_c0_seq1	2811.04	6851.73	208.4	657.26
comp971_c0_seq1	2810	11	11	9
comp595_c0_seq1	2809	2196	1461	1923
comp523_c0_seq1	2800	9	2	2
comp2567_c0_seq1	2798	3018.19	3301	2572
comp1508_c0_seq1	2796.93	1963.55	1252.95	671.13
comp1361_c0_seq1	2795	2	4	1
comp1980_c0_seq1	2791	2625.67	830	1388.18
comp474_c0_seq1	2788	5472	2415	1488
comp920_c0_seq1	2783	2754	1977	2247
comp1107_c0_seq1	2782	1930	612	419
comp566_c0_seq2	2779.69	2458.79	119.97	351.57
comp2269_c0_seq1	2778	11	6	7
comp17_c0_seq13	2773.47	1385.59	124.01	799.1
comp916_c3_seq3	2771	2142.75	115	356.45
comp2066_c0_seq3	2770.91	2727.53	459.41	1405.88
comp1793_c0_seq1	2770	3027	2010	1920
comp2346_c0_seq1	2766	1814	40	138
comp1403_c0_seq1	2765	11	12	3
comp739_c0_seq1	2758	3335.02	2819	4363
comp836_c1_seq1	2749	4747	1452	2466
comp285_c0_seq1	2737	2560	870	1476
comp701_c0_seq1	2735	7	6	4
comp2037_c0_seq2	2730.61	3229.44	4124.08	2296.95
comp1176_c0_seq4	2726.88	6105.67	1333.7	159.29
comp928_c0_seq2	2724.3	1715.77	1728.13	1612.44
comp1827_c0_seq4	2715.43	2569.71	347.04	185.11
comp1767_c0_seq1	2713	6328	2097	830
comp411_c0_seq1	2711	1410	3	29
comp297_c0_seq2	2706.61	819.32	315.95	672.43
comp550_c0_seq1	2700	8	3	2
comp1434_c0_seq1	2695	4121	2266	1434
comp1144_c0_seq1	2691	3	2	2
comp1574_c0_seq1	2684	3255	4090	5056
comp1111_c0_seq1	2683.65	3045.11	235.46	177.76
comp820_c0_seq2	2681.77	5623.65	366.04	330.78
comp2394_c0_seq1	2678.24	466.9	218.75	504.12
comp931_c0_seq2	2670.48	4277.17	8477.93	7528.54
comp196_c0_seq3	2669.98	193.65	4.49	23.87
comp241_c0_seq1	2661	6446	1083	686
comp451_c0_seq1	2659	2575	1	75
comp318_c0_seq5	2657	3791.94	58.36	952.7
comp819_c0_seq1	2653	2068.15	835	1854.97
comp736_c0_seq2	2652.88	519.43	661.48	393.33
comp1220_c0_seq1	2652	3301	2389	1524
comp748_c0_seq1	2652	5079	1833	883
comp810_c0_seq1	2651	3430	5984	1874
comp839_c0_seq1	2649	2777	1213	1175
comp1416_c0_seq1	2643	8102	4279	367
comp1628_c0_seq1	2641	1649	253.89	369.82
comp2532_c0_seq1	2637	712	121	843
comp1642_c0_seq1	2636	1054	2	49
comp1382_c0_seq1	2629.79	2632.15	15.57	40
comp68_c0_seq3	2624	8592.26	3	2793.79
comp994_c0_seq1	2621.5	904.9	914.39	1919.83
comp1756_c0_seq1	2618	3034	3666	1370
comp1081_c0_seq1	2612.71	2188.24	1153.3	511.09
comp656_c0_seq6	2610.69	1977.2	627.58	577.01
comp1394_c0_seq1	2604	4	1	3
comp958_c1_seq1	2603	3	9	2
comp2413_c0_seq1	2601	3394	807	2514
comp3653_c0_seq1	2596.54	1591.47	334.9	667.58
comp87_c0_seq2	2593.29	42554.17	20.44	1474.96
comp1432_c0_seq1	2589	3608	3157	2250
comp479_c1_seq1	2584.03	6747.98	236.17	416.99
comp2357_c0_seq1	2584	3259	453	734
comp687_c0_seq1	2582	373	2	17
comp647_c0_seq1	2581	76	34	23
comp1298_c0_seq2	2571.21	5008.37	2772.78	1192.97
comp1150_c0_seq1	2571	3499	1185	1111
comp1571_c0_seq1	2571	2782	7379	3541
comp1276_c0_seq3	2557.55	1221.79	130.26	1434.95
comp1798_c0_seq3	2554.59	891.51	429.27	362.48
comp3167_c0_seq1	2553	3078.49	3971	4728
comp2370_c0_seq1	2541	3972	196	975
comp737_c0_seq1	2537	4061	2727	1858
comp1399_c0_seq1	2535	2	2	1
comp491_c0_seq1	2535	5	2	7
comp1885_c0_seq1	2535	4144.01	61	529
comp1724_c0_seq2	2531.15	3660.11	1700.31	4183.87
comp1275_c0_seq2	2529.06	3394.57	238.45	328.68
comp2316_c0_seq2	2517.13	3056.64	592	1231
comp1470_c0_seq1	2505.74	1766.77	154.29	1957.02
comp798_c0_seq1	2505	5320.98	365	515.99
comp302_c0_seq1	2504	7968	1032	1886
comp2173_c0_seq1	2503	2806	1581	1393
comp1059_c0_seq1	2496	4525	2	261
comp695_c0_seq2	2492.93	1705.31	30	1254.88
comp719_c0_seq2	2491.17	4804.65	1328.52	499.85
comp2340_c0_seq1	2487	2895	6	502
comp1186_c0_seq1	2486	2758.98	201.15	463
comp786_c0_seq1	2486	3007	3277	1682
comp553_c7_seq21	2483	2398.84	167.72	991.55
comp926_c0_seq1	2481.85	4206.93	79.98	342.83
comp421_c0_seq1	2480.89	2097.42	12349	3282
comp955_c0_seq1	2476	1929	4894	4477
comp519_c1_seq1	2475	5	1	2
comp1627_c0_seq1	2474	2676	59	381
comp964_c0_seq1	2470	2752	3514	1823
comp3062_c0_seq1	2469	171	492	73
comp1365_c0_seq1	2467	3380	1502.96	4068
comp6111_c0_seq2	2462.96	2464.09	1843.85	200.79
comp1467_c0_seq1	2460.83	3493	949.12	468.6
comp1090_c0_seq8	2457.35	2523.74	319.37	710
comp3235_c0_seq1	2450	1850	271	573
comp1212_c0_seq2	2449.84	2823.98	65.38	299.96
comp792_c0_seq1	2445	3206	1644	812
comp2467_c0_seq1	2438.1	4647.53	2556.04	468.36
comp1636_c0_seq1	2436.43	1531.37	576.71	1009.78
comp1127_c0_seq1	2435.66	556.15	430.68	255.85
comp1255_c1_seq1	2435	2059.94	108.99	1340.08
comp1105_c0_seq1	2434	2724	6764	940
comp165_c1_seq1	2430	2596	3533	1683
comp389_c0_seq2	2424.19	600.62	10.44	451.13
comp1415_c0_seq1	2423	1810	237	243
comp1521_c0_seq1	2422	2191	242	754
comp6581_c0_seq1	2421.95	2391.81	12	172
comp368_c0_seq1	2418	4603	2699	1431
comp791_c0_seq1	2417	2707	2709	1109
comp1226_c0_seq1	2416	7254	8	68
comp1677_c0_seq1	2414.31	5976.36	780.14	1258.93
comp728_c0_seq3	2411	3130.69	3686.51	2252.8
comp479_c0_seq1	2402	326	6	498
comp580_c0_seq2	2394.99	3920.38	1	16
comp1128_c0_seq1	2392	1988	1967	1283
comp2713_c0_seq1	2390	4108	1263	959
comp2968_c0_seq1	2387.94	1746.13	206.73	2789.27
comp3069_c0_seq2	2386.95	310.71	75.57	47.46
comp553_c7_seq9	2386.29	2115.88	213.33	922.49
comp893_c0_seq1	2386	6591	2261	488
comp659_c0_seq1	2386	2420	1975	1278
comp1641_c0_seq1	2386	1139	262	247
comp1522_c0_seq1	2382	41	22	14
comp945_c0_seq1	2382	2873.07	1724	2362.12
comp962_c0_seq2	2381.33	798.8	18.26	84.22
comp1570_c0_seq3	2375.96	1363.31	1426.63	702.8
comp1331_c0_seq1	2373	2134	1312	1033
comp887_c0_seq2	2370.14	2781.08	354.21	480.41
comp2424_c0_seq1	2363	2564	161	470
comp1078_c1_seq2	2361	2118	645	1362
comp2183_c0_seq1	2359	2515	545	1219
comp1853_c0_seq1	2358	2352	636	688
comp1148_c0_seq1	2358	1	1	1
comp530_c0_seq1	2357	2422	2608	1033
comp2132_c0_seq1	2356	3996	437	286
comp1745_c0_seq1	2353	2230	2684	1161
comp198_c0_seq1	2350	4	3	5
comp392_c0_seq1	2343	3523	3193	2248
comp902_c0_seq1	2341.94	929.82	29	373.36
comp478_c0_seq1	2341	1043	917	555
comp318_c0_seq3	2333	2474.4	580.97	1096.43
comp1156_c0_seq1	2331	2900	1933	1288
comp2819_c0_seq1	2329.75	2033.59	1204.99	1009.26
comp802_c0_seq1	2327.43	3047.16	624.06	482.11
comp4343_c0_seq1	2327	3243	562	1049
comp1970_c0_seq1	2321.28	2644.03	275.5	1141.93
comp141_c0_seq1	2320.03	5162.48	13.94	820.76
comp1350_c0_seq1	2307	1559	529	548
comp2138_c0_seq1	2306	3	1	1
comp388_c0_seq1	2304	2418	1204	1555
comp1774_c0_seq1	2303	2859	819	1456
comp1622_c0_seq3	2302.49	926.75	303.21	885.44
comp825_c0_seq7	2302.43	2744.09	181.09	490.21
comp1481_c0_seq1	2301	2714	2888	990
comp251_c0_seq1	2299	1269.35	74	133.65
comp741_c0_seq1	2298	4195	2723	1078
comp1568_c0_seq1	2297	3884.8	501.21	1682.54
comp1397_c0_seq1	2295	3902.01	1982	1615
comp1408_c0_seq1	2291	721	24.78	160
comp1040_c0_seq2	2290.05	2603.82	126.28	2250.18
comp3288_c0_seq1	2290	2234	2851	2298
comp2039_c0_seq1	2290	2551	221	280
comp1338_c0_seq1	2287	1923	1332	632
comp730_c0_seq2	2284.14	3013.29	2987.66	1547.45
comp734_c0_seq1	2279	3	3	6
comp4998_c0_seq1	2278.99	1929	9.01	102
comp3721_c0_seq1	2277.01	4561.6	859.99	808.94
comp2222_c0_seq1	2277	1795	389	770
comp1267_c0_seq1	2276	3450	508	304
comp1850_c0_seq3	2270.56	3906.25	12.41	21.8
comp1882_c0_seq2	2267.79	7060.79	4377.22	964.12
comp2555_c0_seq1	2267.14	3693.69	3223.83	2174.65
comp1422_c0_seq1	2256	2113	1597	2092
comp1693_c0_seq2	2254.77	1816.68	197.24	208.74
comp2614_c0_seq2	2253.98	2054.42	407.65	1510.96
comp1547_c0_seq1	2250.38	5029	184	727.91
comp3275_c0_seq1	2243.18	2583.12	2014.59	1570.3
comp935_c0_seq1	2241	6662	1138.78	878
comp1421_c0_seq4	2236.56	2657.25	1883.29	2533.07
comp1032_c0_seq1	2234	2682	4668	1781
comp1963_c0_seq1	2225	633	43	32
comp3540_c0_seq1	2222	1840	1477	783
comp3741_c1_seq1	2221	2316	746	2160
comp625_c0_seq1	2221	6553.11	1757.27	1020.2
comp1582_c0_seq1	2220	1987	186	208
comp1052_c0_seq1	2217	4291	2902	1057
comp1693_c0_seq8	2211.8	1228.82	151.77	278.29
comp3980_c0_seq1	2210.9	3241.11	404.22	2067.89
comp1605_c0_seq1	2210	1460	666	1022
comp2378_c0_seq1	2207	1001	903	364
comp2871_c0_seq1	2205	2536.01	753	1189
comp7403_c0_seq1	2204	2171	1259	1373
comp2427_c0_seq1	2203.08	5	1.21	4
comp538_c0_seq1	2203	499.07	730.1	522.15
comp1968_c0_seq1	2202	2704	3780	1009
comp459_c0_seq2	2201.01	1367.72	372.14	40.46
comp3254_c0_seq1	2199	2412.23	4263	3723
comp1433_c0_seq2	2196.44	7409.17	6	77
comp963_c0_seq1	2195.33	992.17	115.59	626.38
comp3363_c0_seq1	2193.14	2178.05	1630.94	2010.56
comp1153_c0_seq1	2191	10	5	6
comp1875_c0_seq1	2191	2916	2	258
comp1346_c0_seq1	2189	7202	4	173
comp500_c0_seq1	2186	2612	2164	2119
comp599_c0_seq6	2181.11	1593.77	3031.96	1177.02
comp3826_c0_seq1	2179	8	1	1
comp3425_c0_seq2	2178.95	3732.95	7566	2159
comp720_c0_seq1	2177	2095	2316	1870
comp1494_c0_seq1	2174	2769	3438	2305
comp1934_c0_seq1	2170	2176	3926	943
comp804_c0_seq1	2169.84	1197.7	3637.03	101.47
comp1195_c0_seq1	2167.07	2082.21	843.2	301.07
comp1366_c0_seq1	2164.75	1388.16	119.16	583.82
comp1550_c0_seq1	2164	3613	2452	1195
comp835_c0_seq1	2163	1968	2509	2718
comp999_c0_seq1	2163	1716.22	128.01	4084.73
comp1892_c0_seq2	2160.33	2868.4	235.97	913.8
comp1054_c0_seq3	2158.6	3560.33	10555.77	1054.3
comp774_c0_seq1	2156	3122	1654	1681
comp610_c0_seq1	2155	3194	2300	1219
comp541_c0_seq1	2153	2509	2196	1123
comp449_c0_seq1	2150	2592	1281	1250
comp2585_c0_seq1	2149	5	2	6
comp512_c0_seq1	2147	1954	4	688
comp846_c0_seq1	2146	2893	16	90
comp767_c0_seq1	2145	5516.02	381	636.01
comp1704_c0_seq1	2144	2	3	4
comp1166_c0_seq1	2144	1525	2510	3819
comp230_c0_seq3	2142.52	1398.26	1914.5	3888.04
comp1660_c0_seq1	2140	1949	13	152
comp742_c0_seq2	2139.93	2711.89	657.19	597.74
comp979_c0_seq1	2135	2965	1731	1151
comp840_c0_seq1	2135	2599	3871	1469
comp1528_c0_seq1	2133	1	3	1
comp1486_c0_seq1	2130.11	2476.25	158.55	475.66
comp1559_c0_seq1	2130	2339	3903	1830
comp654_c0_seq1	2127	4740.38	1467.14	2417.53
comp1993_c1_seq2	2126.77	3137.74	1797.28	2135.45
comp1650_c0_seq1	2126	1636	459	451
comp397_c0_seq1	2123	2270	291	842
comp1732_c0_seq1	2121	651	2	59
comp1353_c0_seq1	2120	2487	3620	2588
comp670_c0_seq1	2119.55	2035.95	800.56	486.33
comp1129_c0_seq1	2118	848	74	138
comp1465_c0_seq1	2117	2623.43	755.92	582.45
comp1057_c0_seq1	2117	2191.02	1339.59	431.72
comp1120_c0_seq1	2117	2700	7703	3621
comp287_c0_seq3	2116.33	2526.36	396.77	51.15
comp882_c1_seq1	2114	1	2	1
comp1618_c0_seq1	2112.87	4724.19	1142.68	482.28
comp2384_c1_seq1	2111	2034	711	1307
comp1295_c0_seq1	2109	1461	1475	1652
comp1241_c0_seq2	2108.83	2607.37	4609.45	7.43
comp5157_c0_seq1	2108.17	3047.94	1104.53	1167.65
comp1337_c0_seq1	2108	3069.19	921.96	801.42
comp2674_c0_seq1	2107	795	19	35
comp960_c0_seq1	2106.37	2381.79	192.89	318.87
comp1818_c0_seq1	2102	426	1	16
comp932_c0_seq1	2101.26	3705.09	1496.88	363.98
comp799_c0_seq2	2099.99	563.19	28	47.13
comp2900_c0_seq1	2098	1594	1253	1098
comp1435_c1_seq1	2098	2579.01	3795.49	1635
comp4899_c0_seq1	2094	3260	294	889
comp1699_c0_seq2	2093.69	1083.73	874	770.74
comp1632_c0_seq1	2093	2072	2606	1350
comp2201_c0_seq2	2087.29	1100.9	470.04	224.82
comp831_c0_seq1	2087	4217	3848	3170
comp1356_c0_seq2	2084.02	2155.61	335.79	273.32
comp1604_c0_seq2	2083.81	1926.6	1623.12	2978.69
comp1475_c0_seq1	2082	1576.04	336.01	331.01
comp820_c0_seq4	2077.55	2073.57	24.78	38.14
comp628_c0_seq1	2076	1866	2745.82	1260
comp1113_c0_seq1	2075	3880	466	415
comp983_c1_seq2	2073.66	521.05	10.49	28.7
comp1458_c0_seq1	2071.34	300	605.39	140.19
comp1895_c0_seq1	2070	4219	1460	346
comp517_c0_seq1	2070	5368	2605	761
comp2291_c0_seq1	2069	2083	54	213
comp1752_c0_seq1	2069	465	70	101
comp785_c0_seq1	2068.69	3612.78	2972.35	776.19
comp753_c0_seq1	2068	2938	6165	747
comp1238_c0_seq1	2065	5	2	3
comp1592_c0_seq1	2064	2918	2678	1318
comp1583_c0_seq1	2061	2147	56	259
comp658_c0_seq3	2060.53	3091.28	27.22	37.74
comp2069_c0_seq1	2059	6388	1890	487
comp1283_c0_seq1	2058	3802.69	338.84	1114
comp2473_c0_seq1	2058	2962	691	402
comp1867_c0_seq1	2057	1933	5821	1511
comp709_c0_seq1	2055	4384	2549	337
comp2348_c0_seq1	2054	2985.14	192	519
comp1224_c0_seq1	2052	2879	146	132
comp6239_c0_seq1	2051	2196	1685	831
comp1469_c0_seq1	2048	2300	2040	1363
comp830_c0_seq6	2047.34	2879.05	624.7	545.81
comp251_c0_seq2	2045.96	43	1.25	4.81
comp1686_c0_seq1	2045	2284	3520	2319
comp1611_c0_seq1	2039	2529	1930	727
comp1294_c0_seq3	2034	4165	273	233
comp5369_c0_seq2	2032.92	870.2	523.89	1177.42
comp2099_c0_seq2	2032.77	2186.95	1686.7	3708.97
comp2020_c0_seq1	2030	1569	15	139
comp4168_c1_seq1	2028	2387	6207	1381
comp1237_c0_seq1	2024	1830	990	603
comp2016_c0_seq2	2023.2	5570.88	893.19	483.82
comp267_c1_seq3	2019.58	2357.87	1820.69	3363.25
comp405_c0_seq2	2016.34	88.07	51.3	61.95
comp3724_c0_seq1	2016	1537	64	360
comp2022_c0_seq7	2012.05	2232.67	3431.11	2223.29
comp1419_c0_seq1	2012	2302	2375	1763
comp510_c0_seq1	2006.91	1717.32	36.52	90.33
comp629_c0_seq2	2006.6	3799.38	84	2.21
comp2607_c0_seq1	2006	1907	1351	1101
comp1815_c0_seq1	2005	2146	1522	2555
comp434_c0_seq4	2003.55	668.34	1060.89	1196.59
comp803_c0_seq1	2002	2636	5696	1725
comp1489_c0_seq1	2000	898	3	64
comp2067_c0_seq1	1999.19	5794.42	64.98	541.03
comp1556_c0_seq1	1997	1456	212	230
comp2755_c0_seq1	1997	1168	272	406
comp1640_c0_seq8	1997	2291.42	883.64	1105.51
comp2461_c0_seq1	1996	2775	2112	338
comp3008_c0_seq2	1994.72	832.77	32	103
comp207_c0_seq2	1993.32	1559.74	2891.3	2049.43
comp1683_c0_seq1	1990	2045	1443	1001
comp475_c0_seq1	1989	1579	1270	689
comp678_c0_seq1	1988	2366	702	1138
comp2492_c0_seq4	1985.36	1352.73	884.83	355.83
comp855_c0_seq4	1984.15	2850.55	958.86	1628.38
comp3479_c0_seq1	1984	1520.01	299	349
comp1158_c0_seq1	1978	3777	2212	754
comp811_c0_seq1	1976.45	2929.96	1647.56	1948.79
comp1497_c1_seq3	1973	876	810	693
comp1440_c0_seq1	1972	160	6	47
comp3636_c0_seq2	1968.28	2824.15	1701.94	1257.93
comp773_c0_seq1	1967	1880	3357	9903
comp1814_c0_seq1	1966	1919	948	744
comp1292_c0_seq1	1965	3	4	4
comp921_c0_seq1	1964	2392	2098	1248
comp769_c0_seq1	1959	1813	167	973
comp832_c0_seq1	1959	2121.2	165.34	2012.76
comp1317_c1_seq2	1957.86	3469.57	1845.21	843.47
comp1922_c0_seq2	1957.14	1959.03	352	294
comp2133_c0_seq4	1954.06	1759.07	315.88	384.85
comp2036_c0_seq1	1954	3048	2486	1287
comp1294_c0_seq1	1954	5204.01	493	299.39
comp2611_c0_seq1	1953.75	1488.32	12.63	75.83
comp1071_c0_seq2	1952.73	2360.62	1496.93	914.65
comp2805_c0_seq16	1951.74	1590.77	465.75	1175.48
comp1865_c0_seq1	1951	2466.18	1454.29	2799.37
comp1957_c0_seq1	1948	1519	221	409
comp2856_c0_seq1	1947	3720	2309	709
comp777_c1_seq1	1946	1385	94	329
comp1189_c0_seq1	1944	2518	1229	1086
comp644_c0_seq4	1938.72	2570.81	467.11	851.51
comp4163_c0_seq2	1935.79	2456.87	1185.09	853
comp1585_c0_seq1	1935.54	2767.55	903.18	1239.8
comp1369_c0_seq2	1933.9	1559.71	703.99	515.18
comp658_c0_seq1	1933.41	5623.52	8.21	346.63
comp1056_c0_seq1	1933	1582	2553	1518
comp2113_c0_seq1	1928	2795	2650	921
comp825_c0_seq6	1927.24	1408.81	83.57	806.11
comp1868_c0_seq2	1926.89	2637.47	2642.76	349.8
comp3275_c0_seq2	1926.82	1990.88	3883.41	2078.7
comp560_c1_seq1	1922	166	5	1
comp6162_c0_seq1	1922	1561	517	659
comp634_c1_seq1	1922	1344	247	392
comp2875_c0_seq1	1921	3349	1189	1155
comp2103_c0_seq1	1921	711	31	273
comp5860_c0_seq1	1918	2591	1512	1326
comp925_c0_seq4	1917.72	2684.85	386.37	73.52
comp2242_c0_seq1	1917	2414	4777	1910
comp2827_c0_seq1	1916	1574	70	352.05
comp1712_c0_seq3	1911.61	2383.93	306.03	1302.57
comp2651_c0_seq2	1910.54	1813.81	3468.23	4082.56
comp1423_c0_seq1	1910	1153	758	866
comp1351_c0_seq1	1908.8	2328.41	60.49	204.61
comp1581_c0_seq1	1902	2584	506	313
comp1452_c0_seq1	1902	2452	2053	815
comp1591_c0_seq3	1900.11	2278.86	164.89	270.14
comp1715_c0_seq1	1899	2292	203	180
comp609_c0_seq5	1898.96	1423.57	293.3	792.76
comp684_c2_seq2	1895.75	2446.54	965.2	1817.11
comp985_c0_seq1	1893	2049	3794	2524
comp693_c0_seq1	1890	996	110	546
comp1438_c0_seq1	1889	2332	1032	788
comp1953_c0_seq1	1888	1661	2323	1328
comp904_c0_seq1	1885	1246	219	498
comp2436_c0_seq1	1884.66	5	1	1
comp1243_c0_seq1	1883	2145.05	2555.87	1149.15
comp1579_c0_seq11	1881.28	3001.36	25.67	54.63
comp215_c0_seq1	1879.77	1555.39	24.32	401.05
comp2310_c0_seq1	1878.56	2392.03	427.05	882.09
comp2853_c0_seq1	1875.89	3296	309	1006
comp3469_c0_seq1	1873	703	180	558
comp656_c0_seq4	1872.49	1313.09	1066.08	646.89
comp1184_c0_seq1	1871	2634	2427	1584
comp1931_c0_seq3	1870.17	1972.71	200.31	256.52
comp379_c0_seq1	1867.16	3176.71	2.13	64.6
comp2290_c0_seq1	1865.3	2998.65	83.06	186.78
comp3748_c0_seq1	1863	2453	213	1016
comp766_c1_seq5	1860.02	1124.23	420.74	1013.34
comp2193_c0_seq1	1859	1155	3498	1792.14
comp925_c0_seq5	1858.85	2594.98	588.46	1604.38
comp857_c0_seq2	1857.01	1196.88	55	135.53
comp1467_c0_seq2	1854.17	4509	2381.88	2934.4
comp1874_c0_seq1	1852	1992	1755	641
comp642_c0_seq1	1851	2240	1696	933
comp2219_c0_seq1	1850	4166	2393	2067
comp2722_c0_seq1	1849	1	2	1
comp1162_c0_seq1	1849	1989	139	85
comp5245_c0_seq1	1849	1218	209	812
comp511_c0_seq4	1846.49	224.62	3	7.57
comp2164_c0_seq1	1844.3	1478.74	334.84	894.23
comp1617_c0_seq1	1844	2071	945	642
comp2921_c1_seq1	1843.05	2715.29	813	503
comp813_c0_seq1	1838.25	2101	445.46	3415.75
comp2049_c0_seq1	1837.21	1255.26	35.41	67
comp320_c0_seq1	1836.72	1382.76	110.91	35
comp287_c0_seq6	1834.14	3659.65	689.9	156.27
comp1749_c0_seq1	1833	6	3	1
comp623_c0_seq1	1830	2024	1923	888
comp858_c0_seq1	1823	4	2	2
comp879_c0_seq2	1822.13	2883.63	423.92	773.19
comp1364_c0_seq1	1822	1897	4155	482
comp454_c0_seq2	1820.94	6433.84	3	287.15
comp4453_c0_seq1	1820	3668	605	430
comp459_c0_seq5	1818.21	63.11	22.15	5.06
comp2428_c0_seq2	1816.62	3774	175.85	114.23
comp1603_c0_seq1	1810.6	2153.87	34	317.62
comp1631_c0_seq4	1809.21	1194.01	475.69	1323.25
comp3475_c0_seq1	1805	1079	977	1241
comp1218_c0_seq1	1798	3769.94	10613	786.02
comp868_c0_seq1	1798	3829	2056	802
comp1907_c0_seq1	1798	1940	3314	838
comp2033_c0_seq1	1797.01	1424.97	116.46	435.28
comp759_c0_seq1	1797	4	1	4
comp1023_c0_seq1	1795.22	4377.58	17.81	302.54
comp2610_c0_seq1	1795	1889	4783	1417
comp1049_c0_seq1	1791.9	6384.23	428.69	695.3
comp1519_c0_seq1	1791	1952	409	237
comp1836_c0_seq1	1790	1947	2615	1278
comp16_c0_seq3	1787.78	2267.21	78.71	1262.16
comp17_c0_seq10	1786.7	601.03	463.43	225.47
comp1962_c0_seq2	1784.61	1444.63	1552.02	999.36
comp2788_c0_seq1	1784	3106	1716	1755
comp1436_c0_seq1	1782	1382	408	941
comp2443_c0_seq2	1781.48	3060.05	4046.95	511.06
comp1972_c0_seq1	1781	1384	3	51.38
comp2223_c1_seq1	1781	1988.06	24	64.06
comp3296_c0_seq1	1777	3058	6755	1319
comp898_c0_seq1	1776.83	1617.17	1348.07	2047.07
comp1940_c0_seq1	1773.65	1193.84	72.24	175.26
comp290_c0_seq1	1773.12	2056.18	37	545.62
comp2484_c0_seq1	1771.12	2427.16	1254.02	1161.39
comp606_c0_seq1	1771	3803.12	514.05	1003.95
comp524_c0_seq1	1768	3272.72	186.49	588.64
comp3587_c0_seq2	1763.11	780.91	866.23	1359.65
comp3786_c1_seq1	1763	1886	2869	5463
comp3381_c0_seq1	1761	4235	3505	427
comp2551_c0_seq1	1759.18	14.69	4040	440.9
comp2966_c0_seq1	1758	285	1	8
comp4315_c0_seq1	1757.54	1112.98	8	65.59
comp1817_c0_seq2	1757.36	6721.82	467.16	941.06
comp1902_c0_seq1	1756	2279	2539	1174
comp662_c0_seq1	1754	1199	16	29
comp714_c0_seq5	1752.13	1703.02	557.37	5419.45
comp796_c0_seq1	1752	232	2	1
comp650_c0_seq2	1749.96	2388.53	881.31	1260.38
comp1006_c0_seq1	1748	2367	4011	1130
comp1342_c0_seq1	1746	1058	12	274
comp3066_c0_seq1	1745.91	2335.92	228.37	129.48
comp2638_c0_seq1	1741.68	1837.05	236.59	627.4
comp936_c0_seq1	1740	2147	1389	687
comp1090_c0_seq4	1732.23	1649.54	1327.43	1569.4
comp510_c0_seq7	1726.4	2955.44	487.98	479.17
comp1477_c0_seq1	1722.28	11	8.74	9
comp848_c0_seq1	1722	2	3	1
comp4136_c0_seq1	1721.94	1567	1156.15	535.1
comp3559_c0_seq1	1720.03	223.05	3.37	204.24
comp2936_c0_seq1	1718	1157.03	369	70.18
comp1063_c0_seq1	1717	2455	1374	1945
comp1037_c0_seq1	1714	1825.96	1201	880
comp2794_c0_seq1	1712	76	7	25
comp1352_c0_seq1	1712	1760	7964	2198
comp1026_c0_seq1	1711	733	50	112
comp766_c0_seq1	1710.01	1139.92	100.64	2745.56
comp2047_c0_seq1	1709.21	819	1919	250
comp1454_c0_seq1	1707	2803	69	594
comp2140_c0_seq2	1706.72	1439.84	64.4	27.28
comp2963_c0_seq1	1703.97	3356.71	292.68	225.52
comp1325_c0_seq1	1703.95	1691.78	630	592.32
comp2375_c0_seq2	1702.01	1375.23	33	95.95
comp1917_c0_seq1	1701	2261.1	217	631
comp794_c0_seq7	1696.52	5223.37	7.65	449.27
comp2488_c0_seq1	1693	1499.77	93.39	270.25
comp4143_c0_seq1	1692.59	344.72	1	1.61
comp1810_c0_seq1	1692	2340.01	323	1568
comp205_c1_seq1	1690	258	1	5
comp2642_c0_seq1	1689	585	32	76
comp1673_c0_seq1	1686	4433	1663	695
comp1687_c0_seq2	1685.73	1262.41	25.21	226.22
comp2658_c0_seq4	1683.26	545.89	929.87	713.78
comp1076_c0_seq1	1682.79	1360.29	1060.26	244.27
comp790_c0_seq3	1681.79	2338.69	2785.18	1339.22
comp2186_c0_seq1	1680	627	330	1033
comp2041_c0_seq1	1679	1244	2303	676
comp1114_c0_seq2	1678.93	2105.83	37.23	181.47
comp1987_c0_seq1	1674	613	21	734
comp2883_c0_seq1	1667	1906	252	379
comp444_c0_seq1	1667	3914.62	2	247.24
comp1961_c0_seq1	1664.71	2334.3	187.77	283.35
comp4688_c0_seq1	1660	2061.06	1410	1253
comp4116_c0_seq1	1658	2	1	5
comp1894_c0_seq1	1658	2351.01	2343	478
comp5253_c0_seq1	1657.94	1674	1565	669
comp4469_c0_seq1	1655	1984	998	1226
comp3585_c0_seq1	1654	1811	1190	908
comp2008_c0_seq1	1651	1728	225	347
comp2043_c0_seq1	1651	1990.02	75	129.01
comp1763_c0_seq1	1650	2372	713	622
comp4571_c0_seq1	1647.73	1458.6	222	240
comp2267_c0_seq1	1645	1824	375	479
comp2033_c0_seq2	1644.99	1381.03	2224.54	747.72
comp3512_c0_seq2	1644.27	492.19	363.41	497.62
comp2617_c0_seq1	1644	1499	4146	1060.01
comp459_c0_seq8	1641.01	1663.25	369.52	40.25
comp3923_c0_seq1	1641	1330	784	697
comp2076_c0_seq1	1641	2199	1333	1457
comp2401_c0_seq1	1639.1	1729.04	293.47	270.16
comp1993_c1_seq1	1636.23	1265.27	3005.72	687.67
comp1329_c0_seq1	1636	3060	6363	646
comp1873_c0_seq1	1635	2309	71	258
comp1069_c0_seq2	1634.25	1619.34	2080.93	1328.2
comp328_c0_seq7	1633	3228.8	82	1574.73
comp2140_c0_seq1	1632.81	1807.46	296.4	154.94
comp2746_c0_seq1	1632.26	1580.38	716.26	749.83
comp6237_c0_seq1	1632	1381	229	1039
comp3282_c0_seq1	1632	2203	1509	936
comp657_c1_seq1	1627.72	1077.04	17.84	143.47
comp2432_c0_seq1	1624.31	4104.93	1337.62	771.75
comp5968_c0_seq2	1623.28	1187.74	460.91	690
comp577_c0_seq1	1622.73	1544.15	2434.21	955.06
comp1721_c0_seq1	1622	2279	3014.99	2723
comp2055_c0_seq1	1622	2287	111	320
comp1367_c0_seq1	1621	3	1	2
comp1685_c0_seq1	1620	2582	3303	1999
comp2148_c0_seq1	1619	2102	1266	1141
comp733_c0_seq1	1619	2169	1302	1190
comp2325_c0_seq1	1618	2793	2534	1527
comp752_c0_seq1	1616	175.24	21	594.01
comp2631_c0_seq1	1615	1227.31	3	42
comp1240_c0_seq1	1614	1993	1163	552
comp2058_c0_seq1	1613.78	413.67	6.17	5.18
comp4043_c0_seq2	1613.4	2677.01	829.29	2392.02
comp1901_c0_seq2	1613.34	1342.46	733.74	609.16
comp1507_c0_seq1	1612	223	84	116
comp644_c0_seq7	1610.45	2783.68	661.53	744.8
comp69_c0_seq3	1610.03	23943.41	4214.16	8567.21
comp1674_c0_seq1	1610	2914	7003	5226
comp1215_c0_seq1	1609	4	2	2
comp667_c0_seq2	1608.81	4577.31	334.02	274.37
comp1336_c0_seq2	1607.14	2099.97	278.34	346.67
comp5996_c0_seq1	1605.26	1792.03	4376.48	1176.89
comp2026_c0_seq1	1605	2	1	1
comp1692_c0_seq1	1603.91	1705.09	942.9	1457.13
comp699_c0_seq1	1602.06	11.38	20.01	4.77
comp4756_c0_seq1	1600	2527	349	340
comp844_c0_seq1	1596	1278	1232	2104
comp497_c0_seq1	1595.86	3032.05	172.65	1644.92
comp4922_c0_seq1	1590.45	829.63	10	166.94
comp1455_c0_seq1	1590	2410	2691	1231
comp898_c0_seq2	1588.17	1046.83	533.93	909.93
comp2995_c0_seq1	1587	1852	1241	1852
comp891_c0_seq1	1585	2493	2661	1012
comp1512_c0_seq1	1585	1802	2303	2984
comp2602_c0_seq1	1585	319	135	216.02
comp3349_c0_seq1	1583	1813	934	827
comp1391_c0_seq1	1583	1724	248	465
comp1305_c0_seq7	1582.88	2950.07	93.77	357.01
comp2174_c0_seq1	1582	2436	1694	1406
comp7141_c0_seq1	1581	906	342	369
comp546_c0_seq1	1580.84	5697.34	120	106.56
comp514_c0_seq15	1578.32	111.36	356.03	396.69
comp6489_c0_seq1	1578	1441.01	2064	1190.15
comp1168_c0_seq1	1577	2	3	1
comp3670_c0_seq1	1576	1675	2466	1167
comp1753_c0_seq1	1575	2258.69	2252	1688.12
comp1061_c1_seq1	1574.87	88.4	2	38.2
comp1847_c0_seq1	1573	351	24	50
comp2702_c0_seq1	1573	2	2	1
comp1188_c0_seq1	1572	1716	4478	3879
comp2775_c0_seq1	1572	2037	3423	1228
comp852_c0_seq1	1569	1801	3361	3228
comp836_c0_seq1	1567	2597	2346	895
comp507_c0_seq1	1567	1959	6131	5407
comp716_c0_seq1	1567	1754.6	103.01	294.01
comp1472_c1_seq9	1565.84	1729.07	441.18	1210.91
comp1705_c0_seq1	1565	2284	1717	802
comp2306_c0_seq1	1565	3	2	1
comp250_c0_seq1	1558	4839.92	718.04	1382.88
comp663_c0_seq6	1558	2143.5	304.01	2484
comp1508_c0_seq2	1557.07	319.45	527.05	410.87
comp2022_c0_seq3	1557.01	3519.56	2585	921.82
comp1758_c0_seq2	1556.78	2617.25	121.11	470.33
comp993_c0_seq1	1556	1870	381	360
comp755_c0_seq1	1555.97	380.44	221.74	12.61
comp1201_c0_seq1	1554	1806	37	102
comp2323_c0_seq1	1551	3606	181	223
comp1078_c1_seq1	1551	1927.97	459.73	975.45
comp1192_c0_seq1	1549.03	1614.87	2068.21	1341.2
comp1881_c0_seq1	1549	722	929	262
comp443_c0_seq1	1545	1731	828	548
comp1448_c0_seq1	1545	14	7	10
comp1776_c0_seq1	1542	5	1	2
comp2079_c0_seq1	1538.94	2118.23	960	672.48
comp855_c0_seq1	1537.43	1948	588.87	1456.96
comp4314_c0_seq1	1537	833	436	1038
comp914_c0_seq3	1536.49	3840.87	45.95	487.17
comp1849_c0_seq1	1534	2184	2543	945
comp1680_c0_seq1	1533	979	1102	1141
comp633_c0_seq1	1531.34	1135.01	929.18	1926.63
comp2909_c1_seq2	1529.2	415.32	61	712.85
comp497_c0_seq2	1529.03	2619.34	103.6	727.5
comp3403_c0_seq1	1528	2488	99	56
comp3279_c0_seq1	1528	1195	42	261
comp2059_c0_seq1	1528	2043	3013	2846
comp2225_c0_seq1	1526	4	1	2
comp1076_c0_seq2	1525.98	674.35	69.28	101.35
comp1100_c0_seq1	1525.77	1706.47	4810.2	515.46
comp487_c0_seq1	1525	2442	4097	1370
comp880_c0_seq4	1524.7	2977.43	49.55	305.71
comp4865_c0_seq1	1523	1524.59	1640.92	1021.75
comp3269_c0_seq1	1523	2738	356	779
comp914_c0_seq1	1521	2736.41	46.05	546.83
comp5980_c0_seq1	1521	384	5	57
comp2116_c0_seq1	1520.34	1527.36	2138	585.81
comp1214_c0_seq2	1520.24	2239.94	2291.25	1662.83
comp2747_c0_seq1	1518	1821	3597	1007
comp1139_c0_seq1	1516	3424	1504	661
comp6970_c0_seq1	1515	3638	1256	392
comp594_c0_seq1	1515	1838	1396	728
comp583_c0_seq1	1515	1595.02	1760.53	2312.08
comp2736_c0_seq1	1514.45	1146.41	249.23	582.91
comp890_c0_seq216	1513.99	2888.95	95.57	293.19
comp950_c0_seq2	1513.82	1564.83	19.73	562.23
comp1048_c0_seq1	1511	373	20	48
comp4128_c0_seq1	1510	1456	444	1684
comp3880_c0_seq1	1508	2330	5322	1079
comp2478_c0_seq4	1504.92	1336.95	726.81	465.73
comp2385_c0_seq1	1503	2196	2173	995
comp1340_c0_seq1	1502	3695.01	48	751
comp3204_c0_seq1	1501	604	180	102
comp2859_c0_seq1	1501	1135	1430	471
comp2685_c0_seq1	1501	662.04	3297.9	1240.01
comp307_c0_seq1	1499	399	5	2
comp1597_c0_seq1	1499	3344	801	604
comp407_c0_seq1	1494.52	2122.35	98.06	451.82
comp3321_c0_seq1	1493	247	228	29
comp1146_c0_seq1	1492.79	1127.38	1389.93	811.11
comp484_c0_seq2	1492.42	2253.42	2.46	284.52
comp1401_c0_seq1	1491	1355	1804	1572
comp2428_c0_seq1	1489.38	1602	339.15	84.78
comp1124_c0_seq1	1489	1805	846	1412
comp4794_c0_seq2	1488.86	1290.23	281	167.71
comp2636_c0_seq1	1487.16	2078.58	1060	399.8
comp1010_c0_seq1	1484	2	1	2
comp1200_c0_seq3	1483.15	1894.35	299.41	435.02
comp1631_c0_seq3	1480.1	1409.67	578.4	1098.71
comp337_c0_seq2	1480.04	2053.08	861.96	1037.84
comp7277_c0_seq1	1478	629	131	175
comp2400_c0_seq1	1477	718	418	192
comp1289_c0_seq1	1475	5355.18	1020.29	859.07
comp5331_c0_seq1	1474.08	1797.19	255.31	839.33
comp3334_c0_seq1	1474	962	44	51
comp817_c0_seq1	1472	1574.31	55.04	116
comp1772_c0_seq2	1470.64	762.47	1323.26	717.86
comp2576_c0_seq1	1470	2659	1365	950
comp2305_c0_seq1	1468	1784	1002	769
comp942_c0_seq1	1466.41	749.85	34.09	83.06
comp1033_c0_seq2	1463.4	2	1	2.67
comp1227_c0_seq1	1462	2386	1492	1073
comp1923_c0_seq1	1462	546	164	650
comp3189_c0_seq1	1462	1163	2449	695
comp2485_c0_seq2	1459.74	1268.2	2782.55	4394.87
comp609_c0_seq2	1457.1	724.87	259.53	487.07
comp1759_c0_seq2	1457.09	2023.74	568.05	443.65
comp2622_c0_seq1	1456	2336	669	920.2
comp5723_c0_seq1	1455	1269	53.58	573
comp1268_c0_seq2	1454.22	820.73	2081.31	539.91
comp3073_c0_seq1	1453.36	1548.05	260.85	225.92
comp3635_c0_seq1	1453	1674.81	200	376
comp2861_c0_seq1	1449	2949	1329	327
comp863_c0_seq1	1449	2	1	1
comp1506_c0_seq6	1448.43	263.24	6.59	8.84
comp4492_c0_seq1	1448	2026	819	1240
comp2837_c0_seq1	1447	1805	495	335
comp283_c0_seq1	1445.68	932.07	42.48	188.33
comp1607_c0_seq2	1445.08	1497.18	1330.26	998.51
comp2962_c0_seq1	1445	1849	512	931
comp3174_c0_seq1	1444	844	253	954
comp2851_c0_seq1	1442	1	1	2
comp1132_c0_seq1	1441	1895.82	1054	1317
comp1181_c0_seq1	1440	2141	149	202
comp1442_c0_seq14	1439.35	2893.95	13.62	248.07
comp1182_c0_seq2	1436.23	285	17.04	123
comp373_c1_seq1	1436.14	1687.68	504.15	738.79
comp8712_c0_seq1	1435.26	1187.11	895	647.16
comp2098_c0_seq1	1435	1715	2604	1788
comp5163_c0_seq1	1435	1774	1242	2240
comp3874_c0_seq1	1434	186	33	39
comp2204_c0_seq1	1434	1509.07	493.67	318.24
comp2696_c0_seq1	1433	644.11	77	181.14
comp880_c0_seq7	1432	1511.32	24.52	168.81
comp5136_c0_seq1	1431	953	149	180
comp1850_c0_seq2	1427.93	1937.93	558.52	485.95
comp1959_c0_seq2	1427.73	287	16	29
comp1080_c0_seq1	1427.72	1693.22	32.22	288.46
comp1809_c0_seq2	1427.03	2549.63	1749.79	784.97
comp1570_c0_seq1	1426.2	831.82	296.56	714.88
comp1421_c0_seq2	1426.04	2864.38	278.89	940.96
comp3549_c0_seq1	1426	1459.92	249.85	404.95
comp3511_c0_seq1	1422	1	3	2
comp3618_c0_seq4	1420.23	2887.43	243.21	394.6
comp2354_c0_seq2	1419.9	2143.05	3143.96	1102.06
comp1236_c0_seq1	1419.85	2173.9	4831.34	1816.41
comp1591_c0_seq1	1417.48	1859.75	7.17	98.38
comp5804_c0_seq1	1417.48	1864	1538.92	742.78
comp2261_c0_seq1	1417.05	2471.93	313.82	672.49
comp2650_c0_seq1	1417	1	1	1
comp3678_c0_seq1	1417	498	19	847
comp6417_c0_seq1	1415	1027	205	1014
comp1595_c0_seq1	1411.54	2641.01	187.42	310.58
comp4391_c0_seq1	1410	1317	283	366
comp2397_c0_seq1	1408	2635	2262	377
comp537_c0_seq1	1407	1	6	5
comp1728_c0_seq1	1407	1	1	1
comp2564_c0_seq1	1405	3762	1112	445
comp3827_c0_seq1	1403	3	1	2
comp1794_c0_seq2	1397.35	1363.83	118.81	222.24
comp3599_c0_seq2	1397.01	2095.28	311.42	836.73
comp1608_c0_seq4	1397	7	1.51	1
comp3623_c0_seq1	1397	5	1	3
comp2409_c0_seq1	1396.62	677.57	176.06	44.39
comp3986_c0_seq2	1396.41	2272.07	1147.24	1377.55
comp1762_c0_seq1	1395.83	755.34	87.02	275.35
comp2523_c0_seq1	1395	497	114	195
comp1288_c0_seq1	1394	1841	983	957
comp612_c0_seq1	1393	2197	3048	1068
comp4449_c0_seq1	1392	718	268.02	383
comp1681_c0_seq1	1391	703	198	428
comp5330_c0_seq1	1390	1475	1522	1567
comp2530_c0_seq2	1389.82	868.67	580.7	621.59
comp1369_c0_seq3	1389.64	2001.83	286.98	258.07
comp360_c0_seq2	1389.18	2000.52	142.79	280.71
comp3466_c0_seq1	1389	2670	1876	875
comp1773_c0_seq1	1387	1024	806	937
comp707_c0_seq21	1386.95	3178.25	44.2	182.35
comp1275_c0_seq1	1386.94	2758.43	87.55	126.32
comp2011_c0_seq1	1385	992	628	479
comp2672_c0_seq1	1385	1793	4103	1838
comp2624_c0_seq3	1383.9	7181.39	22	125.07
comp172_c0_seq1	1383	2465	139.01	547
comp3498_c0_seq1	1382	1423	880	693
comp4339_c0_seq1	1378	1583	494	772
comp771_c0_seq1	1377.04	2571.77	1	53.71
comp2448_c0_seq1	1376	294	154	112
comp3358_c0_seq4	1374.75	2396.17	8242.17	1622.29
comp3010_c0_seq1	1373	841	83	314
comp3211_c0_seq1	1372	425	283	3551
comp3575_c0_seq1	1371	1691	752	1189
comp1084_c0_seq1	1370	1622	1654	1302
comp1474_c0_seq1	1370	1000	49	241
comp2292_c0_seq1	1369	2113	565	1194
comp1261_c0_seq1	1366	2	3	1
comp2868_c0_seq1	1365.91	1337.19	4811.41	1027.13
comp275_c0_seq2	1365.59	862.77	392	253.16
comp702_c0_seq1	1365.02	1800.13	220.79	1060.58
comp540_c0_seq1	1365	327	426	284
comp1163_c0_seq1	1365	2126.25	2950	1545
comp1049_c0_seq2	1364.33	56.34	267.61	178.95
comp1505_c0_seq1	1362	1802	2564	1507
comp2068_c0_seq1	1361	1724	2299	1069
comp1838_c0_seq1	1360	1347	241	996
comp2066_c0_seq1	1357.68	2501.71	263.47	520.71
comp5465_c0_seq1	1357.31	672.51	162	133
comp6474_c0_seq1	1355.68	1233.12	765.48	760.99
comp2760_c0_seq2	1355.54	1815.96	907.11	429.85
comp2403_c0_seq1	1353	1807	4693	1589
comp680_c0_seq1	1353	1462	3217	2194
comp518_c0_seq1	1353	2388	1071	888
comp1384_c1_seq2	1352.7	1311.6	1546.34	901.38
comp3336_c0_seq4	1352	1656.96	470.14	589
comp3206_c0_seq1	1349.7	1081.77	1287.68	1554.17
comp2768_c0_seq1	1348	1702	1787	2161
comp2770_c0_seq2	1347.07	1046.34	880.91	1027.17
comp2451_c0_seq2	1346.88	281.49	61	129
comp2223_c0_seq1	1346	2270	33	95
comp420_c0_seq4	1344.99	534.89	2	9
comp2198_c0_seq1	1343	1019	599	244
comp3603_c0_seq2	1342.12	1362	934.36	905.89
comp3937_c0_seq1	1341.97	1975.89	485.88	2411.7
comp1501_c1_seq2	1340	1669.83	872.96	1059
comp1402_c0_seq1	1340	4	1	1
comp673_c0_seq1	1339	1463	1449	511
comp300_c0_seq1	1338	1195	39	201
comp938_c0_seq1	1338	1323.21	4	33
comp2810_c0_seq3	1337.97	1496.4	445	421.33
comp3518_c0_seq1	1337	1340	1907	780
comp2905_c0_seq1	1336.07	528.87	655.75	67.86
comp2081_c0_seq1	1336	2126	821	1139
comp2571_c0_seq1	1334.38	2218.26	1602.81	497.94
comp722_c0_seq2	1334.38	954.11	37.02	243.32
comp1665_c0_seq1	1334	1738	1431	396
comp2232_c0_seq1	1334	234	2	14
comp6861_c0_seq2	1333.12	168.19	242.19	26.53
comp2061_c0_seq1	1333	3246.49	618	314
comp4374_c0_seq4	1332.84	1305.04	350.69	1202.96
comp2638_c1_seq6	1331.03	1451.71	1864.4	1032.53
comp1572_c0_seq1	1329	1774	3999	1423
comp666_c0_seq1	1327	1528	2885	730
comp7530_c0_seq1	1326	1392	1799	863
comp2153_c0_seq1	1326	1969	1946	841
comp2992_c0_seq1	1325	1230	1864	670
comp3805_c0_seq1	1320	1085	641	620
comp2546_c0_seq1	1318	632	2548	128
comp2082_c0_seq2	1315.72	1662.26	528.21	1748.65
comp4053_c0_seq5	1314.83	709.36	200.07	429.19
comp136_c0_seq3	1314.41	1433.64	330	303.44
comp1513_c0_seq10	1313.07	1427.01	104.68	490.95
comp2999_c0_seq1	1313	1859	748	415
comp2057_c0_seq1	1313	2437	1185	632
comp2531_c0_seq1	1312	1287	2398.99	3688.75
comp6025_c0_seq1	1312	2323	671	577
comp929_c1_seq1	1311	2324.96	1057	283
comp3921_c0_seq1	1311	1957	978	1916
comp2435_c0_seq1	1311	2671	492	755
comp577_c0_seq4	1311	435	13	63
comp821_c0_seq1	1311	2976.07	757.19	4545.1
comp3247_c0_seq1	1311	3	1	2
comp347_c0_seq257	1310.43	207.47	47.69	63.13
comp8129_c0_seq1	1310	1271	305	558
comp2658_c0_seq2	1309.2	313.45	112.85	291.81
comp1044_c0_seq1	1308	2	1	1
comp2530_c0_seq1	1306.54	65.89	7.73	55.44
comp466_c0_seq1	1306.21	1162.16	135.84	423.08
comp3214_c0_seq1	1304	859	1840	483
comp2770_c0_seq1	1302.93	1058.66	567.09	653.83
comp4694_c0_seq1	1302.38	60	1	5
comp4110_c0_seq1	1301.74	1351	49	269
comp1442_c0_seq13	1300.98	1132.99	3.37	149.14
comp3760_c0_seq2	1300.97	206	8	105
comp17_c0_seq12	1300.06	500.12	77.83	168.48
comp1092_c0_seq3	1300	3724	20	611
comp1826_c0_seq1	1300	1743.79	1037.92	425.27
comp855_c0_seq2	1298.38	1735.52	77.56	411.48
comp3404_c0_seq1	1298	1	1	1
comp2848_c1_seq1	1297.52	1618.08	1.61	122.8
comp2646_c0_seq1	1296	2098.72	1489.72	825.52
comp672_c1_seq1	1295.04	3027.47	463.59	2186.76
comp1380_c0_seq1	1293	1231	276	682
comp1142_c0_seq1	1292	2872	3582	851
comp644_c0_seq13	1291.26	1558.29	20.35	45.2
comp729_c0_seq1	1291	1290	2323	1616
comp1877_c0_seq1	1290	1494.26	63.01	354.3
comp1499_c0_seq1	1289	1519	307	698
comp2147_c0_seq1	1289	1537.8	590	444
comp337_c0_seq3	1288.56	2678.3	1329.52	2361.44
comp4267_c0_seq1	1288	3569.82	19	67
comp2596_c0_seq2	1287.19	1692.08	1636.15	805.06
comp1054_c0_seq1	1286.05	163.09	919.59	102.4
comp5369_c0_seq1	1284.08	2498.8	392.11	218.58
comp2286_c0_seq1	1283	1434	1370	1327
comp3036_c0_seq1	1282	2537.09	2085.01	310.25
comp6863_c0_seq1	1281	1048	85	500
comp1804_c0_seq1	1279.73	2334.98	4499.94	2818.62
comp1545_c0_seq1	1279	3444	4553	271
comp1977_c0_seq2	1278.94	260.03	46	475.19
comp1104_c0_seq2	1278.87	3400.24	1221.37	266
comp1417_c0_seq7	1278.56	288.65	3.1	13.8
comp1823_c0_seq1	1275	1337.28	304.4	847.35
comp1140_c0_seq1	1275	582	110	116
comp644_c0_seq11	1272.12	1479.69	15.21	69.26
comp1578_c0_seq1	1271	2780.95	1	26
comp807_c0_seq1	1270	5	1	3
comp1833_c0_seq1	1270	6	1	1
comp2178_c0_seq1	1269.46	3.18	2	1
comp2483_c0_seq1	1268.24	915	33.68	134.48
comp4879_c0_seq1	1268	1419	1580	824
comp4234_c0_seq1	1267.18	164.16	2	2
comp1064_c0_seq1	1266	335.79	36.51	232.02
comp1944_c0_seq1	1265	860	193	296
comp536_c0_seq1	1264.51	1030.03	151.24	196.87
comp2241_c0_seq1	1263	547	15628	647
comp5053_c0_seq1	1263	621	79	91
comp789_c0_seq1	1262	1050	68	813
comp3534_c0_seq1	1260.2	1792.19	1034.63	1108.12
comp3940_c0_seq1	1260	1200	1243	894
comp1111_c0_seq2	1259.05	1683.34	112.43	50.24
comp2364_c0_seq1	1259	1867	1056	612
comp2923_c0_seq1	1256.9	1203.93	589.16	455.09
comp1159_c0_seq2	1254.69	1130.11	685.64	424.15
comp1792_c0_seq2	1254.42	1135.91	621.39	1529.45
comp812_c0_seq1	1254.38	1456.9	2488.79	961.87
comp1176_c0_seq10	1253.21	2325.28	148.84	595.15
comp2433_c0_seq1	1252	1507	3186	1189
comp3761_c0_seq2	1251.62	677.29	73.58	253.22
comp2635_c1_seq1	1251	801	394	418
comp2117_c0_seq2	1250.79	1098	1517.21	347.69
comp5489_c0_seq1	1250	1481	1061	527
comp531_c4_seq1	1250	1694.67	25.41	279.69
comp2087_c0_seq1	1248	1151	396	897
comp3106_c0_seq1	1246.2	298.19	4	401.22
comp1210_c0_seq3	1244.87	99.75	29.41	11.32
comp2179_c0_seq1	1243.84	2048.74	189	132.55
comp2612_c0_seq3	1243.64	1607.19	1140	1761
comp1951_c0_seq1	1243	1704	1325	455
comp1700_c0_seq1	1242	1312	2243	554
comp931_c0_seq1	1241.52	445.83	796.07	902.46
comp2091_c0_seq1	1241	1	2	1
comp1321_c0_seq1	1239	1660	1948	726
comp631_c0_seq2	1239	430	8	47
comp1956_c0_seq2	1238.46	106.68	5	42
comp2010_c0_seq1	1237	1148.99	1747.01	838
comp430_c0_seq1	1237	1784	104	892.99
comp2651_c0_seq1	1236.46	2329.19	65.77	103.44
comp1417_c0_seq5	1236.28	489.96	78.1	84.75
comp3504_c2_seq2	1235.93	879.22	790.35	401.25
comp1278_c0_seq17	1234.88	1357.74	369.86	94.74
comp937_c0_seq1	1234	1868	1091	619
comp1298_c0_seq1	1233.79	1263.63	887.22	505.03
comp287_c0_seq5	1233.4	2146.06	438.15	95.86
comp3520_c0_seq1	1233	1326	1234	528
comp385_c0_seq1	1231	5744.54	1	168.19
comp2315_c0_seq1	1230.05	1007.79	312.99	984.08
comp925_c0_seq8	1229.88	1548.24	1316.11	31.62
comp4864_c0_seq5	1229.73	1737.75	955.04	124.09
comp1072_c0_seq1	1229.64	1420.3	184.83	651.81
comp1967_c0_seq1	1229	392.02	90	184
comp496_c0_seq1	1229	277.02	1	125
comp2155_c0_seq1	1226	1778	2703	1017
comp4681_c0_seq1	1225	2329	1888	846
comp4649_c0_seq1	1225	1168	515	3831
comp1114_c0_seq1	1224.51	2479.17	57.5	256.53
comp1212_c0_seq3	1223.27	934.63	1607.93	387.41
comp2777_c0_seq1	1223	1017	8	79
comp3191_c0_seq2	1218.56	2347.4	1104.62	553.54
comp1091_c0_seq1	1215	1370	530	595
comp4244_c0_seq1	1214	1018	1444	1174
comp2241_c1_seq3	1213.77	2487.14	231.87	704.19
comp1713_c0_seq1	1212.4	2718.89	199.33	231.48
comp1357_c0_seq1	1212	1138	1113	822
comp4373_c0_seq1	1212	848.93	22	62.5
comp5722_c0_seq1	1211	1092	380	1849.99
comp1564_c0_seq1	1209	2	1	2
comp4284_c0_seq1	1209	2267	53.13	133.38
comp788_c0_seq1	1209	1574	1013	746
comp1369_c0_seq1	1208.47	1187.56	200.98	204.72
comp2751_c0_seq1	1208	1865	935	531
comp3476_c0_seq1	1207.12	858.81	162.48	704.86
comp801_c0_seq1	1207	1563	37	287
comp2471_c0_seq1	1207	1958	1131	1584
comp3487_c0_seq1	1206	1612	220	128
comp4097_c0_seq2	1205.63	1180.98	543.23	847.25
comp2536_c0_seq1	1205	1870	835	1352
comp648_c0_seq1	1203.75	3115.17	339.6	431.85
comp2358_c0_seq2	1201.94	2077.07	2969.55	1676.61
comp5761_c0_seq1	1200	1733	874	702
comp941_c0_seq1	1200	1261	1420	805
comp3454_c0_seq1	1200	939	436	402
comp2463_c0_seq1	1200	9	2	2
comp2916_c0_seq1	1199	1366	464	1335
comp1831_c0_seq4	1198.52	560.05	255.35	405.52
comp2172_c0_seq1	1198	1050	3188	567
comp621_c0_seq2	1197.47	1382	483	475
comp3751_c0_seq2	1197.04	927.93	256.17	411.83
comp1344_c0_seq1	1196.61	1590.53	1489.82	1024.06
comp4229_c0_seq1	1195	9	16574	1611
comp1387_c0_seq1	1195	1685.76	98.04	769.78
comp2838_c0_seq1	1195	1	1	1
comp2589_c0_seq1	1195	978	101	223
comp2418_c0_seq2	1193.95	116.21	56.51	104.99
comp761_c0_seq1	1193	3	1	4
comp3467_c0_seq1	1193	1543.01	262	535.01
comp2456_c0_seq1	1192	1394	1582	482
comp1377_c0_seq1	1192	1209	1338	641
comp1562_c0_seq1	1192	840	437	363
comp1472_c1_seq1	1191.34	1869.27	757.86	1109.4
comp531_c4_seq9	1191.01	1288.98	4	27.58
comp1797_c0_seq1	1191	1480.01	1095.25	752.03
comp790_c0_seq1	1190.23	971.68	1107.82	167.67
comp1931_c0_seq1	1189.92	712.36	8.69	8.56
comp2704_c0_seq1	1189	1978	586	341
comp2784_c0_seq1	1188	1536	1893	735
comp2280_c0_seq1	1188	183	5	171
comp1212_c0_seq1	1186.89	1471.39	891.69	658.63
comp1905_c0_seq5	1186.73	1552.46	178.95	468.42
comp2956_c1_seq4	1186.07	440.01	1648.39	117.06
comp1778_c0_seq3	1185.5	595.6	349.42	84.17
comp6219_c0_seq1	1185.12	1472.33	2460.26	1640.86
comp1563_c0_seq1	1185	1902	437	1551
comp401_c0_seq2	1184.53	1371.18	2396.56	483.03
comp267_c1_seq1	1183.33	1127.48	47.7	238.53
comp1287_c0_seq1	1183	1481	736	466
comp1595_c0_seq2	1180.64	1652.99	30.58	214.1
comp715_c0_seq1	1180	2750	304	574
comp2624_c0_seq2	1178.91	6966.4	33	350.83
comp1497_c1_seq1	1177.75	158.11	218.18	84.4
comp1850_c0_seq1	1177.4	1680.17	364.87	32.14
comp6261_c0_seq1	1174	1445	383	1161
comp4570_c0_seq1	1173.81	1224.21	452.64	539.56
comp5032_c0_seq1	1173	1403	1523	902
comp1445_c0_seq2	1172.52	2.63	4	2
comp2711_c0_seq1	1171	877	4319	520
comp3231_c0_seq1	1171	2490	266	36
comp1028_c0_seq1	1171	1957	2050	678
comp3023_c0_seq1	1170	1134	1676	278
comp2506_c0_seq2	1168.37	1196.14	470.79	534.24
comp497_c0_seq6	1168.2	580.8	21.65	205.23
comp719_c0_seq1	1167.8	673.21	430.61	1436.76
comp79_c0_seq5	1166.45	2723.86	648.86	450.32
comp2315_c0_seq3	1163.04	2514.62	408.48	1133.03
comp952_c0_seq1	1162	1403	4598	986
comp298_c0_seq6	1161.29	789.26	1038.85	470.44
comp1439_c0_seq1	1161	1124	968	793
comp1231_c0_seq3	1160.92	848.41	797.06	1487.26
comp3185_c0_seq1	1160	1331	1511	2648
comp5945_c0_seq1	1158	2205	1412	388.43
comp3430_c0_seq1	1156	6	6	7
comp1589_c0_seq1	1156	3	1	1
comp1147_c0_seq1	1154	6	5	2
comp2375_c0_seq5	1151.26	969.35	25	102.34
comp843_c1_seq9	1150.3	792.94	107.72	826.65
comp825_c0_seq5	1149.64	979.88	21.31	145.56
comp3329_c0_seq1	1149	1	4	3
comp3617_c0_seq1	1149	1316	787	468
comp2329_c0_seq1	1147	2075	599	466
comp3341_c0_seq1	1146	1065	1373.03	519
comp4830_c0_seq1	1145	587	9	51
comp970_c0_seq1	1145	1840	603	970
comp6744_c0_seq1	1144	1082	60	389
comp1635_c0_seq1	1143.11	999.47	19.8	28.22
comp2133_c0_seq1	1141.54	1038.58	139.64	509.19
comp2583_c0_seq2	1141.03	2213.57	173.18	517.3
comp2218_c0_seq4	1140.56	1165.46	1335.18	1450.36
comp3996_c0_seq1	1140	2	1	1
comp2238_c0_seq1	1139	4241	649	530
comp2297_c0_seq1	1139	2876.6	1	88.01
comp3816_c0_seq1	1138	1490.04	135	338.22
comp3002_c0_seq1	1138	1163	2012	1291
comp4819_c0_seq1	1138	3	1	1
comp4947_c0_seq1	1136	1675	35	184
comp2766_c0_seq1	1136	2831	3	157
comp972_c0_seq1	1136	1388	1306	757
comp6134_c0_seq1	1135.75	266.7	1	5.62
comp156_c0_seq1	1135.32	7601.02	10.11	399.14
comp3486_c0_seq1	1135.12	1169.27	7.22	21
comp2078_c0_seq2	1134.29	1545.3	1509.4	1421.03
comp108_c1_seq2	1134.28	1392.65	69.72	632.58
comp3052_c0_seq2	1134.15	252.85	168.62	124.34
comp1247_c0_seq1	1133	3	3	5
comp2682_c0_seq1	1133	912	342	381
comp1318_c0_seq1	1132.94	2123.92	832.11	1190.32
comp3401_c0_seq2	1132.49	1496	157.54	1137.37
comp1861_c0_seq2	1132.25	1154.04	1358.04	506.53
comp1720_c0_seq9	1131.38	802.36	291.81	17.88
comp3050_c0_seq1	1131	735.03	37	195.92
comp2927_c0_seq1	1130	1608	122	351
comp7832_c0_seq1	1129.15	1730.72	4043.27	2289
comp5311_c0_seq1	1129	1212	628	1345
comp497_c0_seq10	1128.35	2799.27	3900.9	942.07
comp1778_c0_seq1	1128.33	3532.53	246.68	2374.41
comp2874_c0_seq1	1128.32	2317.4	179.82	182.51
comp2840_c0_seq1	1128	1595	3	49
comp2667_c0_seq1	1128	887	659	1747
comp3991_c0_seq1	1128	1317	397	629
comp6112_c0_seq1	1126	1384	472	595
comp4581_c0_seq1	1125	1208	1069	1545
comp1880_c0_seq1	1124	2655.03	1	669
comp2181_c0_seq2	1123.1	1630.67	1924.62	1882.13
comp671_c0_seq1	1123.1	515.84	15664.22	3967.38
comp5789_c0_seq1	1122	703.96	665	490
comp10499_c0_seq1	1120	1249	692.01	756
comp2347_c0_seq1	1120	1363	2454	1330
comp4824_c0_seq1	1119	1438.91	335.28	1093.61
comp4704_c0_seq1	1119	1320	196	344
comp850_c0_seq1	1118	4	1	1
comp4969_c0_seq1	1116.02	1619.12	340.13	557.87
comp4044_c0_seq1	1116	927	477	728
comp956_c0_seq1	1115.37	776.6	7091.64	785.14
comp1089_c0_seq1	1115	1331	4356	2695
comp1631_c0_seq2	1114.59	1338.18	377.99	1291.54
comp2993_c0_seq2	1114.1	962.94	984.46	1361.56
comp1991_c0_seq1	1113.94	633.47	947.5	235.21
comp1684_c0_seq1	1113	2265.94	1995.77	698.71
comp899_c0_seq5	1112.1	869.72	278.66	178.5
comp2331_c0_seq1	1111.75	610.63	1497.42	390.72
comp1311_c0_seq2	1110.03	1561.18	144	251.72
comp2922_c1_seq1	1110	952.66	1435	939
comp3028_c0_seq4	1109.45	885.57	2127.96	289.03
comp4863_c0_seq1	1109	309	17.02	200
comp4053_c0_seq1	1108.7	971.58	81.93	367.04
comp731_c0_seq1	1108	1122	183	92
comp2724_c1_seq2	1107.66	1513.54	420	336
comp42_c0_seq2	1104.38	1230.45	1912.87	404.84
comp1444_c0_seq3	1104.09	1471.11	521.44	1648.32
comp3514_c0_seq1	1104	242	27	83
comp4412_c0_seq1	1103.46	1500.56	545.1	670.58
comp2420_c1_seq2	1102.44	612.26	84	103.31
comp1464_c0_seq1	1102	1570	454	592.09
comp2764_c0_seq1	1102	1485	46	202
comp1011_c0_seq1	1100	2150	855	645
comp2500_c0_seq1	1097.07	1757.6	963.6	1728.96
comp2581_c0_seq1	1097	1595	1429	1039
comp1315_c0_seq1	1095	2674.01	856	1220
comp4097_c0_seq1	1094.37	827.02	40.14	140.26
comp1930_c0_seq1	1091.53	1265.8	147.32	1249.02
comp2119_c0_seq1	1090	457	459	424
comp2040_c0_seq1	1089	959	473	866
comp2128_c0_seq1	1088	1617	3485.99	2190
comp1000_c0_seq1	1088	1018.02	402	485
comp2283_c0_seq1	1088	1455	1658	517
comp2439_c1_seq4	1087.88	1632.58	234.83	153.54
comp2797_c0_seq1	1086	1804	1231	1275
comp377_c0_seq2	1085.59	168.08	9.33	52
comp5552_c0_seq1	1085	7	3	1
comp3406_c0_seq1	1084	2241	882	321
comp1366_c0_seq2	1083.25	1286.77	11379.84	6053.18
comp609_c0_seq3	1083.11	1204.1	369.65	640.32
comp1193_c0_seq1	1081.88	634.82	19.85	175.06
comp4840_c0_seq1	1081.83	1067.58	72.77	86.25
comp2629_c0_seq1	1081	1432	1459	923
comp1385_c0_seq1	1081	1919.16	2099	986.04
comp4239_c0_seq1	1081	1431.61	104	329.9
comp5865_c0_seq2	1080.82	1187.37	608	1192
comp3740_c0_seq1	1080	3006	294	133
comp6142_c0_seq1	1080	1205	84	113
comp653_c0_seq1	1079	833	433	180
comp2842_c0_seq1	1078.74	335.03	6	81.49
comp2115_c0_seq2	1078	1488.6	1835.64	446.97
comp3450_c0_seq1	1077	952.1	33	259
comp283_c0_seq2	1076.85	4056.14	148.89	260
comp1134_c0_seq1	1076	3	2	3
comp2904_c0_seq1	1076	1826.01	3754.08	2007
comp489_c0_seq3	1075.65	1302.49	1184.44	826.69
comp2773_c0_seq2	1075.24	1217.31	930.01	1011.75
comp4279_c0_seq1	1075	1166	156	583
comp3265_c0_seq1	1074	903	1183	892
comp3428_c0_seq1	1071	1090	894	677
comp2806_c1_seq1	1071	953	1888	589
comp2921_c0_seq1	1070	1412	19	103
comp4593_c0_seq1	1070	2378	1907	1533
comp3308_c0_seq1	1069	616.25	84	56
comp5034_c0_seq1	1069	1035.24	150.31	236.63
comp5439_c0_seq1	1067	1477	4754	384
comp2302_c0_seq1	1066.26	387.96	13	105.03
comp3849_c0_seq1	1066	1045	31	55
comp2547_c0_seq1	1063	1103	99	108
comp6028_c0_seq2	1062.67	1887.7	599	479
comp1178_c0_seq6	1062.08	115.78	1	25.16
comp4512_c0_seq1	1062.03	1460	125.7	172.45
comp6410_c0_seq1	1062	1678.09	397	212.01
comp2481_c0_seq1	1062	1131	252	172
comp605_c0_seq2	1061.73	1125.07	49.81	365.53
comp2767_c0_seq1	1059.25	991.95	603.88	440.47
comp5149_c0_seq2	1059.23	957.8	8.39	34.79
comp542_c0_seq1	1059	318	1	134.04
comp897_c0_seq6	1058.48	486.37	39.86	157.29
comp2507_c0_seq2	1057.39	1966.19	86.87	343.86
comp553_c7_seq23	1057.32	869.71	123.11	292.81
comp1347_c0_seq1	1056	1943	1276	1425
comp3281_c0_seq1	1055.69	799.24	49.76	132.54
comp2176_c0_seq1	1055	1154	1952	762
comp5443_c0_seq1	1054	1110	636	1038
comp7949_c0_seq1	1053	1205	336	721
comp2368_c0_seq1	1053	1555	230	346
comp6643_c0_seq2	1052.94	1180.18	336.31	497.42
comp845_c0_seq3	1052.42	75.86	1.97	19.4
comp2221_c0_seq2	1052.38	78.75	2	14
comp2274_c0_seq1	1051	1244	2362	1583
comp1093_c0_seq1	1050.94	1368.59	1462	541
comp899_c0_seq2	1050.75	1463.65	617.16	579.48
comp6491_c0_seq2	1050.29	1311	21.72	1310.39
comp960_c0_seq3	1050.12	1350.71	253.14	238.58
comp5682_c0_seq1	1050	992.17	821	1974
comp497_c0_seq4	1049.16	872.32	57.26	740.9
comp2739_c0_seq1	1049	1	1	2
comp3718_c1_seq3	1048.47	1113.31	417.65	392.6
comp6667_c0_seq1	1048	1082	10	61
comp1843_c0_seq1	1048	556	164	2074
comp356_c0_seq2	1047.96	308.9	8.8	1515.6
comp1899_c0_seq2	1046.83	2158.25	63.67	190.99
comp948_c0_seq1	1046	713	222	368
comp3927_c0_seq1	1046	1154	3789	993
comp1250_c0_seq1	1045	3080	15	76
comp3631_c0_seq1	1045	1382	3249	935
comp510_c0_seq4	1044.11	932.38	10.57	151.09
comp5138_c0_seq1	1044	1170	2555	2277
comp2101_c0_seq1	1042.96	1485.48	790.24	377.59
comp974_c0_seq1	1042.43	1877.5	1460.29	187.29
comp2676_c0_seq2	1042.28	186.94	5.76	30.26
comp2142_c0_seq1	1041	1353	189	36
comp6280_c0_seq1	1041	1553	152	70
comp2907_c0_seq1	1040.62	1437.6	141.54	241.65
comp1430_c0_seq1	1040	1675.07	1465.74	253.54
comp4692_c0_seq1	1039	1614	852	1071
comp3974_c0_seq2	1038.57	2187.72	1162	593.45
comp2314_c0_seq1	1038	4	1	2
comp3925_c0_seq1	1038	1467	429	891
comp5329_c0_seq2	1037.55	1016.11	216.31	540.98
comp2109_c1_seq1	1037	1698	475	346
comp5837_c0_seq4	1036.63	1584.94	373	314.1
comp2452_c0_seq1	1035	522	619	611
comp3402_c0_seq1	1035	1406	653	1256
comp1682_c0_seq1	1035	2054	3795	2297
[truncated: 33,400 more rows]
