# Supplementary material for: Transcriptome Analysis of Androgenic Gland for Discovery of Novel Genes from the Oriental River Prawn, Macrobrachium nipponense, Using Illumina Hiseq 2000
Source: PLoS One. 2013 Oct 28;8(10):e76840. doi: 10.1371/journal.pone.0076840 (PMC3810145; doi:10.1371/journal.pone.0076840)
Supplement: Table S8 — Summary of putative SSRs from M. nipponense transcriptome. (XLS) [file pone.0076840.s008.xls]

Clone	Start BP	Repeat	End BP	Type	Comments
comp0_c0_seq1	971	(A)^23	994	Mononucleotide	Forward
comp1000_c0_seq1	209	(AAG)^6	227	Trinucleotide	Forward
comp1001_c0_seq1	1626	(T)^16	1642	Mononucleotide	Reverse: complement of A
comp1005_c0_seq1	16	(T)^11	27	Mononucleotide	Reverse: complement of A
comp1008_c0_seq1	4162	(T)^22	4184	Mononucleotide	Reverse: complement of A
comp1008_c0_seq1	2909	(GGT)^4	2921	Trinucleotide	Reverse: complement of ACC
comp1010_c0_seq1	697	(CTT)^6	715	Trinucleotide	Reverse: complement of AAG
comp1023_c0_seq1	1035	(CTT)^5	1050	Trinucleotide	Reverse: complement of AAG
comp1026_c0_seq1	97	(A)^12	109	Mononucleotide	Forward
comp1026_c0_seq1	410	(GT)^6	422	Dinucleotide	Reverse: complement of AC
comp1027_c0_seq1	367	(T)^16	383	Mononucleotide	Reverse: complement of A
comp1028_c0_seq1	103	(CTGT)^4	119	Tetranucleotide	Reverse: complement of ACAG
comp1029_c0_seq1	167	(CT)^6	179	Dinucleotide	Reverse: complement of AG
comp102_c0_seq1	7	(T)^10	17	Mononucleotide	Reverse: complement of A
comp1030_c0_seq1	3884	(GCT)^5	3899	Trinucleotide	Reverse: complement of AGC
comp1030_c0_seq1	3737	(GT)^9	3755	Dinucleotide	Reverse: complement of AC
comp1030_c0_seq1	3409	(T)^13	3422	Mononucleotide	Reverse: complement of A
comp1030_c0_seq1	686	(GGT)^4	698	Trinucleotide	Reverse: complement of ACC
comp1030_c0_seq1	3722	(AG)^6	3734	Dinucleotide	Forward
comp1030_c0_seq1	3984	(AG)^10	4004	Dinucleotide	Forward
comp1031_c0_seq1	326	(AT)^7	340	Dinucleotide	Forward
comp1031_c0_seq1	831	(AG)^8	847	Dinucleotide	Forward
comp1033_c0_seq1	949	(GAT)^4	961	Trinucleotide	Reverse: complement of ATC
comp1037_c0_seq1	2004	(CTT)^5	2019	Trinucleotide	Reverse: complement of AAG
comp1038_c0_seq1	792	(AAAT)^5	812	Tetranucleotide	Forward
comp1038_c0_seq1	959	(AAGT)^18	1031	Tetranucleotide	Forward
comp1040_c0_seq1	1	(A)^22	23	Mononucleotide	Forward
comp1041_c0_seq1	313	(CTT)^7	334	Trinucleotide	Reverse: complement of AAG
comp1046_c0_seq1	624	(A)^16	640	Mononucleotide	Forward
comp1046_c0_seq1	642	(AAAT)^5	662	Tetranucleotide	Forward
comp1048_c0_seq1	1	(AG)^6	13	Dinucleotide	Forward
comp1054_c0_seq1	186	(T)^15	201	Mononucleotide	Reverse: complement of A
comp1057_c0_seq1	2	(AG)^7	16	Dinucleotide	Forward
comp1057_c0_seq1	1019	(A)^23	1042	Mononucleotide	Forward
comp1058_c0_seq1	490	(AGG)^6	508	Trinucleotide	Forward
comp1059_c0_seq1	231	(AAG)^5	246	Trinucleotide	Forward
comp1060_c0_seq1	1	(A)^21	22	Mononucleotide	Forward
comp1062_c2_seq1	1939	(A)^12	1951	Mononucleotide	Forward
comp1063_c0_seq1	985	(AGT)^4	997	Trinucleotide	Reverse: complement of ACT
comp1063_c0_seq1	190	(A)^10	200	Mononucleotide	Forward
comp1065_c2_seq1	983	(T)^10	993	Mononucleotide	Reverse: complement of A
comp1065_c2_seq1	128	(T)^12	140	Mononucleotide	Reverse: complement of A
comp1066_c3_seq1	1063	(C)^11	1074	Mononucleotide	Forward
comp1072_c0_seq1	280	(CTT)^4	292	Trinucleotide	Reverse: complement of AAG
comp1074_c0_seq1	4723	(T)^23	4746	Mononucleotide	Reverse: complement of A
comp1074_c0_seq1	688	(ACG)^5	703	Trinucleotide	Forward
comp1074_c0_seq1	1153	(ACG)^5	1168	Trinucleotide	Forward
comp1075_c0_seq1	144	(A)^13	157	Mononucleotide	Forward
comp1075_c0_seq1	2	(GT)^10	22	Dinucleotide	Reverse: complement of AC
comp1077_c0_seq1	326	(AGC)^6	344	Trinucleotide	Forward
comp1077_c0_seq1	1	(T)^21	22	Mononucleotide	Reverse: complement of A
comp1077_c0_seq1	387	(A)^18	405	Mononucleotide	Forward
comp1078_c1_seq1	258	(GGT)^5	273	Trinucleotide	Reverse: complement of ACC
comp1078_c1_seq1	1361	(A)^20	1381	Mononucleotide	Forward
comp1079_c0_seq1	324	(AG)^7	338	Dinucleotide	Forward
comp1080_c0_seq1	1	(A)^21	22	Mononucleotide	Forward
comp1082_c0_seq1	576	(T)^12	588	Mononucleotide	Reverse: complement of A
comp1085_c0_seq1	1314	(GCT)^4	1326	Trinucleotide	Reverse: complement of AGC
comp1087_c0_seq1	2129	(A)^14	2143	Mononucleotide	Forward
comp1087_c0_seq1	2373	(A)^15	2388	Mononucleotide	Forward
comp1087_c0_seq1	2860	(AT)^10	2880	Dinucleotide	Forward
comp108_c1_seq1	6	(AAC)^7	27	Trinucleotide	Forward
comp108_c1_seq1	3453	(GCT)^4	3465	Trinucleotide	Reverse: complement of AGC
comp108_c1_seq1	852	(AGG)^6	870	Trinucleotide	Forward
comp108_c1_seq1	1447	(AGC)^5	1462	Trinucleotide	Forward
comp108_c1_seq1	821	(AGT)^4	833	Trinucleotide	Reverse: complement of ACT
comp108_c1_seq1	3415	(AGC)^4	3427	Trinucleotide	Forward
comp1093_c0_seq1	1295	(AC)^8	1311	Dinucleotide	Forward
comp1096_c0_seq1	1273	(GAT)^5	1288	Trinucleotide	Reverse: complement of ATC
comp1097_c0_seq1	198	(AAG)^4	210	Trinucleotide	Forward
comp10_c0_seq1	1	(T)^23	24	Mononucleotide	Reverse: complement of A
comp1101_c0_seq1	2596	(AAG)^5	2611	Trinucleotide	Forward
comp1103_c0_seq1	665	(C)^10	675	Mononucleotide	Forward
comp1105_c0_seq1	2067	(T)^10	2077	Mononucleotide	Reverse: complement of A
comp1105_c0_seq1	1141	(T)^11	1152	Mononucleotide	Reverse: complement of A
comp1107_c0_seq1	1650	(AC)^7	1664	Dinucleotide	Forward
comp1108_c0_seq1	3232	(AGC)^4	3244	Trinucleotide	Forward
comp1108_c0_seq1	1	(CT)^9	19	Dinucleotide	Reverse: complement of AG
comp1109_c0_seq1	5876	(CCT)^5	5891	Trinucleotide	Reverse: complement of AGG
comp1110_c0_seq1	18	(A)^11	29	Mononucleotide	Forward
comp1115_c0_seq1	85	(CT)^8	101	Dinucleotide	Reverse: complement of AG
comp1117_c0_seq1	117	(CTT)^4	129	Trinucleotide	Reverse: complement of AAG
comp1118_c0_seq1	1629	(AGC)^4	1641	Trinucleotide	Forward
comp1121_c1_seq1	1	(T)^21	22	Mononucleotide	Reverse: complement of A
comp1124_c0_seq1	886	(T)^10	896	Mononucleotide	Reverse: complement of A
comp1128_c0_seq1	66	(GTT)^4	78	Trinucleotide	Reverse: complement of AAC
comp1128_c0_seq1	30	(GGT)^4	42	Trinucleotide	Reverse: complement of ACC
comp1128_c0_seq1	3	(GGT)^7	24	Trinucleotide	Reverse: complement of ACC
comp112_c0_seq1	217	(AAG)^4	229	Trinucleotide	Forward
comp112_c0_seq1	496	(A)^10	506	Mononucleotide	Forward
comp1130_c0_seq1	181	(CCT)^4	193	Trinucleotide	Reverse: complement of AGG
comp1132_c0_seq1	40	(A)^12	52	Mononucleotide	Forward
comp1133_c0_seq1	449	(CCT)^5	464	Trinucleotide	Reverse: complement of AGG
comp1134_c0_seq1	224	(ATC)^5	239	Trinucleotide	Forward
comp1135_c0_seq1	193	(AG)^6	205	Dinucleotide	Forward
comp1135_c0_seq1	2	(CT)^9	20	Dinucleotide	Reverse: complement of AG
comp1138_c0_seq1	13	(C)^12	25	Mononucleotide	Forward
comp1138_c0_seq1	1141	(CTT)^6	1159	Trinucleotide	Reverse: complement of AAG
comp1143_c0_seq1	2	(AG)^10	22	Dinucleotide	Forward
comp1143_c0_seq1	104	(AG)^6	116	Dinucleotide	Forward
comp1143_c0_seq1	79	(GT)^6	91	Dinucleotide	Reverse: complement of AC
comp1145_c0_seq1	240	(A)^10	250	Mononucleotide	Forward
comp114_c0_seq1	1023	(AGC)^4	1035	Trinucleotide	Forward
comp114_c0_seq1	1	(T)^11	12	Mononucleotide	Reverse: complement of A
comp1152_c0_seq1	1	(A)^15	16	Mononucleotide	Forward
comp1152_c0_seq1	257	(T)^11	268	Mononucleotide	Reverse: complement of A
comp1153_c0_seq1	926	(GT)^8	942	Dinucleotide	Reverse: complement of AC
comp1158_c1_seq1	315	(AGG)^4	327	Trinucleotide	Forward
comp1163_c0_seq1	996	(T)^11	1007	Mononucleotide	Reverse: complement of A
comp1163_c0_seq1	2276	(A)^10	2286	Mononucleotide	Forward
comp1163_c0_seq1	2905	(A)^15	2920	Mononucleotide	Forward
comp1164_c0_seq1	1584	(A)^11	1595	Mononucleotide	Forward
comp1164_c0_seq1	219	(T)^10	229	Mononucleotide	Reverse: complement of A
comp1165_c1_seq1	1070	(G)^10	1080	Mononucleotide	Reverse: complement of C
comp1165_c1_seq1	217	(T)^14	231	Mononucleotide	Reverse: complement of A
comp116_c0_seq1	337	(A)^14	351	Mononucleotide	Forward
comp1171_c0_seq1	1	(C)^15	16	Mononucleotide	Forward
comp1171_c0_seq1	597	(T)^13	610	Mononucleotide	Reverse: complement of A
comp1172_c0_seq1	144	(A)^10	154	Mononucleotide	Forward
comp1172_c0_seq1	232	(AT)^6	244	Dinucleotide	Forward
comp1175_c0_seq1	422	(AT)^8	438	Dinucleotide	Forward
comp1176_c0_seq1	1961	(AAC)^4	1973	Trinucleotide	Forward
comp1176_c0_seq1	2586	(ATC)^4	2598	Trinucleotide	Forward
comp1176_c0_seq1	4496	(GAT)^5	4511	Trinucleotide	Reverse: complement of ATC
comp1179_c0_seq1	810	(A)^11	821	Mononucleotide	Forward
comp117_c0_seq1	1485	(T)^13	1498	Mononucleotide	Reverse: complement of A
comp117_c1_seq1	198	(A)^12	210	Mononucleotide	Forward
comp1182_c0_seq1	1326	(GT)^7	1340	Dinucleotide	Reverse: complement of AC
comp1183_c0_seq1	3	(AAT)^7	24	Trinucleotide	Forward
comp1186_c0_seq1	77	(AGG)^4	89	Trinucleotide	Forward
comp118_c0_seq1	1237	(T)^13	1250	Mononucleotide	Reverse: complement of A
comp1191_c0_seq1	623	(AAAC)^5	643	Tetranucleotide	Forward
comp1193_c0_seq1	3407	(A)^22	3429	Mononucleotide	Forward
comp1194_c0_seq1	397	(ACC)^4	409	Trinucleotide	Forward
comp1195_c0_seq1	765	(AT)^6	777	Dinucleotide	Forward
comp119_c0_seq1	7808	(CGG)^5	7823	Trinucleotide	Reverse: complement of CCG
comp119_c0_seq1	4349	(A)^12	4361	Mononucleotide	Forward
comp119_c0_seq1	7797	(AGC)^4	7809	Trinucleotide	Forward
comp119_c0_seq1	8242	(AT)^9	8260	Dinucleotide	Forward
comp119_c0_seq1	1543	(CTT)^5	1558	Trinucleotide	Reverse: complement of AAG
comp119_c0_seq1	9884	(AGG)^5	9899	Trinucleotide	Forward
comp1200_c0_seq1	123	(ATT)^4	135	Trinucleotide	Reverse: complement of AAT
comp1203_c0_seq1	2677	(ACT)^5	2692	Trinucleotide	Forward
comp1206_c0_seq1	503	(GCT)^4	515	Trinucleotide	Reverse: complement of AGC
comp1206_c0_seq1	491	(GTT)^4	503	Trinucleotide	Reverse: complement of AAC
comp1209_c0_seq1	641	(ATT)^7	662	Trinucleotide	Reverse: complement of AAT
comp120_c0_seq1	1188	(GCT)^5	1203	Trinucleotide	Reverse: complement of AGC
comp120_c0_seq1	1608	(A)^16	1624	Mononucleotide	Forward
comp1211_c0_seq1	2	(AG)^9	20	Dinucleotide	Forward
comp1211_c0_seq1	180	(AC)^7	194	Dinucleotide	Forward
comp1211_c0_seq1	1656	(AT)^10	1676	Dinucleotide	Forward
comp1212_c0_seq1	4415	(CTGT)^4	4431	Tetranucleotide	Reverse: complement of ACAG
comp1212_c0_seq1	2664	(AGC)^4	2676	Trinucleotide	Forward
comp1212_c0_seq1	382	(GGT)^4	394	Trinucleotide	Reverse: complement of ACC
comp1214_c0_seq1	540	(A)^10	550	Mononucleotide	Forward
comp1218_c0_seq1	108	(T)^10	118	Mononucleotide	Reverse: complement of A
comp121_c1_seq1	63	(AGC)^5	78	Trinucleotide	Forward
comp121_c1_seq1	111	(ACC)^18	165	Trinucleotide	Forward
comp1220_c0_seq1	2156	(T)^10	2166	Mononucleotide	Reverse: complement of A
comp1220_c0_seq1	2255	(ACAT)^4	2271	Tetranucleotide	Forward
comp1221_c0_seq1	5375	(A)^10	5385	Mononucleotide	Forward
comp1223_c0_seq1	418	(CTT)^4	430	Trinucleotide	Reverse: complement of AAG
comp1224_c0_seq1	1366	(GT)^9	1384	Dinucleotide	Reverse: complement of AC
comp1224_c0_seq1	656	(T)^12	668	Mononucleotide	Reverse: complement of A
comp1224_c0_seq1	227	(AGT)^5	242	Trinucleotide	Reverse: complement of ACT
comp1225_c0_seq1	1917	(T)^15	1932	Mononucleotide	Reverse: complement of A
comp1226_c0_seq1	1505	(AGG)^6	1523	Trinucleotide	Forward
comp1227_c0_seq1	978	(AT)^8	994	Dinucleotide	Forward
comp122_c0_seq1	596	(ATT)^4	608	Trinucleotide	Reverse: complement of AAT
comp122_c0_seq1	1	(CT)^11	23	Dinucleotide	Reverse: complement of AG
comp1231_c0_seq1	2	(AAT)^7	23	Trinucleotide	Forward
comp1231_c0_seq1	8090	(CTT)^4	8102	Trinucleotide	Reverse: complement of AAG
comp1231_c0_seq1	1833	(AT)^7	1847	Dinucleotide	Forward
comp1231_c0_seq1	1990	(AT)^7	2004	Dinucleotide	Forward
comp1231_c0_seq1	2429	(AT)^6	2441	Dinucleotide	Forward
comp1231_c0_seq1	5938	(GGT)^4	5950	Trinucleotide	Reverse: complement of ACC
comp1231_c0_seq1	1285	(T)^10	1295	Mononucleotide	Reverse: complement of A
comp1231_c0_seq1	8511	(ACAG)^4	8527	Tetranucleotide	Forward
comp1231_c0_seq1	8834	(AAG)^7	8855	Trinucleotide	Forward
comp1232_c0_seq1	2630	(AC)^8	2646	Dinucleotide	Forward
comp1232_c0_seq1	4211	(AAAAT)^4	4231	Pentanucleotide	Forward
comp1233_c0_seq1	13598	(AT)^9	13616	Dinucleotide	Forward
comp1234_c0_seq1	140	(AT)^6	152	Dinucleotide	Forward
comp1234_c0_seq1	763	(A)^11	774	Mononucleotide	Forward
comp1237_c0_seq1	10	(T)^12	22	Mononucleotide	Reverse: complement of A
comp1238_c0_seq1	1083	(CT)^6	1095	Dinucleotide	Reverse: complement of AG
comp1239_c0_seq1	236	(CG)^6	248	Dinucleotide	Forward
comp1239_c0_seq1	82	(G)^10	92	Mononucleotide	Reverse: complement of C
comp1239_c0_seq1	1	(G)^15	16	Mononucleotide	Reverse: complement of C
comp1243_c0_seq1	1688	(T)^20	1708	Mononucleotide	Reverse: complement of A
comp1243_c0_seq1	1340	(AGC)^6	1358	Trinucleotide	Forward
comp1248_c0_seq1	4093	(AC)^7	4107	Dinucleotide	Forward
comp1250_c0_seq1	368	(GT)^11	390	Dinucleotide	Reverse: complement of AC
comp1250_c0_seq1	997	(A)^10	1007	Mononucleotide	Forward
comp1251_c0_seq1	4856	(GCT)^5	4871	Trinucleotide	Reverse: complement of AGC
comp1251_c0_seq1	252	(AT)^8	268	Dinucleotide	Forward
comp1252_c0_seq1	1133	(AAT)^4	1145	Trinucleotide	Forward
comp1252_c0_seq1	104	(T)^11	115	Mononucleotide	Reverse: complement of A
comp1255_c0_seq1	5689	(G)^13	5702	Mononucleotide	Reverse: complement of C
comp1255_c0_seq1	5207	(CTT)^4	5219	Trinucleotide	Reverse: complement of AAG
comp1255_c0_seq1	4053	(AAC)^4	4065	Trinucleotide	Forward
comp1255_c1_seq1	26	(AG)^8	42	Dinucleotide	Forward
comp1255_c1_seq1	2644	(A)^12	2656	Mononucleotide	Forward
comp1255_c1_seq1	2056	(CT)^9	2074	Dinucleotide	Reverse: complement of AG
comp1255_c1_seq1	3481	(A)^10	3491	Mononucleotide	Forward
comp1255_c1_seq1	3860	(AT)^8	3876	Dinucleotide	Forward
comp1255_c1_seq1	3996	(A)^10	4006	Mononucleotide	Forward
comp1255_c1_seq1	334	(T)^10	344	Mononucleotide	Reverse: complement of A
comp1255_c1_seq1	2	(CT)^11	24	Dinucleotide	Reverse: complement of AG
comp1260_c0_seq1	4268	(T)^11	4279	Mononucleotide	Reverse: complement of A
comp1261_c0_seq1	876	(CTT)^5	891	Trinucleotide	Reverse: complement of AAG
comp1263_c0_seq1	332	(AAG)^4	344	Trinucleotide	Forward
comp1266_c0_seq1	1	(A)^22	23	Mononucleotide	Forward
comp1268_c0_seq1	272	(AAC)^5	287	Trinucleotide	Forward
comp1268_c0_seq1	1315	(AGG)^6	1333	Trinucleotide	Forward
comp1268_c0_seq1	1401	(AGG)^5	1416	Trinucleotide	Forward
comp1270_c0_seq1	614	(A)^21	635	Mononucleotide	Forward
comp1271_c0_seq1	112	(CGCT)^4	128	Tetranucleotide	Reverse: complement of AGCG
comp1277_c0_seq1	925	(A)^10	935	Mononucleotide	Forward
comp1278_c0_seq1	1025	(CTT)^5	1040	Trinucleotide	Reverse: complement of AAG
comp1278_c1_seq1	438	(ACC)^4	450	Trinucleotide	Forward
comp1279_c0_seq1	924	(A)^11	935	Mononucleotide	Forward
comp127_c0_seq1	357	(A)^14	371	Mononucleotide	Forward
comp1281_c0_seq1	2853	(ATC)^5	2868	Trinucleotide	Forward
comp1283_c0_seq1	3934	(A)^10	3944	Mononucleotide	Forward
comp1283_c2_seq1	1	(AG)^10	21	Dinucleotide	Forward
comp1283_c2_seq1	540	(AT)^7	554	Dinucleotide	Forward
comp1285_c0_seq1	2	(ATT)^7	23	Trinucleotide	Reverse: complement of AAT
comp1289_c0_seq1	146	(A)^12	158	Mononucleotide	Forward
comp128_c0_seq1	492	(CTT)^5	507	Trinucleotide	Reverse: complement of AAG
comp1290_c0_seq1	4	(AAT)^4	16	Trinucleotide	Forward
comp1292_c0_seq1	206	(A)^11	217	Mononucleotide	Forward
comp1294_c0_seq1	745	(T)^13	758	Mononucleotide	Reverse: complement of A
comp1296_c0_seq1	385	(ATC)^4	397	Trinucleotide	Forward
comp1298_c0_seq1	2537	(CCT)^4	2549	Trinucleotide	Reverse: complement of AGG
comp1298_c0_seq1	341	(T)^10	351	Mononucleotide	Reverse: complement of A
comp1299_c0_seq1	192	(CTT)^4	204	Trinucleotide	Reverse: complement of AAG
comp1299_c0_seq1	693	(AAG)^4	705	Trinucleotide	Forward
comp1299_c1_seq1	13	(A)^13	26	Mononucleotide	Forward
comp1299_c1_seq1	62	(CT)^7	76	Dinucleotide	Reverse: complement of AG
comp129_c0_seq1	1	(T)^12	13	Mononucleotide	Reverse: complement of A
comp12_c0_seq1	795	(T)^10	805	Mononucleotide	Reverse: complement of A
comp1305_c0_seq1	6587	(T)^10	6597	Mononucleotide	Reverse: complement of A
comp1305_c0_seq1	5399	(T)^11	5410	Mononucleotide	Reverse: complement of A
comp1306_c0_seq1	40	(T)^13	53	Mononucleotide	Reverse: complement of A
comp1307_c0_seq1	3050	(T)^12	3062	Mononucleotide	Reverse: complement of A
comp1309_c0_seq1	1755	(GT)^7	1769	Dinucleotide	Reverse: complement of AC
comp1309_c0_seq1	784	(CCT)^6	802	Trinucleotide	Reverse: complement of AGG
comp1309_c0_seq1	3	(CTT)^7	24	Trinucleotide	Reverse: complement of AAG
comp1310_c0_seq1	1270	(CCT)^5	1285	Trinucleotide	Reverse: complement of AGG
comp1310_c0_seq1	3319	(A)^11	3330	Mononucleotide	Forward
comp1311_c0_seq1	2744	(A)^12	2756	Mononucleotide	Forward
comp1313_c0_seq1	2	(CT)^10	22	Dinucleotide	Reverse: complement of AG
comp1315_c1_seq1	1	(A)^19	20	Mononucleotide	Forward
comp1316_c0_seq1	34	(A)^10	44	Mononucleotide	Forward
comp1319_c0_seq1	1934	(T)^22	1956	Mononucleotide	Reverse: complement of A
comp1319_c0_seq1	915	(CT)^6	927	Dinucleotide	Reverse: complement of AG
comp1320_c0_seq1	67	(A)^16	83	Mononucleotide	Forward
comp1323_c0_seq1	1	(AAT)^7	22	Trinucleotide	Forward
comp1323_c0_seq1	292	(AT)^6	304	Dinucleotide	Forward
comp1325_c0_seq1	1	(A)^21	22	Mononucleotide	Forward
comp1325_c0_seq1	36	(A)^10	46	Mononucleotide	Forward
comp1329_c0_seq1	1155	(CT)^7	1169	Dinucleotide	Reverse: complement of AG
comp1329_c0_seq1	1109	(AAT)^4	1121	Trinucleotide	Forward
comp1332_c0_seq1	478	(A)^10	488	Mononucleotide	Forward
comp1332_c0_seq1	736	(A)^10	746	Mononucleotide	Forward
comp1337_c0_seq1	1548	(A)^12	1560	Mononucleotide	Forward
comp1337_c0_seq1	1710	(A)^18	1728	Mononucleotide	Forward
comp1338_c0_seq1	1945	(A)^10	1955	Mononucleotide	Forward
comp1339_c0_seq1	1967	(T)^10	1977	Mononucleotide	Reverse: complement of A
comp1339_c0_seq1	822	(GGT)^4	834	Trinucleotide	Reverse: complement of ACC
comp1340_c0_seq1	1	(AG)^11	23	Dinucleotide	Forward
comp1340_c0_seq1	2414	(T)^10	2424	Mononucleotide	Reverse: complement of A
comp1341_c0_seq1	3056	(ATT)^4	3068	Trinucleotide	Reverse: complement of AAT
comp1341_c0_seq1	2219	(CGG)^5	2234	Trinucleotide	Reverse: complement of CCG
comp1341_c0_seq1	2797	(AT)^6	2809	Dinucleotide	Forward
comp1341_c0_seq1	2	(CT)^10	22	Dinucleotide	Reverse: complement of AG
comp1344_c0_seq1	5702	(GCT)^5	5717	Trinucleotide	Reverse: complement of AGC
comp1344_c0_seq1	5668	(GGT)^4	5680	Trinucleotide	Reverse: complement of ACC
comp1344_c0_seq1	1557	(T)^13	1570	Mononucleotide	Reverse: complement of A
comp1344_c0_seq1	6729	(AGC)^4	6741	Trinucleotide	Forward
comp1347_c0_seq1	2	(AT)^9	20	Dinucleotide	Forward
comp1347_c0_seq1	260	(ATT)^4	272	Trinucleotide	Reverse: complement of AAT
comp134_c0_seq1	96	(AG)^6	108	Dinucleotide	Forward
comp134_c1_seq1	3	(AGC)^7	24	Trinucleotide	Forward
comp1352_c0_seq1	1102	(CTT)^5	1117	Trinucleotide	Reverse: complement of AAG
comp1357_c0_seq1	1013	(AGT)^4	1025	Trinucleotide	Reverse: complement of ACT
comp1357_c0_seq1	273	(A)^13	286	Mononucleotide	Forward
comp135_c0_seq1	1076	(AT)^6	1088	Dinucleotide	Forward
comp135_c0_seq1	2011	(AT)^9	2029	Dinucleotide	Forward
comp135_c0_seq1	41	(ATT)^6	59	Trinucleotide	Reverse: complement of AAT
comp1360_c0_seq1	93	(A)^11	104	Mononucleotide	Forward
comp1361_c0_seq1	328	(CT)^7	342	Dinucleotide	Reverse: complement of AG
comp1364_c0_seq1	489	(A)^10	499	Mononucleotide	Forward
comp1365_c0_seq1	1569	(GGT)^8	1593	Trinucleotide	Reverse: complement of ACC
comp1366_c0_seq1	2399	(T)^10	2409	Mononucleotide	Reverse: complement of A
comp1368_c0_seq1	198	(T)^13	211	Mononucleotide	Reverse: complement of A
comp1369_c0_seq1	860	(ACC)^4	872	Trinucleotide	Forward
comp1369_c0_seq1	5327	(A)^22	5349	Mononucleotide	Forward
comp136_c0_seq1	140	(CTT)^5	155	Trinucleotide	Reverse: complement of AAG
comp136_c1_seq1	548	(AAT)^4	560	Trinucleotide	Forward
comp136_c1_seq1	1903	(CTGT)^5	1923	Tetranucleotide	Reverse: complement of ACAG
comp136_c1_seq1	721	(AAG)^5	736	Trinucleotide	Forward
comp136_c1_seq1	981	(AAG)^30	1071	Trinucleotide	Forward
comp136_c1_seq1	794	(CT)^7	808	Dinucleotide	Reverse: complement of AG
comp136_c1_seq1	2455	(AAT)^4	2467	Trinucleotide	Forward
comp1370_c0_seq1	22	(AAT)^5	37	Trinucleotide	Forward
comp1370_c0_seq1	1308	(T)^11	1319	Mononucleotide	Reverse: complement of A
comp1373_c0_seq1	2	(AC)^11	24	Dinucleotide	Forward
comp1373_c0_seq1	859	(A)^10	869	Mononucleotide	Forward
comp1373_c0_seq1	933	(CGT)^4	945	Trinucleotide	Reverse: complement of ACG
comp1374_c0_seq1	2200	(AGC)^4	2212	Trinucleotide	Forward
comp1374_c0_seq1	2330	(AGG)^6	2348	Trinucleotide	Forward
comp1374_c0_seq1	2655	(AAG)^6	2673	Trinucleotide	Forward
comp1374_c0_seq1	2703	(AAG)^4	2715	Trinucleotide	Forward
comp1374_c0_seq1	2721	(AAG)^4	2733	Trinucleotide	Forward
comp1374_c0_seq1	2741	(AAG)^4	2753	Trinucleotide	Forward
comp1374_c0_seq1	4	(ATGT)^5	24	Tetranucleotide	Reverse: complement of ACAT
comp1379_c0_seq1	354	(CCT)^4	366	Trinucleotide	Reverse: complement of AGG
comp137_c0_seq1	1385	(CT)^7	1399	Dinucleotide	Reverse: complement of AG
comp137_c0_seq1	1238	(T)^10	1248	Mononucleotide	Reverse: complement of A
comp137_c0_seq1	1033	(T)^15	1048	Mononucleotide	Reverse: complement of A
comp137_c0_seq1	719	(A)^11	730	Mononucleotide	Forward
comp137_c0_seq1	737	(AAG)^6	755	Trinucleotide	Forward
comp137_c0_seq1	847	(AT)^9	865	Dinucleotide	Forward
comp137_c0_seq1	1019	(AT)^6	1031	Dinucleotide	Forward
comp1381_c0_seq1	634	(A)^10	644	Mononucleotide	Forward
comp1383_c1_seq1	1	(A)^10	11	Mononucleotide	Forward
comp1383_c1_seq1	1505	(GGT)^4	1517	Trinucleotide	Reverse: complement of ACC
comp1383_c1_seq1	1495	(AGG)^4	1507	Trinucleotide	Forward
comp1383_c1_seq1	490	(CCT)^4	502	Trinucleotide	Reverse: complement of AGG
comp1384_c0_seq1	8	(AGC)^4	20	Trinucleotide	Forward
comp1384_c1_seq1	1367	(GCT)^4	1379	Trinucleotide	Reverse: complement of AGC
comp1384_c1_seq1	807	(ACC)^7	828	Trinucleotide	Forward
comp1385_c0_seq1	1	(T)^19	20	Mononucleotide	Reverse: complement of A
comp1386_c0_seq1	1008	(CT)^6	1020	Dinucleotide	Reverse: complement of AG
comp1388_c0_seq1	386	(AT)^6	398	Dinucleotide	Forward
comp1390_c0_seq1	2324	(GAT)^5	2339	Trinucleotide	Reverse: complement of ATC
comp1391_c0_seq1	1653	(A)^10	1663	Mononucleotide	Forward
comp1392_c0_seq1	3180	(AG)^9	3198	Dinucleotide	Forward
comp1395_c0_seq1	450	(CTT)^7	471	Trinucleotide	Reverse: complement of AAG
comp1396_c0_seq1	264	(A)^10	274	Mononucleotide	Forward
comp1396_c0_seq1	1276	(AC)^10	1296	Dinucleotide	Forward
comp1397_c0_seq1	3945	(CT)^7	3959	Dinucleotide	Reverse: complement of AG
comp1397_c0_seq1	3898	(CT)^7	3912	Dinucleotide	Reverse: complement of AG
comp1400_c0_seq1	4440	(GT)^9	4458	Dinucleotide	Reverse: complement of AC
comp1404_c0_seq1	145	(A)^10	155	Mononucleotide	Forward
comp1404_c0_seq1	4024	(AGG)^4	4036	Trinucleotide	Forward
comp1407_c0_seq1	198	(AGAT)^5	218	Tetranucleotide	Forward
comp1408_c0_seq1	1553	(T)^21	1574	Mononucleotide	Reverse: complement of A
comp140_c0_seq1	41	(AGG)^5	56	Trinucleotide	Forward
comp1410_c0_seq1	779	(T)^11	790	Mononucleotide	Reverse: complement of A
comp1412_c0_seq1	2518	(A)^21	2539	Mononucleotide	Forward
comp1413_c0_seq1	1	(ACT)^8	25	Trinucleotide	Forward
comp1413_c0_seq1	226	(T)^11	237	Mononucleotide	Reverse: complement of A
comp1413_c0_seq1	65	(GGT)^5	80	Trinucleotide	Reverse: complement of ACC
comp1414_c0_seq1	176	(T)^10	186	Mononucleotide	Reverse: complement of A
comp1414_c0_seq1	596	(AG)^8	612	Dinucleotide	Forward
comp1414_c0_seq1	651	(AAT)^6	669	Trinucleotide	Forward
comp1415_c0_seq1	43	(T)^15	58	Mononucleotide	Reverse: complement of A
comp1416_c0_seq1	2714	(T)^11	2725	Mononucleotide	Reverse: complement of A
comp1417_c0_seq1	1833	(AAG)^4	1845	Trinucleotide	Forward
comp1417_c0_seq1	2445	(AAG)^4	2457	Trinucleotide	Forward
comp1417_c0_seq1	4212	(AAT)^4	4224	Trinucleotide	Forward
comp141_c1_seq1	451	(A)^15	466	Mononucleotide	Forward
comp1421_c0_seq1	51	(A)^12	63	Mononucleotide	Forward
comp1421_c0_seq1	1354	(ATC)^5	1369	Trinucleotide	Forward
comp1422_c0_seq1	2859	(T)^10	2869	Mononucleotide	Reverse: complement of A
comp1422_c0_seq1	2006	(T)^10	2016	Mononucleotide	Reverse: complement of A
comp1422_c0_seq1	1345	(ATT)^5	1360	Trinucleotide	Reverse: complement of AAT
comp1422_c0_seq1	929	(T)^14	943	Mononucleotide	Reverse: complement of A
comp1427_c0_seq1	1852	(A)^11	1863	Mononucleotide	Forward
comp1430_c0_seq1	1	(A)^21	22	Mononucleotide	Forward
comp1431_c0_seq1	916	(T)^10	926	Mononucleotide	Reverse: complement of A
comp1432_c0_seq1	2445	(GCT)^5	2460	Trinucleotide	Reverse: complement of AGC
comp1432_c0_seq1	2402	(GCT)^5	2417	Trinucleotide	Reverse: complement of AGC
comp1432_c0_seq1	2265	(GGT)^5	2280	Trinucleotide	Reverse: complement of ACC
comp1433_c0_seq1	2173	(GCT)^4	2185	Trinucleotide	Reverse: complement of AGC
comp1433_c0_seq1	2202	(ACT)^5	2217	Trinucleotide	Forward
comp1434_c0_seq1	1256	(A)^12	1268	Mononucleotide	Forward
comp1435_c0_seq1	1600	(AAG)^4	1612	Trinucleotide	Forward
comp1435_c1_seq1	936	(AG)^6	948	Dinucleotide	Forward
comp1437_c0_seq1	3688	(T)^10	3698	Mononucleotide	Reverse: complement of A
comp1444_c0_seq1	904	(T)^13	917	Mononucleotide	Reverse: complement of A
comp1445_c0_seq1	2	(AGG)^5	17	Trinucleotide	Forward
comp1445_c0_seq1	185	(AAG)^4	197	Trinucleotide	Forward
comp144_c0_seq1	319	(ACG)^5	334	Trinucleotide	Forward
comp144_c0_seq1	352	(ACG)^4	364	Trinucleotide	Forward
comp1450_c0_seq1	292	(GCT)^4	304	Trinucleotide	Reverse: complement of AGC
comp1450_c1_seq1	2	(AAG)^6	20	Trinucleotide	Forward
comp1450_c1_seq1	1629	(ACG)^4	1641	Trinucleotide	Forward
comp1450_c1_seq1	1675	(AAG)^5	1690	Trinucleotide	Forward
comp1451_c0_seq1	5414	(T)^12	5426	Mononucleotide	Reverse: complement of A
comp1451_c0_seq1	153	(T)^10	163	Mononucleotide	Reverse: complement of A
comp1454_c0_seq1	1228	(ACT)^5	1243	Trinucleotide	Forward
comp1457_c0_seq1	1001	(GT)^7	1015	Dinucleotide	Reverse: complement of AC
comp1460_c0_seq1	1342	(AT)^7	1356	Dinucleotide	Forward
comp1463_c0_seq1	2159	(GGT)^4	2171	Trinucleotide	Reverse: complement of ACC
comp1463_c0_seq1	1679	(GGT)^4	1691	Trinucleotide	Reverse: complement of ACC
comp1464_c0_seq1	676	(T)^18	694	Mononucleotide	Reverse: complement of A
comp1465_c0_seq1	817	(A)^11	828	Mononucleotide	Forward
comp1465_c0_seq1	1	(T)^22	23	Mononucleotide	Reverse: complement of A
comp1469_c0_seq1	2006	(GTT)^5	2021	Trinucleotide	Reverse: complement of AAC
comp1469_c0_seq1	2114	(AT)^6	2126	Dinucleotide	Forward
comp1472_c0_seq1	2	(CTT)^6	20	Trinucleotide	Reverse: complement of AAG
comp1472_c1_seq1	848	(T)^12	860	Mononucleotide	Reverse: complement of A
comp1473_c0_seq1	62	(ACG)^5	77	Trinucleotide	Forward
comp1473_c0_seq1	2071	(A)^10	2081	Mononucleotide	Forward
comp1473_c0_seq1	2092	(A)^12	2104	Mononucleotide	Forward
comp1473_c0_seq1	2118	(ATC)^4	2130	Trinucleotide	Forward
comp1474_c0_seq1	947	(GAT)^4	959	Trinucleotide	Reverse: complement of ATC
comp1474_c0_seq1	974	(AT)^9	992	Dinucleotide	Forward
comp1475_c0_seq1	275	(CCT)^6	293	Trinucleotide	Reverse: complement of AGG
comp1476_c0_seq1	273	(T)^12	285	Mononucleotide	Reverse: complement of A
comp1478_c0_seq1	33	(A)^10	43	Mononucleotide	Forward
comp1478_c0_seq1	665	(AT)^6	677	Dinucleotide	Forward
comp1478_c0_seq1	843	(AG)^7	857	Dinucleotide	Forward
comp1482_c0_seq1	3389	(AT)^7	3403	Dinucleotide	Forward
comp1485_c0_seq1	523	(T)^13	536	Mononucleotide	Reverse: complement of A
comp1486_c0_seq1	3	(AAT)^7	24	Trinucleotide	Forward
comp1486_c0_seq1	2555	(GCT)^5	2570	Trinucleotide	Reverse: complement of AGC
comp1486_c0_seq1	2537	(CCT)^5	2552	Trinucleotide	Reverse: complement of AGG
comp1486_c0_seq1	927	(AAT)^4	939	Trinucleotide	Forward
comp1486_c0_seq1	1704	(AGG)^4	1716	Trinucleotide	Forward
comp1487_c0_seq1	28	(A)^10	38	Mononucleotide	Forward
comp1488_c0_seq1	186	(T)^11	197	Mononucleotide	Reverse: complement of A
comp1491_c0_seq1	1021	(A)^22	1043	Mononucleotide	Forward
comp1492_c0_seq1	360	(AGC)^4	372	Trinucleotide	Forward
comp1493_c0_seq1	1233	(AG)^11	1255	Dinucleotide	Forward
comp1496_c0_seq1	126	(AAG)^4	138	Trinucleotide	Forward
comp1498_c0_seq1	1	(CT)^9	19	Dinucleotide	Reverse: complement of AG
comp1499_c0_seq1	435	(AAC)^6	453	Trinucleotide	Forward
comp149_c1_seq1	2577	(A)^15	2592	Mononucleotide	Forward
comp149_c2_seq1	637	(A)^21	658	Mononucleotide	Forward
comp1501_c0_seq1	1	(T)^21	22	Mononucleotide	Reverse: complement of A
comp1501_c1_seq1	4150	(T)^10	4160	Mononucleotide	Reverse: complement of A
comp1501_c1_seq1	82	(AT)^7	96	Dinucleotide	Forward
comp1502_c0_seq1	1	(A)^21	22	Mononucleotide	Forward
comp1504_c0_seq1	737	(ATT)^6	755	Trinucleotide	Reverse: complement of AAT
comp1504_c0_seq1	377	(AT)^7	391	Dinucleotide	Forward
comp1504_c0_seq1	399	(AAT)^4	411	Trinucleotide	Forward
comp1504_c0_seq1	171	(CTT)^5	186	Trinucleotide	Reverse: complement of AAG
comp1504_c0_seq1	70	(CT)^7	84	Dinucleotide	Reverse: complement of AG
comp1504_c1_seq1	1290	(T)^10	1300	Mononucleotide	Reverse: complement of A
comp1505_c0_seq1	126	(A)^10	136	Mononucleotide	Forward
comp1506_c0_seq1	2567	(T)^14	2581	Mononucleotide	Reverse: complement of A
comp1506_c0_seq1	452	(T)^10	462	Mononucleotide	Reverse: complement of A
comp150_c0_seq1	935	(GAT)^4	947	Trinucleotide	Reverse: complement of ATC
comp1512_c0_seq1	10	(AGC)^5	25	Trinucleotide	Forward
comp1514_c0_seq1	394	(AG)^9	412	Dinucleotide	Forward
comp1514_c1_seq1	2	(AGG)^7	23	Trinucleotide	Forward
comp1515_c0_seq1	1413	(CT)^10	1433	Dinucleotide	Reverse: complement of AG
comp1515_c0_seq1	2	(CT)^11	24	Dinucleotide	Reverse: complement of AG
comp1516_c0_seq1	34	(A)^11	45	Mononucleotide	Forward
comp151_c0_seq1	1523	(AGG)^5	1538	Trinucleotide	Forward
comp1520_c0_seq1	1348	(A)^10	1358	Mononucleotide	Forward
comp1520_c1_seq1	140	(T)^12	152	Mononucleotide	Reverse: complement of A
comp1521_c0_seq1	1403	(T)^11	1414	Mononucleotide	Reverse: complement of A
comp1524_c0_seq1	2496	(CT)^7	2510	Dinucleotide	Reverse: complement of AG
comp1524_c0_seq1	2464	(CTT)^7	2485	Trinucleotide	Reverse: complement of AAG
comp1524_c0_seq1	511	(A)^10	521	Mononucleotide	Forward
comp1524_c0_seq1	1658	(T)^11	1669	Mononucleotide	Reverse: complement of A
comp1524_c0_seq1	1017	(ATT)^5	1032	Trinucleotide	Reverse: complement of AAT
comp1524_c0_seq1	394	(ATT)^4	406	Trinucleotide	Reverse: complement of AAT
comp1524_c0_seq1	2266	(A)^10	2276	Mononucleotide	Forward
comp1524_c1_seq1	24	(AAG)^5	39	Trinucleotide	Forward
comp1524_c3_seq1	562	(A)^13	575	Mononucleotide	Forward
comp1527_c0_seq1	1	(A)^21	22	Mononucleotide	Forward
comp1527_c0_seq1	332	(CTT)^4	344	Trinucleotide	Reverse: complement of AAG
comp1529_c0_seq1	615	(T)^10	625	Mononucleotide	Reverse: complement of A
comp152_c0_seq1	1994	(A)^11	2005	Mononucleotide	Forward
comp1532_c0_seq1	672	(T)^21	693	Mononucleotide	Reverse: complement of A
comp1532_c0_seq1	586	(AAGCC)^5	611	Pentanucleotide	Forward
comp1532_c0_seq1	1	(CT)^10	21	Dinucleotide	Reverse: complement of AG
comp1534_c0_seq1	2207	(ATC)^4	2219	Trinucleotide	Forward
comp1534_c0_seq1	3444	(AC)^7	3458	Dinucleotide	Forward
comp1534_c0_seq1	3606	(AT)^6	3618	Dinucleotide	Forward
comp1536_c0_seq1	346	(A)^11	357	Mononucleotide	Forward
comp1536_c0_seq1	1432	(A)^10	1442	Mononucleotide	Forward
comp1537_c0_seq1	588	(T)^20	608	Mononucleotide	Reverse: complement of A
comp1539_c0_seq1	694	(CTT)^5	709	Trinucleotide	Reverse: complement of AAG
comp1539_c0_seq1	672	(CTT)^4	684	Trinucleotide	Reverse: complement of AAG
comp1543_c0_seq1	54	(CTT)^5	69	Trinucleotide	Reverse: complement of AAG
comp1544_c0_seq1	45	(CTT)^4	57	Trinucleotide	Reverse: complement of AAG
comp1545_c0_seq1	149	(T)^11	160	Mononucleotide	Reverse: complement of A
comp1547_c0_seq1	590	(A)^13	603	Mononucleotide	Forward
comp1547_c0_seq1	2233	(GAT)^4	2245	Trinucleotide	Reverse: complement of ATC
comp1550_c0_seq1	26	(CTT)^4	38	Trinucleotide	Reverse: complement of AAG
comp1553_c0_seq1	1	(A)^21	22	Mononucleotide	Forward
comp1554_c0_seq1	2512	(T)^10	2522	Mononucleotide	Reverse: complement of A
comp1557_c0_seq1	1	(AG)^11	23	Dinucleotide	Forward
comp1557_c0_seq1	429	(AC)^7	443	Dinucleotide	Forward
comp1557_c0_seq1	445	(AG)^9	463	Dinucleotide	Forward
comp1557_c0_seq1	866	(A)^10	876	Mononucleotide	Forward
comp1557_c0_seq1	1823	(AG)^6	1835	Dinucleotide	Forward
comp1558_c0_seq1	844	(CT)^9	862	Dinucleotide	Reverse: complement of AG
comp1558_c0_seq1	824	(CT)^8	840	Dinucleotide	Reverse: complement of AG
comp1558_c0_seq1	2	(T)^16	18	Mononucleotide	Reverse: complement of A
comp1558_c1_seq1	51	(A)^11	62	Mononucleotide	Forward
comp1558_c1_seq1	192	(AT)^6	204	Dinucleotide	Forward
comp1558_c1_seq1	727	(ATC)^4	739	Trinucleotide	Forward
comp1558_c1_seq1	471	(CGT)^6	489	Trinucleotide	Reverse: complement of ACG
comp1558_c1_seq1	377	(T)^10	387	Mononucleotide	Reverse: complement of A
comp1558_c3_seq1	710	(ACTG)^4	726	Tetranucleotide	Forward
comp1558_c3_seq1	206	(ATT)^5	221	Trinucleotide	Reverse: complement of AAT
comp1558_c3_seq1	1	(T)^20	21	Mononucleotide	Reverse: complement of A
comp1559_c0_seq1	1630	(A)^14	1644	Mononucleotide	Forward
comp1562_c0_seq1	1366	(T)^10	1376	Mononucleotide	Reverse: complement of A
comp1562_c0_seq1	1537	(AAT)^7	1558	Trinucleotide	Forward
comp1563_c0_seq1	558	(AAG)^4	570	Trinucleotide	Forward
comp1563_c0_seq1	69	(T)^12	81	Mononucleotide	Reverse: complement of A
comp1568_c0_seq1	1	(A)^21	22	Mononucleotide	Forward
comp1568_c0_seq1	144	(A)^15	159	Mononucleotide	Forward
comp1570_c0_seq1	4791	(GT)^6	4803	Dinucleotide	Reverse: complement of AC
comp1570_c0_seq1	2981	(AGC)^4	2993	Trinucleotide	Forward
comp1573_c0_seq1	201	(A)^14	215	Mononucleotide	Forward
comp1578_c0_seq1	170	(AGC)^6	188	Trinucleotide	Forward
comp1578_c0_seq1	316	(ACG)^4	328	Trinucleotide	Forward
comp1578_c0_seq1	1717	(T)^10	1727	Mononucleotide	Reverse: complement of A
comp1578_c0_seq1	645	(AGT)^4	657	Trinucleotide	Reverse: complement of ACT
comp1578_c0_seq1	1405	(AT)^7	1419	Dinucleotide	Forward
comp1578_c0_seq1	193	(CCT)^5	208	Trinucleotide	Reverse: complement of AGG
comp1578_c0_seq1	126	(CT)^6	138	Dinucleotide	Reverse: complement of AG
comp1578_c0_seq1	27	(AGT)^4	39	Trinucleotide	Reverse: complement of ACT
comp1579_c0_seq1	5512	(T)^18	5530	Mononucleotide	Reverse: complement of A
comp1579_c0_seq1	5319	(A)^13	5332	Mononucleotide	Forward
comp1581_c0_seq1	561	(A)^14	575	Mononucleotide	Forward
comp1586_c0_seq1	2	(AG)^10	22	Dinucleotide	Forward
comp1588_c0_seq1	706	(T)^10	716	Mononucleotide	Reverse: complement of A
comp158_c0_seq1	38	(AAT)^4	50	Trinucleotide	Forward
comp1593_c0_seq1	633	(A)^10	643	Mononucleotide	Forward
comp1593_c0_seq1	695	(AAT)^6	713	Trinucleotide	Forward
comp1593_c0_seq1	1812	(AC)^6	1824	Dinucleotide	Forward
comp1593_c0_seq1	2894	(T)^12	2906	Mononucleotide	Reverse: complement of A
comp1593_c0_seq1	1829	(T)^13	1842	Mononucleotide	Reverse: complement of A
comp1593_c0_seq1	568	(T)^11	579	Mononucleotide	Reverse: complement of A
comp1594_c0_seq1	3	(AGC)^7	24	Trinucleotide	Forward
comp1594_c0_seq1	2354	(T)^12	2366	Mononucleotide	Reverse: complement of A
comp1594_c0_seq1	1622	(G)^11	1633	Mononucleotide	Reverse: complement of C
comp1594_c0_seq1	2379	(AT)^6	2391	Dinucleotide	Forward
comp1595_c0_seq1	2685	(A)^10	2695	Mononucleotide	Forward
comp1596_c0_seq1	1145	(AGT)^5	1160	Trinucleotide	Reverse: complement of ACT
comp1596_c0_seq1	1112	(AGT)^7	1133	Trinucleotide	Reverse: complement of ACT
comp1596_c0_seq1	1059	(GCT)^5	1074	Trinucleotide	Reverse: complement of AGC
comp1596_c0_seq1	782	(ACG)^5	797	Trinucleotide	Forward
comp1596_c0_seq1	12	(GCT)^4	24	Trinucleotide	Reverse: complement of AGC
comp1598_c0_seq1	691	(AG)^7	705	Dinucleotide	Forward
comp159_c0_seq1	978	(GAT)^4	990	Trinucleotide	Reverse: complement of ATC
comp159_c0_seq1	807	(ATTTT)^4	827	Pentanucleotide	Reverse: complement of AAAAT
comp15_c0_seq1	1352	(CTT)^6	1370	Trinucleotide	Reverse: complement of AAG
comp15_c0_seq1	632	(AG)^9	650	Dinucleotide	Forward
comp1601_c1_seq1	1	(A)^19	20	Mononucleotide	Forward
comp1607_c0_seq1	1951	(CT)^11	1973	Dinucleotide	Reverse: complement of AG
comp1608_c0_seq1	122	(CTT)^4	134	Trinucleotide	Reverse: complement of AAG
comp1610_c0_seq1	61	(AAAC)^4	77	Tetranucleotide	Forward
comp1610_c0_seq1	349	(T)^11	360	Mononucleotide	Reverse: complement of A
comp1614_c0_seq1	261	(T)^10	271	Mononucleotide	Reverse: complement of A
comp1617_c0_seq1	1735	(CT)^7	1749	Dinucleotide	Reverse: complement of AG
comp1619_c0_seq1	7	(AC)^9	25	Dinucleotide	Forward
comp1619_c0_seq1	1749	(A)^14	1763	Mononucleotide	Forward
comp1619_c0_seq1	2616	(AT)^6	2628	Dinucleotide	Forward
comp1619_c0_seq1	5294	(GCT)^5	5309	Trinucleotide	Reverse: complement of AGC
comp1619_c0_seq1	3556	(A)^11	3567	Mononucleotide	Forward
comp1619_c0_seq1	2418	(T)^10	2428	Mononucleotide	Reverse: complement of A
comp1619_c0_seq1	2265	(T)^11	2276	Mononucleotide	Reverse: complement of A
comp1621_c0_seq1	4140	(A)^10	4150	Mononucleotide	Forward
comp1622_c0_seq1	3710	(T)^10	3720	Mononucleotide	Reverse: complement of A
comp1622_c0_seq1	264	(ATTT)^4	280	Tetranucleotide	Reverse: complement of AAAT
comp1623_c0_seq1	438	(GGT)^4	450	Trinucleotide	Reverse: complement of ACC
comp1627_c0_seq1	3096	(GTT)^4	3108	Trinucleotide	Reverse: complement of AAC
comp1630_c0_seq1	641	(AGC)^5	656	Trinucleotide	Forward
comp1630_c0_seq1	2189	(ACC)^5	2204	Trinucleotide	Forward
comp1630_c0_seq1	969	(CTT)^4	981	Trinucleotide	Reverse: complement of AAG
comp1631_c0_seq1	3711	(AG)^6	3723	Dinucleotide	Forward
comp1634_c0_seq1	573	(AT)^6	585	Dinucleotide	Forward
comp1635_c0_seq1	116	(GT)^7	130	Dinucleotide	Reverse: complement of AC
comp1637_c0_seq1	291	(AAC)^4	303	Trinucleotide	Forward
comp1639_c0_seq1	162	(CT)^6	174	Dinucleotide	Reverse: complement of AG
comp163_c0_seq1	45	(T)^10	55	Mononucleotide	Reverse: complement of A
comp1645_c0_seq1	540	(AT)^9	558	Dinucleotide	Forward
comp164_c0_seq1	97	(AGC)^4	109	Trinucleotide	Forward
comp1650_c0_seq1	777	(AG)^7	791	Dinucleotide	Forward
comp1650_c0_seq1	2859	(T)^10	2869	Mononucleotide	Reverse: complement of A
comp1652_c0_seq1	4720	(A)^10	4730	Mononucleotide	Forward
comp1652_c0_seq1	5131	(A)^21	5152	Mononucleotide	Forward
comp1653_c0_seq1	1953	(CCT)^5	1968	Trinucleotide	Reverse: complement of AGG
comp1653_c1_seq1	1	(AGG)^7	22	Trinucleotide	Forward
comp1665_c0_seq1	496	(AT)^7	510	Dinucleotide	Forward
comp1667_c0_seq1	72	(A)^12	84	Mononucleotide	Forward
comp166_c0_seq1	46	(T)^11	57	Mononucleotide	Reverse: complement of A
comp1672_c0_seq1	10	(A)^15	25	Mononucleotide	Forward
comp1672_c0_seq1	136	(A)^10	146	Mononucleotide	Forward
comp1677_c0_seq1	3453	(T)^21	3474	Mononucleotide	Reverse: complement of A
comp1677_c0_seq1	2545	(A)^11	2556	Mononucleotide	Forward
comp1679_c0_seq1	1403	(GAT)^5	1418	Trinucleotide	Reverse: complement of ATC
comp1682_c0_seq1	3	(ATT)^6	21	Trinucleotide	Reverse: complement of AAT
comp1684_c0_seq1	1696	(T)^22	1718	Mononucleotide	Reverse: complement of A
comp1687_c0_seq1	5507	(CT)^6	5519	Dinucleotide	Reverse: complement of AG
comp1687_c0_seq1	2529	(A)^10	2539	Mononucleotide	Forward
comp1688_c0_seq1	544	(A)^10	554	Mononucleotide	Forward
comp1689_c0_seq1	789	(CCT)^4	801	Trinucleotide	Reverse: complement of AGG
comp1689_c1_seq1	1645	(T)^11	1656	Mononucleotide	Reverse: complement of A
comp1689_c1_seq1	2	(CCT)^6	20	Trinucleotide	Reverse: complement of AGG
comp1691_c0_seq1	9	(CT)^8	25	Dinucleotide	Reverse: complement of AG
comp1691_c0_seq1	447	(A)^20	467	Mononucleotide	Forward
comp1695_c0_seq1	1176	(AGC)^4	1188	Trinucleotide	Forward
comp1697_c0_seq1	429	(CTT)^4	441	Trinucleotide	Reverse: complement of AAG
comp1699_c0_seq1	5150	(CT)^10	5170	Dinucleotide	Reverse: complement of AG
comp1699_c0_seq1	2385	(A)^14	2399	Mononucleotide	Forward
comp1700_c0_seq1	117	(A)^10	127	Mononucleotide	Forward
comp1703_c0_seq1	783	(T)^10	793	Mononucleotide	Reverse: complement of A
comp1708_c0_seq1	601	(T)^10	611	Mononucleotide	Reverse: complement of A
comp1709_c0_seq1	1	(T)^22	23	Mononucleotide	Reverse: complement of A
comp170_c0_seq1	2	(AT)^11	24	Dinucleotide	Forward
comp170_c0_seq1	2238	(T)^12	2250	Mononucleotide	Reverse: complement of A
comp170_c0_seq1	4691	(A)^11	4702	Mononucleotide	Forward
comp170_c0_seq1	5910	(ATC)^5	5925	Trinucleotide	Forward
comp1710_c0_seq1	2	(CTT)^7	23	Trinucleotide	Reverse: complement of AAG
comp1710_c1_seq1	66	(GCT)^5	81	Trinucleotide	Reverse: complement of AGC
comp1712_c0_seq1	5022	(AT)^6	5034	Dinucleotide	Forward
comp1716_c0_seq1	1	(AG)^10	21	Dinucleotide	Forward
comp1716_c0_seq1	705	(A)^10	715	Mononucleotide	Forward
comp1716_c0_seq1	767	(A)^12	779	Mononucleotide	Forward
comp1716_c0_seq1	1248	(AG)^9	1266	Dinucleotide	Forward
comp171_c0_seq1	1	(A)^24	25	Mononucleotide	Forward
comp1720_c0_seq1	12	(A)^12	24	Mononucleotide	Forward
comp1720_c0_seq1	5182	(A)^11	5193	Mononucleotide	Forward
comp1720_c0_seq1	5266	(AG)^6	5278	Dinucleotide	Forward
comp1721_c0_seq1	1554	(CTT)^6	1572	Trinucleotide	Reverse: complement of AAG
comp1722_c0_seq1	604	(AG)^7	618	Dinucleotide	Forward
comp1723_c0_seq1	1	(T)^20	21	Mononucleotide	Reverse: complement of A
comp1724_c0_seq1	4115	(T)^10	4125	Mononucleotide	Reverse: complement of A
comp1724_c0_seq1	4099	(T)^12	4111	Mononucleotide	Reverse: complement of A
comp1727_c0_seq1	3070	(AG)^7	3084	Dinucleotide	Forward
comp1727_c0_seq1	3087	(A)^11	3098	Mononucleotide	Forward
comp172_c0_seq1	733	(AT)^9	751	Dinucleotide	Forward
comp172_c1_seq1	149	(GT)^6	161	Dinucleotide	Reverse: complement of AC
comp172_c1_seq1	2	(CCT)^7	23	Trinucleotide	Reverse: complement of AGG
comp1731_c0_seq1	2200	(T)^10	2210	Mononucleotide	Reverse: complement of A
comp1733_c0_seq1	1	(A)^21	22	Mononucleotide	Forward
comp1733_c0_seq1	101	(A)^12	113	Mononucleotide	Forward
comp1734_c0_seq1	1472	(ATT)^4	1484	Trinucleotide	Reverse: complement of AAT
comp1734_c0_seq1	1230	(T)^10	1240	Mononucleotide	Reverse: complement of A
comp1734_c0_seq1	1	(T)^21	22	Mononucleotide	Reverse: complement of A
comp1737_c0_seq1	1528	(AG)^7	1542	Dinucleotide	Forward
comp1747_c0_seq1	366	(CT)^11	388	Dinucleotide	Reverse: complement of AG
comp1748_c0_seq1	1232	(CT)^7	1246	Dinucleotide	Reverse: complement of AG
comp1748_c0_seq1	430	(A)^10	440	Mononucleotide	Forward
comp1748_c0_seq1	1	(T)^20	21	Mononucleotide	Reverse: complement of A
comp1750_c0_seq1	15	(T)^10	25	Mononucleotide	Reverse: complement of A
comp1754_c0_seq1	1662	(T)^21	1683	Mononucleotide	Reverse: complement of A
comp1756_c0_seq1	1994	(ACC)^4	2006	Trinucleotide	Forward
comp1756_c0_seq1	2582	(AGC)^4	2594	Trinucleotide	Forward
comp1757_c0_seq1	1386	(A)^10	1396	Mononucleotide	Forward
comp1757_c0_seq1	2067	(AT)^6	2079	Dinucleotide	Forward
comp1757_c0_seq1	2612	(GCT)^5	2627	Trinucleotide	Reverse: complement of AGC
comp1757_c0_seq1	1125	(T)^10	1135	Mononucleotide	Reverse: complement of A
comp1757_c0_seq1	889	(T)^10	899	Mononucleotide	Reverse: complement of A
comp1757_c0_seq1	304	(T)^11	315	Mononucleotide	Reverse: complement of A
comp1758_c0_seq1	1760	(A)^10	1770	Mononucleotide	Forward
comp1758_c0_seq1	4240	(A)^15	4255	Mononucleotide	Forward
comp1759_c0_seq1	3231	(T)^12	3243	Mononucleotide	Reverse: complement of A
comp1759_c0_seq1	2948	(AT)^7	2962	Dinucleotide	Forward
comp175_c0_seq1	2149	(CT)^11	2171	Dinucleotide	Reverse: complement of AG
comp175_c0_seq1	2052	(CGGT)^4	2068	Tetranucleotide	Reverse: complement of ACCG
comp1762_c0_seq1	928	(AGG)^6	946	Trinucleotide	Forward
comp1763_c0_seq1	149	(AC)^6	161	Dinucleotide	Forward
comp1763_c0_seq1	302	(AG)^6	314	Dinucleotide	Forward
comp1771_c0_seq1	1	(A)^21	22	Mononucleotide	Forward
comp1772_c0_seq1	23	(ATTT)^4	39	Tetranucleotide	Reverse: complement of AAAT
comp1772_c0_seq1	1930	(AG)^9	1948	Dinucleotide	Forward
comp1776_c0_seq1	1346	(CTT)^6	1364	Trinucleotide	Reverse: complement of AAG
comp1777_c0_seq1	988	(T)^12	1000	Mononucleotide	Reverse: complement of A
comp1777_c0_seq1	623	(T)^11	634	Mononucleotide	Reverse: complement of A
comp1779_c0_seq1	2	(AG)^10	22	Dinucleotide	Forward
comp1781_c0_seq1	1	(AG)^10	21	Dinucleotide	Forward
comp1781_c0_seq1	1232	(ATGT)^5	1252	Tetranucleotide	Reverse: complement of ACAT
comp1782_c0_seq1	597	(CTT)^4	609	Trinucleotide	Reverse: complement of AAG
comp1788_c0_seq1	1105	(GTT)^4	1117	Trinucleotide	Reverse: complement of AAC
comp1791_c0_seq1	640	(T)^20	660	Mononucleotide	Reverse: complement of A
comp1792_c0_seq1	5057	(GTT)^5	5072	Trinucleotide	Reverse: complement of AAC
comp1792_c0_seq1	4317	(CCT)^5	4332	Trinucleotide	Reverse: complement of AGG
comp1793_c0_seq1	3208	(T)^10	3218	Mononucleotide	Reverse: complement of A
comp1794_c0_seq1	6243	(T)^16	6259	Mononucleotide	Reverse: complement of A
comp1795_c0_seq1	735	(ATT)^5	750	Trinucleotide	Reverse: complement of AAT
comp1797_c0_seq1	3816	(T)^22	3838	Mononucleotide	Reverse: complement of A
comp1797_c0_seq1	654	(A)^15	669	Mononucleotide	Forward
comp17_c0_seq1	220	(AT)^6	232	Dinucleotide	Forward
comp17_c0_seq1	866	(AGC)^5	881	Trinucleotide	Forward
comp17_c0_seq1	1242	(AAT)^6	1260	Trinucleotide	Forward
comp17_c0_seq1	1439	(CCT)^7	1460	Trinucleotide	Reverse: complement of AGG
comp17_c0_seq1	1062	(AGT)^4	1074	Trinucleotide	Reverse: complement of ACT
comp17_c0_seq1	392	(CTT)^6	410	Trinucleotide	Reverse: complement of AAG
comp17_c1_seq1	3	(AGG)^4	15	Trinucleotide	Forward
comp17_c1_seq1	637	(T)^14	651	Mononucleotide	Reverse: complement of A
comp17_c1_seq1	530	(T)^10	540	Mononucleotide	Reverse: complement of A
comp1803_c0_seq1	2	(AAT)^7	23	Trinucleotide	Forward
comp1807_c0_seq1	3197	(T)^12	3209	Mononucleotide	Reverse: complement of A
comp1807_c0_seq1	272	(A)^10	282	Mononucleotide	Forward
comp180_c0_seq1	1253	(GAT)^4	1265	Trinucleotide	Reverse: complement of ATC
comp180_c0_seq1	1223	(GAT)^4	1235	Trinucleotide	Reverse: complement of ATC
comp1810_c0_seq1	2306	(CT)^10	2326	Dinucleotide	Reverse: complement of AG
comp1813_c0_seq1	868	(GGT)^5	883	Trinucleotide	Reverse: complement of ACC
comp1813_c0_seq1	829	(AGT)^4	841	Trinucleotide	Reverse: complement of ACT
comp1813_c0_seq1	2516	(A)^11	2527	Mononucleotide	Forward
comp1813_c0_seq1	2715	(AC)^9	2733	Dinucleotide	Forward
comp1814_c0_seq1	1479	(T)^14	1493	Mononucleotide	Reverse: complement of A
comp1816_c0_seq1	363	(AAGG)^4	379	Tetranucleotide	Forward
comp1816_c0_seq1	376	(AGGG)^5	396	Tetranucleotide	Forward
comp1816_c1_seq1	6	(A)^14	20	Mononucleotide	Forward
comp1816_c1_seq1	774	(GGT)^4	786	Trinucleotide	Reverse: complement of ACC
comp1817_c0_seq1	7880	(T)^21	7901	Mononucleotide	Reverse: complement of A
comp1817_c2_seq1	19	(AGG)^5	34	Trinucleotide	Forward
comp1817_c2_seq1	45	(AGG)^6	63	Trinucleotide	Forward
comp1817_c2_seq1	426	(T)^12	438	Mononucleotide	Reverse: complement of A
comp1817_c2_seq1	186	(GT)^6	198	Dinucleotide	Reverse: complement of AC
comp1818_c0_seq1	1	(AG)^9	19	Dinucleotide	Forward
comp181_c0_seq1	1	(A)^11	12	Mononucleotide	Forward
comp1823_c0_seq1	1	(T)^22	23	Mononucleotide	Reverse: complement of A
comp1825_c0_seq1	550	(AG)^6	562	Dinucleotide	Forward
comp1829_c0_seq1	3	(ATT)^7	24	Trinucleotide	Reverse: complement of AAT
comp1832_c0_seq1	251	(AG)^8	267	Dinucleotide	Forward
comp1832_c0_seq1	283	(AG)^6	295	Dinucleotide	Forward
comp1832_c0_seq1	1	(T)^18	19	Mononucleotide	Reverse: complement of A
comp1838_c0_seq1	2861	(T)^15	2876	Mononucleotide	Reverse: complement of A
comp1838_c0_seq1	2533	(T)^10	2543	Mononucleotide	Reverse: complement of A
comp1841_c0_seq1	753	(A)^11	764	Mononucleotide	Forward
comp1843_c0_seq1	762	(T)^11	773	Mononucleotide	Reverse: complement of A
comp1844_c0_seq1	57	(CTT)^4	69	Trinucleotide	Reverse: complement of AAG
comp1846_c0_seq1	186	(AAG)^5	201	Trinucleotide	Forward
comp1846_c0_seq1	270	(AG)^6	282	Dinucleotide	Forward
comp1848_c0_seq1	168	(GCT)^4	180	Trinucleotide	Reverse: complement of AGC
comp1848_c0_seq1	25	(T)^11	36	Mononucleotide	Reverse: complement of A
comp1848_c0_seq1	12	(ATTT)^4	28	Tetranucleotide	Reverse: complement of AAAT
comp1850_c0_seq1	1118	(ACC)^4	1130	Trinucleotide	Forward
comp1850_c0_seq1	1148	(AGC)^4	1160	Trinucleotide	Forward
comp1850_c0_seq1	455	(CGT)^4	467	Trinucleotide	Reverse: complement of ACG
comp1851_c0_seq1	173	(CT)^6	185	Dinucleotide	Reverse: complement of AG
comp1851_c0_seq1	1	(T)^22	23	Mononucleotide	Reverse: complement of A
comp1856_c0_seq1	80	(A)^11	91	Mononucleotide	Forward
comp1858_c0_seq1	7108	(CT)^10	7128	Dinucleotide	Reverse: complement of AG
comp1858_c0_seq1	6574	(GGT)^4	6586	Trinucleotide	Reverse: complement of ACC
comp1858_c0_seq1	1047	(A)^11	1058	Mononucleotide	Forward
comp1858_c0_seq1	1555	(A)^13	1568	Mononucleotide	Forward
comp1858_c0_seq1	3698	(ATC)^4	3710	Trinucleotide	Forward
comp1858_c0_seq1	4088	(ACT)^4	4100	Trinucleotide	Forward
comp1858_c0_seq1	4256	(ATC)^5	4271	Trinucleotide	Forward
comp1858_c0_seq1	2053	(T)^11	2064	Mononucleotide	Reverse: complement of A
comp1859_c0_seq1	1181	(G)^12	1193	Mononucleotide	Reverse: complement of C
comp1865_c0_seq1	1	(A)^22	23	Mononucleotide	Forward
comp1865_c0_seq1	2946	(T)^10	2956	Mononucleotide	Reverse: complement of A
comp1865_c0_seq1	1199	(AGC)^6	1217	Trinucleotide	Forward
comp1867_c0_seq1	1374	(ATC)^4	1386	Trinucleotide	Forward
comp1868_c0_seq1	1210	(AAT)^5	1225	Trinucleotide	Forward
comp1870_c0_seq1	716	(T)^10	726	Mononucleotide	Reverse: complement of A
comp1876_c0_seq1	892	(AT)^6	904	Dinucleotide	Forward
comp1877_c0_seq1	1500	(AG)^7	1514	Dinucleotide	Forward
comp1877_c0_seq1	3013	(A)^16	3029	Mononucleotide	Forward
comp1880_c0_seq1	479	(AAAT)^4	495	Tetranucleotide	Forward
comp1880_c0_seq1	176	(GT)^8	192	Dinucleotide	Reverse: complement of AC
comp1882_c0_seq1	56	(AT)^8	72	Dinucleotide	Forward
comp1883_c0_seq1	2	(AGC)^6	20	Trinucleotide	Forward
comp1883_c0_seq1	5001	(ACC)^4	5013	Trinucleotide	Forward
comp1883_c0_seq1	5614	(ACC)^4	5626	Trinucleotide	Forward
comp1884_c0_seq1	2730	(T)^11	2741	Mononucleotide	Reverse: complement of A
comp1884_c0_seq1	100	(T)^13	113	Mononucleotide	Reverse: complement of A
comp1885_c0_seq1	2	(AT)^7	16	Dinucleotide	Forward
comp1887_c0_seq1	4988	(CT)^6	5000	Dinucleotide	Reverse: complement of AG
comp1888_c0_seq1	1075	(AGGG)^5	1095	Tetranucleotide	Forward
comp1889_c0_seq1	1850	(CT)^6	1862	Dinucleotide	Reverse: complement of AG
comp1889_c0_seq1	1692	(T)^11	1703	Mononucleotide	Reverse: complement of A
comp1890_c0_seq1	3224	(T)^19	3243	Mononucleotide	Reverse: complement of A
comp1892_c0_seq1	4	(AAAT)^4	20	Tetranucleotide	Forward
comp1892_c0_seq1	711	(A)^11	722	Mononucleotide	Forward
comp1892_c0_seq1	6752	(ATC)^6	6770	Trinucleotide	Forward
comp1892_c0_seq1	8589	(ACT)^7	8610	Trinucleotide	Forward
comp1892_c0_seq1	8616	(ACT)^4	8628	Trinucleotide	Forward
comp1894_c0_seq1	2	(CT)^9	20	Dinucleotide	Reverse: complement of AG
comp1895_c0_seq1	1	(AAT)^7	22	Trinucleotide	Forward
comp1896_c0_seq1	7	(ATC)^7	28	Trinucleotide	Forward
comp1896_c0_seq1	31	(ATC)^4	43	Trinucleotide	Forward
comp1896_c0_seq1	365	(A)^11	376	Mononucleotide	Forward
comp1896_c0_seq1	768	(AG)^10	788	Dinucleotide	Forward
comp1899_c0_seq1	373	(AC)^6	385	Dinucleotide	Forward
comp1904_c0_seq1	472	(ATC)^4	484	Trinucleotide	Forward
comp1904_c0_seq1	9	(CGT)^4	21	Trinucleotide	Reverse: complement of ACG
comp1904_c0_seq1	496	(ATC)^4	508	Trinucleotide	Forward
comp1905_c0_seq1	519	(AAT)^4	531	Trinucleotide	Forward
comp1905_c0_seq1	2522	(A)^11	2533	Mononucleotide	Forward
comp1905_c0_seq1	1119	(T)^11	1130	Mononucleotide	Reverse: complement of A
comp1906_c1_seq1	1977	(A)^13	1990	Mononucleotide	Forward
comp1906_c1_seq1	2	(CT)^10	22	Dinucleotide	Reverse: complement of AG
comp1909_c0_seq1	12845	(CCT)^5	12860	Trinucleotide	Reverse: complement of AGG
comp1909_c0_seq1	12671	(GCT)^4	12683	Trinucleotide	Reverse: complement of AGC
comp1909_c0_seq1	771	(AT)^7	785	Dinucleotide	Forward
comp1909_c0_seq1	12241	(CGT)^5	12256	Trinucleotide	Reverse: complement of ACG
comp1909_c0_seq1	11671	(GGT)^5	11686	Trinucleotide	Reverse: complement of ACC
comp1909_c0_seq1	11661	(CGG)^4	11673	Trinucleotide	Reverse: complement of CCG
comp1909_c0_seq1	4707	(AGG)^4	4719	Trinucleotide	Forward
comp1911_c0_seq1	1	(A)^21	22	Mononucleotide	Forward
comp1912_c0_seq1	1025	(A)^21	1046	Mononucleotide	Forward
comp1915_c0_seq1	472	(AT)^6	484	Dinucleotide	Forward
comp1915_c0_seq1	2	(GT)^10	22	Dinucleotide	Reverse: complement of AC
comp1916_c1_seq1	386	(T)^10	396	Mononucleotide	Reverse: complement of A
comp1916_c1_seq1	350	(T)^10	360	Mononucleotide	Reverse: complement of A
comp1921_c0_seq1	165	(T)^10	175	Mononucleotide	Reverse: complement of A
comp1921_c0_seq1	1	(G)^24	25	Mononucleotide	Reverse: complement of C
comp1926_c0_seq1	2823	(GCT)^5	2838	Trinucleotide	Reverse: complement of AGC
comp1927_c0_seq1	591	(T)^11	602	Mononucleotide	Reverse: complement of A
comp1927_c0_seq1	38	(T)^10	48	Mononucleotide	Reverse: complement of A
comp1927_c0_seq1	26	(T)^11	37	Mononucleotide	Reverse: complement of A
comp192_c0_seq1	430	(GCTT)^4	446	Tetranucleotide	Reverse: complement of AAGC
comp192_c0_seq1	2	(CT)^11	24	Dinucleotide	Reverse: complement of AG
comp1930_c0_seq1	1439	(ACG)^4	1451	Trinucleotide	Forward
comp1930_c0_seq1	1	(T)^16	17	Mononucleotide	Reverse: complement of A
comp1931_c0_seq1	10	(A)^14	24	Mononucleotide	Forward
comp1931_c0_seq1	461	(A)^14	475	Mononucleotide	Forward
comp1931_c0_seq1	1437	(AAG)^5	1452	Trinucleotide	Forward
comp1931_c0_seq1	3702	(CT)^7	3716	Dinucleotide	Reverse: complement of AG
comp1931_c0_seq1	2464	(CT)^6	2476	Dinucleotide	Reverse: complement of AG
comp1931_c0_seq1	1634	(AGT)^4	1646	Trinucleotide	Reverse: complement of ACT
comp1931_c0_seq1	929	(CCT)^5	944	Trinucleotide	Reverse: complement of AGG
comp1931_c0_seq1	415	(T)^12	427	Mononucleotide	Reverse: complement of A
comp1935_c0_seq1	3313	(T)^13	3326	Mononucleotide	Reverse: complement of A
comp1935_c0_seq1	1818	(GCT)^4	1830	Trinucleotide	Reverse: complement of AGC
comp1937_c0_seq1	4554	(T)^13	4567	Mononucleotide	Reverse: complement of A
comp1937_c0_seq1	5621	(AT)^8	5637	Dinucleotide	Forward
comp1939_c0_seq1	2558	(AAG)^5	2573	Trinucleotide	Forward
comp1942_c0_seq1	2	(AGC)^6	20	Trinucleotide	Forward
comp1942_c0_seq1	1195	(T)^10	1205	Mononucleotide	Reverse: complement of A
comp1942_c0_seq1	2019	(A)^11	2030	Mononucleotide	Forward
comp1943_c0_seq1	2	(AAT)^7	23	Trinucleotide	Forward
comp1944_c0_seq1	65	(T)^12	77	Mononucleotide	Reverse: complement of A
comp1947_c0_seq1	670	(A)^13	683	Mononucleotide	Forward
comp1947_c0_seq1	1682	(A)^10	1692	Mononucleotide	Forward
comp1947_c0_seq1	1898	(AT)^6	1910	Dinucleotide	Forward
comp1948_c0_seq1	761	(AG)^6	773	Dinucleotide	Forward
comp194_c0_seq1	809	(A)^10	819	Mononucleotide	Forward
comp1951_c0_seq1	1480	(T)^11	1491	Mononucleotide	Reverse: complement of A
comp1951_c0_seq1	933	(A)^14	947	Mononucleotide	Forward
comp1953_c0_seq1	861	(A)^13	874	Mononucleotide	Forward
comp1955_c0_seq1	461	(T)^10	471	Mononucleotide	Reverse: complement of A
comp1956_c0_seq1	2	(AC)^9	20	Dinucleotide	Forward
comp1958_c0_seq1	1960	(CT)^6	1972	Dinucleotide	Reverse: complement of AG
comp1958_c0_seq1	903	(AAC)^4	915	Trinucleotide	Forward
comp1958_c0_seq1	924	(AAC)^4	936	Trinucleotide	Forward
comp1962_c0_seq1	1584	(AGC)^4	1596	Trinucleotide	Forward
comp1962_c0_seq1	2936	(A)^11	2947	Mononucleotide	Forward
comp1964_c0_seq1	997	(AAG)^7	1018	Trinucleotide	Forward
comp1965_c0_seq1	1678	(ACT)^6	1696	Trinucleotide	Forward
comp1965_c0_seq1	2497	(A)^13	2510	Mononucleotide	Forward
comp1965_c0_seq1	3662	(AAT)^6	3680	Trinucleotide	Forward
comp1965_c0_seq1	4604	(A)^12	4616	Mononucleotide	Forward
comp1967_c0_seq1	1	(CT)^7	15	Dinucleotide	Reverse: complement of AG
comp196_c0_seq1	1244	(ACT)^4	1256	Trinucleotide	Forward
comp1971_c0_seq1	1444	(T)^10	1454	Mononucleotide	Reverse: complement of A
comp1971_c0_seq1	1101	(A)^12	1113	Mononucleotide	Forward
comp1972_c0_seq1	2	(A)^19	21	Mononucleotide	Forward
comp1972_c0_seq1	1586	(AG)^10	1606	Dinucleotide	Forward
comp1973_c0_seq1	3	(AT)^10	23	Dinucleotide	Forward
comp1973_c0_seq1	798	(AT)^7	812	Dinucleotide	Forward
comp1973_c0_seq1	1409	(A)^13	1422	Mononucleotide	Forward
comp1977_c0_seq1	376	(AGG)^4	388	Trinucleotide	Forward
comp1977_c0_seq1	201	(AGT)^4	213	Trinucleotide	Reverse: complement of ACT
comp1980_c0_seq1	1	(A)^19	20	Mononucleotide	Forward
comp1983_c0_seq1	1197	(T)^13	1210	Mononucleotide	Reverse: complement of A
comp1983_c0_seq1	1793	(AT)^10	1813	Dinucleotide	Forward
comp1985_c0_seq1	1888	(AGG)^4	1900	Trinucleotide	Forward
comp1985_c0_seq1	112	(CCGT)^4	128	Tetranucleotide	Reverse: complement of ACGG
comp198_c0_seq1	1047	(AGC)^5	1062	Trinucleotide	Forward
comp1991_c0_seq1	4177	(T)^16	4193	Mononucleotide	Reverse: complement of A
comp1993_c0_seq1	3	(AGG)^6	21	Trinucleotide	Forward
comp1993_c1_seq1	3319	(GCT)^5	3334	Trinucleotide	Reverse: complement of AGC
comp1993_c1_seq1	3952	(AGG)^7	3973	Trinucleotide	Forward
comp1994_c2_seq1	2	(ACC)^4	14	Trinucleotide	Forward
comp1994_c2_seq1	23	(ACC)^5	38	Trinucleotide	Forward
comp1994_c2_seq1	41	(ACC)^4	53	Trinucleotide	Forward
comp1996_c0_seq1	976	(T)^18	994	Mononucleotide	Reverse: complement of A
comp1996_c0_seq1	121	(AGT)^5	136	Trinucleotide	Reverse: complement of ACT
comp1997_c0_seq1	444	(AT)^7	458	Dinucleotide	Forward
comp1999_c0_seq1	1106	(GGT)^6	1124	Trinucleotide	Reverse: complement of ACC
comp1_c0_seq1	1	(T)^10	11	Mononucleotide	Reverse: complement of A
comp200_c0_seq1	1	(CT)^7	15	Dinucleotide	Reverse: complement of AG
comp202_c0_seq1	732	(T)^13	745	Mononucleotide	Reverse: complement of A
comp202_c0_seq1	4605	(ACG)^4	4617	Trinucleotide	Forward
comp216_c0_seq1	2214	(ATC)^4	2226	Trinucleotide	Forward
comp219_c0_seq1	652	(A)^14	666	Mononucleotide	Forward
comp21_c0_seq1	700	(AGG)^4	712	Trinucleotide	Forward
comp220_c0_seq1	427	(AGT)^4	439	Trinucleotide	Reverse: complement of ACT
comp227_c0_seq1	165	(GTT)^4	177	Trinucleotide	Reverse: complement of AAC
comp227_c0_seq1	136	(T)^15	151	Mononucleotide	Reverse: complement of A
comp229_c0_seq1	832	(AC)^7	846	Dinucleotide	Forward
comp22_c0_seq1	884	(GAT)^5	899	Trinucleotide	Reverse: complement of ATC
comp22_c0_seq1	2	(CT)^11	24	Dinucleotide	Reverse: complement of AG
comp231_c0_seq1	881	(A)^11	892	Mononucleotide	Forward
comp233_c0_seq1	1801	(AT)^6	1813	Dinucleotide	Forward
comp23_c2_seq1	716	(ATT)^5	731	Trinucleotide	Reverse: complement of AAT
comp240_c0_seq1	1513	(T)^25	1538	Mononucleotide	Reverse: complement of A
comp240_c0_seq1	1193	(A)^10	1203	Mononucleotide	Forward
comp241_c0_seq1	543	(AGG)^5	558	Trinucleotide	Forward
comp241_c1_seq1	114	(CCT)^7	135	Trinucleotide	Reverse: complement of AGG
comp24_c0_seq1	1	(A)^24	25	Mononucleotide	Forward
comp24_c0_seq1	254	(AAC)^4	266	Trinucleotide	Forward
comp250_c0_seq1	1	(A)^23	24	Mononucleotide	Forward
comp251_c0_seq1	251	(AAGG)^5	271	Tetranucleotide	Forward
comp251_c0_seq1	341	(CCT)^5	356	Trinucleotide	Reverse: complement of AGG
comp251_c0_seq1	38	(CT)^9	56	Dinucleotide	Reverse: complement of AG
comp251_c0_seq1	2	(CT)^11	24	Dinucleotide	Reverse: complement of AG
comp253_c0_seq1	74	(CCT)^6	92	Trinucleotide	Reverse: complement of AGG
comp254_c0_seq1	2	(AG)^7	16	Dinucleotide	Forward
comp254_c0_seq1	18	(AG)^6	30	Dinucleotide	Forward
comp254_c0_seq1	1503	(A)^11	1514	Mononucleotide	Forward
comp257_c0_seq1	1639	(CT)^7	1653	Dinucleotide	Reverse: complement of AG
comp265_c0_seq1	834	(A)^10	844	Mononucleotide	Forward
comp265_c0_seq1	4042	(AG)^10	4062	Dinucleotide	Forward
comp267_c1_seq1	2538	(A)^10	2548	Mononucleotide	Forward
comp267_c2_seq1	57	(AT)^7	71	Dinucleotide	Forward
comp271_c0_seq1	448	(CTT)^4	460	Trinucleotide	Reverse: complement of AAG
comp274_c0_seq1	219	(AAT)^5	234	Trinucleotide	Forward
comp274_c0_seq1	425	(AAC)^4	437	Trinucleotide	Forward
comp274_c0_seq1	450	(AAC)^6	468	Trinucleotide	Forward
comp274_c0_seq1	732	(AAC)^5	747	Trinucleotide	Forward
comp274_c0_seq1	5	(GAT)^5	20	Trinucleotide	Reverse: complement of ATC
comp275_c0_seq1	2	(AG)^9	20	Dinucleotide	Forward
comp275_c0_seq1	592	(A)^10	602	Mononucleotide	Forward
comp275_c0_seq1	1054	(T)^15	1069	Mononucleotide	Reverse: complement of A
comp275_c1_seq1	2643	(G)^20	2663	Mononucleotide	Reverse: complement of C
comp277_c0_seq1	484	(AAG)^4	496	Trinucleotide	Forward
comp277_c0_seq1	1161	(T)^10	1171	Mononucleotide	Reverse: complement of A
comp277_c0_seq1	376	(GAT)^6	394	Trinucleotide	Reverse: complement of ATC
comp279_c0_seq1	1026	(A)^15	1041	Mononucleotide	Forward
comp27_c0_seq1	347	(AGC)^6	365	Trinucleotide	Forward
comp280_c0_seq1	993	(CCT)^4	1005	Trinucleotide	Reverse: complement of AGG
comp280_c0_seq1	969	(CCT)^4	981	Trinucleotide	Reverse: complement of AGG
comp281_c0_seq1	2145	(CT)^8	2161	Dinucleotide	Reverse: complement of AG
comp281_c0_seq1	2644	(AG)^6	2656	Dinucleotide	Forward
comp286_c0_seq1	792	(AGG)^5	807	Trinucleotide	Forward
comp286_c1_seq1	1824	(A)^22	1846	Mononucleotide	Forward
comp286_c2_seq1	4233	(CT)^11	4255	Dinucleotide	Reverse: complement of AG
comp286_c2_seq1	283	(AAT)^6	301	Trinucleotide	Forward
comp286_c2_seq1	301	(A)^11	312	Mononucleotide	Forward
comp28_c0_seq1	233	(ACC)^4	245	Trinucleotide	Forward
comp28_c0_seq1	3994	(AGC)^4	4006	Trinucleotide	Forward
comp28_c0_seq1	6028	(A)^10	6038	Mononucleotide	Forward
comp290_c0_seq1	689	(CT)^10	709	Dinucleotide	Reverse: complement of AG
comp290_c0_seq1	2494	(C)^16	2510	Mononucleotide	Forward
comp295_c0_seq1	1169	(AAT)^7	1190	Trinucleotide	Forward
comp296_c0_seq1	68	(ATGT)^4	84	Tetranucleotide	Reverse: complement of ACAT
comp296_c1_seq1	2632	(AAG)^4	2644	Trinucleotide	Forward
comp296_c1_seq1	4598	(ACT)^22	4664	Trinucleotide	Forward
comp296_c1_seq1	3	(CCT)^7	24	Trinucleotide	Reverse: complement of AGG
comp297_c0_seq1	267	(A)^10	277	Mononucleotide	Forward
comp298_c0_seq1	1710	(ACC)^4	1722	Trinucleotide	Forward
comp299_c0_seq1	286	(AG)^7	300	Dinucleotide	Forward
comp299_c0_seq1	1331	(A)^10	1341	Mononucleotide	Forward
comp299_c0_seq1	1765	(A)^11	1776	Mononucleotide	Forward
comp299_c0_seq1	2630	(CCT)^4	2642	Trinucleotide	Reverse: complement of AGG
comp299_c0_seq1	334	(CCT)^6	352	Trinucleotide	Reverse: complement of AGG
comp299_c0_seq1	4785	(AAT)^6	4803	Trinucleotide	Forward
comp299_c0_seq1	189	(GGT)^5	204	Trinucleotide	Reverse: complement of ACC
comp2_c0_seq1	682	(A)^10	692	Mononucleotide	Forward
comp301_c0_seq1	965	(T)^11	976	Mononucleotide	Reverse: complement of A
comp303_c0_seq1	1205	(T)^10	1215	Mononucleotide	Reverse: complement of A
comp304_c0_seq1	1	(T)^23	24	Mononucleotide	Reverse: complement of A
comp308_c0_seq1	1865	(A)^10	1875	Mononucleotide	Forward
comp30_c0_seq1	740	(AGG)^4	752	Trinucleotide	Forward
comp310_c0_seq1	897	(A)^13	910	Mononucleotide	Forward
comp311_c0_seq1	3244	(CCT)^8	3268	Trinucleotide	Reverse: complement of AGG
comp311_c0_seq1	3047	(A)^15	3062	Mononucleotide	Forward
comp311_c0_seq1	197	(CT)^7	211	Dinucleotide	Reverse: complement of AG
comp317_c0_seq1	846	(T)^12	858	Mononucleotide	Reverse: complement of A
comp318_c0_seq1	130	(AAAC)^4	146	Tetranucleotide	Forward
comp318_c0_seq1	1203	(A)^12	1215	Mononucleotide	Forward
comp318_c0_seq1	1753	(AAT)^4	1765	Trinucleotide	Forward
comp318_c0_seq1	19591	(CTT)^4	19603	Trinucleotide	Reverse: complement of AAG
comp318_c0_seq1	1318	(CTT)^7	1339	Trinucleotide	Reverse: complement of AAG
comp318_c0_seq1	623	(T)^12	635	Mononucleotide	Reverse: complement of A
comp319_c0_seq1	1117	(AGG)^4	1129	Trinucleotide	Forward
comp31_c0_seq1	1602	(CAGT)^4	1618	Tetranucleotide	Reverse: complement of ACTG
comp31_c0_seq1	1487	(T)^12	1499	Mononucleotide	Reverse: complement of A
comp31_c0_seq1	1275	(A)^10	1285	Mononucleotide	Forward
comp320_c1_seq1	243	(AT)^6	255	Dinucleotide	Forward
comp324_c0_seq1	391	(A)^12	403	Mononucleotide	Forward
comp324_c0_seq1	1182	(ACTC)^4	1198	Tetranucleotide	Forward
comp32_c0_seq1	2	(AG)^11	24	Dinucleotide	Forward
comp32_c0_seq1	1080	(A)^23	1103	Mononucleotide	Forward
comp330_c0_seq1	794	(GAT)^4	806	Trinucleotide	Reverse: complement of ATC
comp332_c0_seq1	966	(GTT)^4	978	Trinucleotide	Reverse: complement of AAC
comp332_c0_seq1	163	(CT)^9	181	Dinucleotide	Reverse: complement of AG
comp336_c0_seq1	1680	(CT)^11	1702	Dinucleotide	Reverse: complement of AG
comp338_c0_seq1	3663	(CTT)^4	3675	Trinucleotide	Reverse: complement of AAG
comp338_c1_seq1	1013	(ACC)^5	1028	Trinucleotide	Forward
comp33_c0_seq1	549	(CTTT)^5	569	Tetranucleotide	Reverse: complement of AAAG
comp33_c0_seq1	503	(GGCT)^4	519	Tetranucleotide	Reverse: complement of AGCC
comp33_c1_seq1	64	(GCT)^4	76	Trinucleotide	Reverse: complement of AGC
comp33_c1_seq1	1	(GCT)^7	22	Trinucleotide	Reverse: complement of AGC
comp341_c0_seq1	1504	(T)^10	1514	Mononucleotide	Reverse: complement of A
comp345_c0_seq1	5	(AGC)^5	20	Trinucleotide	Forward
comp345_c1_seq1	211	(A)^10	221	Mononucleotide	Forward
comp345_c1_seq1	715	(AG)^10	735	Dinucleotide	Forward
comp346_c0_seq1	2360	(T)^13	2373	Mononucleotide	Reverse: complement of A
comp347_c0_seq1	3667	(T)^12	3679	Mononucleotide	Reverse: complement of A
comp347_c0_seq1	8212	(A)^12	8224	Mononucleotide	Forward
comp34_c0_seq1	309	(AAG)^4	321	Trinucleotide	Forward
comp34_c0_seq1	1428	(GAT)^4	1440	Trinucleotide	Reverse: complement of ATC
comp34_c0_seq1	1245	(CGT)^4	1257	Trinucleotide	Reverse: complement of ACG
comp34_c0_seq1	1498	(AAC)^7	1519	Trinucleotide	Forward
comp34_c0_seq1	1690	(AAC)^4	1702	Trinucleotide	Forward
comp350_c0_seq1	2704	(AG)^11	2726	Dinucleotide	Forward
comp351_c0_seq1	206	(ATC)^5	221	Trinucleotide	Forward
comp353_c0_seq1	124	(A)^11	135	Mononucleotide	Forward
comp353_c0_seq1	1012	(A)^12	1024	Mononucleotide	Forward
comp353_c0_seq1	1536	(T)^11	1547	Mononucleotide	Reverse: complement of A
comp355_c0_seq1	315	(A)^10	325	Mononucleotide	Forward
comp355_c0_seq1	820	(A)^10	830	Mononucleotide	Forward
comp355_c0_seq1	1308	(ACAG)^4	1324	Tetranucleotide	Forward
comp355_c0_seq1	1030	(GCTT)^4	1046	Tetranucleotide	Reverse: complement of AAGC
comp356_c0_seq1	1008	(AGC)^6	1026	Trinucleotide	Forward
comp359_c1_seq1	2	(AAT)^4	14	Trinucleotide	Forward
comp360_c0_seq1	900	(GCT)^4	912	Trinucleotide	Reverse: complement of AGC
comp360_c0_seq1	1394	(A)^15	1409	Mononucleotide	Forward
comp360_c0_seq1	1555	(A)^10	1565	Mononucleotide	Forward
comp363_c0_seq1	3679	(CTT)^5	3694	Trinucleotide	Reverse: complement of AAG
comp363_c0_seq1	1835	(A)^14	1849	Mononucleotide	Forward
comp363_c0_seq1	2511	(AT)^6	2523	Dinucleotide	Forward
comp363_c0_seq1	3415	(A)^10	3425	Mononucleotide	Forward
comp365_c0_seq1	595	(A)^10	605	Mononucleotide	Forward
comp366_c0_seq1	1	(A)^23	24	Mononucleotide	Forward
comp36_c0_seq1	784	(GAT)^6	802	Trinucleotide	Reverse: complement of ATC
comp371_c1_seq1	482	(A)^10	492	Mononucleotide	Forward
comp373_c1_seq1	329	(ACC)^4	341	Trinucleotide	Forward
comp373_c1_seq1	581	(ACC)^4	593	Trinucleotide	Forward
comp376_c0_seq1	55	(A)^10	65	Mononucleotide	Forward
comp381_c0_seq1	1250	(ATC)^6	1268	Trinucleotide	Forward
comp381_c0_seq1	1278	(ATC)^4	1290	Trinucleotide	Forward
comp382_c0_seq1	2004	(T)^10	2014	Mononucleotide	Reverse: complement of A
comp384_c0_seq1	5145	(CT)^12	5169	Dinucleotide	Reverse: complement of AG
comp384_c0_seq1	2	(AT)^9	20	Dinucleotide	Forward
comp384_c0_seq1	4776	(GCT)^5	4791	Trinucleotide	Reverse: complement of AGC
comp384_c0_seq1	73	(CTT)^5	88	Trinucleotide	Reverse: complement of AAG
comp386_c0_seq1	956	(AGG)^5	971	Trinucleotide	Forward
comp386_c0_seq1	1206	(AGG)^5	1221	Trinucleotide	Forward
comp386_c0_seq1	1126	(GGT)^4	1138	Trinucleotide	Reverse: complement of ACC
comp389_c0_seq1	525	(AGG)^4	537	Trinucleotide	Forward
comp38_c0_seq1	1614	(T)^10	1624	Mononucleotide	Reverse: complement of A
comp38_c0_seq1	785	(AAG)^4	797	Trinucleotide	Forward
comp390_c0_seq1	49	(A)^13	62	Mononucleotide	Forward
comp391_c0_seq1	529	(AT)^7	543	Dinucleotide	Forward
comp394_c0_seq1	234	(GAT)^4	246	Trinucleotide	Reverse: complement of ATC
comp394_c0_seq1	1	(T)^13	14	Mononucleotide	Reverse: complement of A
comp398_c0_seq1	1328	(A)^10	1338	Mononucleotide	Forward
comp399_c0_seq1	381	(A)^10	391	Mononucleotide	Forward
comp39_c0_seq1	1950	(AT)^9	1968	Dinucleotide	Forward
comp400_c0_seq1	1063	(ATCT)^17	1131	Tetranucleotide	Reverse: complement of AGAT
comp400_c0_seq1	665	(GT)^6	677	Dinucleotide	Reverse: complement of AC
comp404_c0_seq1	1103	(CCT)^4	1115	Trinucleotide	Reverse: complement of AGG
comp404_c0_seq1	817	(GAT)^4	829	Trinucleotide	Reverse: complement of ATC
comp404_c0_seq1	904	(AGC)^5	919	Trinucleotide	Forward
comp405_c0_seq1	615	(T)^13	628	Mononucleotide	Reverse: complement of A
comp406_c0_seq1	1	(GT)^11	23	Dinucleotide	Reverse: complement of AC
comp423_c0_seq1	1621	(A)^10	1631	Mononucleotide	Forward
comp427_c0_seq1	1	(A)^23	24	Mononucleotide	Forward
comp428_c0_seq1	1	(A)^23	24	Mononucleotide	Forward
comp428_c0_seq1	89	(T)^10	99	Mononucleotide	Reverse: complement of A
comp429_c0_seq1	284	(AAT)^4	296	Trinucleotide	Forward
comp42_c0_seq1	1109	(AGC)^4	1121	Trinucleotide	Forward
comp42_c0_seq1	3235	(A)^12	3247	Mononucleotide	Forward
comp42_c1_seq1	297	(AGG)^4	309	Trinucleotide	Forward
comp42_c1_seq1	352	(AAT)^4	364	Trinucleotide	Forward
comp42_c1_seq1	641	(AAG)^4	653	Trinucleotide	Forward
comp42_c1_seq1	3045	(GAT)^5	3060	Trinucleotide	Reverse: complement of ATC
comp42_c1_seq1	2656	(T)^13	2669	Mononucleotide	Reverse: complement of A
comp42_c1_seq1	2609	(AGT)^5	2624	Trinucleotide	Reverse: complement of ACT
comp42_c1_seq1	2233	(AT)^6	2245	Dinucleotide	Forward
comp42_c1_seq1	2304	(A)^13	2317	Mononucleotide	Forward
comp42_c1_seq1	2411	(AACG)^4	2427	Tetranucleotide	Forward
comp42_c1_seq1	1423	(G)^12	1435	Mononucleotide	Reverse: complement of C
comp42_c1_seq1	2908	(AACC)^4	2924	Tetranucleotide	Forward
comp42_c1_seq1	3062	(AGG)^17	3113	Trinucleotide	Forward
comp42_c2_seq1	26	(AGG)^4	38	Trinucleotide	Forward
comp430_c0_seq1	233	(A)^10	243	Mononucleotide	Forward
comp430_c0_seq1	345	(T)^13	358	Mononucleotide	Reverse: complement of A
comp430_c0_seq1	485	(AT)^9	503	Dinucleotide	Forward
comp430_c0_seq1	596	(A)^10	606	Mononucleotide	Forward
comp430_c0_seq1	681	(AT)^9	699	Dinucleotide	Forward
comp431_c0_seq1	254	(AG)^10	274	Dinucleotide	Forward
comp432_c0_seq1	8	(AT)^8	24	Dinucleotide	Forward
comp434_c0_seq1	2327	(T)^10	2337	Mononucleotide	Reverse: complement of A
comp434_c0_seq1	485	(AT)^7	499	Dinucleotide	Forward
comp438_c0_seq1	1972	(CCT)^6	1990	Trinucleotide	Reverse: complement of AGG
comp438_c0_seq1	2491	(A)^13	2504	Mononucleotide	Forward
comp441_c0_seq1	3	(AT)^9	21	Dinucleotide	Forward
comp441_c0_seq1	551	(AAT)^4	563	Trinucleotide	Forward
comp441_c0_seq1	701	(A)^10	711	Mononucleotide	Forward
comp441_c0_seq1	868	(AG)^6	880	Dinucleotide	Forward
comp441_c0_seq1	1978	(GT)^7	1992	Dinucleotide	Reverse: complement of AC
comp441_c0_seq1	1206	(CTT)^5	1221	Trinucleotide	Reverse: complement of AAG
comp444_c0_seq1	1	(AG)^12	25	Dinucleotide	Forward
comp444_c0_seq1	245	(T)^11	256	Mononucleotide	Reverse: complement of A
comp444_c0_seq1	456	(AAT)^5	471	Trinucleotide	Forward
comp444_c0_seq1	65	(T)^10	75	Mononucleotide	Reverse: complement of A
comp445_c0_seq1	1404	(C)^10	1414	Mononucleotide	Forward
comp447_c0_seq1	7788	(GAT)^5	7803	Trinucleotide	Reverse: complement of ATC
comp447_c0_seq1	1783	(T)^14	1797	Mononucleotide	Reverse: complement of A
comp447_c0_seq1	9679	(AAG)^4	9691	Trinucleotide	Forward
comp448_c0_seq1	180	(AAT)^4	192	Trinucleotide	Forward
comp448_c0_seq1	319	(GAT)^4	331	Trinucleotide	Reverse: complement of ATC
comp449_c0_seq1	866	(T)^12	878	Mononucleotide	Reverse: complement of A
comp44_c0_seq1	502	(A)^10	512	Mononucleotide	Forward
comp450_c0_seq1	1300	(T)^10	1310	Mononucleotide	Reverse: complement of A
comp450_c0_seq1	1271	(T)^10	1281	Mononucleotide	Reverse: complement of A
comp450_c0_seq1	674	(GCT)^5	689	Trinucleotide	Reverse: complement of AGC
comp454_c0_seq1	1017	(T)^10	1027	Mononucleotide	Reverse: complement of A
comp455_c0_seq1	511	(T)^22	533	Mononucleotide	Reverse: complement of A
comp459_c0_seq1	7797	(AT)^11	7819	Dinucleotide	Forward
comp460_c0_seq1	1129	(AAG)^4	1141	Trinucleotide	Forward
comp464_c0_seq1	1011	(CT)^11	1033	Dinucleotide	Reverse: complement of AG
comp464_c0_seq1	603	(AC)^6	615	Dinucleotide	Forward
comp465_c0_seq1	906	(ACAT)^5	926	Tetranucleotide	Forward
comp466_c0_seq1	1749	(A)^10	1759	Mononucleotide	Forward
comp466_c0_seq1	2067	(ATT)^5	2082	Trinucleotide	Reverse: complement of AAT
comp467_c0_seq1	2904	(CT)^11	2926	Dinucleotide	Reverse: complement of AG
comp467_c0_seq1	92	(A)^14	106	Mononucleotide	Forward
comp467_c0_seq1	751	(A)^11	762	Mononucleotide	Forward
comp467_c0_seq1	971	(T)^12	983	Mononucleotide	Reverse: complement of A
comp471_c1_seq1	2	(CT)^9	20	Dinucleotide	Reverse: complement of AG
comp476_c0_seq1	2215	(A)^23	2238	Mononucleotide	Forward
comp477_c0_seq1	699	(ATC)^4	711	Trinucleotide	Forward
comp477_c0_seq1	910	(CT)^8	926	Dinucleotide	Reverse: complement of AG
comp477_c0_seq1	531	(GCT)^5	546	Trinucleotide	Reverse: complement of AGC
comp478_c0_seq1	569	(A)^10	579	Mononucleotide	Forward
comp479_c1_seq1	1262	(AT)^8	1278	Dinucleotide	Forward
comp479_c1_seq1	1288	(AT)^7	1302	Dinucleotide	Forward
comp483_c0_seq1	1885	(T)^12	1897	Mononucleotide	Reverse: complement of A
comp483_c0_seq1	1374	(A)^15	1389	Mononucleotide	Forward
comp486_c0_seq1	2573	(AGC)^4	2585	Trinucleotide	Forward
comp486_c0_seq1	588	(CGG)^4	600	Trinucleotide	Reverse: complement of CCG
comp486_c0_seq1	10663	(AT)^6	10675	Dinucleotide	Forward
comp489_c0_seq1	1975	(T)^22	1997	Mononucleotide	Reverse: complement of A
comp489_c1_seq1	1726	(ATC)^6	1744	Trinucleotide	Forward
comp489_c2_seq1	2314	(ACCTCC)^4	2338	Hexanucleotide	Forward
comp48_c0_seq1	722	(A)^10	732	Mononucleotide	Forward
comp490_c0_seq1	1	(T)^23	24	Mononucleotide	Reverse: complement of A
comp494_c0_seq1	2	(AG)^11	24	Dinucleotide	Forward
comp494_c0_seq1	723	(AG)^9	741	Dinucleotide	Forward
comp494_c0_seq1	743	(AG)^11	765	Dinucleotide	Forward
comp495_c0_seq1	108	(GTT)^4	120	Trinucleotide	Reverse: complement of AAC
comp497_c0_seq1	4208	(T)^13	4221	Mononucleotide	Reverse: complement of A
comp497_c0_seq1	1842	(T)^10	1852	Mononucleotide	Reverse: complement of A
comp499_c0_seq1	139	(AAG)^5	154	Trinucleotide	Forward
comp499_c0_seq1	1295	(A)^11	1306	Mononucleotide	Forward
comp503_c0_seq1	928	(A)^12	940	Mononucleotide	Forward
comp509_c0_seq1	2	(AAT)^7	23	Trinucleotide	Forward
comp509_c0_seq1	106	(AAT)^4	118	Trinucleotide	Forward
comp509_c0_seq1	1513	(AAG)^4	1525	Trinucleotide	Forward
comp50_c0_seq1	2640	(A)^23	2663	Mononucleotide	Forward
comp512_c0_seq1	1	(AG)^7	15	Dinucleotide	Forward
comp513_c0_seq1	1771	(A)^14	1785	Mononucleotide	Forward
comp514_c0_seq1	8541	(T)^14	8555	Mononucleotide	Reverse: complement of A
comp514_c0_seq1	7845	(A)^13	7858	Mononucleotide	Forward
comp514_c0_seq1	8213	(A)^10	8223	Mononucleotide	Forward
comp514_c0_seq1	543	(T)^10	553	Mononucleotide	Reverse: complement of A
comp514_c0_seq1	9915	(A)^22	9937	Mononucleotide	Forward
comp514_c0_seq1	2	(G)^14	16	Mononucleotide	Reverse: complement of C
comp516_c0_seq1	1449	(T)^10	1459	Mononucleotide	Reverse: complement of A
comp518_c0_seq1	817	(T)^10	827	Mononucleotide	Reverse: complement of A
comp519_c0_seq1	231	(CTT)^5	246	Trinucleotide	Reverse: complement of AAG
comp519_c0_seq1	1	(T)^11	12	Mononucleotide	Reverse: complement of A
comp51_c0_seq1	382	(GCT)^4	394	Trinucleotide	Reverse: complement of AGC
comp51_c0_seq1	510	(A)^11	521	Mononucleotide	Forward
comp520_c0_seq1	3046	(AGC)^4	3058	Trinucleotide	Forward
comp520_c0_seq1	3093	(ATC)^4	3105	Trinucleotide	Forward
comp520_c0_seq1	4988	(AG)^6	5000	Dinucleotide	Forward
comp520_c0_seq1	5172	(AGC)^4	5184	Trinucleotide	Forward
comp520_c0_seq1	5290	(AG)^8	5306	Dinucleotide	Forward
comp520_c0_seq1	5538	(AGG)^7	5559	Trinucleotide	Forward
comp520_c0_seq1	7378	(AC)^6	7390	Dinucleotide	Forward
comp524_c0_seq1	2397	(T)^10	2407	Mononucleotide	Reverse: complement of A
comp524_c0_seq1	5	(T)^19	24	Mononucleotide	Reverse: complement of A
comp525_c0_seq1	413	(AAC)^6	431	Trinucleotide	Forward
comp525_c0_seq1	590	(AAG)^6	608	Trinucleotide	Forward
comp525_c0_seq1	676	(A)^13	689	Mononucleotide	Forward
comp525_c0_seq1	961	(ATC)^4	973	Trinucleotide	Forward
comp526_c0_seq1	1	(A)^20	21	Mononucleotide	Forward
comp526_c0_seq1	3846	(A)^23	3869	Mononucleotide	Forward
comp528_c0_seq1	588	(T)^12	600	Mononucleotide	Reverse: complement of A
comp52_c0_seq1	282	(CCCCT)^4	302	Pentanucleotide	Reverse: complement of AGGGG
comp534_c0_seq1	1502	(ATT)^4	1514	Trinucleotide	Reverse: complement of AAT
comp534_c0_seq1	2971	(AT)^8	2987	Dinucleotide	Forward
comp534_c0_seq1	17	(GAT)^4	29	Trinucleotide	Reverse: complement of ATC
comp537_c0_seq1	6	(AAC)^6	24	Trinucleotide	Forward
comp538_c0_seq1	1	(A)^15	16	Mononucleotide	Forward
comp542_c0_seq1	473	(T)^10	483	Mononucleotide	Reverse: complement of A
comp542_c0_seq1	1	(ATTT)^6	25	Tetranucleotide	Reverse: complement of AAAT
comp546_c0_seq1	255	(A)^11	266	Mononucleotide	Forward
comp54_c0_seq1	1	(AG)^11	23	Dinucleotide	Forward
comp54_c0_seq1	1175	(GGT)^4	1187	Trinucleotide	Reverse: complement of ACC
comp550_c0_seq1	70	(AAG)^5	85	Trinucleotide	Forward
comp550_c0_seq1	667	(GTT)^5	682	Trinucleotide	Reverse: complement of AAC
comp553_c4_seq1	2	(AAG)^7	23	Trinucleotide	Forward
comp554_c0_seq1	13	(ATC)^4	25	Trinucleotide	Forward
comp555_c0_seq1	608	(AAG)^5	623	Trinucleotide	Forward
comp555_c0_seq1	746	(AGC)^4	758	Trinucleotide	Forward
comp555_c0_seq1	1215	(A)^13	1228	Mononucleotide	Forward
comp555_c0_seq1	2772	(AG)^7	2786	Dinucleotide	Forward
comp557_c0_seq1	352	(CCG)^5	367	Trinucleotide	Forward
comp557_c0_seq1	814	(AGT)^6	832	Trinucleotide	Reverse: complement of ACT
comp568_c0_seq1	1737	(CTT)^6	1755	Trinucleotide	Reverse: complement of AAG
comp568_c0_seq1	519	(CTT)^4	531	Trinucleotide	Reverse: complement of AAG
comp568_c0_seq1	2748	(AAC)^4	2760	Trinucleotide	Forward
comp569_c0_seq1	1368	(A)^10	1378	Mononucleotide	Forward
comp570_c0_seq1	3832	(AT)^10	3852	Dinucleotide	Forward
comp570_c0_seq1	306	(T)^10	316	Mononucleotide	Reverse: complement of A
comp570_c0_seq1	4324	(A)^19	4343	Mononucleotide	Forward
comp572_c0_seq1	615	(CT)^10	635	Dinucleotide	Reverse: complement of AG
comp572_c0_seq1	474	(CAGT)^5	494	Tetranucleotide	Reverse: complement of ACTG
comp572_c0_seq1	438	(CCTT)^4	454	Tetranucleotide	Reverse: complement of AAGG
comp574_c0_seq1	3835	(A)^11	3846	Mononucleotide	Forward
comp574_c0_seq1	4033	(A)^12	4045	Mononucleotide	Forward
comp576_c0_seq1	1798	(GCT)^5	1813	Trinucleotide	Reverse: complement of AGC
comp576_c0_seq1	1398	(GAT)^4	1410	Trinucleotide	Reverse: complement of ATC
comp576_c0_seq1	2036	(ACC)^4	2048	Trinucleotide	Forward
comp577_c0_seq1	2419	(CT)^10	2439	Dinucleotide	Reverse: complement of AG
comp577_c0_seq1	1689	(ACAT)^4	1705	Tetranucleotide	Forward
comp578_c0_seq1	668	(AAG)^5	683	Trinucleotide	Forward
comp579_c0_seq1	628	(ATT)^6	646	Trinucleotide	Reverse: complement of AAT
comp579_c0_seq1	593	(ATT)^5	608	Trinucleotide	Reverse: complement of AAT
comp579_c0_seq1	533	(T)^10	543	Mononucleotide	Reverse: complement of A
comp579_c0_seq1	360	(A)^10	370	Mononucleotide	Forward
comp579_c0_seq1	107	(CCT)^5	122	Trinucleotide	Reverse: complement of AGG
comp579_c0_seq1	613	(AT)^6	625	Dinucleotide	Forward
comp581_c0_seq1	1250	(AT)^11	1272	Dinucleotide	Forward
comp583_c0_seq1	862	(T)^13	875	Mononucleotide	Reverse: complement of A
comp583_c0_seq1	1	(T)^22	23	Mononucleotide	Reverse: complement of A
comp585_c0_seq1	211	(A)^13	224	Mononucleotide	Forward
comp585_c1_seq1	989	(AAG)^5	1004	Trinucleotide	Forward
comp585_c2_seq1	36	(CT)^7	50	Dinucleotide	Reverse: complement of AG
comp586_c0_seq1	1	(CT)^11	23	Dinucleotide	Reverse: complement of AG
comp589_c0_seq1	1488	(ATC)^4	1500	Trinucleotide	Forward
comp593_c0_seq1	1391	(A)^16	1407	Mononucleotide	Forward
comp593_c0_seq1	1413	(A)^12	1425	Mononucleotide	Forward
comp593_c0_seq1	859	(CCT)^4	871	Trinucleotide	Reverse: complement of AGG
comp593_c0_seq1	2237	(AT)^9	2255	Dinucleotide	Forward
comp594_c0_seq1	420	(A)^10	430	Mononucleotide	Forward
comp598_c0_seq1	1	(A)^22	23	Mononucleotide	Forward
comp599_c0_seq1	787	(A)^12	799	Mononucleotide	Forward
comp599_c0_seq1	698	(T)^11	709	Mononucleotide	Reverse: complement of A
comp5_c0_seq1	296	(ATC)^4	308	Trinucleotide	Forward
comp600_c0_seq1	1	(A)^22	23	Mononucleotide	Forward
comp600_c0_seq1	403	(CT)^6	415	Dinucleotide	Reverse: complement of AG
comp600_c0_seq1	332	(CCT)^6	350	Trinucleotide	Reverse: complement of AGG
comp604_c0_seq1	441	(GCT)^4	453	Trinucleotide	Reverse: complement of AGC
comp605_c0_seq1	4517	(GGT)^4	4529	Trinucleotide	Reverse: complement of ACC
comp605_c0_seq1	4440	(AGGATG)^4	4464	Hexanucleotide	Forward
comp606_c0_seq1	1	(AG)^11	23	Dinucleotide	Forward
comp606_c0_seq1	663	(AG)^6	675	Dinucleotide	Forward
comp606_c0_seq1	1015	(AT)^6	1027	Dinucleotide	Forward
comp606_c0_seq1	1150	(AG)^10	1170	Dinucleotide	Forward
comp609_c0_seq1	98	(A)^11	109	Mononucleotide	Forward
comp610_c0_seq1	231	(T)^11	242	Mononucleotide	Reverse: complement of A
comp611_c0_seq1	1	(AG)^10	21	Dinucleotide	Forward
comp611_c0_seq1	729	(GCT)^5	744	Trinucleotide	Reverse: complement of AGC
comp611_c0_seq1	480	(GTT)^4	492	Trinucleotide	Reverse: complement of AAC
comp614_c0_seq1	497	(AT)^6	509	Dinucleotide	Forward
comp614_c0_seq1	1083	(AG)^6	1095	Dinucleotide	Forward
comp615_c0_seq1	2219	(GCT)^4	2231	Trinucleotide	Reverse: complement of AGC
comp615_c0_seq1	651	(A)^12	663	Mononucleotide	Forward
comp615_c0_seq1	1778	(A)^10	1788	Mononucleotide	Forward
comp615_c0_seq1	1	(T)^21	22	Mononucleotide	Reverse: complement of A
comp617_c0_seq1	508	(A)^10	518	Mononucleotide	Forward
comp617_c0_seq1	573	(AT)^9	591	Dinucleotide	Forward
comp619_c0_seq1	733	(A)^10	743	Mononucleotide	Forward
comp619_c0_seq1	36	(T)^13	49	Mononucleotide	Reverse: complement of A
comp620_c0_seq1	1	(AG)^7	15	Dinucleotide	Forward
comp621_c0_seq1	27	(C)^14	41	Mononucleotide	Forward
comp621_c0_seq1	137	(C)^10	147	Mononucleotide	Forward
comp625_c0_seq1	1	(A)^23	24	Mononucleotide	Forward
comp625_c0_seq1	330	(A)^10	340	Mononucleotide	Forward
comp625_c0_seq1	973	(T)^11	984	Mononucleotide	Reverse: complement of A
comp625_c0_seq1	1260	(AT)^6	1272	Dinucleotide	Forward
comp626_c0_seq1	964	(CT)^6	976	Dinucleotide	Reverse: complement of AG
comp628_c0_seq1	624	(CTT)^4	636	Trinucleotide	Reverse: complement of AAG
comp628_c0_seq1	437	(T)^15	452	Mononucleotide	Reverse: complement of A
comp629_c0_seq1	1757	(GAT)^4	1769	Trinucleotide	Reverse: complement of ATC
comp62_c3_seq1	1946	(T)^10	1956	Mononucleotide	Reverse: complement of A
comp62_c3_seq1	1916	(GAT)^4	1928	Trinucleotide	Reverse: complement of ATC
comp62_c3_seq1	2125	(AGC)^6	2143	Trinucleotide	Forward
comp62_c3_seq1	11	(CTT)^4	23	Trinucleotide	Reverse: complement of AAG
comp632_c0_seq1	3338	(ATC)^4	3350	Trinucleotide	Forward
comp634_c0_seq1	654	(AAG)^4	666	Trinucleotide	Forward
comp634_c0_seq1	1586	(A)^12	1598	Mononucleotide	Forward
comp634_c1_seq1	219	(A)^11	230	Mononucleotide	Forward
comp635_c0_seq1	1678	(AG)^11	1700	Dinucleotide	Forward
comp637_c0_seq1	4044	(A)^10	4054	Mononucleotide	Forward
comp639_c0_seq1	1102	(CTT)^5	1117	Trinucleotide	Reverse: complement of AAG
comp639_c0_seq1	1055	(CTT)^7	1076	Trinucleotide	Reverse: complement of AAG
comp639_c0_seq1	174	(T)^11	185	Mononucleotide	Reverse: complement of A
comp641_c0_seq1	1611	(CTT)^7	1632	Trinucleotide	Reverse: complement of AAG
comp641_c0_seq1	1592	(CCT)^4	1604	Trinucleotide	Reverse: complement of AGG
comp644_c0_seq1	4307	(AGT)^5	4322	Trinucleotide	Reverse: complement of ACT
comp644_c0_seq1	4138	(CCT)^4	4150	Trinucleotide	Reverse: complement of AGG
comp644_c0_seq1	3173	(ACC)^4	3185	Trinucleotide	Forward
comp645_c0_seq1	2460	(T)^11	2471	Mononucleotide	Reverse: complement of A
comp645_c0_seq1	11	(GAT)^5	26	Trinucleotide	Reverse: complement of ATC
comp648_c0_seq1	4523	(GGT)^4	4535	Trinucleotide	Reverse: complement of ACC
comp648_c0_seq1	3848	(CCT)^5	3863	Trinucleotide	Reverse: complement of AGG
comp650_c0_seq1	1925	(A)^12	1937	Mononucleotide	Forward
comp651_c0_seq1	387	(C)^12	399	Mononucleotide	Forward
comp653_c0_seq1	896	(AAG)^7	917	Trinucleotide	Forward
comp654_c0_seq1	1	(T)^22	23	Mononucleotide	Reverse: complement of A
comp658_c0_seq1	2	(GT)^11	24	Dinucleotide	Reverse: complement of AC
comp65_c0_seq1	1638	(A)^11	1649	Mononucleotide	Forward
comp660_c0_seq1	508	(T)^11	519	Mononucleotide	Reverse: complement of A
comp662_c0_seq1	571	(AG)^10	591	Dinucleotide	Forward
comp663_c0_seq1	2240	(GGT)^7	2261	Trinucleotide	Reverse: complement of ACC
comp663_c0_seq1	2607	(AC)^7	2621	Dinucleotide	Forward
comp663_c0_seq1	248	(T)^11	259	Mononucleotide	Reverse: complement of A
comp664_c0_seq1	300	(T)^13	313	Mononucleotide	Reverse: complement of A
comp664_c0_seq1	34	(CT)^10	54	Dinucleotide	Reverse: complement of AG
comp671_c0_seq1	3586	(A)^14	3600	Mononucleotide	Forward
comp672_c0_seq1	2	(AAT)^7	23	Trinucleotide	Forward
comp672_c0_seq1	26	(AAT)^4	38	Trinucleotide	Forward
comp672_c0_seq1	282	(CCT)^6	300	Trinucleotide	Reverse: complement of AGG
comp672_c0_seq1	258	(T)^10	268	Mononucleotide	Reverse: complement of A
comp672_c1_seq1	2	(AAT)^7	23	Trinucleotide	Forward
comp672_c3_seq1	5	(AAG)^6	23	Trinucleotide	Forward
comp672_c3_seq1	293	(A)^12	305	Mononucleotide	Forward
comp673_c0_seq1	461	(A)^10	471	Mononucleotide	Forward
comp674_c0_seq1	94	(AT)^6	106	Dinucleotide	Forward
comp678_c0_seq1	86	(A)^11	97	Mononucleotide	Forward
comp679_c0_seq1	1459	(T)^12	1471	Mononucleotide	Reverse: complement of A
comp679_c0_seq1	1445	(ATT)^4	1457	Trinucleotide	Reverse: complement of AAT
comp67_c0_seq1	1	(T)^11	12	Mononucleotide	Reverse: complement of A
comp683_c0_seq1	443	(CCT)^4	455	Trinucleotide	Reverse: complement of AGG
comp684_c0_seq1	1530	(AG)^8	1546	Dinucleotide	Forward
comp684_c0_seq1	2406	(AGC)^5	2421	Trinucleotide	Forward
comp685_c0_seq1	401	(A)^10	411	Mononucleotide	Forward
comp685_c0_seq1	499	(A)^11	510	Mononucleotide	Forward
comp685_c0_seq1	189	(T)^11	200	Mononucleotide	Reverse: complement of A
comp687_c0_seq1	1	(G)^13	14	Mononucleotide	Reverse: complement of C
comp688_c2_seq1	114	(CT)^6	126	Dinucleotide	Reverse: complement of AG
comp689_c0_seq1	2066	(T)^11	2077	Mononucleotide	Reverse: complement of A
comp689_c0_seq1	1828	(A)^13	1841	Mononucleotide	Forward
comp690_c0_seq1	365	(CT)^10	385	Dinucleotide	Reverse: complement of AG
comp692_c0_seq1	117	(A)^11	128	Mononucleotide	Forward
comp692_c0_seq1	5696	(CGG)^6	5714	Trinucleotide	Reverse: complement of CCG
comp692_c0_seq1	5363	(CTT)^5	5378	Trinucleotide	Reverse: complement of AAG
comp692_c0_seq1	5130	(GGT)^4	5142	Trinucleotide	Reverse: complement of ACC
comp692_c0_seq1	660	(CTT)^4	672	Trinucleotide	Reverse: complement of AAG
comp692_c0_seq1	356	(T)^12	368	Mononucleotide	Reverse: complement of A
comp694_c1_seq1	342	(T)^14	356	Mononucleotide	Reverse: complement of A
comp694_c1_seq1	3342	(A)^13	3355	Mononucleotide	Forward
comp695_c0_seq1	391	(A)^10	401	Mononucleotide	Forward
comp69_c0_seq1	3544	(GCT)^4	3556	Trinucleotide	Reverse: complement of AGC
comp69_c0_seq1	153	(ATC)^4	165	Trinucleotide	Forward
comp69_c0_seq1	206	(ATC)^4	218	Trinucleotide	Forward
comp69_c0_seq1	3262	(GT)^6	3274	Dinucleotide	Reverse: complement of AC
comp69_c0_seq1	3113	(CT)^6	3125	Dinucleotide	Reverse: complement of AG
comp69_c0_seq1	2761	(CT)^8	2777	Dinucleotide	Reverse: complement of AG
comp69_c0_seq1	2957	(ACT)^4	2969	Trinucleotide	Forward
comp69_c0_seq1	3136	(AAAGGC)^4	3160	Hexanucleotide	Forward
comp69_c0_seq1	3169	(AAGG)^4	3185	Tetranucleotide	Forward
comp69_c0_seq1	2	(CT)^11	24	Dinucleotide	Reverse: complement of AG
comp700_c0_seq1	1570	(T)^11	1581	Mononucleotide	Reverse: complement of A
comp700_c0_seq1	958	(A)^10	968	Mononucleotide	Forward
comp700_c0_seq1	1010	(A)^13	1023	Mononucleotide	Forward
comp701_c0_seq1	724	(AAG)^4	736	Trinucleotide	Forward
comp706_c0_seq1	12	(AGG)^4	24	Trinucleotide	Forward
comp707_c0_seq1	1	(A)^20	21	Mononucleotide	Forward
comp713_c0_seq1	1134	(T)^14	1148	Mononucleotide	Reverse: complement of A
comp714_c0_seq1	1779	(A)^16	1795	Mononucleotide	Forward
comp714_c0_seq1	3370	(AGC)^4	3382	Trinucleotide	Forward
comp714_c0_seq1	194	(ATT)^4	206	Trinucleotide	Reverse: complement of AAT
comp714_c0_seq1	3491	(AC)^6	3503	Dinucleotide	Forward
comp715_c0_seq1	157	(A)^10	167	Mononucleotide	Forward
comp716_c0_seq1	1106	(T)^12	1118	Mononucleotide	Reverse: complement of A
comp716_c0_seq1	1274	(AG)^11	1296	Dinucleotide	Forward
comp717_c0_seq1	4593	(CCT)^4	4605	Trinucleotide	Reverse: complement of AGG
comp717_c0_seq1	2063	(AT)^6	2075	Dinucleotide	Forward
comp719_c0_seq1	198	(A)^10	208	Mononucleotide	Forward
comp720_c0_seq1	88	(ATC)^4	100	Trinucleotide	Forward
comp720_c0_seq1	115	(ATC)^4	127	Trinucleotide	Forward
comp721_c0_seq1	74	(A)^10	84	Mononucleotide	Forward
comp722_c0_seq1	3632	(A)^12	3644	Mononucleotide	Forward
comp722_c0_seq1	4462	(C)^15	4477	Mononucleotide	Forward
comp722_c0_seq1	4477	(A)^22	4499	Mononucleotide	Forward
comp723_c0_seq1	2437	(ATT)^6	2455	Trinucleotide	Reverse: complement of AAT
comp723_c0_seq1	2368	(AGT)^4	2380	Trinucleotide	Reverse: complement of ACT
comp723_c0_seq1	920	(AGC)^4	932	Trinucleotide	Forward
comp723_c0_seq1	2170	(GAT)^4	2182	Trinucleotide	Reverse: complement of ATC
comp723_c0_seq1	962	(ACC)^4	974	Trinucleotide	Forward
comp723_c0_seq1	1868	(CCT)^7	1889	Trinucleotide	Reverse: complement of AGG
comp723_c0_seq1	1364	(AT)^9	1382	Dinucleotide	Forward
comp723_c0_seq1	1712	(AAT)^5	1727	Trinucleotide	Forward
comp723_c0_seq1	2151	(AG)^7	2165	Dinucleotide	Forward
comp723_c0_seq1	3098	(A)^17	3115	Mononucleotide	Forward
comp725_c0_seq1	2293	(AT)^7	2307	Dinucleotide	Forward
comp727_c0_seq1	5162	(ATT)^5	5177	Trinucleotide	Reverse: complement of AAT
comp727_c0_seq1	5144	(GTT)^4	5156	Trinucleotide	Reverse: complement of AAC
comp727_c0_seq1	5096	(ATT)^5	5111	Trinucleotide	Reverse: complement of AAT
comp727_c0_seq1	3117	(AAT)^5	3132	Trinucleotide	Forward
comp727_c0_seq1	1488	(T)^12	1500	Mononucleotide	Reverse: complement of A
comp727_c0_seq1	649	(T)^10	659	Mononucleotide	Reverse: complement of A
comp727_c1_seq1	1	(AC)^11	23	Dinucleotide	Forward
comp727_c1_seq1	3667	(GGT)^4	3679	Trinucleotide	Reverse: complement of ACC
comp727_c1_seq1	2618	(GCT)^5	2633	Trinucleotide	Reverse: complement of AGC
comp727_c1_seq1	2500	(GGT)^5	2515	Trinucleotide	Reverse: complement of ACC
comp728_c0_seq1	244	(CT)^7	258	Dinucleotide	Reverse: complement of AG
comp730_c0_seq1	1102	(T)^19	1121	Mononucleotide	Reverse: complement of A
comp733_c0_seq1	495	(ACC)^4	507	Trinucleotide	Forward
comp736_c0_seq1	41	(ACT)^5	56	Trinucleotide	Forward
comp738_c0_seq1	91	(AAC)^4	103	Trinucleotide	Forward
comp739_c0_seq1	811	(CTT)^4	823	Trinucleotide	Reverse: complement of AAG
comp740_c0_seq1	1416	(CTT)^4	1428	Trinucleotide	Reverse: complement of AAG
comp743_c0_seq1	293	(AGG)^5	308	Trinucleotide	Forward
comp743_c0_seq1	1291	(AGC)^4	1303	Trinucleotide	Forward
comp743_c0_seq1	1303	(AAC)^5	1318	Trinucleotide	Forward
comp743_c0_seq1	5853	(AT)^6	5865	Dinucleotide	Forward
comp746_c0_seq1	4278	(AC)^6	4290	Dinucleotide	Forward
comp748_c0_seq1	3	(AGC)^6	21	Trinucleotide	Forward
comp751_c0_seq1	1088	(A)^10	1098	Mononucleotide	Forward
comp754_c0_seq1	653	(GAT)^6	671	Trinucleotide	Reverse: complement of ATC
comp755_c0_seq1	1192	(GT)^9	1210	Dinucleotide	Reverse: complement of AC
comp755_c0_seq1	1125	(GT)^6	1137	Dinucleotide	Reverse: complement of AC
comp755_c0_seq1	879	(AG)^6	891	Dinucleotide	Forward
comp755_c0_seq1	1214	(AG)^6	1226	Dinucleotide	Forward
comp757_c0_seq1	700	(AGG)^4	712	Trinucleotide	Forward
comp757_c0_seq1	880	(AGG)^4	892	Trinucleotide	Forward
comp758_c0_seq1	1786	(ACTG)^7	1814	Tetranucleotide	Forward
comp763_c0_seq1	995	(T)^13	1008	Mononucleotide	Reverse: complement of A
comp763_c0_seq1	972	(GCT)^7	993	Trinucleotide	Reverse: complement of AGC
comp766_c0_seq1	845	(T)^11	856	Mononucleotide	Reverse: complement of A
comp766_c0_seq1	1373	(AG)^10	1393	Dinucleotide	Forward
comp766_c0_seq1	1395	(AG)^8	1411	Dinucleotide	Forward
comp766_c0_seq1	243	(T)^10	253	Mononucleotide	Reverse: complement of A
comp766_c0_seq1	1	(T)^19	20	Mononucleotide	Reverse: complement of A
comp766_c1_seq1	1	(AC)^11	23	Dinucleotide	Forward
comp766_c1_seq1	4029	(T)^10	4039	Mononucleotide	Reverse: complement of A
comp766_c1_seq1	3878	(GGTT)^4	3894	Tetranucleotide	Reverse: complement of AACC
comp766_c1_seq1	3774	(GT)^6	3786	Dinucleotide	Reverse: complement of AC
comp766_c1_seq1	3537	(CTT)^5	3552	Trinucleotide	Reverse: complement of AAG
comp766_c1_seq1	3422	(CT)^10	3442	Dinucleotide	Reverse: complement of AG
comp766_c1_seq1	3200	(GCT)^5	3215	Trinucleotide	Reverse: complement of AGC
comp766_c1_seq1	3228	(AGG)^6	3246	Trinucleotide	Forward
comp766_c1_seq1	608	(CTT)^4	620	Trinucleotide	Reverse: complement of AAG
comp766_c1_seq1	4826	(A)^10	4836	Mononucleotide	Forward
comp766_c2_seq1	3	(T)^10	13	Mononucleotide	Reverse: complement of A
comp767_c0_seq1	2257	(CT)^9	2275	Dinucleotide	Reverse: complement of AG
comp767_c0_seq1	1498	(ATC)^4	1510	Trinucleotide	Forward
comp770_c0_seq1	2722	(T)^23	2745	Mononucleotide	Reverse: complement of A
comp770_c0_seq1	1279	(A)^13	1292	Mononucleotide	Forward
comp773_c0_seq1	446	(A)^10	456	Mononucleotide	Forward
comp777_c0_seq1	104	(CTT)^4	116	Trinucleotide	Reverse: complement of AAG
comp777_c1_seq1	1458	(T)^11	1469	Mononucleotide	Reverse: complement of A
comp777_c1_seq1	670	(T)^10	680	Mononucleotide	Reverse: complement of A
comp779_c0_seq1	539	(T)^12	551	Mononucleotide	Reverse: complement of A
comp780_c0_seq1	1	(A)^12	13	Mononucleotide	Forward
comp783_c0_seq1	572	(A)^11	583	Mononucleotide	Forward
comp783_c0_seq1	2945	(GGT)^4	2957	Trinucleotide	Reverse: complement of ACC
comp783_c0_seq1	2067	(CT)^6	2079	Dinucleotide	Reverse: complement of AG
comp784_c0_seq1	1322	(T)^20	1342	Mononucleotide	Reverse: complement of A
comp785_c0_seq1	1005	(CT)^10	1025	Dinucleotide	Reverse: complement of AG
comp785_c0_seq1	962	(CTT)^4	974	Trinucleotide	Reverse: complement of AAG
comp78_c0_seq1	1432	(CT)^6	1444	Dinucleotide	Reverse: complement of AG
comp78_c0_seq1	1712	(A)^11	1723	Mononucleotide	Forward
comp795_c0_seq1	1	(CT)^11	23	Dinucleotide	Reverse: complement of AG
comp799_c0_seq1	1235	(CCT)^7	1256	Trinucleotide	Reverse: complement of AGG
comp799_c0_seq1	260	(AAG)^5	275	Trinucleotide	Forward
comp801_c0_seq1	489	(A)^10	499	Mononucleotide	Forward
comp802_c0_seq1	1006	(AAT)^6	1024	Trinucleotide	Forward
comp804_c0_seq1	2	(GCT)^6	20	Trinucleotide	Reverse: complement of AGC
comp806_c0_seq1	519	(GCT)^5	534	Trinucleotide	Reverse: complement of AGC
comp808_c0_seq1	333	(GT)^11	355	Dinucleotide	Reverse: complement of AC
comp810_c0_seq1	15	(AGC)^4	27	Trinucleotide	Forward
comp811_c0_seq1	1049	(ACC)^4	1061	Trinucleotide	Forward
comp811_c0_seq1	447	(T)^10	457	Mononucleotide	Reverse: complement of A
comp812_c0_seq1	327	(T)^15	342	Mononucleotide	Reverse: complement of A
comp813_c0_seq1	420	(GCT)^5	435	Trinucleotide	Reverse: complement of AGC
comp817_c0_seq1	1	(A)^20	21	Mononucleotide	Forward
comp819_c0_seq1	973	(CCT)^7	994	Trinucleotide	Reverse: complement of AGG
comp819_c0_seq1	936	(CCT)^5	951	Trinucleotide	Reverse: complement of AGG
comp81_c0_seq1	2	(AG)^10	22	Dinucleotide	Forward
comp81_c0_seq1	272	(ACC)^4	284	Trinucleotide	Forward
comp81_c0_seq1	720	(A)^11	731	Mononucleotide	Forward
comp821_c0_seq1	1	(AG)^11	23	Dinucleotide	Forward
comp821_c0_seq1	1193	(A)^10	1203	Mononucleotide	Forward
comp821_c0_seq1	1415	(A)^13	1428	Mononucleotide	Forward
comp821_c0_seq1	1681	(ACC)^6	1699	Trinucleotide	Forward
comp822_c0_seq1	4333	(T)^10	4343	Mononucleotide	Reverse: complement of A
comp822_c0_seq1	1503	(AAG)^4	1515	Trinucleotide	Forward
comp822_c0_seq1	2828	(GCT)^4	2840	Trinucleotide	Reverse: complement of AGC
comp825_c0_seq1	5889	(GCT)^5	5904	Trinucleotide	Reverse: complement of AGC
comp825_c0_seq1	4381	(A)^13	4394	Mononucleotide	Forward
comp82_c0_seq1	1	(T)^13	14	Mononucleotide	Reverse: complement of A
comp832_c0_seq1	314	(A)^10	324	Mononucleotide	Forward
comp832_c0_seq1	1	(T)^22	23	Mononucleotide	Reverse: complement of A
comp835_c0_seq1	116	(ATT)^5	131	Trinucleotide	Reverse: complement of AAT
comp841_c0_seq1	2	(AGG)^7	23	Trinucleotide	Forward
comp841_c0_seq1	182	(AT)^6	194	Dinucleotide	Forward
comp841_c0_seq1	3823	(GTT)^4	3835	Trinucleotide	Reverse: complement of AAC
comp845_c0_seq1	12378	(GCT)^4	12390	Trinucleotide	Reverse: complement of AGC
comp845_c0_seq1	8613	(GGT)^4	8625	Trinucleotide	Reverse: complement of ACC
comp851_c1_seq1	4458	(ATC)^4	4470	Trinucleotide	Forward
comp854_c0_seq1	2942	(T)^10	2952	Mononucleotide	Reverse: complement of A
comp854_c0_seq1	2451	(CGG)^4	2463	Trinucleotide	Reverse: complement of CCG
comp854_c0_seq1	2859	(A)^13	2872	Mononucleotide	Forward
comp854_c0_seq1	3054	(A)^23	3077	Mononucleotide	Forward
comp855_c0_seq1	7394	(T)^20	7414	Mononucleotide	Reverse: complement of A
comp855_c0_seq1	11	(AG)^6	23	Dinucleotide	Forward
comp855_c0_seq1	43	(AG)^6	55	Dinucleotide	Forward
comp855_c0_seq1	299	(AGC)^4	311	Trinucleotide	Forward
comp855_c0_seq1	625	(AGG)^4	637	Trinucleotide	Forward
comp855_c0_seq1	4721	(GCT)^6	4739	Trinucleotide	Reverse: complement of AGC
comp855_c0_seq1	3865	(A)^15	3880	Mononucleotide	Forward
comp855_c0_seq1	7140	(ACT)^4	7152	Trinucleotide	Forward
comp862_c0_seq1	1990	(AAT)^5	2005	Trinucleotide	Forward
comp864_c0_seq1	1	(T)^18	19	Mononucleotide	Reverse: complement of A
comp869_c0_seq1	1289	(A)^10	1299	Mononucleotide	Forward
comp870_c0_seq1	2023	(A)^11	2034	Mononucleotide	Forward
comp871_c0_seq1	1908	(A)^13	1921	Mononucleotide	Forward
comp871_c0_seq1	1956	(A)^12	1968	Mononucleotide	Forward
comp871_c0_seq1	2515	(A)^22	2537	Mononucleotide	Forward
comp873_c0_seq1	450	(CCT)^4	462	Trinucleotide	Reverse: complement of AGG
comp879_c0_seq1	3093	(T)^10	3103	Mononucleotide	Reverse: complement of A
comp879_c0_seq1	3002	(T)^10	3012	Mononucleotide	Reverse: complement of A
comp879_c0_seq1	2875	(T)^12	2887	Mononucleotide	Reverse: complement of A
comp879_c0_seq1	2246	(GAT)^4	2258	Trinucleotide	Reverse: complement of ATC
comp879_c0_seq1	1219	(ACT)^5	1234	Trinucleotide	Forward
comp879_c0_seq1	1243	(ACT)^6	1261	Trinucleotide	Forward
comp879_c0_seq1	1489	(A)^12	1501	Mononucleotide	Forward
comp87_c0_seq1	643	(T)^13	656	Mononucleotide	Reverse: complement of A
comp880_c0_seq1	6967	(GAT)^5	6982	Trinucleotide	Reverse: complement of ATC
comp882_c0_seq1	187	(GAT)^4	199	Trinucleotide	Reverse: complement of ATC
comp882_c0_seq1	1	(CT)^11	23	Dinucleotide	Reverse: complement of AG
comp882_c1_seq1	826	(T)^10	836	Mononucleotide	Reverse: complement of A
comp882_c1_seq1	1	(CTT)^5	16	Trinucleotide	Reverse: complement of AAG
comp883_c1_seq1	36	(A)^10	46	Mononucleotide	Forward
comp883_c1_seq1	538	(A)^10	548	Mononucleotide	Forward
comp883_c1_seq1	59	(T)^10	69	Mononucleotide	Reverse: complement of A
comp885_c0_seq1	1045	(A)^12	1057	Mononucleotide	Forward
comp885_c0_seq1	1056	(AC)^11	1078	Dinucleotide	Forward
comp886_c0_seq1	89	(CTT)^4	101	Trinucleotide	Reverse: complement of AAG
comp890_c0_seq1	19794	(GCT)^4	19806	Trinucleotide	Reverse: complement of AGC
comp890_c0_seq1	21782	(A)^11	21793	Mononucleotide	Forward
comp892_c0_seq1	1380	(T)^11	1391	Mononucleotide	Reverse: complement of A
comp896_c0_seq1	989	(AT)^8	1005	Dinucleotide	Forward
comp897_c0_seq1	5726	(GAT)^4	5738	Trinucleotide	Reverse: complement of ATC
comp900_c0_seq1	1155	(A)^14	1169	Mononucleotide	Forward
comp901_c0_seq1	1	(A)^22	23	Mononucleotide	Forward
comp904_c0_seq1	316	(AT)^6	328	Dinucleotide	Forward
comp904_c0_seq1	329	(AG)^6	341	Dinucleotide	Forward
comp909_c0_seq1	1	(AG)^11	23	Dinucleotide	Forward
comp909_c0_seq1	1851	(CCT)^4	1863	Trinucleotide	Reverse: complement of AGG
comp909_c0_seq1	4218	(AGG)^6	4236	Trinucleotide	Forward
comp909_c0_seq1	4258	(AG)^9	4276	Dinucleotide	Forward
comp911_c0_seq1	531	(AGC)^4	543	Trinucleotide	Forward
comp914_c0_seq1	495	(T)^10	505	Mononucleotide	Reverse: complement of A
comp915_c0_seq1	1223	(T)^10	1233	Mononucleotide	Reverse: complement of A
comp916_c3_seq1	74	(A)^15	89	Mononucleotide	Forward
comp916_c3_seq1	239	(CTT)^6	257	Trinucleotide	Reverse: complement of AAG
comp919_c0_seq1	2178	(GAT)^4	2190	Trinucleotide	Reverse: complement of ATC
comp91_c0_seq1	582	(A)^10	592	Mononucleotide	Forward
comp920_c0_seq1	966	(T)^10	976	Mononucleotide	Reverse: complement of A
comp921_c0_seq1	874	(A)^10	884	Mononucleotide	Forward
comp923_c0_seq1	433	(CT)^6	445	Dinucleotide	Reverse: complement of AG
comp924_c0_seq1	1	(A)^21	22	Mononucleotide	Forward
comp924_c0_seq1	239	(T)^11	250	Mononucleotide	Reverse: complement of A
comp925_c0_seq1	1269	(AGC)^5	1284	Trinucleotide	Forward
comp925_c0_seq1	2025	(AGC)^4	2037	Trinucleotide	Forward
comp925_c0_seq1	4193	(AGAGAT)^4	4217	Hexanucleotide	Forward
comp925_c0_seq1	5988	(AT)^10	6008	Dinucleotide	Forward
comp926_c0_seq1	4976	(G)^23	4999	Mononucleotide	Reverse: complement of C
comp926_c0_seq1	101	(AT)^7	115	Dinucleotide	Forward
comp926_c0_seq1	2658	(A)^12	2670	Mononucleotide	Forward
comp926_c0_seq1	455	(T)^11	466	Mononucleotide	Reverse: complement of A
comp926_c0_seq1	434	(ATT)^5	449	Trinucleotide	Reverse: complement of AAT
comp928_c0_seq1	503	(CCT)^4	515	Trinucleotide	Reverse: complement of AGG
comp929_c0_seq1	2	(AAG)^5	17	Trinucleotide	Forward
comp929_c1_seq1	964	(AAG)^5	979	Trinucleotide	Forward
comp930_c0_seq1	145	(T)^13	158	Mononucleotide	Reverse: complement of A
comp930_c0_seq1	1	(T)^22	23	Mononucleotide	Reverse: complement of A
comp931_c0_seq1	267	(AGC)^4	279	Trinucleotide	Forward
comp932_c0_seq1	920	(T)^12	932	Mononucleotide	Reverse: complement of A
comp935_c0_seq1	66	(A)^10	76	Mononucleotide	Forward
comp935_c0_seq1	2607	(T)^12	2619	Mononucleotide	Reverse: complement of A
comp935_c0_seq1	1237	(T)^10	1247	Mononucleotide	Reverse: complement of A
comp936_c0_seq1	1471	(A)^10	1481	Mononucleotide	Forward
comp936_c0_seq1	662	(T)^10	672	Mononucleotide	Reverse: complement of A
comp936_c0_seq1	2033	(A)^13	2046	Mononucleotide	Forward
comp938_c0_seq1	1	(CT)^11	23	Dinucleotide	Reverse: complement of AG
comp942_c0_seq1	4943	(CGG)^4	4955	Trinucleotide	Reverse: complement of CCG
comp942_c0_seq1	693	(A)^11	704	Mononucleotide	Forward
comp942_c0_seq1	4866	(ACT)^4	4878	Trinucleotide	Forward
comp942_c0_seq1	4932	(AGC)^4	4944	Trinucleotide	Forward
comp943_c0_seq1	495	(AGT)^6	513	Trinucleotide	Reverse: complement of ACT
comp943_c0_seq1	437	(T)^11	448	Mononucleotide	Reverse: complement of A
comp943_c0_seq1	26	(CT)^10	46	Dinucleotide	Reverse: complement of AG
comp943_c0_seq1	2	(CT)^11	24	Dinucleotide	Reverse: complement of AG
comp945_c0_seq1	1997	(T)^10	2007	Mononucleotide	Reverse: complement of A
comp945_c0_seq1	477	(T)^12	489	Mononucleotide	Reverse: complement of A
comp945_c0_seq1	461	(T)^10	471	Mononucleotide	Reverse: complement of A
comp945_c0_seq1	3030	(A)^10	3040	Mononucleotide	Forward
comp947_c0_seq1	1563	(ATT)^5	1578	Trinucleotide	Reverse: complement of AAT
comp947_c0_seq1	1612	(AAT)^4	1624	Trinucleotide	Forward
comp947_c0_seq1	2011	(AT)^6	2023	Dinucleotide	Forward
comp947_c0_seq1	1	(T)^21	22	Mononucleotide	Reverse: complement of A
comp948_c0_seq1	3626	(GGT)^4	3638	Trinucleotide	Reverse: complement of ACC
comp948_c1_seq1	8146	(ATGT)^5	8166	Tetranucleotide	Reverse: complement of ACAT
comp948_c1_seq1	6625	(A)^10	6635	Mononucleotide	Forward
comp949_c0_seq1	3239	(A)^11	3250	Mononucleotide	Forward
comp950_c0_seq1	4102	(GGT)^5	4117	Trinucleotide	Reverse: complement of ACC
comp950_c0_seq1	881	(A)^11	892	Mononucleotide	Forward
comp950_c0_seq1	843	(T)^10	853	Mononucleotide	Reverse: complement of A
comp950_c0_seq1	2	(CT)^10	22	Dinucleotide	Reverse: complement of AG
comp950_c1_seq1	398	(A)^16	414	Mononucleotide	Forward
comp953_c0_seq1	8	(GTT)^4	20	Trinucleotide	Reverse: complement of AAC
comp953_c1_seq1	1614	(GTT)^5	1629	Trinucleotide	Reverse: complement of AAC
comp953_c1_seq1	699	(CCT)^4	711	Trinucleotide	Reverse: complement of AGG
comp953_c1_seq1	1080	(AAC)^4	1092	Trinucleotide	Forward
comp953_c1_seq1	657	(CCT)^4	669	Trinucleotide	Reverse: complement of AGG
comp956_c0_seq1	2297	(T)^10	2307	Mononucleotide	Reverse: complement of A
comp957_c0_seq1	1002	(AAT)^5	1017	Trinucleotide	Forward
comp957_c0_seq1	1848	(T)^10	1858	Mononucleotide	Reverse: complement of A
comp958_c0_seq1	115	(AAG)^4	127	Trinucleotide	Forward
comp960_c0_seq1	845	(A)^10	855	Mononucleotide	Forward
comp965_c0_seq1	1854	(T)^11	1865	Mononucleotide	Reverse: complement of A
comp968_c0_seq1	3034	(CTTT)^4	3050	Tetranucleotide	Reverse: complement of AAAG
comp968_c0_seq1	1766	(A)^10	1776	Mononucleotide	Forward
comp970_c0_seq1	579	(AGT)^4	591	Trinucleotide	Reverse: complement of ACT
comp971_c0_seq1	1414	(AAG)^5	1429	Trinucleotide	Forward
comp971_c0_seq1	1468	(A)^12	1480	Mononucleotide	Forward
comp973_c0_seq1	39	(A)^18	57	Mononucleotide	Forward
comp973_c0_seq1	949	(A)^13	962	Mononucleotide	Forward
comp973_c0_seq1	1503	(AATG)^5	1523	Tetranucleotide	Forward
comp973_c0_seq1	2277	(A)^10	2287	Mononucleotide	Forward
comp974_c0_seq1	22	(AAC)^5	37	Trinucleotide	Forward
comp977_c0_seq1	423	(T)^11	434	Mononucleotide	Reverse: complement of A
comp977_c0_seq1	2	(CT)^11	24	Dinucleotide	Reverse: complement of AG
comp979_c0_seq1	203	(T)^11	214	Mononucleotide	Reverse: complement of A
comp981_c0_seq1	2792	(T)^10	2802	Mononucleotide	Reverse: complement of A
comp982_c0_seq1	102	(A)^10	112	Mononucleotide	Forward
comp983_c1_seq1	410	(T)^10	420	Mononucleotide	Reverse: complement of A
comp983_c1_seq1	3088	(AG)^7	3102	Dinucleotide	Forward
comp984_c0_seq1	1	(CT)^11	23	Dinucleotide	Reverse: complement of AG
comp986_c0_seq1	1	(CCG)^4	13	Trinucleotide	Forward
comp990_c3_seq1	1	(AAG)^6	19	Trinucleotide	Forward
comp990_c4_seq1	1102	(AT)^7	1116	Dinucleotide	Forward
comp992_c0_seq1	2317	(T)^11	2328	Mononucleotide	Reverse: complement of A
comp994_c0_seq1	7987	(CCT)^5	8002	Trinucleotide	Reverse: complement of AGG
comp997_c0_seq1	632	(AGC)^4	644	Trinucleotide	Forward
comp998_c0_seq1	1340	(AAT)^4	1352	Trinucleotide	Forward
comp998_c0_seq1	1522	(AT)^11	1544	Dinucleotide	Forward
comp998_c0_seq1	1545	(AG)^10	1565	Dinucleotide	Forward
comp998_c0_seq1	1574	(AG)^11	1596	Dinucleotide	Forward
comp999_c0_seq1	1997	(T)^18	2015	Mononucleotide	Reverse: complement of A
comp999_c0_seq1	366	(T)^11	377	Mononucleotide	Reverse: complement of A
comp999_c0_seq1	1	(T)^21	22	Mononucleotide	Reverse: complement of A
comp9_c0_seq1	1	(AG)^11	23	Dinucleotide	Forward
comp9_c0_seq1	1314	(A)^13	1327	Mononucleotide	Forward
comp9_c0_seq1	1580	(A)^14	1594	Mononucleotide	Forward
comp2000_c0_seq1	11	(A)^11	22	Mononucleotide	Forward
comp2003_c0_seq1	800	(T)^18	818	Mononucleotide	Reverse: complement of A
comp2003_c1_seq1	548	(AC)^8	564	Dinucleotide	Forward
comp2003_c1_seq1	566	(AGAT)^5	586	Tetranucleotide	Forward
comp2004_c2_seq1	30	(CT)^9	48	Dinucleotide	Reverse: complement of AG
comp2008_c0_seq1	2	(AT)^9	20	Dinucleotide	Forward
comp2011_c0_seq1	36	(A)^10	46	Mononucleotide	Forward
comp2012_c0_seq1	1	(A)^20	21	Mononucleotide	Forward
comp2014_c0_seq1	1	(A)^20	21	Mononucleotide	Forward
comp2014_c0_seq1	874	(T)^12	886	Mononucleotide	Reverse: complement of A
comp2015_c0_seq1	702	(AG)^6	714	Dinucleotide	Forward
comp2019_c1_seq1	139	(CCG)^4	151	Trinucleotide	Forward
comp2019_c1_seq1	263	(GGT)^4	275	Trinucleotide	Reverse: complement of ACC
comp2019_c1_seq1	207	(CCT)^4	219	Trinucleotide	Reverse: complement of AGG
comp2019_c1_seq1	1	(GCT)^7	22	Trinucleotide	Reverse: complement of AGC
comp2022_c0_seq1	6435	(CTT)^5	6450	Trinucleotide	Reverse: complement of AAG
comp2022_c0_seq1	4129	(CTT)^4	4141	Trinucleotide	Reverse: complement of AAG
comp2025_c0_seq1	5	(A)^16	21	Mononucleotide	Forward
comp2026_c0_seq1	162	(A)^10	172	Mononucleotide	Forward
comp2030_c0_seq1	5	(AT)^8	21	Dinucleotide	Forward
comp2030_c0_seq1	158	(A)^10	168	Mononucleotide	Forward
comp2033_c0_seq1	728	(AGC)^4	740	Trinucleotide	Forward
comp2033_c0_seq1	4270	(AT)^7	4284	Dinucleotide	Forward
comp2033_c0_seq1	707	(GAT)^4	719	Trinucleotide	Reverse: complement of ATC
comp2035_c1_seq1	447	(GCT)^4	459	Trinucleotide	Reverse: complement of AGC
comp2037_c0_seq1	2986	(A)^10	2996	Mononucleotide	Forward
comp2037_c0_seq1	3358	(A)^11	3369	Mononucleotide	Forward
comp2038_c0_seq1	180	(AAT)^4	192	Trinucleotide	Forward
comp2039_c0_seq1	35	(GGCT)^4	51	Tetranucleotide	Reverse: complement of AGCC
comp2042_c0_seq1	454	(AG)^8	470	Dinucleotide	Forward
comp2042_c0_seq1	493	(AG)^8	509	Dinucleotide	Forward
comp2043_c0_seq1	2240	(AC)^7	2254	Dinucleotide	Forward
comp2044_c0_seq1	4750	(CT)^10	4770	Dinucleotide	Reverse: complement of AG
comp2044_c0_seq1	294	(GAT)^6	312	Trinucleotide	Reverse: complement of ATC
comp2047_c0_seq1	3798	(CCT)^4	3810	Trinucleotide	Reverse: complement of AGG
comp2048_c0_seq1	9137	(ACC)^4	9149	Trinucleotide	Forward
comp2049_c0_seq1	2	(AG)^11	24	Dinucleotide	Forward
comp2051_c0_seq1	1	(AGG)^8	25	Trinucleotide	Forward
comp2051_c0_seq1	377	(AGGT)^4	393	Tetranucleotide	Reverse: complement of ACCT
comp2053_c0_seq1	1	(AG)^10	21	Dinucleotide	Forward
comp2058_c0_seq1	153	(GAT)^4	165	Trinucleotide	Reverse: complement of ATC
comp2060_c0_seq1	12	(AC)^6	24	Dinucleotide	Forward
comp2061_c0_seq1	6	(A)^11	17	Mononucleotide	Forward
comp2061_c0_seq1	486	(T)^13	499	Mononucleotide	Reverse: complement of A
comp2061_c0_seq1	85	(GCT)^4	97	Trinucleotide	Reverse: complement of AGC
comp2062_c0_seq1	1	(A)^21	22	Mononucleotide	Forward
comp2065_c0_seq1	435	(A)^10	445	Mononucleotide	Forward
comp2065_c0_seq1	443	(AAT)^4	455	Trinucleotide	Forward
comp2069_c0_seq1	3012	(T)^11	3023	Mononucleotide	Reverse: complement of A
comp2069_c0_seq1	2761	(A)^10	2771	Mononucleotide	Forward
comp2070_c0_seq1	2893	(T)^11	2904	Mononucleotide	Reverse: complement of A
comp2070_c0_seq1	883	(AAT)^5	898	Trinucleotide	Forward
comp2071_c0_seq1	1652	(A)^10	1662	Mononucleotide	Forward
comp2075_c1_seq1	13446	(GCT)^4	13458	Trinucleotide	Reverse: complement of AGC
comp2075_c1_seq1	10664	(GCT)^4	10676	Trinucleotide	Reverse: complement of AGC
comp2075_c1_seq1	9885	(GCT)^6	9903	Trinucleotide	Reverse: complement of AGC
comp2075_c1_seq1	7749	(ATC)^4	7761	Trinucleotide	Forward
comp2075_c1_seq1	10455	(AGG)^6	10473	Trinucleotide	Forward
comp2075_c2_seq1	3	(GCT)^4	15	Trinucleotide	Reverse: complement of AGC
comp2079_c0_seq1	1889	(T)^16	1905	Mononucleotide	Reverse: complement of A
comp2081_c0_seq1	2410	(T)^10	2420	Mononucleotide	Reverse: complement of A
comp2083_c0_seq1	692	(AT)^8	708	Dinucleotide	Forward
comp2088_c0_seq1	115	(T)^11	126	Mononucleotide	Reverse: complement of A
comp2088_c0_seq1	1	(T)^21	22	Mononucleotide	Reverse: complement of A
comp2091_c0_seq1	269	(AAG)^5	284	Trinucleotide	Forward
comp2092_c0_seq1	591	(AG)^6	603	Dinucleotide	Forward
comp2092_c0_seq1	35	(GGT)^5	50	Trinucleotide	Reverse: complement of ACC
comp2092_c0_seq1	11	(GAT)^6	29	Trinucleotide	Reverse: complement of ATC
comp2092_c0_seq1	626	(A)^21	647	Mononucleotide	Forward
comp2095_c0_seq1	7003	(CTT)^5	7018	Trinucleotide	Reverse: complement of AAG
comp2095_c0_seq1	6706	(AGG)^5	6721	Trinucleotide	Forward
comp2096_c0_seq1	1761	(GAT)^4	1773	Trinucleotide	Reverse: complement of ATC
comp2096_c0_seq1	840	(GAT)^4	852	Trinucleotide	Reverse: complement of ATC
comp2096_c0_seq1	6399	(AAC)^5	6414	Trinucleotide	Forward
comp2101_c0_seq1	1059	(T)^10	1069	Mononucleotide	Reverse: complement of A
comp2102_c0_seq1	1	(AG)^10	21	Dinucleotide	Forward
comp2102_c0_seq1	1850	(CGT)^4	1862	Trinucleotide	Reverse: complement of ACG
comp2103_c0_seq1	10	(AG)^6	22	Dinucleotide	Forward
comp2115_c0_seq1	1	(A)^18	19	Mononucleotide	Forward
comp2115_c0_seq1	2704	(GCTT)^4	2720	Tetranucleotide	Reverse: complement of AAGC
comp2116_c0_seq1	615	(ACC)^6	633	Trinucleotide	Forward
comp2116_c0_seq1	595	(GCT)^4	607	Trinucleotide	Reverse: complement of AGC
comp2120_c0_seq1	653	(A)^11	664	Mononucleotide	Forward
comp2120_c0_seq1	995	(T)^10	1005	Mononucleotide	Reverse: complement of A
comp2122_c0_seq1	842	(A)^11	853	Mononucleotide	Forward
comp2123_c0_seq1	2113	(GT)^8	2129	Dinucleotide	Reverse: complement of AC
comp2123_c0_seq1	2055	(T)^11	2066	Mononucleotide	Reverse: complement of A
comp2124_c0_seq1	2414	(AGC)^4	2426	Trinucleotide	Forward
comp2124_c0_seq1	4351	(A)^10	4361	Mononucleotide	Forward
comp2126_c0_seq1	936	(T)^10	946	Mononucleotide	Reverse: complement of A
comp2127_c0_seq1	24	(GCT)^4	36	Trinucleotide	Reverse: complement of AGC
comp2127_c0_seq1	3	(GCT)^6	21	Trinucleotide	Reverse: complement of AGC
comp2129_c0_seq1	3804	(ATC)^4	3816	Trinucleotide	Forward
comp2131_c0_seq1	969	(CT)^9	987	Dinucleotide	Reverse: complement of AG
comp2132_c0_seq1	345	(AAT)^4	357	Trinucleotide	Forward
comp2132_c0_seq1	3271	(A)^12	3283	Mononucleotide	Forward
comp2133_c0_seq1	2029	(ACC)^5	2044	Trinucleotide	Forward
comp2133_c0_seq1	2404	(ACC)^5	2419	Trinucleotide	Forward
comp2133_c0_seq1	2587	(AGG)^4	2599	Trinucleotide	Forward
comp2133_c0_seq1	7187	(GAT)^4	7199	Trinucleotide	Reverse: complement of ATC
comp2133_c0_seq1	3829	(GCT)^6	3847	Trinucleotide	Reverse: complement of AGC
comp2133_c0_seq1	256	(GCT)^6	274	Trinucleotide	Reverse: complement of AGC
comp2133_c0_seq1	48	(GCT)^4	60	Trinucleotide	Reverse: complement of AGC
comp2133_c1_seq1	1124	(A)^12	1136	Mononucleotide	Forward
comp2137_c0_seq1	3949	(CTT)^4	3961	Trinucleotide	Reverse: complement of AAG
comp2139_c0_seq1	687	(CT)^7	701	Dinucleotide	Reverse: complement of AG
comp2140_c0_seq1	4685	(ATT)^6	4703	Trinucleotide	Reverse: complement of AAT
comp2140_c0_seq1	1952	(AAG)^4	1964	Trinucleotide	Forward
comp2143_c0_seq1	943	(T)^10	953	Mononucleotide	Reverse: complement of A
comp2143_c0_seq1	876	(T)^11	887	Mononucleotide	Reverse: complement of A
comp2147_c0_seq1	2916	(AG)^6	2928	Dinucleotide	Forward
comp2147_c0_seq1	2963	(AG)^8	2979	Dinucleotide	Forward
comp2148_c1_seq1	3	(AAG)^5	18	Trinucleotide	Forward
comp2156_c0_seq1	1120	(T)^10	1130	Mononucleotide	Reverse: complement of A
comp2158_c0_seq1	1	(AT)^9	19	Dinucleotide	Forward
comp2161_c0_seq1	226	(AAC)^6	244	Trinucleotide	Forward
comp2161_c0_seq1	59	(CTT)^4	71	Trinucleotide	Reverse: complement of AAG
comp2161_c0_seq1	2	(CCT)^4	14	Trinucleotide	Reverse: complement of AGG
comp2161_c1_seq1	2494	(AAG)^5	2509	Trinucleotide	Forward
comp2161_c2_seq1	10	(AAG)^4	22	Trinucleotide	Forward
comp2166_c0_seq1	1403	(AGC)^5	1418	Trinucleotide	Forward
comp2166_c0_seq1	2043	(CCT)^6	2061	Trinucleotide	Reverse: complement of AGG
comp2166_c1_seq1	1	(AT)^7	15	Dinucleotide	Forward
comp2166_c1_seq1	831	(AG)^6	843	Dinucleotide	Forward
comp2169_c10_seq1	374	(A)^15	389	Mononucleotide	Forward
comp2172_c0_seq1	1624	(A)^12	1636	Mononucleotide	Forward
comp2174_c0_seq1	1862	(AT)^6	1874	Dinucleotide	Forward
comp2175_c0_seq1	3746	(T)^10	3756	Mononucleotide	Reverse: complement of A
comp2175_c0_seq1	1510	(GGT)^4	1522	Trinucleotide	Reverse: complement of ACC
comp2177_c0_seq1	1457	(AT)^6	1469	Dinucleotide	Forward
comp2188_c0_seq1	2	(GT)^8	18	Dinucleotide	Reverse: complement of AC
comp2188_c1_seq1	1623	(AC)^11	1645	Dinucleotide	Forward
comp2189_c0_seq1	833	(GCT)^4	845	Trinucleotide	Reverse: complement of AGC
comp2189_c0_seq1	616	(GCT)^4	628	Trinucleotide	Reverse: complement of AGC
comp2189_c0_seq1	1804	(AGG)^5	1819	Trinucleotide	Forward
comp2191_c0_seq1	1289	(ATT)^7	1310	Trinucleotide	Reverse: complement of AAT
comp2191_c0_seq1	43	(A)^12	55	Mononucleotide	Forward
comp2191_c0_seq1	781	(CCT)^4	793	Trinucleotide	Reverse: complement of AGG
comp2191_c0_seq1	529	(CCT)^4	541	Trinucleotide	Reverse: complement of AGG
comp2191_c0_seq1	201	(CCT)^6	219	Trinucleotide	Reverse: complement of AGG
comp2193_c0_seq1	1444	(ACAG)^4	1460	Tetranucleotide	Forward
comp2193_c0_seq1	12	(T)^11	23	Mononucleotide	Reverse: complement of A
comp2193_c0_seq1	1	(T)^10	11	Mononucleotide	Reverse: complement of A
comp2194_c0_seq1	2	(AG)^10	22	Dinucleotide	Forward
comp2194_c0_seq1	101	(AG)^9	119	Dinucleotide	Forward
comp2194_c0_seq1	752	(A)^10	762	Mononucleotide	Forward
comp2194_c0_seq1	219	(GAT)^6	237	Trinucleotide	Reverse: complement of ATC
comp2196_c0_seq1	3268	(GT)^7	3282	Dinucleotide	Reverse: complement of AC
comp2196_c0_seq1	249	(AG)^7	263	Dinucleotide	Forward
comp2196_c0_seq1	280	(AG)^7	294	Dinucleotide	Forward
comp2196_c0_seq1	344	(AG)^6	356	Dinucleotide	Forward
comp2196_c0_seq1	480	(AGC)^4	492	Trinucleotide	Forward
comp2196_c0_seq1	3155	(AGC)^4	3167	Trinucleotide	Forward
comp2196_c0_seq1	7	(GCT)^7	28	Trinucleotide	Reverse: complement of AGC
comp2199_c0_seq1	3094	(A)^10	3104	Mononucleotide	Forward
comp2200_c0_seq1	916	(AC)^6	928	Dinucleotide	Forward
comp2202_c0_seq1	1	(T)^11	12	Mononucleotide	Reverse: complement of A
comp2203_c0_seq1	623	(AT)^11	645	Dinucleotide	Forward
comp2204_c0_seq1	1	(G)^23	24	Mononucleotide	Reverse: complement of C
comp2209_c0_seq1	969	(T)^13	982	Mononucleotide	Reverse: complement of A
comp2212_c0_seq1	176	(ATC)^4	188	Trinucleotide	Forward
comp2212_c0_seq1	370	(AAG)^4	382	Trinucleotide	Forward
comp2212_c0_seq1	292	(CCT)^4	304	Trinucleotide	Reverse: complement of AGG
comp2212_c0_seq1	242	(CCT)^4	254	Trinucleotide	Reverse: complement of AGG
comp2215_c0_seq1	183	(A)^11	194	Mononucleotide	Forward
comp2218_c0_seq1	540	(T)^10	550	Mononucleotide	Reverse: complement of A
comp2219_c0_seq1	3	(AAG)^6	21	Trinucleotide	Forward
comp2219_c0_seq1	3166	(T)^11	3177	Mononucleotide	Reverse: complement of A
comp2220_c0_seq1	1	(T)^20	21	Mononucleotide	Reverse: complement of A
comp2221_c0_seq1	2793	(CTT)^7	2814	Trinucleotide	Reverse: complement of AAG
comp2221_c0_seq1	475	(ACC)^4	487	Trinucleotide	Forward
comp2221_c0_seq1	2272	(AAT)^4	2284	Trinucleotide	Forward
comp2221_c0_seq1	389	(GT)^7	403	Dinucleotide	Reverse: complement of AC
comp2223_c1_seq1	13	(AAG)^7	34	Trinucleotide	Forward
comp2223_c1_seq1	2341	(AC)^11	2363	Dinucleotide	Forward
comp2228_c0_seq1	1408	(AGC)^4	1420	Trinucleotide	Forward
comp2229_c0_seq1	85	(CCT)^5	100	Trinucleotide	Reverse: complement of AGG
comp2229_c0_seq1	34	(CCT)^4	46	Trinucleotide	Reverse: complement of AGG
comp2230_c0_seq1	1618	(ACC)^4	1630	Trinucleotide	Forward
comp2231_c0_seq1	2036	(ACC)^7	2057	Trinucleotide	Forward
comp2232_c0_seq1	1519	(AAT)^4	1531	Trinucleotide	Forward
comp2235_c0_seq1	2531	(T)^11	2542	Mononucleotide	Reverse: complement of A
comp2235_c0_seq1	528	(C)^12	540	Mononucleotide	Forward
comp2235_c0_seq1	1391	(ATT)^4	1403	Trinucleotide	Reverse: complement of AAT
comp2238_c0_seq1	1164	(ATT)^4	1176	Trinucleotide	Reverse: complement of AAT
comp2239_c0_seq1	12	(T)^10	22	Mononucleotide	Reverse: complement of A
comp2240_c0_seq1	875	(CTT)^4	887	Trinucleotide	Reverse: complement of AAG
comp2240_c0_seq1	448	(GAT)^4	460	Trinucleotide	Reverse: complement of ATC
comp2241_c0_seq1	2195	(GT)^6	2207	Dinucleotide	Reverse: complement of AC
comp2242_c0_seq1	5	(AAG)^7	26	Trinucleotide	Forward
comp2242_c0_seq1	200	(AAG)^4	212	Trinucleotide	Forward
comp2242_c0_seq1	1496	(AT)^6	1508	Dinucleotide	Forward
comp2244_c0_seq1	1	(A)^21	22	Mononucleotide	Forward
comp2244_c0_seq1	878	(A)^20	898	Mononucleotide	Forward
comp2245_c0_seq1	398	(T)^10	408	Mononucleotide	Reverse: complement of A
comp2248_c0_seq1	2175	(T)^12	2187	Mononucleotide	Reverse: complement of A
comp2250_c0_seq1	3857	(AAG)^4	3869	Trinucleotide	Forward
comp2250_c0_seq1	244	(CCT)^6	262	Trinucleotide	Reverse: complement of AGG
comp2254_c0_seq1	834	(GCT)^4	846	Trinucleotide	Reverse: complement of AGC
comp2254_c0_seq1	294	(A)^13	307	Mononucleotide	Forward
comp2254_c0_seq1	647	(AAT)^5	662	Trinucleotide	Forward
comp2261_c0_seq1	23	(AT)^6	35	Dinucleotide	Forward
comp2261_c0_seq1	144	(AT)^7	158	Dinucleotide	Forward
comp2261_c0_seq1	530	(CT)^6	542	Dinucleotide	Reverse: complement of AG
comp2261_c0_seq1	2183	(AGG)^4	2195	Trinucleotide	Forward
comp2261_c0_seq1	1	(CT)^11	23	Dinucleotide	Reverse: complement of AG
comp2266_c0_seq1	2	(C)^10	12	Mononucleotide	Forward
comp2267_c0_seq1	167	(A)^10	177	Mononucleotide	Forward
comp2268_c0_seq1	2	(AAG)^7	23	Trinucleotide	Forward
comp2270_c0_seq1	2633	(ATT)^4	2645	Trinucleotide	Reverse: complement of AAT
comp2270_c0_seq1	3330	(AT)^9	3348	Dinucleotide	Forward
comp2272_c0_seq1	3	(AAC)^6	21	Trinucleotide	Forward
comp2275_c0_seq1	153	(A)^11	164	Mononucleotide	Forward
comp2275_c1_seq1	86	(A)^12	98	Mononucleotide	Forward
comp2279_c0_seq1	4886	(T)^18	4904	Mononucleotide	Reverse: complement of A
comp2282_c0_seq1	1159	(A)^10	1169	Mononucleotide	Forward
comp2284_c0_seq1	2419	(ATC)^4	2431	Trinucleotide	Forward
comp2288_c0_seq1	721	(AGT)^4	733	Trinucleotide	Reverse: complement of ACT
comp2289_c0_seq1	1260	(ACC)^6	1278	Trinucleotide	Forward
comp2290_c0_seq1	4000	(T)^21	4021	Mononucleotide	Reverse: complement of A
comp2291_c0_seq1	3009	(GT)^7	3023	Dinucleotide	Reverse: complement of AC
comp2291_c0_seq1	3066	(AG)^9	3084	Dinucleotide	Forward
comp2294_c0_seq1	711	(CTT)^6	729	Trinucleotide	Reverse: complement of AAG
comp2295_c0_seq1	475	(CTT)^4	487	Trinucleotide	Reverse: complement of AAG
comp2296_c0_seq1	328	(AG)^7	342	Dinucleotide	Forward
comp2297_c0_seq1	1	(T)^20	21	Mononucleotide	Reverse: complement of A
comp2300_c0_seq1	573	(T)^14	587	Mononucleotide	Reverse: complement of A
comp2300_c0_seq1	91	(T)^13	104	Mononucleotide	Reverse: complement of A
comp2300_c0_seq1	873	(AAT)^6	891	Trinucleotide	Forward
comp2303_c0_seq1	348	(CT)^9	366	Dinucleotide	Reverse: complement of AG
comp2309_c0_seq1	1	(A)^21	22	Mononucleotide	Forward
comp2309_c0_seq1	1455	(T)^11	1466	Mononucleotide	Reverse: complement of A
comp2309_c0_seq1	425	(T)^14	439	Mononucleotide	Reverse: complement of A
comp2310_c0_seq1	3383	(AT)^6	3395	Dinucleotide	Forward
comp2315_c0_seq1	6042	(A)^10	6052	Mononucleotide	Forward
comp2316_c0_seq1	2770	(ACC)^5	2785	Trinucleotide	Forward
comp2316_c0_seq1	3856	(AT)^6	3868	Dinucleotide	Forward
comp2319_c0_seq1	1	(AT)^11	23	Dinucleotide	Forward
comp2319_c1_seq1	3	(T)^19	22	Mononucleotide	Reverse: complement of A
comp2322_c0_seq1	1514	(AT)^7	1528	Dinucleotide	Forward
comp2324_c0_seq1	966	(CT)^9	984	Dinucleotide	Reverse: complement of AG
comp2327_c0_seq1	1287	(T)^10	1297	Mononucleotide	Reverse: complement of A
comp2328_c0_seq1	3739	(AT)^6	3751	Dinucleotide	Forward
comp2334_c0_seq1	3581	(T)^10	3591	Mononucleotide	Reverse: complement of A
comp2344_c0_seq1	54	(A)^11	65	Mononucleotide	Forward
comp2345_c0_seq1	1978	(T)^21	1999	Mononucleotide	Reverse: complement of A
comp2346_c0_seq1	3766	(CT)^10	3786	Dinucleotide	Reverse: complement of AG
comp2346_c0_seq1	3727	(T)^10	3737	Mononucleotide	Reverse: complement of A
comp2346_c0_seq1	362	(A)^10	372	Mononucleotide	Forward
comp2346_c0_seq1	2775	(AAG)^6	2793	Trinucleotide	Forward
comp2346_c0_seq1	2802	(AAG)^4	2814	Trinucleotide	Forward
comp2348_c0_seq1	1	(A)^19	20	Mononucleotide	Forward
comp2348_c0_seq1	2389	(A)^10	2399	Mononucleotide	Forward
comp2350_c0_seq1	1178	(AG)^6	1190	Dinucleotide	Forward
comp2353_c2_seq1	2774	(CCT)^4	2786	Trinucleotide	Reverse: complement of AGG
comp2353_c2_seq1	3609	(AAC)^4	3621	Trinucleotide	Forward
comp2357_c0_seq1	2971	(A)^13	2984	Mononucleotide	Forward
comp2359_c0_seq1	4476	(GT)^6	4488	Dinucleotide	Reverse: complement of AC
comp2359_c0_seq1	3629	(T)^10	3639	Mononucleotide	Reverse: complement of A
comp2363_c0_seq1	1998	(AAC)^6	2016	Trinucleotide	Forward
comp2364_c0_seq1	351	(ATC)^4	363	Trinucleotide	Forward
comp2368_c0_seq1	243	(AC)^6	255	Dinucleotide	Forward
comp2368_c0_seq1	770	(T)^10	780	Mononucleotide	Reverse: complement of A
comp2370_c0_seq1	4785	(ACC)^5	4800	Trinucleotide	Forward
comp2371_c0_seq1	1	(A)^16	17	Mononucleotide	Forward
comp2371_c0_seq1	19	(A)^16	35	Mononucleotide	Forward
comp2371_c0_seq1	361	(A)^21	382	Mononucleotide	Forward
comp2378_c0_seq1	46	(AG)^8	62	Dinucleotide	Forward
comp2378_c0_seq1	84	(AG)^6	96	Dinucleotide	Forward
comp2381_c0_seq1	1245	(AT)^6	1257	Dinucleotide	Forward
comp2383_c0_seq1	10	(AT)^7	24	Dinucleotide	Forward
comp2383_c0_seq1	2908	(ATT)^4	2920	Trinucleotide	Reverse: complement of AAT
comp2383_c0_seq1	2488	(GAT)^5	2503	Trinucleotide	Reverse: complement of ATC
comp2383_c0_seq1	1710	(T)^10	1720	Mononucleotide	Reverse: complement of A
comp2383_c0_seq1	738	(T)^10	748	Mononucleotide	Reverse: complement of A
comp2383_c0_seq1	522	(T)^10	532	Mononucleotide	Reverse: complement of A
comp2384_c0_seq1	21	(ATC)^4	33	Trinucleotide	Forward
comp2384_c0_seq1	1	(CT)^10	21	Dinucleotide	Reverse: complement of AG
comp2387_c0_seq1	2	(AT)^10	22	Dinucleotide	Forward
comp2388_c0_seq1	298	(A)^10	308	Mononucleotide	Forward
comp2390_c0_seq1	828	(T)^10	838	Mononucleotide	Reverse: complement of A
comp2392_c0_seq1	2150	(T)^20	2170	Mononucleotide	Reverse: complement of A
comp2392_c0_seq1	117	(ATT)^5	132	Trinucleotide	Reverse: complement of AAT
comp2397_c0_seq1	332	(AC)^6	344	Dinucleotide	Forward
comp2398_c0_seq1	659	(A)^13	672	Mononucleotide	Forward
comp2402_c0_seq1	2634	(A)^14	2648	Mononucleotide	Forward
comp2403_c0_seq1	1327	(ATC)^4	1339	Trinucleotide	Forward
comp2407_c0_seq1	563	(AGT)^4	575	Trinucleotide	Reverse: complement of ACT
comp2407_c0_seq1	578	(AGG)^5	593	Trinucleotide	Forward
comp2407_c0_seq1	642	(AAC)^6	660	Trinucleotide	Forward
comp2410_c0_seq1	889	(A)^13	902	Mononucleotide	Forward
comp2412_c0_seq1	78	(T)^10	88	Mononucleotide	Reverse: complement of A
comp2414_c0_seq1	4502	(CCT)^4	4514	Trinucleotide	Reverse: complement of AGG
comp2415_c0_seq1	679	(GGT)^6	697	Trinucleotide	Reverse: complement of ACC
comp2416_c0_seq1	524	(AAG)^4	536	Trinucleotide	Forward
comp2420_c0_seq1	1106	(T)^10	1116	Mononucleotide	Reverse: complement of A
comp2420_c1_seq1	2041	(A)^10	2051	Mononucleotide	Forward
comp2424_c0_seq1	25	(T)^10	35	Mononucleotide	Reverse: complement of A
comp2425_c0_seq1	854	(ATC)^5	869	Trinucleotide	Forward
comp2425_c0_seq1	1938	(AT)^6	1950	Dinucleotide	Forward
comp2428_c0_seq1	5820	(CCT)^5	5835	Trinucleotide	Reverse: complement of AGG
comp2428_c0_seq1	5610	(CCT)^4	5622	Trinucleotide	Reverse: complement of AGG
comp2428_c0_seq1	1192	(T)^10	1202	Mononucleotide	Reverse: complement of A
comp2429_c0_seq1	379	(CCT)^5	394	Trinucleotide	Reverse: complement of AGG
comp2430_c0_seq1	2453	(A)^10	2463	Mononucleotide	Forward
comp2431_c0_seq1	40	(T)^10	50	Mononucleotide	Reverse: complement of A
comp2432_c0_seq1	15	(A)^10	25	Mononucleotide	Forward
comp2438_c0_seq1	2105	(T)^15	2120	Mononucleotide	Reverse: complement of A
comp2439_c1_seq1	3854	(T)^13	3867	Mononucleotide	Reverse: complement of A
comp2441_c0_seq1	1300	(GT)^6	1312	Dinucleotide	Reverse: complement of AC
comp2441_c0_seq1	566	(AT)^7	580	Dinucleotide	Forward
comp2442_c0_seq1	81	(AC)^7	95	Dinucleotide	Forward
comp2442_c0_seq1	118	(A)^10	128	Mononucleotide	Forward
comp2446_c0_seq1	110	(A)^11	121	Mononucleotide	Forward
comp2447_c0_seq1	101	(CT)^8	117	Dinucleotide	Reverse: complement of AG
comp2448_c0_seq1	3087	(CCT)^5	3102	Trinucleotide	Reverse: complement of AGG
comp2448_c0_seq1	2	(AG)^9	20	Dinucleotide	Forward
comp2448_c0_seq1	530	(AAG)^5	545	Trinucleotide	Forward
comp2448_c0_seq1	720	(AAAT)^4	736	Tetranucleotide	Forward
comp2448_c0_seq1	2230	(CCT)^5	2245	Trinucleotide	Reverse: complement of AGG
comp2448_c0_seq1	920	(A)^10	930	Mononucleotide	Forward
comp2448_c0_seq1	959	(AAG)^4	971	Trinucleotide	Forward
comp2448_c0_seq1	1765	(AGC)^5	1780	Trinucleotide	Forward
comp2448_c0_seq1	2342	(AGG)^5	2357	Trinucleotide	Forward
comp2450_c0_seq1	3	(AT)^7	17	Dinucleotide	Forward
comp2450_c0_seq1	1115	(AAT)^5	1130	Trinucleotide	Forward
comp2452_c0_seq1	1441	(T)^11	1452	Mononucleotide	Reverse: complement of A
comp2454_c0_seq1	1896	(ATC)^4	1908	Trinucleotide	Forward
comp2455_c0_seq1	1	(GT)^6	13	Dinucleotide	Reverse: complement of AC
comp2456_c0_seq1	2334	(ATC)^4	2346	Trinucleotide	Forward
comp2457_c0_seq1	2	(AAT)^5	17	Trinucleotide	Forward
comp2459_c0_seq1	365	(GAT)^4	377	Trinucleotide	Reverse: complement of ATC
comp2459_c0_seq1	317	(GCT)^4	329	Trinucleotide	Reverse: complement of AGC
comp2461_c0_seq1	1	(AG)^8	17	Dinucleotide	Forward
comp2461_c0_seq1	3000	(T)^14	3014	Mononucleotide	Reverse: complement of A
comp2463_c0_seq1	73	(A)^12	85	Mononucleotide	Forward
comp2463_c0_seq1	2	(CTT)^7	23	Trinucleotide	Reverse: complement of AAG
comp2465_c0_seq1	7875	(T)^10	7885	Mononucleotide	Reverse: complement of A
comp2466_c0_seq1	44	(A)^10	54	Mononucleotide	Forward
[truncated: 15,065 more rows]
