# Supplementary material for: Transcriptome Analysis of Androgenic Gland for Discovery of Novel Genes from the Oriental River Prawn, Macrobrachium nipponense, Using Illumina Hiseq 2000
Source: PLoS One. 2013 Oct 28;8(10):e76840. doi: 10.1371/journal.pone.0076840 (PMC3810145; doi:10.1371/journal.pone.0076840)
Supplement: Table S9 — Summary of putative SNPs from M. nipponense transcriptome. (XLS) [file pone.0076840.s009.xls]

Chrom	Position	Ref	Cons	Reads1	Reads2	VarFreq	Strands1	Strands2	Qual1	Qual2	Pvalue	MapQual1	MapQual2	Reads1Plus	Reads1Minus	Reads2Plus	Reads2Minus	VarAllele
comp0_c0_seq1	971	A	M	209	142	40.46%	2	2	35	35	0.98	1	1	10	199	10	132	C
comp1000_c0_seq1	102	C	S	177	118	40%	2	2	36	37	0.98	1	1	112	65	72	46	G
comp1004_c0_seq1	869	T	W	26	22	45.83%	2	2	37	37	0.98	1	1	14	12	13	9	A
comp1004_c0_seq1	992	C	Y	23	19	45.24%	2	2	38	38	0.98	1	1	11	12	7	12	T
comp1004_c0_seq1	3030	C	G	1	7	87.5%	1	2	41	37	0.98	1	1	0	1	2	5	G
comp1004_c0_seq1	3778	T	W	125	62	33.16%	2	2	38	37	0.98	1	1	68	57	30	32	A
comp1005_c0_seq1	298	T	Y	180	84	31.82%	2	2	37	38	0.98	1	1	87	93	47	37	C
comp1005_c0_seq1	517	A	R	334	297	47.07%	2	2	38	38	0.98	1	1	151	183	121	176	G
comp1005_c0_seq1	742	A	R	403	200	33.17%	2	2	38	37	0.98	1	1	167	236	78	122	G
comp1005_c0_seq1	763	A	R	291	169	36.74%	2	2	38	37	0.98	1	1	151	140	85	84	G
comp1005_c0_seq1	763	A	W	291	145	33.26%	2	2	38	38	0.98	1	1	151	140	74	71	G
comp1005_c0_seq1	1560	A	R	117	53	31.18%	2	2	37	37	0.98	1	1	37	80	21	32	G
comp1005_c0_seq1	1705	T	Y	321	138	30.07%	2	2	36	35	0.98	1	1	179	142	98	40	C
comp1009_c0_seq1	200	T	Y	352	296	45.68%	2	2	37	37	0.98	1	1	153	199	121	175	C
comp1009_c0_seq1	230	C	Y	346	272	44.01%	2	2	36	36	0.98	1	1	139	207	112	160	T
comp1009_c0_seq1	332	T	Y	244	181	42.59%	2	2	37	36	0.98	1	1	148	96	112	69	C
comp1009_c0_seq1	371	A	M	237	218	47.91%	2	2	36	36	0.98	1	1	154	83	133	85	C
comp1009_c0_seq1	404	T	Y	313	261	45.47%	2	2	36	36	0.98	1	1	195	118	155	106	C
comp1009_c0_seq1	425	T	Y	363	300	45.25%	2	2	36	36	0.98	1	1	194	169	160	140	C
comp1009_c0_seq1	524	G	R	359	281	43.91%	2	2	37	36	0.98	1	1	167	192	123	158	A
comp1009_c0_seq1	830	T	Y	220	196	47.12%	2	2	36	37	0.98	1	1	122	98	106	90	C
comp1009_c0_seq1	866	T	W	268	220	45.08%	2	2	37	37	0.98	1	1	146	122	122	98	A
comp1009_c0_seq1	965	G	K	276	270	49.45%	2	2	36	36	0.98	1	1	135	141	132	138	T
comp1019_c0_seq1	72	C	M	19	10	34.48%	1	2	36	38	0.98	1	1	19	0	9	1	A
comp1019_c0_seq1	126	A	M	53	24	31.17%	2	2	38	38	0.98	1	1	40	13	19	5	C
comp1019_c0_seq1	202	G	R	124	56	31.11%	2	2	37	37	0.98	1	1	85	39	31	25	A
comp1019_c0_seq1	256	T	W	162	79	32.78%	2	2	37	35	0.98	1	1	98	64	49	30	A
comp1019_c0_seq1	295	C	Y	213	99	31.73%	2	2	37	36	0.98	1	1	117	96	67	32	T
comp1019_c0_seq1	418	C	Y	252	126	33.33%	2	2	37	36	0.98	1	1	153	99	60	66	T
comp1019_c0_seq1	532	C	G	3	204	98.55%	2	2	35	37	0.98	1	1	2	1	61	143	G
comp1019_c0_seq1	541	C	G	3	177	98.33%	2	2	35	36	0.98	1	1	2	1	48	129	G
comp1019_c0_seq1	553	G	A	5	160	96.97%	2	2	36	36	0.98	1	1	2	3	30	130	A
comp1019_c0_seq1	574	C	T	5	117	95.9%	2	2	37	34	0.98	1	1	2	3	10	107	T
comp1019_c0_seq1	589	C	T	5	96	95.05%	2	2	35	34	0.98	1	1	2	3	1	95	T
comp1019_c0_seq3	320	A	G	0	73	100%	0	2	0	37	0.98	0	1	0	0	17	56	G
comp1019_c0_seq3	332	T	C	0	57	100%	0	2	0	38	0.98	0	1	0	0	13	44	C
comp1019_c0_seq3	353	C	A	0	45	100%	0	2	0	37	0.98	0	1	0	0	9	36	A
comp1019_c0_seq3	383	G	C	0	21	100%	0	2	0	36	0.98	0	1	0	0	4	17	C
comp101_c1_seq1	93	G	R	55	27	32.93%	2	2	37	36	0.98	1	1	29	26	11	16	A
comp101_c1_seq1	161	A	W	44	24	35.29%	2	2	37	37	0.98	1	1	22	22	12	12	T
comp101_c1_seq1	323	T	K	119	115	49.15%	2	2	35	36	0.98	1	1	73	46	72	43	G
comp101_c1_seq1	408	G	R	121	140	53.64%	2	2	36	35	0.98	1	1	54	67	85	55	A
comp101_c1_seq1	426	A	R	112	108	49.09%	2	2	36	36	0.98	1	1	52	60	57	51	G
comp101_c1_seq1	464	A	R	81	47	36.72%	2	2	36	36	0.98	1	1	26	55	6	41	G
comp101_c1_seq1	468	G	K	52	71	57.72%	2	2	36	36	0.98	1	1	24	28	5	66	T
comp101_c1_seq1	489	T	K	61	60	49.59%	2	2	34	36	0.98	1	1	30	31	1	59	G
comp101_c1_seq1	495	G	K	54	37	40.66%	2	2	36	35	0.98	1	1	25	29	4	33	T
comp101_c1_seq1	597	C	Y	17	44	72.13%	2	2	36	36	0.98	1	1	5	12	19	25	T
comp101_c1_seq2	268	T	W	8	4	33.33%	2	2	37	39	0.98	1	1	4	4	3	1	A
comp101_c1_seq3	387	C	S	9	4	30.77%	2	2	39	36	0.98	1	1	2	7	3	1	G
comp101_c1_seq3	501	A	R	7	6	46.15%	2	2	34	35	0.98	1	1	4	3	2	4	G
comp101_c1_seq3	514	T	Y	9	10	52.63%	2	2	36	35	0.98	1	1	7	2	5	5	C
comp101_c1_seq3	521	C	Y	10	10	50%	2	2	38	35	0.98	1	1	8	2	5	5	T
comp101_c1_seq3	546	G	K	20	11	35.48%	2	2	36	35	0.98	1	1	14	6	6	5	T
comp101_c1_seq3	549	A	R	21	10	32.26%	2	2	37	37	0.98	1	1	14	7	6	4	G
comp101_c1_seq3	552	T	Y	8	23	74.19%	2	2	38	37	0.98	1	1	7	1	13	10	C
comp101_c1_seq3	636	G	R	49	33	40.24%	2	2	37	37	0.98	1	1	21	28	20	13	A
comp101_c1_seq3	648	C	Y	32	45	58.44%	2	2	36	37	0.98	1	1	14	18	21	24	T
comp101_c1_seq3	707	G	K	20	37	64.91%	2	2	37	38	0.98	1	1	6	14	17	20	T
comp101_c1_seq3	730	T	C	10	47	82.46%	2	2	34	37	0.98	1	1	3	7	19	28	C
comp101_c1_seq3	795	A	R	34	40	54.05%	2	2	37	38	0.98	1	1	7	27	14	26	G
comp101_c1_seq4	153	T	Y	7	6	46.15%	2	2	35	33	0.98	1	1	2	5	3	3	C
comp101_c1_seq4	209	G	K	21	14	40%	2	2	39	37	0.98	1	1	9	12	7	7	T
comp101_c1_seq4	223	T	Y	22	15	40.54%	2	2	40	38	0.98	1	1	10	12	7	8	C
comp101_c1_seq4	224	C	Y	21	16	43.24%	2	2	39	38	0.98	1	1	10	11	7	9	T
comp101_c1_seq4	291	C	S	9	6	40%	2	2	35	36	0.98	1	1	4	5	5	1	G
comp101_c1_seq4	300	T	W	10	6	37.5%	2	2	35	36	0.98	1	1	5	5	5	1	A
comp101_c1_seq5	109	C	Y	3	5	62.5%	2	2	33	36	0.98	1	1	1	2	3	2	T
comp101_c1_seq5	209	G	K	18	10	35.71%	2	2	39	39	0.98	1	1	7	11	2	8	T
comp101_c1_seq5	223	T	Y	21	10	32.26%	2	2	39	40	0.98	1	1	8	13	2	8	C
comp101_c1_seq5	224	C	Y	20	11	35.48%	2	2	38	40	0.98	1	1	8	12	2	9	T
comp101_c1_seq5	291	C	S	7	13	65%	2	2	38	38	0.98	1	1	4	3	6	7	G
comp101_c1_seq5	300	T	W	7	14	66.67%	2	2	39	38	0.98	1	1	4	3	7	7	A
comp101_c1_seq5	322	G	R	11	6	35.29%	2	2	38	36	0.98	1	1	7	4	2	4	A
comp101_c1_seq5	425	C	Y	19	12	38.71%	2	2	36	37	0.98	1	1	9	10	8	4	T
comp101_c1_seq5	456	T	Y	15	26	63.41%	2	2	38	38	0.98	1	1	9	6	18	8	C
comp101_c1_seq5	540	G	R	39	35	47.3%	2	2	38	37	0.98	1	1	14	25	18	17	A
comp101_c1_seq5	552	C	Y	22	54	71.05%	2	2	38	37	0.98	1	1	6	16	26	28	T
comp101_c1_seq5	611	G	K	14	30	68.18%	2	2	36	38	0.98	1	1	3	11	13	17	T
comp101_c1_seq5	634	T	C	7	40	85.11%	2	2	36	36	0.98	1	1	1	6	15	25	C
comp101_c1_seq5	699	A	R	44	31	41.33%	2	2	37	38	0.98	1	1	13	31	10	21	G
comp101_c1_seq6	100	A	R	28	15	34.88%	2	2	38	38	0.98	1	1	17	11	7	8	G
comp101_c1_seq6	158	G	K	31	18	36.73%	2	2	37	37	0.98	1	1	19	12	11	7	T
comp101_c1_seq6	534	T	Y	12	16	57.14%	2	2	29	34	0.98	1	1	9	3	8	8	C
comp101_c1_seq6	618	T	W	13	15	53.57%	2	2	38	37	0.98	1	1	3	10	7	8	A
comp101_c1_seq6	618	T	K	13	12	48%	2	2	38	37	0.98	1	1	3	10	5	7	A
comp101_c1_seq6	622	T	Y	25	16	39.02%	2	2	36	36	0.98	1	1	8	17	7	9	C
comp101_c1_seq6	677	G	R	11	9	45%	2	2	36	37	0.98	1	1	2	9	4	5	A
comp101_c1_seq7	258	C	Y	10	5	33.33%	2	2	39	37	0.98	1	1	4	6	4	1	T
comp101_c1_seq7	261	C	S	9	6	40%	2	2	38	38	0.98	1	1	3	6	5	1	G
comp101_c1_seq7	270	T	W	9	5	35.71%	2	2	39	40	0.98	1	1	3	6	4	1	A
comp101_c1_seq8	194	C	Y	3	8	72.73%	1	2	39	36	0.98	1	1	3	0	6	2	T
comp101_c1_seq8	261	C	M	10	7	41.18%	2	2	37	36	0.98	1	1	4	6	5	2	A
comp101_c1_seq8	261	C	S	10	11	52.38%	2	2	37	36	0.98	1	1	4	6	6	5	G
comp101_c1_seq8	270	T	W	9	17	65.38%	2	2	38	36	0.98	1	1	3	6	10	7	A
comp101_c1_seq8	292	G	R	18	8	30.77%	2	2	36	37	0.98	1	1	9	9	2	6	A
comp101_c1_seq8	376	G	K	14	6	30%	2	2	36	35	0.98	1	1	8	6	3	3	T
comp101_c1_seq8	388	T	Y	11	9	45%	2	2	35	35	0.98	1	1	5	6	7	2	C
comp101_c1_seq8	395	C	Y	14	15	51.72%	2	2	36	36	0.98	1	1	6	8	9	6	T
comp101_c1_seq8	420	G	K	23	15	39.47%	2	2	37	36	0.98	1	1	13	10	8	7	T
comp101_c1_seq8	426	T	Y	12	25	67.57%	2	2	37	38	0.98	1	1	8	4	13	12	C
comp101_c1_seq8	510	G	R	38	31	44.93%	2	2	36	38	0.98	1	1	15	23	17	14	A
comp101_c1_seq8	522	C	Y	27	39	59.09%	2	2	36	37	0.98	1	1	11	16	17	22	T
comp101_c1_seq8	581	G	K	25	23	47.92%	2	2	38	37	0.98	1	1	6	19	11	12	T
comp101_c1_seq8	604	T	C	10	41	80.39%	2	2	35	36	0.98	1	1	5	5	18	23	C
comp101_c1_seq8	669	A	R	35	34	49.28%	2	2	36	37	0.98	1	1	9	26	15	19	G
comp101_c1_seq8	741	A	W	14	6	30%	1	2	34	35	0.98	1	1	0	14	1	5	T
comp101_c1_seq8	744	T	Y	3	6	66.67%	1	2	35	31	0.98	1	1	0	3	1	5	C
comp101_c1_seq9	266	T	Y	21	25	54.35%	2	2	37	38	0.98	1	1	5	16	9	16	C
comp101_c1_seq9	355	A	M	25	14	35.9%	2	2	34	37	0.98	1	1	13	12	12	2	C
comp101_c1_seq9	491	A	R	43	26	37.68%	2	2	36	36	0.98	1	1	23	20	9	17	G
comp101_c1_seq9	497	G	R	43	20	31.75%	2	2	36	36	0.98	1	1	21	22	5	15	A
comp101_c1_seq9	537	G	R	37	17	31.48%	2	2	36	35	0.98	1	1	16	21	9	8	A
comp101_c1_seq9	572	G	R	17	23	57.5%	2	2	36	34	0.98	1	1	8	9	10	13	A
comp101_c1_seq9	706	A	T	6	25	80.65%	1	2	37	35	0.98	1	1	0	6	12	13	T
comp101_c1_seq9	719	T	C	6	18	75%	1	2	36	35	0.98	1	1	0	6	6	12	C
comp101_c1_seq10	72	T	Y	5	4	44.44%	2	2	36	33	0.98	1	1	3	2	1	3	C
comp101_c1_seq10	73	C	Y	5	5	50%	2	2	39	35	0.98	1	1	3	2	2	3	T
comp101_c1_seq10	140	C	S	16	11	40.74%	2	2	37	38	0.98	1	1	5	11	8	3	G
comp101_c1_seq10	149	T	W	16	11	40.74%	2	2	38	38	0.98	1	1	5	11	8	3	A
comp101_c1_seq10	171	G	R	16	9	36%	2	2	37	35	0.98	1	1	5	11	6	3	A
comp101_c1_seq11	140	C	S	6	5	45.45%	2	2	38	38	0.98	1	1	3	3	4	1	G
comp101_c1_seq11	149	T	W	6	5	45.45%	2	2	38	38	0.98	1	1	3	3	4	1	A
comp101_c1_seq11	171	G	R	7	4	36.36%	2	2	37	35	0.98	1	1	5	2	3	1	A
comp101_c1_seq11	267	T	Y	12	14	53.85%	2	2	39	36	0.98	1	1	6	6	9	5	C
comp101_c1_seq11	274	C	Y	14	22	61.11%	2	2	37	36	0.98	1	1	8	6	11	11	T
comp101_c1_seq11	299	G	K	22	19	46.34%	2	2	35	37	0.98	1	1	14	8	8	11	T
comp101_c1_seq11	305	T	Y	12	32	72.73%	2	2	37	37	0.98	1	1	8	4	16	16	C
comp101_c1_seq11	389	G	R	35	35	50%	2	2	38	37	0.98	1	1	17	18	16	19	A
comp101_c1_seq11	401	C	Y	30	37	55.22%	2	2	37	36	0.98	1	1	13	17	17	20	T
comp101_c1_seq11	460	G	K	23	23	50%	2	2	36	36	0.98	1	1	6	17	11	12	T
comp101_c1_seq11	483	T	Y	10	23	69.7%	2	2	34	35	0.98	1	1	2	8	6	17	C
comp101_c1_seq11	548	A	R	37	25	40.32%	2	2	37	37	0.98	1	1	10	27	8	17	G
comp101_c1_seq11	620	A	W	11	10	47.62%	1	2	33	34	0.98	1	1	0	11	1	9	T
comp101_c1_seq12	93	G	R	81	37	31.36%	2	2	36	37	0.98	1	1	47	34	15	22	A
comp101_c1_seq12	161	A	W	70	30	30%	2	2	37	38	0.98	1	1	31	39	13	17	T
comp101_c1_seq12	299	C	Y	78	37	32.17%	2	2	35	36	0.98	1	1	32	46	22	15	T
comp101_c1_seq12	323	T	K	51	47	47.96%	2	2	36	36	0.98	1	1	16	35	26	21	G
comp101_c1_seq12	373	T	W	25	18	41.86%	2	2	38	38	0.98	1	1	5	20	5	13	A
comp1020_c0_seq1	268	G	R	46	28	37.84%	2	2	38	38	0.98	1	1	38	8	23	5	A
comp1020_c0_seq1	278	G	R	49	30	37.97%	2	2	38	39	0.98	1	1	40	9	23	7	A
comp1020_c0_seq1	301	G	S	85	39	31.45%	2	2	37	38	0.98	1	1	61	24	28	11	C
comp1020_c0_seq1	332	C	Y	103	64	38.32%	2	2	36	35	0.98	1	1	67	36	41	23	T
comp1020_c0_seq1	338	G	K	109	70	39.11%	2	2	36	35	0.98	1	1	69	40	42	28	T
comp1020_c0_seq1	443	C	M	124	86	40.95%	2	2	36	35	0.98	1	1	69	55	51	35	A
comp1020_c0_seq1	497	A	W	111	86	43.65%	2	2	36	36	0.98	1	1	52	59	52	34	T
comp1020_c0_seq2	332	C	Y	103	56	35.22%	2	2	36	35	0.98	1	1	64	39	38	18	T
comp1020_c0_seq2	338	G	K	112	59	34.5%	2	2	36	35	0.98	1	1	68	44	38	21	T
comp1020_c0_seq2	443	C	M	99	82	45.3%	2	2	36	36	0.98	1	1	46	53	37	45	A
comp1020_c0_seq2	497	A	W	56	37	39.78%	2	2	36	35	0.98	1	1	22	34	23	14	T
comp1021_c0_seq1	212	A	M	223	163	42.23%	2	2	37	36	0.98	1	1	110	113	91	72	C
comp1022_c0_seq1	1657	T	Y	350	360	50.7%	2	2	35	35	0.98	1	1	139	211	155	205	C
comp1023_c0_seq1	472	T	K	270	121	30.95%	2	2	37	37	0.98	1	1	135	135	67	54	G
comp1023_c0_seq1	551	A	R	283	219	43.63%	2	2	33	35	0.98	1	1	151	132	124	95	G
comp1023_c0_seq1	598	T	Y	322	232	41.88%	2	2	36	36	0.98	1	1	172	150	112	120	C
comp1023_c0_seq1	642	C	S	263	224	46%	2	2	37	37	0.98	1	1	104	159	103	121	G
comp1023_c0_seq1	827	G	K	257	193	42.89%	2	2	35	36	0.98	1	1	138	119	111	82	T
comp1023_c0_seq1	889	A	R	226	162	41.75%	2	2	35	35	0.98	1	1	111	115	69	93	G
comp1023_c0_seq1	892	C	M	224	163	42.12%	2	2	37	37	0.98	1	1	107	117	65	98	A
comp1023_c0_seq1	910	A	R	210	138	39.66%	2	2	35	36	0.98	1	1	92	118	46	92	G
comp1023_c0_seq2	263	A	R	109	62	36.26%	2	2	37	39	0.98	1	1	80	29	47	15	G
comp1023_c0_seq2	369	T	Y	115	62	35.03%	2	2	36	37	0.98	1	1	81	34	26	36	C
comp1023_c0_seq3	162	G	R	181	115	38.85%	2	2	36	36	0.98	1	1	95	86	82	33	A
comp1023_c0_seq3	166	C	S	181	121	40.07%	2	2	36	37	0.98	1	1	93	88	84	37	G
comp1023_c0_seq3	220	G	S	202	268	57.02%	2	2	36	37	0.98	1	1	80	122	122	146	C
comp1023_c0_seq3	223	A	R	196	302	60.64%	2	2	36	36	0.98	1	1	78	118	124	178	G
comp1023_c0_seq3	254	T	Y	155	245	61.25%	2	2	37	36	0.98	1	1	57	98	84	161	C
comp1023_c0_seq3	303	G	K	118	52	30.59%	2	2	36	36	0.98	1	1	8	110	4	48	T
comp1024_c0_seq1	335	A	R	11	6	35.29%	2	2	37	38	0.98	1	1	5	6	4	2	G
comp1024_c0_seq1	340	C	M	10	6	37.5%	2	2	38	40	0.98	1	1	3	7	4	2	A
comp1024_c1_seq1	121	C	Y	196	103	34.45%	2	2	37	36	0.98	1	1	165	31	84	19	T
comp1024_c1_seq1	255	T	Y	409	289	41.4%	2	2	37	36	0.98	1	1	178	231	153	136	C
comp1024_c1_seq1	261	T	Y	401	282	41.29%	2	2	37	37	0.98	1	1	167	234	140	142	C
comp1024_c1_seq1	381	G	R	351	179	33.77%	2	2	37	37	0.98	1	1	168	183	82	97	A
comp1024_c1_seq1	429	A	W	331	162	32.86%	2	2	37	37	0.98	1	1	166	165	81	81	T
comp1024_c1_seq1	606	A	M	359	254	41.44%	2	2	36	36	0.98	1	1	181	178	125	129	C
comp1024_c1_seq1	690	C	Y	416	274	39.71%	2	2	37	37	0.98	1	1	194	222	148	126	T
comp1024_c1_seq1	819	T	Y	328	168	33.87%	2	2	38	38	0.98	1	1	179	149	78	90	C
comp1024_c1_seq1	993	C	Y	454	210	31.63%	2	2	37	38	0.98	1	1	237	217	111	99	T
comp1024_c1_seq1	1128	G	R	341	223	39.54%	2	2	37	37	0.98	1	1	160	181	108	115	A
comp1024_c1_seq1	1368	G	R	327	214	39.56%	2	2	37	35	0.98	1	1	145	182	97	117	A
comp1024_c1_seq1	1407	C	Y	302	192	38.87%	2	2	37	37	0.98	1	1	130	172	68	124	T
comp1024_c1_seq1	1427	C	Y	257	144	35.91%	2	2	37	37	0.98	1	1	116	141	48	96	T
comp1026_c0_seq1	88	G	R	11	12	52.17%	1	2	37	38	0.98	1	1	11	0	10	2	A
comp1026_c0_seq1	137	A	W	31	26	45.61%	2	2	37	36	0.98	1	1	28	3	18	8	T
comp1026_c0_seq1	282	T	W	179	83	31.68%	2	2	36	35	0.98	1	1	103	76	44	39	A
comp1026_c0_seq1	290	T	K	187	86	31.5%	2	2	37	37	0.98	1	1	108	79	42	44	G
comp1026_c0_seq1	329	T	K	188	95	33.57%	2	2	37	38	0.98	1	1	107	81	58	37	G
comp1026_c0_seq1	411	T	K	328	194	37.16%	2	2	35	37	0.98	1	1	229	99	132	62	G
comp1026_c0_seq1	489	G	S	413	349	45.8%	2	2	36	36	0.98	1	1	229	184	188	161	C
comp1026_c0_seq1	771	A	R	399	218	35.33%	2	2	36	37	0.98	1	1	238	161	116	102	G
comp1026_c0_seq1	795	C	S	428	192	30.97%	2	2	37	37	0.98	1	1	248	180	112	80	G
comp1026_c0_seq1	876	A	R	312	226	42.01%	2	2	36	35	0.98	1	1	89	223	85	141	G
comp1026_c0_seq1	959	T	W	117	106	47.53%	2	2	37	37	0.98	1	1	36	81	27	79	A
comp1026_c0_seq1	999	T	W	48	25	34.25%	2	2	37	37	0.98	1	1	11	37	6	19	A
comp1027_c0_seq1	118	T	W	80	35	30.43%	2	2	36	36	0.98	1	1	71	9	30	5	A
comp1029_c0_seq1	421	T	A	2	20	90.91%	1	2	37	37	0.98	1	1	0	2	17	3	A
comp1029_c0_seq1	445	T	C	1	30	96.77%	1	2	34	37	0.98	1	1	0	1	17	13	C
comp1029_c0_seq1	451	C	T	0	40	100%	0	2	0	36	0.98	0	1	0	0	25	15	T
comp1029_c0_seq1	454	A	T	0	41	100%	0	2	0	37	0.98	0	1	0	0	26	15	T
comp1029_c0_seq2	336	G	S	4	4	50%	2	2	37	37	0.98	1	1	3	1	2	2	C
comp1029_c0_seq2	372	A	C	1	9	90%	1	2	37	36	0.98	1	1	1	0	6	3	C
comp1029_c0_seq2	374	G	S	5	7	58.33%	2	2	38	35	0.98	1	1	4	1	5	2	C
comp1030_c0_seq1	3322	C	S	32	34	51.52%	2	2	38	38	0.98	1	1	15	17	16	18	G
comp1030_c0_seq1	3884	G	R	88	62	41.33%	2	2	34	33	0.98	1	1	36	52	27	35	A
comp1031_c0_seq1	849	A	W	393	289	42.38%	2	2	35	35	0.98	1	1	218	175	149	140	T
comp1031_c0_seq1	1093	C	A	101	341	77.15%	2	2	36	37	0.98	1	1	52	49	112	229	A
comp1031_c0_seq1	1912	G	R	311	174	35.88%	2	2	36	36	0.98	1	1	176	135	91	83	A
comp1031_c0_seq1	1972	G	R	299	176	37.05%	2	2	34	34	0.98	1	1	168	131	96	80	A
comp1031_c0_seq1	1996	G	R	311	168	35.07%	2	2	33	30	0.98	1	1	176	135	94	74	A
comp1033_c0_seq1	186	C	T	2	190	98.96%	1	2	35	35	0.98	1	1	0	2	65	125	T
comp1033_c0_seq1	207	T	C	3	186	98.41%	1	2	34	34	0.98	1	1	0	3	47	139	C
comp1033_c0_seq1	210	T	C	2	184	98.92%	1	2	35	38	0.98	1	1	0	2	44	140	C
comp1033_c0_seq1	219	T	C	2	194	98.98%	1	2	40	38	0.98	1	1	0	2	47	147	C
comp1033_c0_seq1	231	C	T	5	216	97.74%	2	2	38	38	0.98	1	1	1	4	61	155	T
comp1033_c0_seq1	234	G	A	4	217	98.19%	2	2	40	38	0.98	1	1	1	3	61	156	A
comp1033_c0_seq1	252	A	T	2	235	99.16%	1	2	39	38	0.98	1	1	0	2	100	135	T
comp1033_c0_seq1	705	A	G	28	231	89.19%	1	2	37	38	0.98	1	1	28	0	129	102	G
comp1033_c0_seq1	717	A	G	46	201	81.38%	1	2	36	38	0.98	1	1	46	0	104	97	G
comp1033_c0_seq1	726	A	R	61	180	74.69%	2	2	37	36	0.98	1	1	60	1	103	77	G
comp1033_c0_seq1	750	C	Y	96	170	63.91%	2	2	38	36	0.98	1	1	86	10	71	99	T
comp1033_c0_seq1	777	T	Y	146	117	44.49%	2	2	37	36	0.98	1	1	121	25	12	105	C
comp1034_c0_seq1	49	A	R	8	5	38.46%	2	2	38	35	0.98	1	1	3	5	2	3	G
comp1034_c0_seq1	409	G	R	15	7	31.82%	2	2	38	39	0.98	1	1	12	3	5	2	A
comp1034_c0_seq1	410	G	R	11	11	50%	2	2	40	38	0.98	1	1	9	2	8	3	A
comp1034_c0_seq1	490	T	W	45	22	32.84%	2	2	37	38	0.98	1	1	26	19	11	11	A
comp1034_c0_seq1	575	G	R	24	13	35.14%	2	2	37	37	0.98	1	1	15	9	6	7	A
comp1034_c0_seq1	620	T	Y	6	13	68.42%	2	2	39	37	0.98	1	1	4	2	3	10	C
comp1034_c0_seq2	342	A	R	8	4	33.33%	2	2	38	35	0.98	1	1	5	3	3	1	G
comp1034_c0_seq2	398	G	R	11	12	52.17%	2	2	39	38	0.98	1	1	9	2	10	2	A
comp1034_c0_seq2	478	T	W	37	22	37.29%	2	2	38	38	0.98	1	1	22	15	14	8	A
comp1034_c0_seq2	563	G	R	30	15	33.33%	2	2	38	38	0.98	1	1	17	13	4	11	A
comp1034_c0_seq2	608	T	C	5	16	76.19%	2	2	38	39	0.98	1	1	1	4	4	12	C
comp1034_c0_seq3	358	T	Y	13	8	38.1%	2	2	37	38	0.98	1	1	5	8	4	4	C
comp1034_c0_seq3	371	C	T	3	13	81.25%	1	2	38	38	0.98	1	1	0	3	4	9	T
comp1034_c0_seq4	176	A	W	20	11	35.48%	2	2	37	37	0.98	1	1	13	7	8	3	T
comp1034_c0_seq4	320	G	R	15	8	34.78%	2	2	37	38	0.98	1	1	6	9	5	3	A
comp1034_c0_seq4	346	T	W	13	6	31.58%	2	2	38	35	0.98	1	1	6	7	3	3	A
comp1034_c0_seq4	352	G	R	11	7	38.89%	2	2	38	37	0.98	1	1	5	6	4	3	A
comp1035_c0_seq1	561	T	A	4	16	80%	1	2	36	38	0.98	1	1	4	0	5	11	A
comp1035_c0_seq1	881	A	W	11	8	42.11%	2	2	39	39	0.98	1	1	4	7	2	6	T
comp1035_c0_seq1	890	C	Y	11	6	35.29%	2	2	39	40	0.98	1	1	4	7	2	4	T
comp1035_c0_seq1	928	G	R	7	7	50%	2	2	39	35	0.98	1	1	4	3	4	3	A
comp1035_c0_seq1	953	A	W	12	8	40%	2	2	37	35	0.98	1	1	6	6	4	4	T
comp1035_c0_seq1	983	G	R	8	6	42.86%	2	2	37	38	0.98	1	1	5	3	3	3	A
comp1035_c0_seq1	996	A	R	8	6	42.86%	2	2	37	37	0.98	1	1	5	3	3	3	G
comp1035_c0_seq2	911	A	W	10	5	33.33%	2	2	35	38	0.98	1	1	4	6	4	1	T
comp1035_c0_seq2	941	G	R	8	5	38.46%	2	2	37	35	0.98	1	1	3	5	4	1	A
comp1035_c0_seq2	954	A	R	7	5	41.67%	2	2	38	36	0.98	1	1	3	4	4	1	G
comp1037_c0_seq1	626	T	Y	48	28	36.84%	2	2	38	37	0.98	1	1	26	22	17	11	C
comp1038_c0_seq2	661	C	Y	5	4	44.44%	2	2	38	36	0.98	1	1	2	3	2	2	T
comp1038_c0_seq3	615	T	K	10	8	44.44%	2	2	36	36	0.98	1	1	4	6	6	2	G
comp1038_c0_seq6	615	T	K	4	6	60%	1	2	35	35	0.98	1	1	4	0	4	2	G
comp1038_c0_seq7	661	C	Y	7	4	36.36%	2	2	34	36	0.98	1	1	3	4	1	3	T
comp1038_c0_seq8	661	C	Y	4	4	50%	2	2	36	37	0.98	1	1	3	1	2	2	T
comp1038_c0_seq10	615	T	K	16	7	30.43%	2	2	35	37	0.98	1	1	10	6	2	5	G
comp1038_c0_seq11	661	C	Y	6	4	40%	2	2	36	38	0.98	1	1	3	3	1	3	T
comp1038_c0_seq12	615	T	K	8	4	33.33%	2	2	37	36	0.98	1	1	5	3	1	3	G
comp1038_c0_seq13	661	C	Y	8	8	50%	2	2	35	36	0.98	1	1	4	4	4	4	T
comp1038_c0_seq15	661	C	Y	7	4	36.36%	2	2	34	37	0.98	1	1	4	3	1	3	T
comp1038_c0_seq16	615	T	K	12	8	40%	2	2	35	35	0.98	1	1	6	6	6	2	G
comp1038_c0_seq19	445	C	Y	8	4	33.33%	2	2	34	34	0.98	1	1	4	4	2	2	T
comp1039_c0_seq1	703	G	K	12	16	57.14%	2	2	39	40	0.98	1	1	7	5	6	10	T
comp1039_c0_seq1	1363	T	Y	19	10	34.48%	2	2	38	37	0.98	1	1	6	13	4	6	C
comp1039_c0_seq1	4977	A	R	131	58	30.69%	2	2	36	35	0.98	1	1	57	74	23	35	G
comp1043_c0_seq1	169	A	R	166	133	44.48%	2	2	39	39	0.98	1	1	160	6	132	1	G
comp1043_c0_seq1	194	A	M	212	178	45.64%	2	2	37	38	0.98	1	1	198	14	176	2	C
comp1043_c0_seq1	280	G	S	325	301	48.08%	2	2	36	37	0.98	1	1	145	180	165	136	C
comp1043_c0_seq1	301	G	R	354	333	48.47%	2	2	36	37	0.98	1	1	122	232	133	200	A
comp1043_c0_seq1	343	C	Y	291	239	45.09%	2	2	37	37	0.98	1	1	94	197	74	165	T
comp1043_c0_seq1	345	T	Y	288	233	44.72%	2	2	37	37	0.98	1	1	93	195	72	161	C
comp1043_c0_seq1	354	C	Y	270	194	41.81%	2	2	38	37	0.98	1	1	102	168	58	136	T
comp1043_c0_seq1	394	A	M	222	141	38.84%	2	2	37	37	0.98	1	1	127	95	38	103	C
comp1043_c0_seq1	627	A	R	55	50	47.62%	2	2	38	35	0.98	1	1	4	51	27	23	G
comp1043_c0_seq2	25	G	A	9	45	83.33%	2	2	35	34	0.98	1	1	8	1	8	37	A
comp1043_c0_seq2	142	A	R	177	89	33.46%	2	2	37	37	0.98	1	1	145	32	60	29	G
comp1045_c0_seq1	250	T	K	476	246	34.07%	2	2	35	36	0.98	1	1	291	185	149	97	G
comp1046_c0_seq1	43	T	K	8	4	33.33%	2	2	37	37	0.98	1	1	5	3	3	1	G
comp1046_c0_seq1	167	G	R	66	51	43.59%	2	2	37	36	0.98	1	1	38	28	36	15	A
comp1046_c0_seq1	177	A	R	56	29	34.12%	2	2	36	37	0.98	1	1	34	22	14	15	G
comp1046_c0_seq1	480	A	W	12	14	53.85%	2	2	37	34	0.98	1	1	8	4	13	1	T
comp1046_c0_seq2	193	T	W	84	37	30.58%	2	2	35	38	0.98	1	1	63	21	30	7	A
comp1046_c0_seq2	202	A	W	61	61	50%	2	2	39	38	0.98	1	1	47	14	50	11	T
comp1046_c0_seq3	33	A	R	10	11	52.38%	2	2	39	36	0.98	1	1	7	3	9	2	G
comp1046_c0_seq3	198	G	S	27	14	34.15%	2	2	37	38	0.98	1	1	15	12	6	8	C
comp1046_c0_seq3	227	T	Y	23	12	34.29%	2	2	37	38	0.98	1	1	10	13	7	5	C
comp1046_c0_seq4	22	G	R	117	73	38.42%	2	2	36	36	0.98	1	1	80	37	39	34	A
comp1046_c0_seq4	155	A	R	267	296	52.58%	2	2	37	37	0.98	1	1	131	136	153	143	G
comp1046_c0_seq4	185	C	Y	278	264	48.71%	2	2	37	36	0.98	1	1	112	166	111	153	T
comp1046_c0_seq4	209	A	R	238	268	52.96%	2	2	38	38	0.98	1	1	83	155	97	171	G
comp1046_c0_seq5	163	T	W	193	436	69.32%	2	2	37	37	0.98	1	1	113	80	221	215	A
comp1046_c0_seq5	222	G	R	340	188	35.61%	2	2	37	37	0.98	1	1	169	171	86	102	A
comp1049_c0_seq1	65	C	G	6	79	92.94%	1	2	37	38	0.98	1	1	6	0	48	31	G
comp1049_c0_seq1	264	T	Y	122	177	59.2%	2	2	37	37	0.98	1	1	68	54	82	95	C
comp1049_c0_seq1	288	C	Y	175	183	51.12%	2	2	37	37	0.98	1	1	112	63	86	97	T
comp1049_c0_seq1	294	T	Y	101	238	70.21%	2	2	37	37	0.98	1	1	68	33	104	134	C
comp1049_c0_seq1	375	A	R	218	150	40.76%	2	2	36	37	0.98	1	1	102	116	82	68	G
comp1049_c0_seq1	725	C	Y	179	81	31.15%	2	2	37	36	0.98	1	1	89	90	42	39	T
comp1049_c0_seq1	753	C	S	156	71	31.28%	2	2	38	38	0.98	1	1	78	78	32	39	G
comp1049_c0_seq1	768	A	M	178	77	30.2%	2	2	35	36	0.98	1	1	85	93	35	42	C
comp1049_c0_seq1	984	C	Y	172	103	37.45%	2	2	37	36	0.98	1	1	91	81	50	53	T
comp1049_c0_seq1	1341	G	R	62	36	36.73%	2	2	37	37	0.98	1	1	18	44	12	24	A
comp1049_c0_seq1	1371	C	M	48	24	33.33%	2	2	36	37	0.98	1	1	18	30	5	19	A
comp1049_c0_seq1	1647	G	S	14	10	41.67%	2	2	39	36	0.98	1	1	1	13	2	8	C
comp1049_c0_seq2	25	A	T	0	58	100%	0	2	0	36	0.98	0	1	0	0	20	38	T
comp1049_c0_seq2	169	T	Y	150	99	39.76%	2	2	37	37	0.98	1	1	84	66	72	27	C
comp1049_c0_seq2	250	A	R	190	178	48.37%	2	2	36	36	0.98	1	1	106	84	84	94	G
comp1049_c0_seq2	859	C	Y	153	91	37.3%	2	2	38	37	0.98	1	1	82	71	49	42	T
comp1049_c0_seq2	1181	C	Y	106	68	39.08%	2	2	37	37	0.98	1	1	48	58	28	40	T
comp1049_c0_seq2	1216	G	R	73	35	32.41%	2	2	38	37	0.98	1	1	29	44	16	19	A
comp1049_c0_seq2	1438	A	R	55	29	34.52%	2	2	35	37	0.98	1	1	21	34	13	16	G
comp1049_c0_seq2	1439	C	Y	57	27	32.14%	2	2	36	35	0.98	1	1	21	36	12	15	T
comp1049_c0_seq3	60	T	K	39	38	49.35%	2	2	38	38	0.98	1	1	21	18	15	23	G
comp1049_c0_seq3	97	T	Y	50	70	58.33%	2	2	38	38	0.98	1	1	30	20	32	38	C
comp1049_c0_seq3	109	G	R	63	63	50%	2	2	36	37	0.98	1	1	40	23	33	30	A
comp1049_c0_seq3	136	A	R	102	44	30.14%	2	2	38	37	0.98	1	1	52	50	18	26	G
comp1049_c0_seq3	179	T	K	69	80	53.69%	2	2	38	38	0.98	1	1	33	36	51	29	G
comp1049_c0_seq3	230	G	K	63	67	51.54%	2	2	36	36	0.98	1	1	47	16	26	41	T
comp1049_c0_seq3	232	C	Y	86	48	35.82%	2	2	37	36	0.98	1	1	52	34	19	29	T
comp1049_c0_seq3	251	T	Y	79	36	31.3%	2	2	37	37	0.98	1	1	52	27	5	31	C
comp1049_c0_seq3	554	C	Y	87	49	36.03%	2	2	37	37	0.98	1	1	46	41	20	29	T
comp1049_c0_seq3	589	G	R	77	38	33.04%	2	2	38	37	0.98	1	1	33	44	21	17	A
comp1049_c0_seq3	619	C	M	65	36	35.64%	2	2	37	37	0.98	1	1	30	35	17	19	A
comp1049_c0_seq3	811	A	R	58	31	34.83%	2	2	35	37	0.98	1	1	25	33	15	16	G
comp1049_c0_seq3	812	C	Y	58	31	34.83%	2	2	36	35	0.98	1	1	25	33	15	16	T
comp1049_c0_seq3	895	G	S	11	9	45%	1	2	36	36	0.98	1	1	0	11	2	7	C
comp1049_c0_seq4	805	C	Y	22	29	56.86%	2	2	38	38	0.98	1	1	10	12	10	19	T
comp1049_c0_seq4	825	C	S	16	22	57.89%	2	2	38	38	0.98	1	1	6	10	5	17	G
comp1049_c0_seq4	834	G	R	12	19	61.29%	2	2	38	39	0.98	1	1	3	9	5	14	A
comp1049_c0_seq4	842	A	M	9	18	66.67%	2	2	36	39	0.98	1	1	3	6	4	14	C
comp1049_c0_seq6	161	G	K	22	10	31.25%	2	2	39	39	0.98	1	1	10	12	7	3	T
comp1049_c0_seq6	202	G	S	29	17	36.96%	2	2	37	37	0.98	1	1	18	11	11	6	C
comp1049_c0_seq6	307	C	T	2	23	92%	1	2	41	35	0.98	1	1	2	0	6	17	T
comp1049_c0_seq6	309	C	A	2	21	91.3%	1	2	40	37	0.98	1	1	2	0	5	16	A
comp1049_c0_seq6	766	G	S	11	29	72.5%	2	2	37	39	0.98	1	1	5	6	16	13	C
comp1049_c0_seq6	791	A	T	1	29	96.67%	1	2	35	37	0.98	1	1	0	1	17	12	T
comp1049_c0_seq7	202	G	S	30	19	38.78%	2	2	36	37	0.98	1	1	22	8	11	8	C
comp1049_c0_seq7	738	C	G	0	11	100%	0	2	0	37	0.98	0	1	0	0	2	9	G
comp1049_c0_seq8	59	G	R	36	16	30.77%	2	2	37	37	0.98	1	1	11	25	9	7	A
comp1049_c0_seq8	84	T	Y	53	44	45.36%	2	2	38	38	0.98	1	1	24	29	33	11	C
comp1049_c0_seq8	172	G	K	72	37	33.94%	2	2	36	37	0.98	1	1	39	33	19	18	T
comp1049_c0_seq8	179	A	R	69	31	31%	2	2	37	37	0.98	1	1	32	37	6	25	G
comp1049_c0_seq8	307	A	T	5	54	91.53%	2	2	38	36	0.98	1	1	4	1	19	35	T
comp1049_c0_seq8	312	G	A	6	41	87.23%	2	2	39	35	0.98	1	1	5	1	18	23	A
comp1049_c0_seq8	315	A	C	6	41	87.23%	2	2	38	38	0.98	1	1	5	1	12	29	C
comp1049_c0_seq8	319	C	A	7	35	83.33%	2	2	38	37	0.98	1	1	6	1	11	24	A
comp1049_c0_seq8	344	A	M	14	17	54.84%	2	2	38	36	0.98	1	1	12	2	4	13	C
comp1049_c0_seq8	390	C	M	29	14	32.56%	2	2	37	37	0.98	1	1	22	7	3	11	A
comp1049_c0_seq8	666	G	S	22	16	42.11%	2	2	38	38	0.98	1	1	1	21	3	13	C
comp1049_c0_seq9	460	A	W	25	14	35.9%	2	2	37	37	0.98	1	1	21	4	7	7	T
comp1049_c0_seq9	598	G	C	5	42	89.36%	2	2	35	39	0.98	1	1	2	3	20	22	C
comp1049_c0_seq9	623	A	T	0	36	100%	0	2	0	38	0.98	0	1	0	0	21	15	T
comp1049_c0_seq10	436	A	W	19	9	32.14%	2	2	38	36	0.98	1	1	14	5	6	3	T
comp1049_c0_seq10	511	T	Y	31	21	40.38%	2	2	37	37	0.98	1	1	17	14	11	10	C
comp1049_c0_seq10	574	G	C	4	23	85.19%	2	2	41	37	0.98	1	1	2	2	12	11	C
comp1049_c0_seq10	599	A	T	0	22	100%	0	2	0	36	0.98	0	1	0	0	11	11	T
comp1049_c0_seq11	570	C	G	0	14	100%	0	2	0	38	0.98	0	1	0	0	2	12	G
comp1049_c0_seq12	351	T	C	0	8	100%	0	2	0	40	0.98	0	1	0	0	6	2	C
comp104_c0_seq1	102	G	R	79	84	51.53%	2	2	38	38	0.98	1	1	8	71	15	69	A
comp104_c0_seq1	217	T	Y	214	136	38.86%	2	2	39	39	0.98	1	1	180	34	122	14	C
comp104_c0_seq1	392	G	K	950	658	40.92%	2	2	36	36	0.98	1	1	271	679	273	385	T
comp1050_c0_seq1	90	A	M	118	52	30.59%	2	2	38	38	0.98	1	1	99	19	43	9	C
comp1054_c0_seq1	3430	T	Y	59	58	49.57%	2	2	38	37	0.98	1	1	30	29	41	17	C
comp1054_c0_seq2	3430	T	C	3	18	85.71%	2	2	30	37	0.98	1	1	2	1	12	6	C
comp1054_c0_seq2	3523	T	W	10	8	44.44%	2	2	31	33	0.98	1	1	3	7	3	5	A
comp1054_c0_seq3	3303	T	Y	67	58	46.4%	2	2	36	37	0.98	1	1	38	29	31	27	C
comp1054_c0_seq4	3303	T	C	7	38	84.44%	2	2	36	35	0.98	1	1	2	5	22	16	C
comp1054_c0_seq4	3396	T	W	12	9	42.86%	2	2	32	34	0.98	1	1	3	9	2	7	A
comp1055_c0_seq1	1096	C	M	11	10	47.62%	2	2	39	37	0.98	1	1	10	1	5	5	A
comp1055_c0_seq1	1936	G	A	13	70	84.34%	2	2	38	37	0.98	1	1	7	6	35	35	A
comp1055_c0_seq1	2150	T	Y	24	14	36.84%	2	2	38	38	0.98	1	1	12	12	7	7	C
comp1055_c0_seq1	2665	C	M	66	57	46.34%	2	2	35	38	0.98	1	1	55	11	50	7	A
comp1055_c0_seq2	1096	C	M	13	6	31.58%	2	2	38	39	0.98	1	1	10	3	4	2	A
comp1055_c0_seq2	1593	C	G	0	22	100%	0	2	0	37	0.98	0	1	0	0	11	11	G
comp1058_c0_seq1	45	G	R	18	9	33.33%	2	2	37	37	0.98	1	1	14	4	8	1	A
comp1058_c0_seq1	80	G	K	27	24	47.06%	2	2	37	36	0.98	1	1	17	10	14	10	T
comp1058_c0_seq1	509	A	R	28	15	34.88%	2	2	34	34	0.98	1	1	14	14	8	7	G
comp1058_c0_seq1	528	A	R	37	18	32.73%	2	2	36	35	0.98	1	1	23	14	12	6	G
comp1058_c0_seq1	564	G	S	82	47	36.43%	2	2	36	37	0.98	1	1	50	32	32	15	C
comp1058_c0_seq1	749	T	K	129	95	42.41%	2	2	31	34	0.98	1	1	57	72	41	54	G
comp1059_c0_seq1	35	G	K	7	8	53.33%	1	2	38	35	0.98	1	1	7	0	7	1	T
comp1059_c0_seq1	229	G	R	109	149	57.75%	2	2	35	34	0.98	1	1	69	40	137	12	A
comp105_c0_seq1	625	C	Y	6140	4934	44.55%	2	2	35	35	0.98	1	1	3152	2988	2488	2446	T
comp105_c0_seq1	820	G	R	2234	1047	31.91%	2	2	36	36	0.98	1	1	712	1522	334	713	A
comp105_c0_seq1	1170	T	Y	11	5	31.25%	2	2	40	38	0.98	1	1	6	5	4	1	C
comp1061_c1_seq1	116	A	M	228	175	43.42%	2	2	36	36	0.98	1	1	143	85	126	49	C
comp1061_c1_seq1	191	A	R	248	162	39.51%	2	2	37	37	0.98	1	1	114	134	64	98	G
comp1061_c1_seq1	215	T	W	211	138	39.54%	2	2	37	38	0.98	1	1	84	127	41	97	A
comp1061_c1_seq1	488	C	Y	387	176	31.26%	2	2	37	37	0.98	1	1	199	188	90	86	T
comp1061_c1_seq1	723	C	M	80	84	51.22%	2	2	37	38	0.98	1	1	42	38	40	44	A
comp1061_c1_seq1	765	A	R	99	62	38.51%	2	2	38	38	0.98	1	1	51	48	30	32	G
comp1061_c1_seq1	812	G	R	86	56	39.44%	2	2	37	37	0.98	1	1	38	48	24	32	A
comp1061_c1_seq1	969	A	R	92	47	33.81%	2	2	37	36	0.98	1	1	53	39	23	24	G
comp1061_c1_seq2	209	A	C	19	67	77.91%	2	2	38	37	0.98	1	1	11	8	51	16	C
comp1061_c1_seq2	228	A	M	32	77	70.64%	2	2	37	38	0.98	1	1	23	9	64	13	C
comp1061_c1_seq2	243	A	R	58	35	37.63%	2	2	38	38	0.98	1	1	42	16	23	12	G
comp1061_c1_seq2	281	A	M	189	106	35.93%	2	2	36	36	0.98	1	1	126	63	75	31	C
comp1061_c1_seq2	312	G	R	245	121	33.06%	2	2	36	35	0.98	1	1	140	105	70	51	A
comp1061_c1_seq2	350	A	W	241	206	46.09%	2	2	35	35	0.98	1	1	100	141	97	109	T
comp1061_c1_seq2	457	A	R	168	157	48.31%	2	2	34	35	0.98	1	1	94	74	89	68	G
comp1061_c1_seq2	477	C	S	166	148	47.13%	2	2	34	34	0.98	1	1	88	78	82	66	G
comp1061_c1_seq2	518	G	R	306	151	33.04%	2	2	35	34	0.98	1	1	149	157	74	77	A
comp1061_c1_seq2	524	C	S	241	203	45.72%	2	2	35	35	0.98	1	1	119	122	100	103	G
comp1061_c1_seq2	549	C	M	244	195	44.42%	2	2	35	35	0.98	1	1	120	124	101	94	A
comp1061_c1_seq3	315	C	M	64	86	57.33%	2	2	37	38	0.98	1	1	42	22	40	46	A
comp1061_c1_seq3	357	A	R	77	69	47.26%	2	2	38	38	0.98	1	1	37	40	40	29	G
comp1061_c1_seq3	377	T	Y	102	46	31.08%	2	2	37	36	0.98	1	1	44	58	29	17	C
comp1061_c1_seq3	404	G	R	72	49	40.5%	2	2	37	37	0.98	1	1	25	47	23	26	A
comp1061_c1_seq3	561	A	R	112	57	33.73%	2	2	37	37	0.98	1	1	65	47	36	21	G
comp1061_c1_seq3	755	A	R	139	65	31.86%	2	2	37	38	0.98	1	1	73	66	29	36	G
comp1061_c1_seq4	183	C	M	64	67	51.15%	2	2	37	38	0.98	1	1	40	24	40	27	A
comp1061_c1_seq4	225	A	R	72	77	51.68%	2	2	38	37	0.98	1	1	35	37	32	45	G
comp1061_c1_seq4	245	T	Y	104	47	31.13%	2	2	37	36	0.98	1	1	48	56	19	28	C
comp1061_c1_seq4	272	G	R	75	54	41.86%	2	2	38	37	0.98	1	1	29	46	21	33	A
comp1061_c1_seq4	322	G	R	49	21	30%	2	2	36	37	0.98	1	1	26	23	12	9	A
comp1061_c1_seq4	429	A	R	130	56	30.11%	2	2	36	37	0.98	1	1	71	59	28	28	G
comp1061_c1_seq5	16	T	W	12	20	62.5%	2	2	37	38	0.98	1	1	8	4	17	3	A
comp1061_c1_seq5	25	A	G	12	47	79.66%	2	2	37	36	0.98	1	1	8	4	32	15	G
comp1061_c1_seq5	97	T	Y	163	138	45.85%	2	2	34	36	0.98	1	1	89	74	78	60	C
comp1061_c1_seq5	121	T	Y	113	205	64.47%	2	2	36	35	0.98	1	1	56	57	96	109	C
comp1061_c1_seq5	192	G	R	129	92	41.63%	2	2	36	36	0.98	1	1	40	89	30	62	A
comp1061_c1_seq5	235	T	Y	76	68	47.22%	2	2	35	35	0.98	1	1	25	51	17	51	C
comp1061_c1_seq5	317	G	R	79	44	35.77%	2	2	37	37	0.98	1	1	38	41	19	25	A
comp1061_c1_seq5	424	T	Y	24	18	42.86%	2	2	37	36	0.98	1	1	8	16	5	13	C
comp1061_c1_seq5	465	A	W	20	16	44.44%	2	2	38	37	0.98	1	1	2	18	4	12	T
comp1061_c1_seq5	493	T	Y	12	13	52%	2	2	39	38	0.98	1	1	1	11	4	9	C
comp1061_c1_seq5	512	T	Y	5	7	58.33%	2	2	39	37	0.98	1	1	1	4	2	5	C
comp1061_c1_seq6	172	T	Y	134	73	35.27%	2	2	34	34	0.98	1	1	50	84	24	49	C
comp1061_c1_seq6	254	G	R	99	64	39.26%	2	2	37	37	0.98	1	1	51	48	28	36	A
comp1061_c1_seq6	361	T	Y	32	32	50%	2	2	37	38	0.98	1	1	10	22	11	21	C
comp1061_c1_seq6	402	A	W	16	25	60.98%	2	2	38	37	0.98	1	1	2	14	5	20	T
comp1061_c1_seq6	430	T	Y	13	16	55.17%	1	2	38	38	0.98	1	1	0	13	4	12	C
comp1061_c1_seq6	449	T	Y	5	10	66.67%	1	2	37	39	0.98	1	1	0	5	1	9	C
comp1061_c1_seq7	115	T	Y	57	48	45.71%	2	2	33	33	0.98	1	1	32	25	20	28	C
comp1061_c1_seq7	197	G	R	85	37	30.33%	2	2	36	36	0.98	1	1	41	44	12	25	A
comp1061_c1_seq8	37	G	A	3	10	76.92%	2	2	33	36	0.98	1	1	1	2	9	1	A
comp1061_c1_seq8	74	A	G	2	40	95.24%	2	2	35	38	0.98	1	1	1	1	28	12	G
comp1062_c0_seq1	384	T	Y	5	4	44.44%	2	2	36	39	0.98	1	1	3	2	3	1	C
comp1062_c1_seq2	1155	C	M	8	8	50%	2	2	37	36	0.98	1	1	4	4	4	4	A
comp1062_c1_seq2	1382	C	Y	11	5	31.25%	2	2	38	36	0.98	1	1	5	6	1	4	T
comp1062_c1_seq3	800	C	S	8	5	38.46%	2	2	35	39	0.98	1	1	2	6	3	2	G
comp1062_c1_seq4	173	G	R	9	4	30.77%	2	2	35	37	0.98	1	1	3	6	1	3	A
comp1062_c1_seq6	432	T	W	18	11	37.93%	2	2	36	36	0.98	1	1	11	7	7	4	A
comp1062_c1_seq6	536	G	K	17	17	50%	2	2	38	38	0.98	1	1	5	12	7	10	T
comp1062_c1_seq7	497	A	R	5	6	54.55%	2	2	37	34	0.98	1	1	1	4	3	3	G
comp1062_c1_seq7	521	G	R	6	4	40%	2	2	34	33	0.98	1	1	2	4	2	2	A
comp1062_c2_seq1	1372	T	Y	6	9	60%	2	2	38	35	0.98	1	1	2	4	6	3	C
comp1062_c2_seq2	785	A	R	40	22	35.48%	2	2	37	37	0.98	1	1	15	25	9	13	G
comp1062_c2_seq3	1443	A	M	9	6	40%	2	2	39	35	0.98	1	1	4	5	2	4	C
comp1062_c2_seq3	1469	T	Y	11	7	38.89%	2	2	39	35	0.98	1	1	5	6	2	5	C
comp1062_c2_seq4	1746	T	Y	7	5	41.67%	1	2	37	36	0.98	1	1	7	0	4	1	C
comp1062_c2_seq4	1766	A	W	12	8	40%	2	2	34	36	0.98	1	1	7	5	4	4	T
comp1062_c2_seq5	857	C	Y	8	7	46.67%	2	2	39	37	0.98	1	1	6	2	3	4	T
comp1062_c2_seq5	858	A	R	5	10	66.67%	2	2	39	37	0.98	1	1	3	2	6	4	G
comp1062_c2_seq5	911	G	K	8	9	52.94%	2	2	38	38	0.98	1	1	4	4	3	6	T
comp1062_c2_seq5	1223	A	W	4	6	60%	2	2	37	38	0.98	1	1	3	1	3	3	T
comp1062_c2_seq5	1314	A	M	4	5	55.56%	2	2	34	38	0.98	1	1	2	2	2	3	C
comp1062_c2_seq6	802	G	R	3	5	62.5%	2	2	37	35	0.98	1	1	1	2	3	2	A
comp1062_c2_seq6	844	A	R	3	5	62.5%	2	2	41	31	0.98	1	1	1	2	2	3	G
comp1062_c2_seq6	1300	A	M	7	8	53.33%	2	2	32	37	0.98	1	1	3	4	4	4	C
comp1062_c2_seq6	1300	A	R	7	5	41.67%	2	2	32	36	0.98	1	1	3	4	2	3	C
comp1062_c2_seq10	96	T	Y	11	12	52.17%	2	2	38	37	0.98	1	1	3	8	9	3	C
comp1062_c2_seq10	99	A	W	11	13	54.17%	2	2	37	37	0.98	1	1	3	8	9	4	T
comp1062_c2_seq10	102	G	K	10	14	58.33%	2	2	38	37	0.98	1	1	3	7	7	7	T
comp1062_c2_seq10	121	G	A	5	23	82.14%	1	2	35	33	0.98	1	1	0	5	8	15	A
comp1062_c2_seq11	118	A	R	9	5	35.71%	2	2	37	35	0.98	1	1	4	5	3	2	G
comp1062_c2_seq11	208	T	Y	16	15	48.39%	2	2	36	37	0.98	1	1	8	8	8	7	C
comp1062_c2_seq11	266	C	Y	28	18	39.13%	2	2	38	39	0.98	1	1	22	6	11	7	T
comp1062_c2_seq11	367	T	Y	31	16	34.04%	2	2	38	37	0.98	1	1	11	20	9	7	C
comp1062_c2_seq11	427	G	K	15	16	51.61%	2	2	38	39	0.98	1	1	7	8	8	8	T
comp1062_c2_seq11	437	A	R	12	15	55.56%	2	2	37	37	0.98	1	1	6	6	8	7	G
comp1062_c2_seq11	464	A	W	7	9	56.25%	2	2	38	38	0.98	1	1	1	6	1	8	T
comp1062_c2_seq13	121	G	R	7	5	41.67%	2	2	36	33	0.98	1	1	1	6	1	4	A
comp1062_c2_seq15	138	G	R	14	8	36.36%	2	2	37	40	0.98	1	1	5	9	2	6	A
comp1062_c2_seq15	147	A	W	12	8	40%	2	2	38	39	0.98	1	1	5	7	2	6	T
comp1063_c0_seq1	151	A	R	14	13	48.15%	2	2	38	37	0.98	1	1	11	3	11	2	G
comp1063_c0_seq1	958	T	Y	63	53	45.69%	2	2	37	37	0.98	1	1	13	50	12	41	C
comp1064_c0_seq1	72	C	S	341	214	38.56%	2	2	36	37	0.98	1	1	247	94	150	64	G
comp1064_c0_seq1	539	A	M	160	266	62.44%	2	2	36	36	0.98	1	1	55	105	102	164	C
comp1064_c0_seq1	540	C	M	161	266	62.3%	2	2	36	36	0.98	1	1	55	106	102	164	A
comp1064_c0_seq3	349	G	A	15	99	86.84%	2	2	36	36	0.98	1	1	12	3	55	44	A
comp1064_c0_seq4	7	T	W	16	11	40.74%	2	2	33	36	0.98	1	1	7	9	2	9	A
comp1064_c0_seq4	10	C	Y	25	15	37.5%	2	2	33	37	0.98	1	1	15	10	2	13	T
comp1064_c0_seq4	14	A	R	28	13	31.71%	2	2	35	36	0.98	1	1	16	12	2	11	G
comp1065_c0_seq1	505	T	Y	4	4	50%	1	2	36	34	0.98	1	1	0	4	2	2	C
comp1065_c2_seq1	854	A	R	107	52	32.7%	2	2	37	37	0.98	1	1	56	51	28	24	G
comp1065_c2_seq1	2115	T	K	5	4	44.44%	2	2	35	38	0.98	1	1	2	3	3	1	G
comp1065_c2_seq1	2390	A	R	6	4	40%	2	2	37	40	0.98	1	1	3	3	2	2	G
comp1065_c2_seq1	2724	C	Y	63	39	38.24%	2	2	36	34	0.98	1	1	30	33	7	32	T
comp1065_c2_seq1	2728	A	R	65	42	39.25%	2	2	36	34	0.98	1	1	29	36	10	32	G
comp1065_c2_seq1	2752	C	Y	64	31	32.63%	2	2	35	34	0.98	1	1	32	32	7	24	T
comp1065_c2_seq1	2763	C	Y	52	35	40.23%	2	2	36	34	0.98	1	1	11	41	24	11	T
comp1065_c2_seq1	2824	T	K	6	4	40%	2	2	33	34	0.98	1	1	1	5	3	1	G
comp1065_c2_seq2	2390	A	R	8	4	33.33%	2	2	38	37	0.98	1	1	3	5	2	2	G
comp1065_c2_seq2	2428	C	Y	6	5	45.45%	2	2	38	37	0.98	1	1	2	4	2	3	T
comp1065_c2_seq2	2442	G	R	8	4	33.33%	2	2	38	34	0.98	1	1	3	5	2	2	A
comp1065_c2_seq3	854	A	R	103	52	33.55%	2	2	37	36	0.98	1	1	52	51	28	24	G
comp1065_c2_seq3	2346	A	R	6	5	45.45%	2	2	35	39	0.98	1	1	3	3	3	2	G
comp1065_c2_seq3	2384	C	Y	5	5	50%	2	2	39	36	0.98	1	1	3	2	2	3	T
comp1065_c2_seq3	2680	C	Y	70	34	32.69%	2	2	36	34	0.98	1	1	39	31	7	27	T
comp1065_c2_seq3	2719	C	Y	48	40	45.45%	2	2	36	34	0.98	1	1	7	41	27	13	T
comp1065_c2_seq3	2754	G	K	26	18	40.91%	2	2	37	37	0.98	1	1	6	20	1	17	T
comp1065_c2_seq4	646	C	Y	26	13	33.33%	2	2	38	37	0.98	1	1	21	5	11	2	T
comp1065_c2_seq4	854	A	R	116	62	34.83%	2	2	37	37	0.98	1	1	67	49	34	28	G
comp1065_c2_seq5	373	G	R	40	30	42.86%	2	2	35	34	0.98	1	1	27	13	19	11	A
comp1065_c2_seq5	375	A	R	43	25	36.76%	2	2	32	34	0.98	1	1	26	17	19	6	G
comp1065_c2_seq5	399	C	S	31	28	47.46%	2	2	34	33	0.98	1	1	14	17	17	11	G
comp1065_c2_seq5	413	T	Y	26	17	39.53%	2	2	33	36	0.98	1	1	12	14	3	14	C
comp1066_c3_seq1	36	C	T	1	20	95.24%	1	2	34	36	0.98	1	1	0	1	12	8	T
comp1066_c3_seq1	55	T	A	3	29	90.62%	2	2	36	37	0.98	1	1	2	1	20	9	A
comp1066_c3_seq1	74	A	G	2	35	94.59%	1	2	39	38	0.98	1	1	2	0	24	11	G
comp1066_c3_seq2	1008	A	R	6	10	62.5%	2	2	38	37	0.98	1	1	2	4	4	6	G
comp1066_c3_seq3	137	C	Y	6	4	40%	2	2	37	38	0.98	1	1	4	2	1	3	T
comp1066_c3_seq6	329	C	Y	27	16	37.21%	2	2	36	37	0.98	1	1	19	8	11	5	T
comp1066_c3_seq6	1045	C	Y	30	16	34.78%	2	2	39	37	0.98	1	1	13	17	12	4	T
comp1066_c3_seq6	1046	T	K	30	13	30.23%	2	2	38	37	0.98	1	1	13	17	11	2	G
comp1066_c3_seq6	1079	G	R	22	15	40.54%	2	2	36	36	0.98	1	1	11	11	8	7	A
comp1066_c3_seq7	973	T	G	2	10	83.33%	2	2	40	33	0.98	1	1	1	1	2	8	G
comp1066_c3_seq7	974	A	T	2	12	85.71%	2	2	41	32	0.98	1	1	1	1	4	8	T
comp1066_c3_seq9	124	T	Y	9	5	35.71%	2	2	36	37	0.98	1	1	7	2	3	2	C
comp1066_c3_seq12	36	C	Y	79	54	40.6%	2	2	36	36	0.98	1	1	55	24	42	12	T
comp1066_c3_seq12	55	T	W	135	84	38.36%	2	2	37	38	0.98	1	1	80	55	54	30	A
comp1066_c3_seq12	74	A	R	178	91	33.83%	2	2	37	37	0.98	1	1	109	69	57	34	G
comp1066_c3_seq12	673	A	R	6	5	45.45%	2	2	39	38	0.98	1	1	4	2	3	2	G
comp1066_c3_seq12	808	G	S	14	11	44%	2	2	36	38	0.98	1	1	5	9	5	6	C
comp1066_c3_seq13	863	C	Y	3	7	70%	2	2	38	33	0.98	1	1	1	2	5	2	T
comp1066_c3_seq13	865	A	M	3	7	70%	2	2	39	35	0.98	1	1	1	2	5	2	C
comp1066_c3_seq15	357	C	M	4	4	50%	2	2	40	39	0.98	1	1	2	2	3	1	A
comp1066_c3_seq15	746	C	M	4	5	55.56%	2	2	36	36	0.98	1	1	2	2	1	4	A
comp1066_c3_seq17	702	A	C	0	15	100%	0	2	0	38	0.98	0	1	0	0	1	14	C
comp1066_c3_seq17	713	A	C	0	12	100%	0	2	0	38	0.98	0	1	0	0	1	11	C
comp1066_c3_seq24	180	G	R	13	7	35%	2	2	38	39	0.98	1	1	3	10	1	6	A
comp1066_c3_seq24	230	T	Y	8	4	33.33%	2	2	36	39	0.98	1	1	4	4	1	3	C
comp1066_c3_seq28	115	T	Y	13	6	31.58%	2	2	39	37	0.98	1	1	7	6	4	2	C
comp1066_c3_seq28	236	T	K	10	8	44.44%	2	2	38	37	0.98	1	1	5	5	5	3	G
comp1066_c3_seq28	288	A	R	7	6	46.15%	2	2	37	35	0.98	1	1	4	3	2	4	G
comp1066_c3_seq30	281	G	R	9	10	52.63%	2	2	36	34	0.98	1	1	7	2	4	6	A
comp1066_c3_seq30	352	C	Y	47	23	32.86%	2	2	38	36	0.98	1	1	20	27	13	10	T
comp1066_c3_seq30	386	G	R	36	17	32.08%	2	2	36	37	0.98	1	1	16	20	4	13	A
comp1066_c3_seq32	165	T	Y	5	4	44.44%	2	2	34	35	0.98	1	1	3	2	2	2	C
comp1066_c3_seq32	176	A	R	6	4	40%	2	2	34	35	0.98	1	1	3	3	2	2	G
comp1066_c3_seq32	208	G	R	6	4	40%	2	2	37	38	0.98	1	1	2	4	1	3	A
comp1066_c3_seq34	127	G	R	7	7	50%	2	2	37	35	0.98	1	1	4	3	5	2	A
comp1066_c3_seq35	25	G	R	5	9	64.29%	1	2	37	32	0.98	1	1	5	0	6	3	A
comp1066_c3_seq35	26	G	C	2	11	84.62%	1	2	39	33	0.98	1	1	2	0	9	2	C
comp1066_c3_seq35	131	G	R	4	4	50%	2	2	37	37	0.98	1	1	3	1	1	3	A
comp1068_c0_seq1	2148	T	W	6	6	50%	2	2	35	38	0.98	1	1	5	1	3	3	A
comp1068_c0_seq1	3942	A	R	40	19	32.2%	2	2	36	35	0.98	1	1	19	21	11	8	G
comp1068_c0_seq1	5781	G	R	46	32	41.03%	2	2	35	33	0.98	1	1	38	8	20	12	A
comp1068_c0_seq1	6315	A	R	45	29	39.19%	2	2	34	35	0.98	1	1	20	25	9	20	G
comp1068_c0_seq1	6756	A	R	29	37	56.06%	2	2	37	36	0.98	1	1	9	20	16	21	G
comp1068_c0_seq1	6771	A	R	26	35	57.38%	2	2	37	35	0.98	1	1	9	17	13	22	G
comp1068_c0_seq1	6982	G	R	18	23	56.1%	2	2	34	35	0.98	1	1	6	12	13	10	A
comp1068_c0_seq2	3942	A	R	32	26	44.83%	2	2	37	34	0.98	1	1	12	20	12	14	G
comp1068_c0_seq2	6288	A	R	41	31	43.06%	2	2	35	35	0.98	1	1	14	27	16	15	G
comp1068_c0_seq2	6729	A	R	30	23	43.4%	2	2	37	36	0.98	1	1	14	16	10	13	G
comp1068_c0_seq2	6744	A	R	31	19	38%	2	2	37	37	0.98	1	1	13	18	9	10	G
comp1068_c0_seq2	6894	C	M	32	24	42.86%	2	2	34	37	0.98	1	1	11	21	6	18	A
comp1068_c0_seq2	6955	G	R	23	14	37.84%	2	2	36	37	0.98	1	1	9	14	4	10	A
comp1068_c0_seq2	7297	A	R	5	4	44.44%	2	2	36	30	0.98	1	1	1	4	2	2	G
comp1068_c0_seq3	3942	A	R	28	20	41.67%	2	2	35	36	0.98	1	1	15	13	7	13	G
comp1068_c0_seq3	5781	G	R	40	32	44.44%	2	2	34	34	0.98	1	1	32	8	19	13	A
comp1068_c0_seq3	6315	A	R	43	30	41.1%	2	2	35	36	0.98	1	1	18	25	10	20	G
comp1068_c0_seq3	6710	A	M	14	6	30%	2	2	35	36	0.98	1	1	6	8	5	1	C
comp1068_c0_seq3	6756	A	R	35	40	53.33%	2	2	37	36	0.98	1	1	20	15	22	18	G
comp1068_c0_seq3	6771	A	R	36	39	52%	2	2	36	36	0.98	1	1	22	14	21	18	G
comp1068_c0_seq3	6982	G	R	25	17	40.48%	2	2	36	35	0.98	1	1	8	17	8	9	A
comp1068_c0_seq4	1465	T	K	9	4	30.77%	2	2	36	40	0.98	1	1	6	3	2	2	G
comp1068_c0_seq4	1606	C	Y	11	5	31.25%	2	2	35	40	0.98	1	1	5	6	3	2	T
comp1068_c0_seq4	2148	T	A	2	12	85.71%	2	2	39	38	0.98	1	1	1	1	4	8	A
comp1068_c0_seq4	3942	A	R	45	27	37.5%	2	2	36	35	0.98	1	1	21	24	14	13	G
comp1068_c0_seq4	6288	A	R	39	31	44.29%	2	2	36	34	0.98	1	1	15	24	16	15	G
comp1068_c0_seq4	6729	A	R	33	30	47.62%	2	2	34	34	0.98	1	1	14	19	9	21	G
comp1068_c0_seq4	6744	A	R	31	29	48.33%	2	2	35	35	0.98	1	1	12	19	10	19	G
comp1068_c0_seq4	6894	C	M	26	21	44.68%	2	2	34	36	0.98	1	1	12	14	7	14	A
comp1068_c0_seq4	6955	G	R	29	20	40.82%	2	2	36	35	0.98	1	1	10	19	8	12	A
comp1068_c0_seq5	2148	T	W	5	5	50%	2	2	39	39	0.98	1	1	4	1	4	1	A
comp1068_c0_seq5	5781	G	R	62	30	32.61%	2	2	35	33	0.98	1	1	39	23	21	9	A
comp1068_c0_seq5	6108	T	Y	79	37	31.9%	2	2	35	34	0.98	1	1	34	45	17	20	C
comp1068_c0_seq5	6315	A	R	31	22	41.51%	2	2	35	35	0.98	1	1	13	18	11	11	G
comp1068_c0_seq5	6756	A	R	38	28	42.42%	2	2	37	36	0.98	1	1	18	20	10	18	G
comp1068_c0_seq5	6771	A	R	35	25	41.67%	2	2	37	37	0.98	1	1	20	15	9	16	G
comp1068_c0_seq6	2148	T	W	5	8	61.54%	2	2	40	40	0.98	1	1	2	3	4	4	A
comp1068_c0_seq6	3942	A	R	33	16	32.65%	2	2	36	36	0.98	1	1	17	16	6	10	G
comp1068_c0_seq6	5754	G	R	85	40	32%	2	2	35	36	0.98	1	1	37	48	26	14	A
comp1068_c0_seq6	6288	A	R	29	24	45.28%	2	2	35	36	0.98	1	1	13	16	8	16	G
comp1068_c0_seq6	6729	A	R	34	24	41.38%	2	2	36	34	0.98	1	1	13	21	10	14	G
comp1068_c0_seq6	6744	A	R	32	24	42.86%	2	2	36	35	0.98	1	1	13	19	8	16	G
comp1068_c0_seq6	6894	C	M	23	14	37.84%	2	2	35	33	0.98	1	1	6	17	8	6	A
comp1068_c0_seq6	6955	G	R	20	19	48.72%	2	2	36	35	0.98	1	1	10	10	9	10	A
comp1071_c0_seq1	1675	A	R	8	7	46.67%	2	2	38	36	0.98	1	1	2	6	1	6	G
comp1071_c0_seq2	1504	A	R	9	7	43.75%	1	2	39	39	0.98	1	1	0	9	1	6	G
comp1072_c0_seq1	205	C	A	36	120	76.92%	2	2	36	37	0.98	1	1	18	18	69	51	A
comp1072_c0_seq1	237	G	R	64	115	64.25%	2	2	36	37	0.98	1	1	35	29	64	51	A
comp1072_c0_seq1	299	T	Y	85	75	46.88%	2	2	36	37	0.98	1	1	45	40	26	49	C
comp1072_c0_seq1	842	A	M	23	11	32.35%	2	2	36	37	0.98	1	1	10	13	7	4	C
comp1072_c0_seq1	1237	A	M	48	23	32.39%	2	2	36	38	0.98	1	1	22	26	13	10	C
comp1072_c0_seq1	2131	T	W	8	8	50%	2	2	34	36	0.98	1	1	4	4	7	1	A
comp1072_c0_seq2	66	C	Y	11	12	52.17%	2	2	37	37	0.98	1	1	10	1	5	7	T
comp1072_c0_seq2	1639	T	Y	51	35	40.7%	2	2	37	37	0.98	1	1	18	33	18	17	C
comp1072_c0_seq3	822	T	Y	44	21	32.31%	2	2	36	36	0.98	1	1	20	24	10	11	C
comp1072_c0_seq3	956	A	M	35	21	37.5%	2	2	36	35	0.98	1	1	17	18	15	6	C
comp1072_c0_seq3	1571	C	Y	55	37	40.22%	2	2	35	35	0.98	1	1	28	27	21	16	T
comp1072_c0_seq3	1850	T	W	5	4	44.44%	2	2	34	36	0.98	1	1	3	2	3	1	A
comp1072_c0_seq4	3	A	G	0	8	100%	0	2	0	33	0.98	0	1	0	0	2	6	G
comp1072_c0_seq4	462	T	Y	58	31	34.83%	2	2	37	36	0.98	1	1	34	24	19	12	C
comp1072_c0_seq4	712	G	R	6	6	50%	2	2	40	37	0.98	1	1	3	3	4	2	A
comp1074_c0_seq1	206	A	R	32	30	48.39%	2	2	38	39	0.98	1	1	9	23	4	26	G
comp1074_c0_seq1	1650	G	R	201	161	44.48%	2	2	35	35	0.98	1	1	88	113	73	88	A
comp1074_c0_seq1	2366	T	W	315	167	34.65%	2	2	38	38	0.98	1	1	178	137	92	75	A
comp1074_c0_seq1	2447	T	Y	195	210	51.85%	2	2	37	37	0.98	1	1	96	99	91	119	C
comp1074_c0_seq1	4721	G	R	11	6	35.29%	2	2	35	37	0.98	1	1	4	7	5	1	A
comp1075_c1_seq1	28	A	W	33	43	56.58%	2	2	33	34	0.98	1	1	15	18	14	29	T
comp1075_c1_seq1	119	T	Y	34	22	39.29%	2	2	36	36	0.98	1	1	15	19	8	14	C
comp1075_c1_seq1	128	G	R	24	17	41.46%	2	2	37	37	0.98	1	1	3	21	7	10	A
comp1075_c1_seq1	210	A	G	5	22	81.48%	2	2	38	36	0.98	1	1	1	4	2	20	G
comp1075_c1_seq1	230	G	K	6	5	45.45%	2	2	35	32	0.98	1	1	1	5	1	4	T
comp1077_c0_seq1	289	G	R	61	54	46.96%	2	2	36	37	0.98	1	1	27	34	23	31	A
comp1077_c0_seq1	387	A	M	24	13	35.14%	2	2	37	35	0.98	1	1	18	6	4	9	C
comp1078_c1_seq1	120	A	R	214	93	30.29%	2	2	37	36	0.98	1	1	109	105	49	44	G
comp1078_c1_seq1	240	C	Y	175	95	35.19%	2	2	36	36	0.98	1	1	83	92	39	56	T
comp1078_c1_seq1	840	T	Y	216	129	37.39%	2	2	37	36	0.98	1	1	94	122	62	67	C
comp1078_c1_seq1	879	C	Y	232	129	35.73%	2	2	37	38	0.98	1	1	108	124	58	71	T
comp1078_c1_seq1	885	A	R	196	146	42.69%	2	2	37	37	0.98	1	1	100	96	64	82	G
comp1078_c1_seq1	963	A	R	158	111	41.26%	2	2	37	37	0.98	1	1	79	79	64	47	G
comp1078_c1_seq2	162	C	Y	18	17	48.57%	2	2	38	38	0.98	1	1	11	7	12	5	T
comp1078_c1_seq2	520	G	R	465	212	31.31%	2	2	37	37	0.98	1	1	238	227	104	108	A
comp1078_c1_seq2	637	C	S	420	305	42.07%	2	2	37	36	0.98	1	1	205	215	148	157	G
comp1078_c1_seq2	886	T	Y	240	153	38.93%	2	2	35	35	0.98	1	1	130	110	81	72	C
comp1078_c1_seq2	916	A	R	270	187	40.92%	2	2	34	35	0.98	1	1	157	113	99	88	G
comp1078_c1_seq2	1123	G	R	310	197	38.86%	2	2	36	36	0.98	1	1	148	162	104	93	A
comp1078_c1_seq2	1153	T	Y	246	189	43.45%	2	2	37	36	0.98	1	1	102	144	61	128	C
comp1078_c1_seq2	1168	T	Y	179	272	60.31%	2	2	37	36	0.98	1	1	78	101	104	168	C
comp1078_c1_seq2	1267	C	M	171	93	35.23%	2	2	37	34	0.98	1	1	107	64	52	41	A
comp1078_c1_seq2	1291	C	Y	121	63	34.24%	2	2	36	37	0.98	1	1	68	53	28	35	T
comp1079_c0_seq1	25	G	R	25	11	30.56%	2	2	34	34	0.98	1	1	19	6	5	6	A
comp1079_c0_seq1	38	T	C	10	45	81.82%	2	2	33	34	0.98	1	1	5	5	29	16	C
comp1079_c0_seq1	312	C	M	120	66	35.48%	2	2	36	35	0.98	1	1	75	45	37	29	A
comp1079_c0_seq1	320	G	R	120	74	38.14%	2	2	36	35	0.98	1	1	70	50	40	34	A
comp1079_c0_seq1	346	A	R	106	76	41.76%	2	2	34	35	0.98	1	1	53	53	32	44	G
comp1079_c0_seq1	403	A	M	71	40	36.04%	2	2	33	35	0.98	1	1	27	44	14	26	C
comp1079_c0_seq1	412	A	R	54	28	34.15%	2	2	35	35	0.98	1	1	17	37	10	18	G
comp1079_c0_seq2	151	G	R	44	54	55.1%	2	2	37	38	0.98	1	1	11	33	12	42	A
comp1079_c0_seq2	407	T	Y	16	15	48.39%	2	2	35	35	0.98	1	1	6	10	2	13	C
comp1079_c0_seq3	48	T	W	50	26	34.21%	2	2	37	38	0.98	1	1	41	9	20	6	A
comp1079_c0_seq3	100	G	R	67	138	67.32%	2	2	36	36	0.98	1	1	42	25	94	44	A
comp1079_c0_seq3	113	A	W	126	115	47.72%	2	2	38	37	0.98	1	1	75	51	81	34	T
comp1079_c0_seq3	181	A	G	65	248	79.23%	2	2	37	36	0.98	1	1	31	34	139	109	G
comp1079_c0_seq3	186	G	A	57	235	80.48%	2	2	36	35	0.98	1	1	26	31	106	129	A
comp1079_c0_seq3	251	A	R	233	108	31.67%	2	2	33	37	0.98	1	1	98	135	45	63	G
comp1081_c0_seq1	128	C	M	7	4	36.36%	2	2	36	33	0.98	1	1	4	3	2	2	A
comp1081_c0_seq1	135	C	Y	6	7	53.85%	2	2	37	34	0.98	1	1	2	4	3	4	T
comp1081_c0_seq1	206	A	R	8	7	46.67%	2	2	40	39	0.98	1	1	5	3	2	5	G
comp1081_c0_seq1	342	A	M	8	5	38.46%	2	2	39	36	0.98	1	1	4	4	4	1	C
comp1081_c0_seq1	381	G	S	20	9	31.03%	2	2	36	36	0.98	1	1	17	3	5	4	C
comp1081_c0_seq1	542	C	M	39	18	31.58%	2	2	36	38	0.98	1	1	14	25	9	9	A
comp1081_c0_seq1	745	C	M	12	12	50%	2	2	38	35	0.98	1	1	5	7	4	8	A
comp1081_c0_seq1	891	A	W	8	6	42.86%	2	2	38	39	0.98	1	1	2	6	4	2	T
comp1081_c0_seq1	1537	C	M	163	84	34.01%	2	2	37	37	0.98	1	1	71	92	31	53	A
comp1081_c0_seq1	1538	C	Y	162	84	34.15%	2	2	37	38	0.98	1	1	72	90	31	53	T
comp1081_c0_seq1	1539	A	W	160	84	34.43%	2	2	38	38	0.98	1	1	68	92	31	53	T
comp1081_c0_seq1	2170	C	Y	195	146	42.82%	2	2	37	37	0.98	1	1	93	102	61	85	T
comp1081_c0_seq1	2571	G	K	162	88	35.2%	2	2	36	37	0.98	1	1	89	73	55	33	T
comp1081_c0_seq1	2862	T	K	89	74	45.4%	2	2	38	38	0.98	1	1	5	84	8	66	G
comp1081_c0_seq2	35	T	Y	5	6	54.55%	2	2	37	34	0.98	1	1	3	2	4	2	C
comp1081_c0_seq2	102	G	S	28	17	37.78%	2	2	38	39	0.98	1	1	23	5	13	4	C
comp1081_c0_seq2	157	G	K	62	27	30.34%	2	2	39	38	0.98	1	1	37	25	14	13	T
comp1081_c0_seq2	195	G	R	86	49	36.3%	2	2	38	37	0.98	1	1	45	41	22	27	A
comp1081_c0_seq2	313	C	M	51	24	32%	2	2	36	35	0.98	1	1	22	29	5	19	A
comp1081_c0_seq2	751	G	R	17	17	50%	2	2	36	36	0.98	1	1	9	8	9	8	A
comp1081_c0_seq2	847	G	R	7	6	46.15%	2	2	37	35	0.98	1	1	2	5	2	4	A
comp1081_c0_seq3	102	G	S	28	23	45.1%	2	2	37	38	0.98	1	1	22	6	19	4	C
comp1081_c0_seq3	157	G	K	52	36	40.91%	2	2	38	37	0.98	1	1	31	21	22	14	T
comp1081_c0_seq3	158	G	S	57	36	38.71%	2	2	38	37	0.98	1	1	36	21	24	12	C
comp1081_c0_seq3	195	G	R	79	66	45.52%	2	2	38	38	0.98	1	1	43	36	29	37	A
comp1081_c0_seq3	313	C	M	70	33	32.04%	2	2	36	36	0.98	1	1	31	39	14	19	A
comp1081_c0_seq3	751	G	R	16	18	52.94%	2	2	37	37	0.98	1	1	8	8	7	11	A
comp1081_c0_seq3	895	A	R	6	4	40%	2	2	37	39	0.98	1	1	3	3	3	1	G
comp1081_c0_seq3	1136	C	Y	7	6	46.15%	2	2	37	39	0.98	1	1	3	4	4	2	T
comp1081_c0_seq3	1182	C	Y	8	17	68%	2	2	34	37	0.98	1	1	3	5	12	5	T
comp1081_c0_seq4	84	A	W	9	7	43.75%	2	2	39	36	0.98	1	1	5	4	6	1	T
comp1081_c0_seq4	287	A	C	20	62	75.61%	2	2	39	38	0.98	1	1	5	15	47	15	C
comp1081_c0_seq4	303	T	A	19	68	78.16%	2	2	38	38	0.98	1	1	5	14	44	24	A
comp1081_c0_seq4	322	T	C	14	79	84.95%	2	2	38	37	0.98	1	1	3	11	44	35	C
comp1081_c0_seq4	326	C	T	11	77	87.5%	2	2	37	37	0.98	1	1	1	10	40	37	T
comp1081_c0_seq4	490	A	C	7	72	91.14%	2	2	38	37	0.98	1	1	4	3	30	42	C
comp1081_c0_seq4	518	A	G	12	54	81.82%	2	2	39	37	0.98	1	1	9	3	19	35	G
comp1081_c0_seq4	551	G	R	32	17	34.69%	2	2	37	36	0.98	1	1	14	18	5	12	A
comp1081_c0_seq5	72	G	S	12	6	33.33%	2	2	39	39	0.98	1	1	3	9	2	4	C
comp1081_c0_seq5	108	C	M	14	8	36.36%	2	2	36	37	0.98	1	1	4	10	4	4	A
comp1081_c0_seq5	156	G	R	8	4	33.33%	2	2	37	38	0.98	1	1	4	4	3	1	A
comp1081_c0_seq5	261	G	R	28	17	37.78%	2	2	36	37	0.98	1	1	20	8	9	8	A
comp1081_c0_seq5	558	G	R	19	10	34.48%	2	2	37	37	0.98	1	1	7	12	2	8	A
comp1081_c0_seq5	654	G	R	9	5	35.71%	2	2	37	38	0.98	1	1	5	4	4	1	A
comp1081_c0_seq5	728	C	Y	4	6	60%	2	2	38	38	0.98	1	1	2	2	3	3	T
comp1081_c0_seq5	795	C	S	4	6	60%	2	2	36	39	0.98	1	1	2	2	3	3	G
comp1081_c0_seq5	1249	C	Y	4	5	55.56%	1	2	38	36	0.98	1	1	0	4	1	4	T
comp1081_c0_seq6	989	C	Y	19	15	44.12%	2	2	37	36	0.98	1	1	2	17	8	7	T
comp1081_c0_seq8	31	T	Y	7	7	50%	2	2	34	35	0.98	1	1	4	3	4	3	C
comp1081_c0_seq8	93	A	R	9	22	70.97%	1	2	39	38	0.98	1	1	9	0	11	11	G
comp1081_c0_seq8	133	C	Y	21	17	44.74%	2	2	37	36	0.98	1	1	18	3	10	7	T
comp1081_c0_seq9	491	T	Y	8	6	42.86%	2	2	36	39	0.98	1	1	3	5	3	3	C
comp1081_c0_seq9	533	A	R	7	5	41.67%	2	2	39	39	0.98	1	1	1	6	4	1	G
comp1081_c0_seq9	710	G	R	31	14	31.11%	2	2	37	37	0.98	1	1	17	14	8	6	A
comp1081_c0_seq10	544	G	R	5	5	50%	2	2	38	38	0.98	1	1	3	2	3	2	A
comp1081_c0_seq11	120	G	R	8	4	33.33%	2	2	38	37	0.98	1	1	4	4	2	2	A
comp1081_c0_seq11	122	C	Y	9	4	30.77%	2	2	37	39	0.98	1	1	4	5	2	2	T
comp1081_c0_seq11	702	A	W	34	78	69.64%	2	2	37	37	0.98	1	1	9	25	42	36	T
comp1081_c0_seq11	718	G	T	18	72	80%	1	2	38	36	0.98	1	1	0	18	35	37	T
comp1081_c0_seq11	721	T	A	16	70	81.4%	1	2	37	33	0.98	1	1	0	16	33	37	A
comp1081_c0_seq11	732	A	T	15	58	79.45%	1	2	39	36	0.98	1	1	0	15	30	28	T
comp1081_c0_seq12	233	A	R	52	36	40.91%	2	2	37	38	0.98	1	1	28	24	30	6	G
comp1081_c0_seq12	248	G	R	55	46	45.54%	2	2	37	38	0.98	1	1	29	26	39	7	A
comp1081_c0_seq12	253	C	S	33	77	70%	2	2	36	38	0.98	1	1	12	21	66	11	G
comp1081_c0_seq13	215	T	K	44	50	53.19%	2	2	37	37	0.98	1	1	7	37	9	41	G
comp1083_c0_seq2	53	G	R	94	49	34.27%	2	2	37	37	0.98	1	1	67	27	37	12	A
comp1084_c0_seq1	1252	A	T	0	14	100%	0	2	0	36	0.98	0	1	0	0	2	12	T
comp1084_c0_seq1	1254	C	A	0	13	100%	0	2	0	36	0.98	0	1	0	0	1	12	A
comp1084_c0_seq1	1257	C	T	0	12	100%	0	2	0	36	0.98	0	1	0	0	1	11	T
comp1086_c0_seq1	123	G	R	174	99	36.26%	2	2	37	35	0.98	1	1	138	36	72	27	A
comp1086_c0_seq1	1369	A	R	46	44	48.89%	2	2	38	38	0.98	1	1	21	25	20	24	G
comp1086_c0_seq1	2190	T	K	47	40	45.98%	2	2	36	36	0.98	1	1	29	18	21	19	G
comp1086_c0_seq1	2588	G	R	268	194	41.99%	2	2	37	37	0.98	1	1	177	91	125	69	A
comp1087_c0_seq1	1842	G	R	54	25	31.65%	2	2	38	38	0.98	1	1	36	18	13	12	A
comp1087_c0_seq1	2209	G	R	50	22	30.56%	2	2	38	36	0.98	1	1	27	23	14	8	A
comp1089_c0_seq1	224	T	Y	23	16	41.03%	2	2	36	36	0.98	1	1	10	13	6	10	C
comp1089_c0_seq1	368	C	S	13	8	38.1%	2	2	36	37	0.98	1	1	9	4	4	4	G
comp1089_c0_seq1	386	A	W	16	9	36%	2	2	38	38	0.98	1	1	12	4	4	5	T
comp1089_c0_seq1	412	C	Y	16	9	36%	2	2	36	37	0.98	1	1	11	5	4	5	T
comp1089_c0_seq1	421	C	Y	14	11	44%	2	2	35	38	0.98	1	1	9	5	5	6	T
comp1089_c0_seq1	783	A	R	113	73	39.25%	2	2	37	37	0.98	1	1	78	35	52	21	G
comp1089_c0_seq1	849	A	M	224	147	39.62%	2	2	37	36	0.98	1	1	142	82	91	56	C
comp1089_c0_seq1	1147	T	K	287	162	36.08%	2	2	37	37	0.98	1	1	74	213	38	124	G
comp1089_c0_seq1	1161	C	M	235	115	32.86%	2	2	37	38	0.98	1	1	48	187	16	99	A
comp108_c1_seq1	289	T	Y	19	28	59.57%	2	2	35	36	0.98	1	1	10	9	11	17	C
comp108_c1_seq1	322	G	R	21	29	58%	2	2	31	31	0.98	1	1	11	10	11	18	A
comp108_c1_seq1	343	C	Y	25	27	51.92%	2	2	34	32	0.98	1	1	10	15	9	18	T
comp108_c1_seq1	388	T	Y	11	12	52.17%	1	2	35	37	0.98	1	1	0	11	1	11	C
comp108_c1_seq1	1774	C	Y	18	21	53.85%	2	2	36	34	0.98	1	1	8	10	14	7	T
comp108_c1_seq1	2008	T	Y	32	20	38.46%	2	2	36	36	0.98	1	1	16	16	10	10	C
comp108_c1_seq1	2026	T	Y	30	18	37.5%	2	2	36	35	0.98	1	1	12	18	7	11	C
comp108_c1_seq1	2450	T	Y	36	39	52%	2	2	36	37	0.98	1	1	21	15	20	19	C
comp108_c1_seq1	2713	C	Y	33	27	45%	2	2	37	37	0.98	1	1	14	19	15	12	T
comp108_c1_seq2	289	T	Y	41	22	34.92%	2	2	36	37	0.98	1	1	20	21	12	10	C
comp108_c1_seq2	322	G	R	37	19	33.93%	2	2	30	34	0.98	1	1	13	24	12	7	A
comp108_c1_seq2	343	C	Y	33	20	37.74%	2	2	34	32	0.98	1	1	9	24	9	11	T
comp108_c1_seq2	388	T	Y	16	9	36%	2	2	36	35	0.98	1	1	2	14	2	7	C
comp108_c1_seq2	1774	C	Y	33	32	49.23%	2	2	35	35	0.98	1	1	19	14	17	15	T
comp108_c1_seq2	2008	T	Y	33	23	41.07%	2	2	33	35	0.98	1	1	19	14	10	13	C
comp108_c1_seq2	2026	T	Y	31	16	34.04%	2	2	33	32	0.98	1	1	15	16	5	11	C
comp108_c1_seq2	2450	T	Y	43	24	35.82%	2	2	37	36	0.98	1	1	20	23	13	11	C
comp108_c1_seq2	2704	T	W	26	19	42.22%	2	2	37	36	0.98	1	1	13	13	11	8	A
comp1090_c0_seq1	466	T	K	17	12	41.38%	2	2	38	38	0.98	1	1	6	11	5	7	G
comp1090_c0_seq1	859	A	R	5	4	44.44%	2	2	37	37	0.98	1	1	3	2	1	3	G
comp1090_c0_seq1	994	G	R	14	18	56.25%	2	2	37	37	0.98	1	1	8	6	7	11	A
comp1090_c0_seq1	2104	G	R	26	12	31.58%	2	2	37	38	0.98	1	1	9	17	3	9	A
comp1090_c0_seq1	2470	A	R	17	13	43.33%	2	2	38	37	0.98	1	1	7	10	7	6	G
comp1090_c0_seq1	3196	A	M	27	14	34.15%	2	2	37	37	0.98	1	1	14	13	8	6	C
comp1090_c0_seq1	3239	C	Y	42	23	35.38%	2	2	37	37	0.98	1	1	25	17	11	12	T
comp1090_c0_seq1	4333	G	K	15	12	44.44%	2	2	37	37	0.98	1	1	8	7	4	8	T
comp1090_c0_seq1	4864	G	R	12	9	42.86%	2	2	37	37	0.98	1	1	5	7	7	2	A
comp1090_c0_seq1	5758	G	K	30	29	49.15%	2	2	37	37	0.98	1	1	19	11	13	16	T
comp1090_c0_seq2	466	T	K	24	16	40%	2	2	36	38	0.98	1	1	8	16	6	10	G
comp1090_c0_seq2	2104	G	R	33	17	34%	2	2	37	37	0.98	1	1	12	21	8	9	A
comp1090_c0_seq2	3196	A	M	26	22	45.83%	2	2	37	39	0.98	1	1	11	15	11	11	C
comp1090_c0_seq2	3239	C	Y	27	18	40%	2	2	37	38	0.98	1	1	14	13	12	6	T
comp1090_c0_seq2	4333	G	K	22	14	38.89%	2	2	35	37	0.98	1	1	11	11	9	5	T
comp1090_c0_seq2	4864	G	R	16	8	33.33%	2	2	39	36	0.98	1	1	12	4	4	4	A
comp1090_c0_seq2	5758	G	K	24	19	44.19%	2	2	37	37	0.98	1	1	11	13	9	10	T
comp1090_c0_seq3	466	T	K	12	17	58.62%	2	2	35	37	0.98	1	1	6	6	7	10	G
comp1090_c0_seq3	994	G	R	19	14	42.42%	2	2	37	36	0.98	1	1	12	7	7	7	A
comp1090_c0_seq3	2104	G	R	29	15	34.09%	2	2	38	38	0.98	1	1	14	15	8	7	A
comp1090_c0_seq3	2470	A	R	21	10	32.26%	2	2	37	38	0.98	1	1	12	9	9	1	G
comp1090_c0_seq3	3239	C	Y	31	16	34.04%	2	2	36	37	0.98	1	1	12	19	9	7	T
comp1090_c0_seq3	4333	G	K	18	13	41.94%	2	2	35	37	0.98	1	1	10	8	6	7	T
comp1090_c0_seq3	4864	G	R	17	14	45.16%	2	2	37	37	0.98	1	1	7	10	11	3	A
comp1090_c0_seq3	5758	G	K	29	20	40.82%	2	2	38	36	0.98	1	1	13	16	10	10	T
comp1090_c0_seq4	466	T	K	15	19	55.88%	2	2	38	36	0.98	1	1	6	9	9	10	G
comp1090_c0_seq4	994	G	R	17	19	52.78%	2	2	36	37	0.98	1	1	11	6	10	9	A
comp1090_c0_seq4	2104	G	R	37	19	33.93%	2	2	36	38	0.98	1	1	15	22	10	9	A
comp1090_c0_seq4	2470	A	R	17	10	37.04%	2	2	36	36	0.98	1	1	11	6	6	4	G
comp1090_c0_seq4	3196	A	M	21	13	38.24%	2	2	36	37	0.98	1	1	10	11	5	8	C
comp1090_c0_seq4	3239	C	Y	32	18	36%	2	2	37	37	0.98	1	1	16	16	10	8	T
comp1090_c0_seq4	4333	G	K	21	14	40%	2	2	35	37	0.98	1	1	12	9	6	8	T
comp1090_c0_seq4	4864	G	R	21	11	34.38%	2	2	39	39	0.98	1	1	14	7	7	4	A
comp1090_c0_seq4	5758	G	K	22	15	40.54%	2	2	38	37	0.98	1	1	13	9	5	10	T
comp1090_c0_seq4	7292	G	R	9	6	40%	2	2	37	38	0.98	1	1	3	6	1	5	A
comp1090_c0_seq5	466	T	K	25	23	47.92%	2	2	37	37	0.98	1	1	11	14	14	9	G
comp1090_c0_seq5	859	A	R	5	5	50%	2	2	40	38	0.98	1	1	2	3	2	3	G
comp1090_c0_seq5	994	G	R	15	27	64.29%	2	2	38	37	0.98	1	1	11	4	16	11	A
comp1090_c0_seq5	2104	G	R	24	20	45.45%	2	2	39	38	0.98	1	1	12	12	12	8	A
comp1090_c0_seq5	3196	A	M	23	11	32.35%	2	2	38	38	0.98	1	1	11	12	5	6	C
comp1090_c0_seq5	3239	C	Y	24	14	36.84%	2	2	38	36	0.98	1	1	13	11	7	7	T
comp1090_c0_seq5	4333	G	K	18	9	33.33%	2	2	37	35	0.98	1	1	10	8	6	3	T
comp1090_c0_seq5	4864	G	R	16	13	44.83%	2	2	37	36	0.98	1	1	10	6	11	2	A
comp1090_c0_seq5	5758	G	K	35	34	49.28%	2	2	37	38	0.98	1	1	20	15	17	17	T
comp1090_c0_seq5	7535	G	R	3	5	62.5%	1	2	38	37	0.98	1	1	0	3	1	4	A
comp1090_c0_seq5	8649	T	Y	21	14	40%	2	2	38	37	0.98	1	1	10	11	6	8	C
comp1090_c0_seq6	466	T	K	13	29	69.05%	2	2	38	36	0.98	1	1	4	9	13	16	G
comp1090_c0_seq6	994	G	R	20	16	44.44%	2	2	37	38	0.98	1	1	14	6	11	5	A
comp1090_c0_seq6	2104	G	R	30	15	33.33%	2	2	38	37	0.98	1	1	12	18	6	9	A
comp1090_c0_seq6	2470	A	R	24	11	31.43%	2	2	37	36	0.98	1	1	15	9	3	8	G
comp1090_c0_seq6	4333	G	K	31	16	34.04%	2	2	35	37	0.98	1	1	16	15	8	8	T
comp1090_c0_seq6	5758	G	K	26	24	48%	2	2	37	37	0.98	1	1	12	14	14	10	T
comp1090_c0_seq6	8556	T	Y	17	21	55.26%	2	2	39	37	0.98	1	1	8	9	7	14	C
comp1090_c0_seq7	466	T	K	18	15	45.45%	2	2	39	37	0.98	1	1	8	10	5	10	G
comp1090_c0_seq7	994	G	R	25	15	37.5%	2	2	38	37	0.98	1	1	15	10	8	7	A
comp1090_c0_seq7	2104	G	R	33	18	35.29%	2	2	37	37	0.98	1	1	16	17	9	9	A
comp1090_c0_seq7	2470	A	R	21	12	36.36%	2	2	37	36	0.98	1	1	11	10	4	8	G
comp1090_c0_seq7	4333	G	K	29	23	44.23%	2	2	36	37	0.98	1	1	14	15	10	13	T
comp1090_c0_seq7	4864	G	R	9	13	59.09%	2	2	38	38	0.98	1	1	5	4	6	7	A
comp1090_c0_seq7	5758	G	K	37	16	30.19%	2	2	37	39	0.98	1	1	19	18	10	6	T
comp1090_c0_seq7	8499	T	Y	15	10	40%	2	2	38	38	0.98	1	1	6	9	4	6	C
comp1090_c0_seq7	8642	C	Y	4	5	55.56%	1	2	38	35	0.98	1	1	0	4	1	4	T
comp1090_c0_seq8	466	T	K	25	17	40.48%	2	2	38	39	0.98	1	1	11	14	7	10	G
comp1090_c0_seq8	994	G	R	19	20	51.28%	2	2	36	34	0.98	1	1	13	6	15	5	A
comp1090_c0_seq8	2104	G	R	20	19	48.72%	2	2	36	38	0.98	1	1	9	11	5	14	A
comp1090_c0_seq8	2470	A	R	25	11	30.56%	2	2	37	36	0.98	1	1	11	14	6	5	G
comp1090_c0_seq8	4333	G	K	14	10	41.67%	2	2	36	37	0.98	1	1	7	7	5	5	T
comp1090_c0_seq8	4864	G	R	14	8	36.36%	2	2	37	37	0.98	1	1	8	6	6	2	A
comp1090_c0_seq8	5758	G	K	30	23	43.4%	2	2	36	37	0.98	1	1	15	15	9	14	T
comp1090_c0_seq8	7292	G	R	5	7	58.33%	2	2	38	35	0.98	1	1	3	2	3	4	A
comp1090_c0_seq8	8406	T	Y	22	11	33.33%	2	2	37	37	0.98	1	1	12	10	4	7	C
comp1090_c0_seq9	1174	G	R	4	6	60%	2	2	37	38	0.98	1	1	1	3	2	4	A
comp1090_c0_seq10	1174	G	R	4	11	73.33%	2	2	38	37	0.98	1	1	2	2	1	10	A
comp1090_c0_seq10	2288	T	Y	12	13	52%	2	2	37	37	0.98	1	1	5	7	7	6	C
comp1090_c0_seq12	667	G	R	9	4	30.77%	2	2	37	39	0.98	1	1	4	5	1	3	A
comp1090_c0_seq12	1781	T	Y	18	20	52.63%	2	2	38	36	0.98	1	1	10	8	8	12	C
comp1092_c0_seq1	220	C	Y	32	23	41.82%	2	2	37	37	0.98	1	1	15	17	10	13	T
comp1092_c0_seq1	272	G	R	27	13	32.5%	2	2	37	36	0.98	1	1	13	14	4	9	A
comp1092_c0_seq1	794	A	M	7	4	36.36%	2	2	37	37	0.98	1	1	5	2	2	2	C
comp1092_c0_seq1	905	A	R	20	16	44.44%	2	2	38	37	0.98	1	1	12	8	5	11	G
comp1092_c0_seq1	986	T	Y	19	12	38.71%	2	2	38	36	0.98	1	1	8	11	2	10	C
comp1092_c0_seq1	1007	C	Y	13	8	38.1%	2	2	37	37	0.98	1	1	4	9	2	6	T
comp1092_c0_seq1	1214	C	S	11	5	31.25%	2	2	37	39	0.98	1	1	7	4	4	1	G
comp1092_c0_seq1	1436	T	W	38	18	32.14%	2	2	35	36	0.98	1	1	18	20	9	9	A
comp1092_c0_seq1	1597	A	R	22	10	31.25%	2	2	36	37	0.98	1	1	10	12	5	5	G
comp1092_c0_seq1	1691	T	Y	29	20	40.82%	2	2	38	37	0.98	1	1	20	9	11	9	C
comp1092_c0_seq1	1781	A	R	20	20	50%	2	2	38	38	0.98	1	1	11	9	11	9	G
comp1092_c0_seq2	226	C	Y	32	19	37.25%	2	2	37	37	0.98	1	1	17	15	12	7	T
comp1092_c0_seq2	230	A	R	36	18	33.33%	2	2	36	38	0.98	1	1	17	19	12	6	G
comp1092_c0_seq2	248	G	K	39	17	30.36%	2	2	38	35	0.98	1	1	19	20	10	7	T
comp1092_c0_seq2	774	G	R	14	6	30%	2	2	32	37	0.98	1	1	8	6	2	4	A
comp1092_c0_seq2	798	A	R	9	11	55%	2	2	36	39	0.98	1	1	4	5	5	6	G
comp1092_c0_seq2	900	C	Y	24	14	36.84%	2	2	38	39	0.98	1	1	10	14	2	12	T
comp1092_c0_seq2	953	T	Y	9	9	50%	2	2	39	39	0.98	1	1	6	3	2	7	C
comp1092_c0_seq2	1038	A	M	6	10	62.5%	2	2	35	40	0.98	1	1	3	3	5	5	C
comp1092_c0_seq2	1674	A	R	14	14	50%	2	2	38	38	0.98	1	1	9	5	10	4	G
comp1092_c0_seq3	851	T	Y	408	206	33.55%	2	2	36	36	0.98	1	1	269	139	136	70	C
comp1092_c0_seq3	880	A	R	377	358	48.71%	2	2	37	37	0.98	1	1	224	153	200	158	G
comp1092_c0_seq3	903	A	R	388	352	47.57%	2	2	37	37	0.98	1	1	194	194	176	176	G
comp1092_c0_seq3	965	T	K	294	240	44.94%	2	2	37	37	0.98	1	1	101	193	73	167	G
comp1092_c0_seq3	970	G	R	273	227	45.4%	2	2	37	37	0.98	1	1	93	180	63	164	A
comp1092_c0_seq3	1089	A	W	130	127	49.42%	2	2	37	38	0.98	1	1	74	56	94	33	T
comp1092_c0_seq3	1177	A	W	332	284	46.1%	2	2	37	37	0.98	1	1	172	160	149	135	T
comp1092_c0_seq3	1279	C	Y	130	94	41.96%	2	2	37	37	0.98	1	1	42	88	19	75	T
comp1092_c0_seq3	1312	A	M	95	65	40.62%	2	2	37	38	0.98	1	1	40	55	24	41	C
comp1092_c0_seq3	1323	C	Y	74	55	42.64%	2	2	38	38	0.98	1	1	29	45	18	37	T
comp1093_c0_seq1	1866	G	R	97	76	43.93%	2	2	37	37	0.98	1	1	67	30	48	28	A
comp1093_c0_seq2	1774	G	R	139	80	36.53%	2	2	37	37	0.98	1	1	87	52	47	33	A
comp1096_c0_seq1	1557	T	Y	93	245	72.49%	2	2	38	37	0.98	1	1	63	30	142	103	C
comp1096_c0_seq1	1564	T	Y	138	215	60.91%	2	2	36	36	0.98	1	1	89	49	129	86	C
comp1096_c0_seq1	1581	T	Y	260	116	30.85%	2	2	36	36	0.98	1	1	180	80	73	43	C
comp1096_c0_seq1	1656	G	R	270	215	44.33%	2	2	37	36	0.98	1	1	124	146	98	117	A
comp1096_c0_seq1	1812	G	R	223	115	34.02%	2	2	37	37	0.98	1	1	120	103	61	54	A
comp1096_c0_seq1	1977	C	M	145	136	48.4%	2	2	37	38	0.98	1	1	78	67	60	76	A
comp1096_c0_seq1	2199	A	G	33	298	90.03%	2	2	37	37	0.98	1	1	18	15	156	142	G
comp1096_c0_seq1	2202	T	G	32	300	90.36%	2	2	36	37	0.98	1	1	18	14	156	144	G
comp1096_c0_seq1	2693	G	K	224	196	46.67%	2	2	36	37	0.98	1	1	133	91	107	89	T
comp1096_c0_seq1	3025	G	R	191	117	37.99%	2	2	37	37	0.98	1	1	109	82	66	51	A
comp1098_c0_seq1	412	T	W	20	25	55.56%	2	2	38	39	0.98	1	1	3	17	7	18	A
comp109_c0_seq1	191	T	W	10	9	47.37%	2	2	37	37	0.98	1	1	8	2	4	5	A
comp109_c0_seq1	204	G	R	11	9	45%	2	2	40	40	0.98	1	1	9	2	3	6	A
comp109_c0_seq1	208	C	Y	11	8	42.11%	2	2	40	40	0.98	1	1	9	2	3	5	T
comp109_c0_seq1	226	C	Y	12	6	33.33%	2	2	37	39	0.98	1	1	9	3	3	3	T
comp109_c0_seq1	242	C	Y	8	6	42.86%	2	2	39	38	0.98	1	1	7	1	3	3	T
comp109_c0_seq1	247	G	R	8	6	42.86%	2	2	37	40	0.98	1	1	7	1	3	3	A
comp109_c0_seq1	251	T	K	8	5	38.46%	2	2	37	41	0.98	1	1	7	1	3	2	G
comp109_c0_seq1	252	C	Y	8	6	42.86%	2	2	38	37	0.98	1	1	7	1	4	2	T
comp109_c0_seq1	259	G	R	8	6	42.86%	2	2	37	39	0.98	1	1	7	1	4	2	A
comp109_c0_seq1	288	G	R	8	5	38.46%	2	2	37	38	0.98	1	1	4	4	2	3	A
comp109_c0_seq1	302	T	Y	4	4	50%	2	2	38	40	0.98	1	1	2	2	1	3	C
comp109_c0_seq1	476	A	R	7	4	36.36%	2	2	39	40	0.98	1	1	3	4	2	2	G
comp109_c0_seq1	478	G	K	7	4	36.36%	2	2	40	40	0.98	1	1	3	4	2	2	T
comp109_c0_seq1	488	A	W	10	6	37.5%	2	2	38	37	0.98	1	1	3	7	4	2	T
comp10_c0_seq1	591	C	S	24	14	36.84%	2	2	36	34	0.98	1	1	8	16	12	2	G
comp10_c0_seq1	592	C	S	14	10	41.67%	2	2	37	32	0.98	1	1	4	10	7	3	G
comp10_c0_seq1	593	C	S	12	8	40%	2	2	36	32	0.98	1	1	3	9	7	1	G
comp1100_c0_seq2	1045	T	K	13	7	35%	2	2	38	39	0.98	1	1	4	9	1	6	G
comp1100_c0_seq2	1193	A	W	7	6	46.15%	2	2	39	37	0.98	1	1	2	5	3	3	T
comp1101_c0_seq1	2856	G	R	26	16	38.1%	2	2	36	37	0.98	1	1	1	25	3	13	A
comp1101_c0_seq1	2947	A	M	18	13	41.94%	2	2	38	37	0.98	1	1	14	4	11	2	C
comp1101_c0_seq1	3709	T	Y	119	51	30%	2	2	37	37	0.98	1	1	64	55	25	26	C
comp1101_c0_seq1	3853	G	R	211	106	33.44%	2	2	37	37	0.98	1	1	118	93	65	41	A
comp1101_c0_seq1	4143	G	S	141	99	41.25%	2	2	36	36	0.98	1	1	71	70	50	49	C
comp1101_c0_seq1	4565	T	Y	116	62	34.83%	2	2	37	37	0.98	1	1	58	58	28	34	C
comp1101_c0_seq1	5395	G	K	72	64	47.06%	2	2	37	37	0.98	1	1	29	43	30	34	T
comp1101_c0_seq1	5969	A	R	152	87	36.4%	2	2	37	37	0.98	1	1	74	78	49	38	G
comp1101_c0_seq1	6123	G	S	127	59	31.72%	2	2	36	37	0.98	1	1	61	66	27	32	C
comp1101_c0_seq1	6643	G	K	108	94	46.53%	2	2	36	37	0.98	1	1	52	56	50	44	T
comp1101_c0_seq1	7192	A	W	61	41	40.2%	2	2	37	35	0.98	1	1	33	28	20	21	T
comp1101_c0_seq2	874	A	R	32	37	53.62%	2	2	39	39	0.98	1	1	5	27	5	32	G
comp1101_c0_seq2	895	G	R	27	28	50.91%	2	2	38	38	0.98	1	1	4	23	6	22	A
comp1101_c0_seq2	986	A	M	17	21	55.26%	2	2	38	38	0.98	1	1	12	5	12	9	C
comp1101_c0_seq2	1892	G	R	168	95	36.12%	2	2	37	37	0.98	1	1	102	66	58	37	A
comp1101_c0_seq2	2182	G	S	144	126	46.67%	2	2	37	37	0.98	1	1	68	76	63	63	C
comp1101_c0_seq2	2604	T	Y	74	76	50.67%	2	2	37	37	0.98	1	1	30	44	33	43	C
comp1101_c0_seq2	3434	G	K	88	57	39.31%	2	2	37	37	0.98	1	1	31	57	29	28	T
comp1101_c0_seq2	4008	A	R	152	101	39.92%	2	2	36	37	0.98	1	1	77	75	46	55	G
comp1101_c0_seq2	4162	G	S	140	72	33.96%	2	2	37	36	0.98	1	1	54	86	35	37	C
comp1101_c0_seq2	4682	G	K	88	73	45.34%	2	2	37	37	0.98	1	1	38	50	40	33	T
comp1101_c0_seq2	5231	A	W	77	87	53.05%	2	2	37	37	0.98	1	1	38	39	39	48	T
comp1102_c0_seq1	160	C	Y	19	9	32.14%	2	2	36	37	0.98	1	1	10	9	2	7	T
comp1102_c0_seq1	434	C	Y	21	22	51.16%	2	2	37	38	0.98	1	1	4	17	1	21	T
comp1102_c0_seq1	693	A	G	0	14	100%	0	2	0	35	0.98	0	1	0	0	6	8	G
comp1102_c0_seq1	698	A	G	0	16	100%	0	2	0	36	0.98	0	1	0	0	4	12	G
comp1102_c0_seq1	704	T	C	0	15	100%	0	2	0	36	0.98	0	1	0	0	4	11	C
comp1103_c0_seq3	818	A	G	1	8	88.89%	1	2	34	32	0.98	1	1	0	1	2	6	G
comp1103_c0_seq4	327	G	R	29	86	74.78%	2	2	37	36	0.98	1	1	6	23	41	45	A
comp1104_c0_seq1	1854	C	Y	44	23	34.33%	2	2	36	35	0.98	1	1	23	21	12	11	T
comp1104_c0_seq1	2541	G	R	89	56	38.62%	2	2	37	36	0.98	1	1	34	55	28	28	A
comp1104_c0_seq1	2634	C	Y	31	14	31.11%	2	2	35	36	0.98	1	1	8	23	1	13	T
comp1104_c0_seq2	1836	C	Y	55	27	32.93%	2	2	37	36	0.98	1	1	34	21	13	14	T
comp1104_c0_seq2	2523	G	R	94	58	38.16%	2	2	36	37	0.98	1	1	36	58	27	31	A
comp1107_c0_seq1	776	T	Y	274	253	48.01%	2	2	36	36	0.98	1	1	138	136	127	126	C
comp1107_c0_seq1	805	G	R	149	66	30.7%	2	2	36	37	0.98	1	1	68	81	18	48	A
comp1107_c0_seq1	1682	T	W	47	29	38.16%	2	2	37	35	0.98	1	1	16	31	13	16	A
comp1108_c0_seq1	991	G	R	72	61	45.86%	2	2	38	38	0.98	1	1	37	35	32	29	A
comp1108_c0_seq1	2537	C	Y	122	105	46.26%	2	2	37	37	0.98	1	1	58	64	47	58	T
comp1108_c0_seq1	2851	A	R	150	141	48.45%	2	2	37	37	0.98	1	1	90	60	81	60	G
comp1108_c0_seq1	3596	T	Y	7	4	36.36%	2	2	39	40	0.98	1	1	2	5	2	2	C
comp1108_c0_seq2	753	G	R	90	81	47.37%	2	2	37	37	0.98	1	1	44	46	40	41	A
comp1108_c0_seq2	2009	T	Y	105	49	31.82%	2	2	37	36	0.98	1	1	70	35	34	15	C
comp1108_c0_seq2	2299	C	Y	121	89	42.38%	2	2	38	38	0.98	1	1	58	63	38	51	T
comp1108_c0_seq2	2613	A	R	153	142	48.14%	2	2	37	37	0.98	1	1	84	69	83	59	G
comp1109_c0_seq1	452	T	Y	11	5	31.25%	2	2	38	39	0.98	1	1	9	2	4	1	C
comp1109_c0_seq1	2748	G	R	12	15	55.56%	2	2	34	36	0.98	1	1	8	4	8	7	A
comp1109_c0_seq1	3222	T	W	25	11	30.56%	2	2	38	35	0.98	1	1	12	13	6	5	A
comp1109_c0_seq1	4899	A	R	20	15	42.86%	2	2	36	36	0.98	1	1	8	12	9	6	G
comp1109_c0_seq1	4929	G	R	20	15	42.86%	2	2	36	35	0.98	1	1	9	11	10	5	A
comp1109_c0_seq1	4932	A	R	11	17	60.71%	2	2	33	34	0.98	1	1	1	10	11	6	G
comp1109_c0_seq2	452	T	Y	5	5	50%	1	2	34	38	0.98	1	1	5	0	4	1	C
comp1109_c0_seq2	3219	C	Y	21	10	32.26%	2	2	36	33	0.98	1	1	11	10	7	3	T
comp1109_c0_seq2	4857	A	R	25	17	40.48%	2	2	34	33	0.98	1	1	13	12	9	8	G
comp1109_c0_seq2	4887	G	R	26	15	36.59%	2	2	36	36	0.98	1	1	12	14	6	9	A
comp1109_c0_seq2	4890	A	R	17	18	51.43%	2	2	35	35	0.98	1	1	3	14	8	10	G
comp1109_c0_seq2	5696	T	W	11	8	42.11%	2	2	34	36	0.98	1	1	5	6	3	5	A
comp1109_c0_seq3	4542	G	R	40	25	38.46%	2	2	35	35	0.98	1	1	14	26	9	16	A
comp1109_c0_seq3	4827	A	R	12	18	60%	2	2	34	36	0.98	1	1	7	5	9	9	G
comp1109_c0_seq3	4857	G	R	10	14	58.33%	2	2	35	35	0.98	1	1	4	6	8	6	A
comp1109_c0_seq3	4860	A	R	6	13	68.42%	2	2	27	37	0.98	1	1	1	5	8	5	G
comp1109_c0_seq3	5163	A	M	14	7	33.33%	2	2	37	34	0.98	1	1	7	7	2	5	C
comp1109_c0_seq4	2748	G	R	23	18	43.9%	2	2	35	36	0.98	1	1	13	10	15	3	A
comp1109_c0_seq4	3180	T	W	22	15	40.54%	2	2	37	38	0.98	1	1	15	7	8	7	A
comp1109_c0_seq4	3219	C	Y	23	11	32.35%	2	2	37	33	0.98	1	1	18	5	6	5	T
comp1109_c0_seq4	4602	G	R	17	8	32%	2	2	39	32	0.98	1	1	7	10	3	5	A
comp1109_c0_seq4	4785	A	R	22	17	43.59%	2	2	35	36	0.98	1	1	10	12	8	9	G
comp1109_c0_seq4	4815	G	R	11	16	59.26%	2	2	35	36	0.98	1	1	4	7	6	10	A
comp1109_c0_seq4	4818	A	R	6	13	68.42%	1	2	35	37	0.98	1	1	0	6	6	7	G
comp1109_c0_seq4	5121	A	M	9	9	50%	2	2	37	34	0.98	1	1	6	3	6	3	C
comp1109_c0_seq4	5624	T	W	5	4	44.44%	2	2	36	34	0.98	1	1	3	2	3	1	A
comp1109_c0_seq5	2748	G	R	19	16	45.71%	2	2	34	36	0.98	1	1	12	7	7	9	A
comp1109_c0_seq5	3222	T	W	15	17	53.12%	2	2	36	38	0.98	1	1	5	10	6	11	A
comp1109_c0_seq5	3261	C	Y	19	10	34.48%	2	2	37	37	0.98	1	1	12	7	5	5	T
comp1109_c0_seq5	4899	A	R	18	15	45.45%	2	2	37	35	0.98	1	1	9	9	7	8	G
comp1109_c0_seq5	4929	G	R	16	9	36%	2	2	36	35	0.98	1	1	8	8	3	6	A
comp1109_c0_seq5	4932	A	R	10	10	50%	2	2	36	36	0.98	1	1	1	9	3	7	G
comp1109_c0_seq5	5334	C	M	26	21	44.68%	2	2	36	35	0.98	1	1	7	19	7	14	A
comp1109_c0_seq5	5385	A	M	17	14	45.16%	2	2	34	36	0.98	1	1	8	9	5	9	C
comp1109_c0_seq5	5421	C	Y	9	8	47.06%	2	2	34	34	0.98	1	1	5	4	3	5	T
comp1109_c0_seq6	2748	G	R	29	15	34.09%	2	2	35	38	0.98	1	1	16	13	10	5	A
comp1109_c0_seq6	3180	T	W	22	15	40.54%	2	2	37	35	0.98	1	1	12	10	5	10	A
comp1109_c0_seq6	3219	C	Y	25	11	30.56%	2	2	36	34	0.98	1	1	10	15	5	6	T
comp1109_c0_seq6	4857	A	R	17	19	52.78%	2	2	36	36	0.98	1	1	10	7	10	9	G
comp1109_c0_seq6	4887	G	R	20	13	39.39%	2	2	36	32	0.98	1	1	11	9	7	6	A
comp1109_c0_seq6	4890	A	R	11	11	50%	2	2	34	35	0.98	1	1	2	9	6	5	G
comp1109_c0_seq6	5292	C	M	24	29	54.72%	2	2	33	35	0.98	1	1	13	11	11	18	A
comp1109_c0_seq6	5343	A	M	22	21	48.84%	2	2	34	35	0.98	1	1	12	10	10	11	C
comp1109_c0_seq6	5379	C	Y	19	13	40.62%	2	2	35	34	0.98	1	1	8	11	6	7	T
comp1109_c0_seq7	2748	G	R	19	14	42.42%	2	2	36	35	0.98	1	1	11	8	6	8	A
comp1109_c0_seq7	4827	A	R	16	15	48.39%	2	2	35	36	0.98	1	1	9	7	8	7	G
comp1109_c0_seq7	4857	G	R	16	16	50%	2	2	34	36	0.98	1	1	9	7	6	10	A
comp1109_c0_seq7	4860	A	R	10	15	60%	2	2	36	35	0.98	1	1	4	6	5	10	G
comp1109_c0_seq7	5262	C	M	33	18	35.29%	2	2	35	36	0.98	1	1	16	17	7	11	A
comp1109_c0_seq7	5313	A	M	21	17	44.74%	2	2	33	34	0.98	1	1	10	11	8	9	C
comp1109_c0_seq7	5349	C	Y	10	9	47.37%	2	2	33	36	0.98	1	1	4	6	1	8	T
comp1109_c0_seq8	452	T	Y	10	5	33.33%	1	2	40	38	0.98	1	1	10	0	4	1	C
comp1109_c0_seq8	4614	G	R	6	6	50%	2	2	37	38	0.98	1	1	4	2	4	2	A
comp1109_c0_seq8	4929	G	R	20	10	33.33%	2	2	37	34	0.98	1	1	9	11	7	3	A
comp1109_c0_seq8	4932	A	R	13	10	43.48%	2	2	36	36	0.98	1	1	2	11	7	3	G
comp1109_c0_seq9	3180	T	W	13	11	45.83%	2	2	36	38	0.98	1	1	6	7	6	5	A
comp1109_c0_seq9	3219	C	Y	14	7	33.33%	2	2	36	36	0.98	1	1	8	6	3	4	T
comp1109_c0_seq9	4785	A	R	20	19	48.72%	2	2	35	36	0.98	1	1	9	11	9	10	G
comp1109_c0_seq9	4815	G	R	14	14	50%	2	2	36	34	0.98	1	1	6	8	6	8	A
comp1109_c0_seq9	4818	A	R	8	14	63.64%	1	2	35	35	0.98	1	1	0	8	6	8	G
comp1109_c0_seq9	5220	C	M	31	21	40.38%	2	2	36	36	0.98	1	1	12	19	6	15	A
comp1109_c0_seq9	5271	A	M	16	15	48.39%	2	2	36	36	0.98	1	1	10	6	6	9	C
comp1109_c0_seq9	5307	C	Y	9	8	47.06%	2	2	35	36	0.98	1	1	6	3	4	4	T
comp1109_c0_seq10	452	T	Y	9	4	30.77%	2	2	37	35	0.98	1	1	5	4	3	1	C
comp1109_c0_seq10	3180	T	W	19	12	38.71%	2	2	37	36	0.98	1	1	10	9	6	6	A
comp1109_c0_seq10	3219	C	Y	23	12	34.29%	2	2	36	35	0.98	1	1	13	10	9	3	T
comp1109_c0_seq10	4674	G	R	8	8	50%	2	2	35	36	0.98	1	1	6	2	5	3	A
comp1109_c0_seq10	4857	A	R	11	19	63.33%	2	2	37	36	0.98	1	1	6	5	7	12	G
comp1109_c0_seq10	4887	G	R	14	9	39.13%	2	2	35	36	0.98	1	1	6	8	4	5	A
comp1109_c0_seq10	4890	A	R	8	9	52.94%	1	2	32	35	0.98	1	1	0	8	4	5	G
comp1109_c0_seq11	2748	G	R	20	12	37.5%	2	2	36	35	0.98	1	1	11	9	7	5	A
comp1109_c0_seq11	3222	T	W	18	19	51.35%	2	2	36	38	0.98	1	1	7	11	11	8	A
comp1109_c0_seq11	4827	A	R	21	11	34.38%	2	2	34	35	0.98	1	1	10	11	6	5	G
comp1109_c0_seq11	4860	A	R	13	8	38.1%	2	2	35	35	0.98	1	1	1	12	4	4	G
comp1109_c0_seq11	5221	C	S	4	6	60%	2	2	39	38	0.98	1	1	2	2	3	3	G
comp1109_c0_seq12	2748	G	R	29	13	30.95%	2	2	36	35	0.98	1	1	17	12	7	6	A
comp1109_c0_seq12	4500	G	R	47	21	30.88%	2	2	36	36	0.98	1	1	21	26	11	10	A
comp1109_c0_seq12	4785	A	R	18	13	41.94%	2	2	35	37	0.98	1	1	7	11	7	6	G
comp1109_c0_seq12	4815	G	R	13	15	53.57%	2	2	37	36	0.98	1	1	3	10	9	6	A
comp1109_c0_seq12	4818	A	R	10	15	60%	1	2	37	36	0.98	1	1	0	10	9	6	G
comp110_c0_seq3	298	C	Y	643	366	36.27%	2	2	37	36	0.98	1	1	109	534	198	168	T
comp110_c0_seq3	301	A	M	601	440	42.27%	2	2	34	37	0.98	1	1	90	511	268	172	C
comp1111_c0_seq2	218	G	A	68	349	83.69%	2	2	37	37	0.98	1	1	39	29	162	187	A
comp1111_c0_seq2	222	T	A	74	345	82.34%	2	2	36	36	0.98	1	1	42	32	158	187	A
comp1111_c0_seq3	396	T	Y	13	12	48%	2	2	38	36	0.98	1	1	2	11	6	6	C
comp1113_c0_seq1	188	T	Y	274	164	37.44%	2	2	36	36	0.98	1	1	157	117	87	77	C
comp1113_c0_seq1	275	A	R	426	206	32.59%	2	2	37	36	0.98	1	1	238	188	112	94	G
comp1113_c0_seq1	818	C	Y	25	14	35.9%	2	2	38	38	0.98	1	1	4	21	4	10	T
comp1113_c0_seq1	855	A	M	19	10	34.48%	2	2	38	39	0.98	1	1	11	8	2	8	C
comp1113_c0_seq1	922	T	Y	11	6	35.29%	2	2	36	38	0.98	1	1	6	5	1	5	C
comp1113_c0_seq1	1635	A	R	24	12	33.33%	2	2	37	39	0.98	1	1	9	15	8	4	G
comp1113_c0_seq1	1904	A	R	253	145	36.43%	2	2	36	36	0.98	1	1	107	146	60	85	G
comp1114_c0_seq1	510	G	R	20	10	33.33%	2	2	38	34	0.98	1	1	17	3	5	5	A
comp1114_c0_seq1	578	T	K	25	11	30.56%	2	2	36	36	0.98	1	1	7	18	6	5	G
comp1114_c0_seq1	738	T	Y	29	15	34.09%	2	2	37	38	0.98	1	1	23	6	9	6	C
comp1114_c0_seq1	749	A	R	38	19	33.33%	2	2	36	38	0.98	1	1	28	10	13	6	G
comp1114_c0_seq1	827	G	K	40	22	35.48%	2	2	37	36	0.98	1	1	19	21	15	7	T
comp1114_c0_seq1	1618	G	R	34	22	39.29%	2	2	36	35	0.98	1	1	20	14	16	6	A
comp1114_c0_seq1	2008	G	S	20	24	54.55%	2	2	38	37	0.98	1	1	8	12	5	19	C
comp1114_c0_seq1	2052	C	M	13	8	38.1%	2	2	37	39	0.98	1	1	8	5	5	3	A
comp1114_c0_seq2	578	T	K	16	13	44.83%	2	2	37	38	0.98	1	1	6	10	4	9	G
comp1114_c0_seq2	738	T	Y	18	16	47.06%	2	2	37	37	0.98	1	1	17	1	15	1	C
comp1114_c0_seq2	749	A	R	20	21	51.22%	2	2	39	38	0.98	1	1	16	4	20	1	G
comp1114_c0_seq2	827	G	K	36	37	50.68%	2	2	37	34	0.98	1	1	15	21	16	21	T
comp1114_c0_seq2	1618	G	R	31	16	34.04%	2	2	36	35	0.98	1	1	16	15	10	6	A
comp1114_c0_seq2	2008	G	S	13	21	61.76%	2	2	39	38	0.98	1	1	3	10	5	16	C
comp1114_c0_seq2	2052	C	M	12	12	50%	2	2	37	40	0.98	1	1	5	7	9	3	A
comp1114_c0_seq3	510	G	R	22	18	45%	2	2	37	36	0.98	1	1	12	10	14	4	A
comp1114_c0_seq3	578	T	K	23	12	34.29%	2	2	37	36	0.98	1	1	10	13	5	7	G
comp1114_c0_seq3	738	T	Y	22	22	50%	2	2	37	38	0.98	1	1	17	5	19	3	C
comp1114_c0_seq3	749	A	R	23	24	51.06%	2	2	38	38	0.98	1	1	16	7	21	3	G
comp1114_c0_seq3	827	G	K	29	35	54.69%	2	2	37	36	0.98	1	1	12	17	11	24	T
comp1114_c0_seq3	1130	G	A	2	9	81.82%	1	2	41	40	0.98	1	1	0	2	2	7	A
comp1115_c0_seq1	475	C	M	58	44	43.14%	2	2	35	36	0.98	1	1	29	29	21	23	A
comp1115_c0_seq2	425	C	M	76	36	32.14%	2	2	36	36	0.98	1	1	35	41	18	18	A
comp1115_c0_seq3	475	C	M	75	53	41.41%	2	2	35	35	0.98	1	1	40	35	27	26	A
comp1115_c0_seq4	425	C	M	65	63	49.22%	2	2	36	35	0.98	1	1	43	22	31	32	A
comp1118_c0_seq1	65	G	A	55	168	75.34%	2	2	38	38	0.98	1	1	41	14	125	43	A
comp1118_c0_seq1	349	C	Y	192	184	48.94%	2	2	36	37	0.98	1	1	107	85	111	73	T
comp1118_c0_seq1	1489	G	R	300	150	33.33%	2	2	36	37	0.98	1	1	155	145	87	63	A
comp1118_c0_seq1	2991	A	R	148	141	48.79%	2	2	37	37	0.98	1	1	26	122	30	111	G
comp111_c0_seq1	8	T	Y	79	42	34.71%	2	2	33	33	0.98	1	1	76	3	41	1	C
comp1120_c0_seq1	480	C	Y	285	161	36.1%	2	2	37	37	0.98	1	1	167	118	95	66	T
comp1120_c0_seq1	827	T	W	49	33	40.24%	2	2	37	38	0.98	1	1	40	9	24	9	A
comp1121_c1_seq1	103	G	S	37	20	35.09%	2	2	38	38	0.98	1	1	18	19	11	9	C
comp1121_c1_seq1	542	T	W	97	84	46.41%	2	2	37	37	0.98	1	1	49	48	30	54	A
comp1121_c1_seq1	1508	C	Y	112	51	31.29%	2	2	36	36	0.98	1	1	67	45	28	23	T
comp1121_c1_seq1	1568	A	W	152	67	30.59%	2	2	37	38	0.98	1	1	85	67	35	32	T
comp1121_c1_seq1	1580	G	K	189	83	30.51%	2	2	37	37	0.98	1	1	117	72	52	31	T
comp1121_c1_seq2	107	A	M	28	26	48.15%	2	2	38	38	0.98	1	1	18	10	14	12	C
comp1121_c1_seq2	542	T	W	82	85	50.9%	2	2	38	37	0.98	1	1	41	41	42	43	A
comp1123_c0_seq1	143	T	W	11	8	42.11%	2	2	40	38	0.98	1	1	8	3	5	3	A
comp1124_c0_seq1	799	A	M	10	10	50%	2	2	38	38	0.98	1	1	4	6	2	8	C
comp1127_c0_seq1	84	T	W	113	49	30.25%	2	2	35	37	0.98	1	1	57	56	25	24	A
comp1127_c0_seq1	124	A	R	98	53	35.1%	2	2	37	37	0.98	1	1	49	49	28	25	G
comp1127_c0_seq1	209	G	R	136	66	32.67%	2	2	37	36	0.98	1	1	63	73	28	38	A
comp1127_c0_seq1	352	A	R	72	57	44.19%	2	2	37	35	0.98	1	1	35	37	30	27	G
comp1127_c0_seq1	2175	A	R	58	26	30.95%	2	2	37	37	0.98	1	1	33	25	7	19	G
comp1127_c0_seq1	4475	C	S	12	6	33.33%	2	2	35	35	0.98	1	1	4	8	2	4	G
comp1127_c0_seq2	338	A	R	53	33	38.37%	2	2	37	36	0.98	1	1	30	23	19	14	G
comp1127_c0_seq2	1250	C	M	11	5	31.25%	2	2	36	38	0.98	1	1	5	6	4	1	A
comp1127_c0_seq2	2638	C	S	12	7	36.84%	2	2	38	38	0.98	1	1	4	8	4	3	G
comp1127_c1_seq1	1777	T	K	15	7	31.82%	2	2	36	37	0.98	1	1	6	9	5	2	G
comp1127_c1_seq3	570	C	Y	41	22	34.92%	2	2	38	37	0.98	1	1	14	27	14	8	T
comp1129_c0_seq1	254	C	M	464	207	30.85%	2	2	36	33	0.98	1	1	202	262	90	117	A
comp1129_c0_seq1	305	T	W	350	267	43.27%	2	2	37	38	0.98	1	1	146	204	106	161	A
comp1129_c0_seq1	426	C	S	269	132	32.92%	2	2	36	36	0.98	1	1	166	103	73	59	G
comp1129_c0_seq1	443	T	Y	309	153	33.12%	2	2	36	37	0.98	1	1	162	147	78	75	C
comp1129_c0_seq1	689	T	Y	340	159	31.86%	2	2	36	37	0.98	1	1	177	163	94	65	C
comp1129_c0_seq1	794	A	M	449	240	34.83%	2	2	37	37	0.98	1	1	235	214	123	117	C
comp1129_c0_seq1	1097	G	S	84	75	47.17%	2	2	37	37	0.98	1	1	21	63	20	55	C
comp1129_c0_seq1	1129	T	K	54	49	47.57%	2	2	37	38	0.98	1	1	12	42	11	38	G
comp1129_c0_seq1	1259	C	Y	9	6	40%	2	2	38	39	0.98	1	1	1	8	2	4	T
comp112_c0_seq1	354	G	R	5218	2768	34.66%	2	2	37	37	0.98	1	1	2595	2623	1384	1384	A
comp1130_c0_seq1	156	A	M	118	55	31.79%	2	2	38	35	0.98	1	1	78	40	21	34	C
comp1130_c0_seq2	24	A	G	0	8	100%	0	2	0	36	0.98	0	1	0	0	4	4	G
comp1131_c0_seq1	273	T	Y	158	68	30.09%	2	2	36	36	0.98	1	1	56	102	41	27	C
comp1131_c0_seq1	276	T	W	135	79	36.92%	2	2	36	36	0.98	1	1	53	82	41	38	A
comp1131_c0_seq1	330	A	R	145	85	36.96%	2	2	37	36	0.98	1	1	48	97	30	55	G
comp1131_c0_seq1	348	A	R	161	78	32.64%	2	2	38	37	0.98	1	1	49	112	36	42	G
comp1131_c0_seq1	363	C	Y	144	80	35.71%	2	2	38	38	0.98	1	1	55	89	36	44	T
comp1131_c0_seq1	384	C	Y	106	68	39.08%	2	2	37	38	0.98	1	1	40	66	35	33	T
comp1132_c0_seq1	52	C	M	32	22	40.74%	2	2	33	33	0.98	1	1	19	13	15	7	A
comp1132_c0_seq1	59	A	R	42	24	36.36%	2	2	35	33	0.98	1	1	29	13	16	8	G
comp1132_c0_seq1	60	A	M	41	30	42.25%	2	2	34	33	0.98	1	1	28	13	22	8	C
comp1132_c0_seq1	129	G	R	222	135	37.82%	2	2	38	38	0.98	1	1	165	57	93	42	A
comp1132_c0_seq1	306	A	W	357	197	35.56%	2	2	37	37	0.98	1	1	216	141	129	68	T
comp1132_c0_seq1	473	C	Y	329	194	37.09%	2	2	37	36	0.98	1	1	142	187	86	108	T
comp1132_c0_seq1	534	A	R	291	127	30.38%	2	2	36	36	0.98	1	1	120	171	61	66	G
comp1132_c0_seq1	594	G	R	245	122	33.24%	2	2	38	37	0.98	1	1	127	118	60	62	A
comp1132_c0_seq1	727	G	S	109	71	39.44%	2	2	36	36	0.98	1	1	30	79	20	51	C
comp1132_c0_seq1	750	A	R	69	53	43.44%	2	2	38	37	0.98	1	1	7	62	9	44	G
comp1133_c0_seq1	257	C	Y	25	23	47.92%	2	2	35	37	0.98	1	1	14	11	13	10	T
comp1133_c0_seq1	341	T	W	34	16	32%	2	2	37	36	0.98	1	1	16	18	7	9	A
comp1133_c0_seq1	444	C	Y	19	28	59.57%	2	2	35	32	0.98	1	1	13	6	16	12	T
comp1133_c0_seq1	447	C	Y	18	43	70.49%	2	2	35	35	0.98	1	1	12	6	29	14	T
comp1133_c0_seq1	1041	T	K	189	96	33.68%	2	2	37	36	0.98	1	1	63	126	34	62	G
comp1133_c0_seq1	1072	A	R	121	57	32.02%	2	2	37	37	0.98	1	1	30	91	18	39	G
comp1135_c0_seq1	576	C	Y	20	16	44.44%	2	2	38	37	0.98	1	1	12	8	6	10	T
comp1135_c0_seq1	785	C	Y	207	179	46.37%	2	2	37	37	0.98	1	1	91	116	80	99	T
comp1137_c0_seq1	55	C	M	7	7	50%	2	2	35	36	0.98	1	1	4	3	4	3	A
comp1137_c0_seq1	56	T	K	8	7	46.67%	2	2	36	37	0.98	1	1	4	4	3	4	G
comp1137_c0_seq2	41	A	M	9	4	30.77%	2	2	39	38	0.98	1	1	8	1	3	1	C
comp1137_c0_seq3	433	A	M	9	7	43.75%	2	2	40	38	0.98	1	1	5	4	6	1	C
comp1137_c0_seq6	46	A	R	4	6	60%	2	2	32	37	0.98	1	1	3	1	4	2	G
comp1137_c0_seq6	58	A	R	5	8	61.54%	2	2	38	36	0.98	1	1	3	2	5	3	G
comp1137_c0_seq6	113	A	R	13	8	38.1%	2	2	35	37	0.98	1	1	7	6	4	4	G
comp1137_c0_seq6	141	C	Y	11	9	45%	2	2	37	35	0.98	1	1	4	7	4	5	T
comp1137_c0_seq6	172	A	G	2	12	85.71%	1	2	34	36	0.98	1	1	0	2	4	8	G
comp1137_c0_seq7	242	G	R	35	15	30%	2	2	35	37	0.98	1	1	15	20	6	9	A
comp1137_c0_seq7	291	C	Y	16	12	42.86%	2	2	36	38	0.98	1	1	8	8	3	9	T
comp1137_c0_seq8	55	C	M	11	7	38.89%	2	2	38	34	0.98	1	1	7	4	5	2	A
comp1137_c0_seq8	56	T	K	11	7	38.89%	2	2	38	36	0.98	1	1	7	4	5	2	G
comp1137_c0_seq9	52	T	W	4	7	63.64%	2	2	34	38	0.98	1	1	2	2	6	1	A
comp1137_c0_seq9	55	C	G	2	8	80%	2	2	34	39	0.98	1	1	1	1	7	1	G
comp1137_c0_seq9	60	A	W	9	4	30.77%	2	2	37	36	0.98	1	1	6	3	2	2	T
comp1137_c0_seq9	66	G	R	8	7	46.67%	2	2	35	37	0.98	1	1	4	4	5	2	A
comp1137_c0_seq9	79	T	Y	6	10	62.5%	2	2	38	34	0.98	1	1	4	2	3	7	C
comp1137_c0_seq9	90	G	T	4	21	84%	2	2	36	34	0.98	1	1	3	1	12	9	T
comp1137_c0_seq9	156	G	R	33	17	34%	2	2	36	36	0.98	1	1	16	17	11	6	A
comp1137_c0_seq9	193	A	M	22	14	38.89%	2	2	37	36	0.98	1	1	10	12	7	7	C
comp1137_c0_seq9	223	T	K	14	7	33.33%	2	2	37	31	0.98	1	1	5	9	3	4	G
comp1137_c0_seq9	228	A	W	14	7	33.33%	2	2	36	37	0.98	1	1	5	9	1	6	T
comp1137_c0_seq9	240	A	W	8	9	52.94%	2	2	38	34	0.98	1	1	1	7	1	8	T
comp1137_c0_seq9	242	A	W	9	8	47.06%	2	2	36	36	0.98	1	1	1	8	1	7	T
comp1137_c0_seq11	291	C	Y	99	48	32.65%	2	2	37	37	0.98	1	1	39	60	20	28	T
comp1137_c0_seq12	102	A	R	7	5	41.67%	2	2	36	37	0.98	1	1	5	2	4	1	G
comp1137_c0_seq12	164	T	K	10	20	66.67%	2	2	39	38	0.98	1	1	7	3	19	1	G
comp1137_c0_seq12	231	A	R	16	46	74.19%	2	2	36	36	0.98	1	1	9	7	24	22	G
comp1137_c0_seq12	232	A	G	5	57	91.94%	2	2	36	36	0.98	1	1	4	1	28	29	G
comp1138_c0_seq1	1010	C	Y	332	259	43.82%	2	2	36	36	0.98	1	1	141	191	103	156	T
comp1139_c0_seq1	100	G	S	114	60	34.48%	2	2	37	38	0.98	1	1	80	34	50	10	C
comp113_c0_seq1	237	A	R	27	14	34.15%	2	2	37	36	0.98	1	1	15	12	9	5	G
comp1140_c0_seq1	689	G	R	157	93	37.2%	2	2	37	37	0.98	1	1	37	120	13	80	A
comp1140_c0_seq1	800	T	W	29	35	54.69%	2	2	36	36	0.98	1	1	18	11	21	14	A
comp1143_c0_seq1	1094	T	Y	406	183	31.07%	2	2	36	36	0.98	1	1	222	184	102	81	C
comp1145_c0_seq1	1186	T	Y	4	4	50%	2	2	38	38	0.98	1	1	1	3	1	3	C
comp1145_c0_seq1	1307	G	K	8	4	33.33%	1	2	38	38	0.98	1	1	8	0	2	2	T
comp1145_c0_seq2	1307	G	K	5	4	44.44%	2	2	40	39	0.98	1	1	3	2	3	1	T
comp1145_c0_seq2	1398	C	Y	7	4	36.36%	2	2	37	39	0.98	1	1	4	3	3	1	T
comp1145_c0_seq2	1602	T	W	8	7	46.67%	2	2	38	35	0.98	1	1	4	4	3	4	A
comp1146_c0_seq1	99	G	R	4	7	63.64%	1	2	34	38	0.98	1	1	4	0	4	3	A
comp1146_c0_seq1	111	T	Y	16	8	33.33%	2	2	35	36	0.98	1	1	12	4	4	4	C
comp1149_c0_seq1	73	A	R	177	119	40.2%	2	2	37	38	0.98	1	1	124	53	118	1	G
comp1149_c0_seq1	94	T	K	180	132	42.31%	2	2	37	38	0.98	1	1	127	53	128	4	G
comp1149_c0_seq1	97	T	Y	176	137	43.77%	2	2	38	37	0.98	1	1	124	52	132	5	C
comp1149_c0_seq1	100	A	R	180	148	45.12%	2	2	37	38	0.98	1	1	127	53	134	14	G
comp1149_c0_seq1	106	G	S	172	159	48.04%	2	2	37	37	0.98	1	1	110	62	144	15	C
comp1149_c0_seq1	109	G	R	173	164	48.66%	2	2	37	37	0.98	1	1	108	65	136	28	A
comp1149_c0_seq1	139	T	K	243	111	31.36%	2	2	36	35	0.98	1	1	143	100	43	68	G
comp1149_c0_seq1	141	A	R	251	109	30.28%	2	2	36	34	0.98	1	1	148	103	44	65	G
comp114_c0_seq1	429	T	K	5246	3520	40.16%	2	2	37	37	0.98	1	1	2434	2812	1646	1874	G
comp114_c0_seq1	552	T	K	4886	3029	38.27%	2	2	35	35	0.98	1	1	2574	2312	1616	1413	G
comp1150_c0_seq1	283	A	M	147	242	62.21%	2	2	38	37	0.98	1	1	72	75	118	124	C
comp1151_c0_seq1	205	C	Y	388	313	44.65%	2	2	36	36	0.98	1	1	218	170	170	143	T
comp1151_c0_seq1	283	C	Y	311	258	45.34%	2	2	33	31	0.98	1	1	139	172	110	148	T
comp1151_c0_seq1	368	T	K	179	141	44.06%	2	2	36	37	0.98	1	1	30	149	21	120	G
comp1151_c0_seq1	455	T	W	3	5	62.5%	1	2	37	37	0.98	1	1	0	3	3	2	A
comp1152_c0_seq1	16	T	K	8	6	42.86%	2	2	35	38	0.98	1	1	1	7	1	5	G
comp1152_c0_seq1	578	T	K	31	14	31.11%	2	2	36	37	0.98	1	1	8	23	5	9	G
comp1152_c0_seq1	1145	G	R	131	106	44.73%	2	2	39	38	0.98	1	1	87	44	73	33	A
comp1152_c0_seq1	1152	G	R	147	115	43.89%	2	2	38	37	0.98	1	1	98	49	75	40	A
comp1152_c0_seq1	2583	T	Y	207	111	34.91%	2	2	36	36	0.98	1	1	49	158	19	92	C
comp1158_c0_seq1	532	A	R	274	146	34.76%	2	2	37	37	0.98	1	1	118	156	73	73	G
comp1159_c0_seq1	971	A	T	2	16	88.89%	2	2	39	39	0.98	1	1	1	1	9	7	T
comp1159_c0_seq1	1182	T	Y	12	6	33.33%	2	2	39	38	0.98	1	1	9	3	5	1	C
comp1159_c0_seq1	1281	A	W	8	7	46.67%	2	2	40	39	0.98	1	1	6	2	3	4	T
comp1159_c0_seq1	1302	G	R	9	6	40%	2	2	40	39	0.98	1	1	6	3	3	3	A
comp1159_c0_seq1	1553	A	W	14	11	44%	2	2	36	36	0.98	1	1	10	4	6	5	T
comp1159_c0_seq1	1632	A	W	24	14	36.84%	2	2	37	36	0.98	1	1	13	11	5	9	T
comp1159_c0_seq1	1637	G	R	22	13	37.14%	2	2	37	36	0.98	1	1	12	10	5	8	A
comp1159_c0_seq1	1658	A	R	21	13	38.24%	2	2	38	39	0.98	1	1	11	10	6	7	G
comp1159_c0_seq1	2034	T	Y	173	99	36.4%	2	2	36	37	0.98	1	1	98	75	52	47	C
comp1159_c0_seq2	498	A	R	14	6	30%	2	2	38	39	0.98	1	1	9	5	2	4	G
comp1159_c0_seq2	1126	T	Y	6	13	68.42%	2	2	38	36	0.98	1	1	3	3	10	3	C
comp1159_c0_seq2	1497	A	W	11	5	31.25%	2	2	37	38	0.98	1	1	6	5	2	3	T
comp1159_c0_seq2	1602	A	R	11	5	31.25%	2	2	39	39	0.98	1	1	7	4	3	2	G
comp1159_c0_seq2	1978	T	Y	156	98	38.58%	2	2	36	37	0.98	1	1	83	73	56	42	C
comp1161_c0_seq1	1895	T	Y	86	49	36.3%	2	2	37	37	0.98	1	1	52	34	29	20	C
comp1161_c0_seq1	2237	A	R	10	17	62.96%	2	2	39	37	0.98	1	1	3	7	1	16	G
comp1161_c0_seq1	2317	A	R	6	4	40%	2	2	40	38	0.98	1	1	2	4	2	2	G
comp1161_c0_seq2	426	T	W	10	10	50%	2	2	39	36	0.98	1	1	5	5	6	4	A
comp1161_c0_seq2	1895	T	Y	58	55	48.67%	2	2	37	36	0.98	1	1	33	25	32	23	C
comp1161_c0_seq2	2237	A	R	16	8	33.33%	2	2	37	38	0.98	1	1	6	10	1	7	G
comp1161_c0_seq3	989	T	Y	68	41	37.61%	2	2	36	37	0.98	1	1	30	38	21	20	C
comp1161_c0_seq3	1467	T	Y	78	79	50.32%	2	2	37	37	0.98	1	1	45	33	46	33	C
comp1161_c0_seq3	1809	A	R	8	19	70.37%	2	2	36	37	0.98	1	1	3	5	1	18	G
comp1161_c0_seq3	1854	A	W	8	4	33.33%	2	2	36	37	0.98	1	1	2	6	1	3	T
comp1161_c0_seq3	1889	A	R	3	5	62.5%	2	2	37	40	0.98	1	1	1	2	2	3	G
comp1161_c0_seq4	1467	T	Y	58	42	42%	2	2	37	37	0.98	1	1	29	29	22	20	C
comp1161_c0_seq4	1701	G	R	49	24	32.88%	2	2	36	38	0.98	1	1	27	22	10	14	A
comp1161_c0_seq4	1809	A	R	20	10	33.33%	2	2	37	37	0.98	1	1	5	15	1	9	G
comp1161_c0_seq4	1837	T	K	17	8	32%	2	2	36	38	0.98	1	1	3	14	2	6	G
comp1161_c0_seq4	2064	G	R	27	13	32.5%	2	2	38	38	0.98	1	1	26	1	11	2	A
comp1164_c0_seq1	94	T	W	25	15	37.5%	2	2	39	39	0.98	1	1	19	6	9	6	A
comp1164_c0_seq1	1479	C	M	31	15	32.61%	2	2	38	36	0.98	1	1	15	16	7	8	A
comp1165_c0_seq1	24	C	T	4	47	92.16%	1	2	40	38	0.98	1	1	4	0	35	12	T
comp1165_c0_seq1	137	C	Y	94	47	33.33%	2	2	37	37	0.98	1	1	29	65	13	34	T
comp1165_c0_seq1	207	A	M	13	8	38.1%	1	2	36	37	0.98	1	1	0	13	1	7	C
comp1165_c0_seq2	323	C	Y	6	5	45.45%	2	2	38	37	0.98	1	1	3	3	2	3	T
comp1165_c0_seq2	337	C	Y	6	4	40%	2	2	39	40	0.98	1	1	3	3	2	2	T
comp1165_c0_seq3	24	G	K	9	5	35.71%	2	2	37	36	0.98	1	1	6	3	3	2	T
comp1165_c0_seq3	45	C	Y	16	10	38.46%	2	2	37	36	0.98	1	1	9	7	6	4	T
comp1165_c0_seq3	52	A	M	19	15	44.12%	2	2	37	36	0.98	1	1	10	9	9	6	C
comp1165_c0_seq3	151	T	Y	18	8	30.77%	2	2	38	35	0.98	1	1	4	14	1	7	C
comp1165_c0_seq3	179	A	M	9	10	52.63%	1	2	35	37	0.98	1	1	0	9	3	7	C
comp1165_c0_seq3	502	C	Y	9	4	30.77%	2	2	36	39	0.98	1	1	3	6	3	1	T
comp1165_c0_seq3	528	T	W	9	4	30.77%	2	2	37	38	0.98	1	1	4	5	1	3	A
comp1165_c0_seq4	399	G	R	8	4	33.33%	2	2	38	37	0.98	1	1	5	3	2	2	A
comp1165_c0_seq5	24	T	Y	7	12	63.16%	1	2	37	38	0.98	1	1	7	0	9	3	C
comp1165_c0_seq5	25	G	R	10	8	44.44%	1	2	36	39	0.98	1	1	10	0	5	3	A
comp1165_c0_seq5	28	A	R	7	14	66.67%	1	2	37	38	0.98	1	1	7	0	11	3	G
comp1165_c1_seq1	25	G	T	7	21	75%	2	2	38	34	0.98	1	1	5	2	3	18	T
comp1165_c1_seq1	262	A	W	19	11	36.67%	2	2	37	33	0.98	1	1	6	13	5	6	T
comp1165_c1_seq1	802	T	W	28	17	37.78%	2	2	37	37	0.98	1	1	8	20	6	11	A
comp1165_c1_seq1	862	C	M	15	9	37.5%	2	2	38	37	0.98	1	1	8	7	1	8	A
comp1165_c1_seq1	955	C	Y	16	7	30.43%	2	2	37	39	0.98	1	1	5	11	4	3	T
comp1165_c1_seq1	958	G	R	15	8	34.78%	2	2	38	39	0.98	1	1	5	10	4	4	A
comp1165_c1_seq2	80	C	S	12	8	40%	2	2	37	38	0.98	1	1	8	4	6	2	G
comp1165_c1_seq2	891	A	W	12	6	33.33%	2	2	37	36	0.98	1	1	8	4	3	3	T
comp1166_c0_seq1	637	C	Y	207	158	43.29%	2	2	36	37	0.98	1	1	105	102	82	76	T
comp1166_c0_seq1	976	G	R	443	216	32.78%	2	2	36	35	0.98	1	1	166	277	84	132	A
comp1169_c0_seq1	523	G	R	136	143	51.25%	2	2	36	36	0.98	1	1	71	65	81	62	A
comp1169_c0_seq1	1621	A	R	115	93	44.71%	2	2	36	36	0.98	1	1	63	52	49	44	G
comp1169_c0_seq1	1699	A	R	75	39	34.21%	2	2	36	37	0.98	1	1	37	38	17	22	G
comp1169_c0_seq1	1699	A	W	75	35	31.82%	2	2	36	35	0.98	1	1	37	38	17	18	G
comp1169_c0_seq1	14059	G	R	25	19	43.18%	2	2	34	38	0.98	1	1	13	12	16	3	A
comp1169_c0_seq1	14089	A	M	28	23	45.1%	2	2	34	36	0.98	1	1	16	12	8	15	C
comp1169_c0_seq2	502	G	R	137	117	46.06%	2	2	37	35	0.98	1	1	67	70	61	56	A
comp1169_c0_seq2	1600	A	R	137	72	34.45%	2	2	36	36	0.98	1	1	65	72	44	28	G
comp1169_c0_seq2	1678	A	M	52	27	34.18%	2	2	37	37	0.98	1	1	20	32	10	17	C
comp1169_c0_seq2	1678	A	R	52	53	50.48%	2	2	37	36	0.98	1	1	20	32	30	23	G
comp1169_c0_seq2	1678	A	W	52	31	37.35%	2	2	37	35	0.98	1	1	20	32	14	17	G
comp1169_c0_seq2	1729	G	R	95	48	33.57%	2	2	38	36	0.98	1	1	52	43	22	26	A
comp1169_c0_seq2	14038	G	R	19	14	42.42%	2	2	36	37	0.98	1	1	9	10	6	8	A
comp1169_c0_seq2	14068	A	M	14	17	54.84%	2	2	37	35	0.98	1	1	6	8	10	7	C
comp116_c0_seq1	297	G	R	1851	973	34.45%	2	2	37	37	0.98	1	1	130	1721	57	916	A
comp116_c0_seq1	315	T	Y	159	92	36.65%	2	2	36	37	0.98	1	1	6	153	2	90	C
comp1171_c0_seq1	649	A	W	44	23	34.33%	2	2	38	37	0.98	1	1	15	29	9	14	T
comp1171_c0_seq1	650	G	R	44	23	34.33%	2	2	38	38	0.98	1	1	15	29	9	14	A
comp1171_c0_seq1	678	G	K	37	19	33.93%	2	2	37	37	0.98	1	1	16	21	10	9	T
comp1171_c0_seq1	796	T	Y	95	88	48.09%	2	2	38	38	0.98	1	1	74	21	70	18	C
comp1174_c0_seq1	1094	T	K	189	163	46.31%	2	2	37	37	0.98	1	1	77	112	79	84	G
comp1175_c0_seq1	258	A	R	6	6	50%	2	2	40	38	0.98	1	1	1	5	3	3	G
comp1175_c0_seq1	259	G	R	6	6	50%	2	2	39	37	0.98	1	1	1	5	3	3	A
comp1176_c0_seq1	1759	C	Y	6	5	45.45%	2	2	38	37	0.98	1	1	4	2	4	1	T
comp1176_c0_seq1	1795	G	R	7	7	50%	2	2	36	37	0.98	1	1	4	3	5	2	A
comp1176_c0_seq1	1844	C	Y	8	7	46.67%	2	2	38	39	0.98	1	1	4	4	3	4	T
comp1176_c0_seq1	4642	C	Y	9	4	30.77%	2	2	38	37	0.98	1	1	5	4	2	2	T
comp1176_c0_seq1	4904	A	R	14	6	30%	2	2	37	35	0.98	1	1	5	9	5	1	G
comp1176_c0_seq1	5005	A	R	8	5	38.46%	2	2	37	34	0.98	1	1	4	4	1	4	G
comp1176_c0_seq1	6418	C	M	5	12	70.59%	2	2	39	38	0.98	1	1	3	2	7	5	A
comp1176_c0_seq1	7746	A	R	3	7	70%	2	2	35	38	0.98	1	1	2	1	5	2	G
comp1176_c0_seq1	9917	G	R	6	4	40%	2	2	38	40	0.98	1	1	3	3	2	2	A
comp1176_c0_seq2	3622	A	M	7	5	41.67%	2	2	36	38	0.98	1	1	3	4	3	2	C
comp1176_c0_seq2	4851	C	S	6	8	57.14%	2	2	36	34	0.98	1	1	2	4	4	4	G
comp1176_c0_seq2	6418	C	M	9	9	50%	2	2	37	37	0.98	1	1	5	4	5	4	A
comp1176_c0_seq2	9883	G	R	11	11	50%	2	2	39	39	0.98	1	1	5	6	5	6	A
comp1176_c0_seq2	10042	T	W	4	4	50%	2	2	37	37	0.98	1	1	1	3	2	2	A
comp1176_c0_seq3	284	T	W	5	4	44.44%	2	2	38	37	0.98	1	1	1	4	1	3	A
comp1176_c0_seq3	2804	C	Y	7	4	36.36%	2	2	37	31	0.98	1	1	3	4	1	3	T
comp1176_c0_seq4	1795	G	R	8	4	33.33%	2	2	40	35	0.98	1	1	5	3	3	1	A
comp1176_c0_seq4	1844	C	Y	8	4	33.33%	2	2	38	39	0.98	1	1	4	4	2	2	T
comp1176_c0_seq4	2536	A	R	5	5	50%	2	2	34	37	0.98	1	1	3	2	3	2	G
comp1176_c0_seq4	2804	C	Y	4	4	50%	2	2	39	34	0.98	1	1	2	2	1	3	T
comp1176_c0_seq4	4642	C	Y	4	8	66.67%	2	2	36	35	0.98	1	1	2	2	3	5	T
comp1176_c0_seq4	4851	C	S	4	4	50%	2	2	36	35	0.98	1	1	2	2	3	1	G
comp1176_c0_seq4	5447	C	M	8	8	50%	2	2	37	37	0.98	1	1	4	4	4	4	A
comp1176_c0_seq4	6418	C	M	6	4	40%	2	2	37	37	0.98	1	1	2	4	2	2	A
comp1176_c0_seq4	6784	A	M	4	6	60%	2	2	38	38	0.98	1	1	3	1	4	2	C
comp1176_c0_seq4	9808	G	R	7	13	65%	2	2	39	38	0.98	1	1	4	3	5	8	A
comp1176_c0_seq5	493	A	G	2	6	75%	1	2	34	37	0.98	1	1	0	2	1	5	G
comp1176_c0_seq5	1759	C	Y	4	5	55.56%	1	2	37	38	0.98	1	1	4	0	4	1	T
comp1176_c0_seq5	1795	G	R	5	5	50%	1	2	40	37	0.98	1	1	5	0	3	2	A
comp1176_c0_seq5	2536	A	R	8	8	50%	2	2	35	36	0.98	1	1	4	4	5	3	G
comp1176_c0_seq5	2873	T	K	4	5	55.56%	2	2	38	34	0.98	1	1	2	2	2	3	G
comp1176_c0_seq5	5005	A	R	10	8	44.44%	2	2	36	37	0.98	1	1	4	6	4	4	G
comp1176_c0_seq5	6784	A	M	5	6	54.55%	2	2	33	38	0.98	1	1	4	1	3	3	C
comp1176_c0_seq5	9802	G	R	4	5	55.56%	2	2	39	40	0.98	1	1	3	1	4	1	A
comp1176_c0_seq5	9961	T	W	9	4	30.77%	2	2	36	36	0.98	1	1	4	5	1	3	A
comp1176_c0_seq6	188	G	K	7	5	41.67%	2	2	38	37	0.98	1	1	4	3	3	2	T
comp1176_c0_seq6	284	T	W	6	6	50%	2	2	34	37	0.98	1	1	3	3	2	4	A
comp1176_c0_seq6	1104	A	W	6	7	53.85%	2	2	37	36	0.98	1	1	4	2	4	3	T
comp1176_c0_seq6	1795	G	A	3	9	75%	2	2	36	37	0.98	1	1	2	1	6	3	A
comp1176_c0_seq6	1844	C	Y	13	10	43.48%	2	2	37	38	0.98	1	1	8	5	4	6	T
comp1176_c0_seq6	2536	A	G	2	6	75%	1	2	33	36	0.98	1	1	0	2	3	3	G
comp1176_c0_seq6	4851	C	S	9	5	35.71%	2	2	37	35	0.98	1	1	4	5	3	2	G
comp1176_c0_seq6	6418	C	M	8	6	42.86%	2	2	38	39	0.98	1	1	5	3	2	4	A
comp1176_c0_seq6	9727	G	R	7	4	36.36%	2	2	39	37	0.98	1	1	3	4	3	1	A
comp1176_c0_seq6	10026	A	R	10	5	33.33%	2	2	37	35	0.98	1	1	5	5	4	1	G
comp1176_c0_seq7	4347	C	Y	12	7	36.84%	2	2	33	37	0.98	1	1	4	8	5	2	T
comp1176_c0_seq7	5256	C	Y	11	6	35.29%	2	2	37	36	0.98	1	1	8	3	3	3	T
comp1176_c0_seq7	6123	C	M	11	8	42.11%	2	2	37	39	0.98	1	1	6	5	3	5	A
comp1176_c0_seq7	9622	G	R	11	5	31.25%	2	2	39	39	0.98	1	1	6	5	1	4	A
comp1176_c0_seq7	9781	T	W	4	5	55.56%	1	2	37	35	0.98	1	1	4	0	2	3	A
comp1176_c0_seq8	2350	A	T	2	7	77.78%	1	2	36	37	0.98	1	1	0	2	6	1	T
comp1176_c0_seq8	4609	A	R	14	7	33.33%	2	2	38	36	0.98	1	1	7	7	4	3	G
comp1176_c0_seq8	5152	C	M	12	7	36.84%	2	2	35	36	0.98	1	1	7	5	5	2	A
comp1176_c0_seq8	5256	C	Y	11	5	31.25%	2	2	36	38	0.98	1	1	5	6	2	3	T
comp1176_c0_seq8	6489	A	M	3	6	66.67%	1	2	37	36	0.98	1	1	0	3	5	1	C
comp1176_c0_seq8	9588	G	A	2	10	83.33%	1	2	34	38	0.98	1	1	2	0	3	7	A
comp1176_c0_seq9	2241	A	G	3	9	75%	2	2	35	34	0.98	1	1	1	2	5	4	G
comp1176_c0_seq9	3327	A	M	4	9	69.23%	2	2	37	35	0.98	1	1	1	3	3	6	C
comp1176_c0_seq9	4203	T	W	6	4	40%	1	2	39	39	0.98	1	1	0	6	2	2	A
comp1176_c0_seq9	6123	C	M	6	5	45.45%	2	2	38	40	0.98	1	1	2	4	4	1	A
comp1176_c0_seq9	6489	A	M	4	6	60%	2	2	38	39	0.98	1	1	3	1	4	2	C
comp1176_c0_seq9	9547	G	R	6	9	60%	1	2	38	38	0.98	1	1	0	6	4	5	A
comp1176_c0_seq10	2509	C	Y	13	10	43.48%	2	2	36	35	0.98	1	1	5	8	4	6	T
comp1176_c0_seq10	2578	T	K	5	5	50%	2	2	37	36	0.98	1	1	1	4	3	2	G
comp1176_c0_seq10	4710	A	R	6	4	40%	2	2	38	38	0.98	1	1	4	2	3	1	G
comp1176_c0_seq10	6123	C	M	7	7	50%	2	2	35	37	0.98	1	1	5	2	3	4	A
comp1176_c0_seq10	6489	A	M	4	7	63.64%	2	2	39	35	0.98	1	1	2	2	2	5	C
comp1176_c0_seq11	2241	A	R	4	5	55.56%	2	2	36	38	0.98	1	1	3	1	2	3	G
comp1176_c0_seq11	5256	C	Y	7	4	36.36%	2	2	37	36	0.98	1	1	3	4	3	1	T
comp1176_c0_seq11	6123	C	M	4	8	66.67%	2	2	40	38	0.98	1	1	2	2	5	3	A
comp1176_c0_seq12	2509	C	Y	5	5	50%	2	2	38	37	0.98	1	1	2	3	2	3	T
comp1176_c0_seq12	2578	T	K	5	4	44.44%	2	2	35	36	0.98	1	1	3	2	2	2	G
comp1176_c0_seq12	3727	A	T	2	8	80%	2	2	33	35	0.98	1	1	1	1	4	4	T
comp1176_c0_seq12	4556	C	S	18	8	30.77%	2	2	37	38	0.98	1	1	11	7	5	3	G
comp1176_c0_seq12	4609	A	R	13	8	38.1%	2	2	36	34	0.98	1	1	7	6	3	5	G
comp1176_c0_seq12	5152	C	M	15	10	40%	2	2	37	38	0.98	1	1	7	8	5	5	A
comp1176_c0_seq12	5256	C	Y	6	4	40%	2	2	36	38	0.98	1	1	4	2	1	3	T
comp1176_c0_seq12	5508	C	Y	10	6	37.5%	2	2	36	34	0.98	1	1	5	5	2	4	T
comp1176_c0_seq12	6123	C	A	3	10	76.92%	2	2	37	39	0.98	1	1	1	2	5	5	A
comp1176_c0_seq12	6489	A	M	7	4	36.36%	2	2	37	35	0.98	1	1	3	4	2	2	C
comp1176_c0_seq13	3133	A	W	4	8	66.67%	2	2	35	36	0.98	1	1	3	1	5	3	T
comp1176_c0_seq13	3962	C	S	9	11	55%	2	2	35	37	0.98	1	1	4	5	6	5	G
comp1176_c0_seq13	4015	A	R	8	9	52.94%	2	2	38	36	0.98	1	1	3	5	4	5	G
comp1176_c0_seq13	4662	C	Y	8	6	42.86%	2	2	36	37	0.98	1	1	3	5	2	4	T
comp1176_c0_seq13	4914	C	Y	6	5	45.45%	2	2	40	39	0.98	1	1	2	4	3	2	T
comp1176_c0_seq13	5782	C	Y	8	4	33.33%	2	2	38	37	0.98	1	1	3	5	3	1	T
comp1176_c0_seq13	5895	A	M	4	7	63.64%	2	2	38	37	0.98	1	1	2	2	5	2	C
comp1176_c0_seq13	9028	G	A	3	13	81.25%	2	2	38	39	0.98	1	1	1	2	6	7	A
comp1176_c0_seq14	3609	T	W	6	4	40%	2	2	39	39	0.98	1	1	1	5	1	3	A
comp1176_c0_seq14	4662	C	Y	9	4	30.77%	2	2	37	39	0.98	1	1	5	4	2	2	T
comp1176_c0_seq14	5529	C	M	4	5	55.56%	2	2	34	34	0.98	1	1	3	1	3	2	A
comp1176_c0_seq14	5782	C	Y	3	5	62.5%	2	2	36	39	0.98	1	1	1	2	2	3	T
comp1176_c0_seq15	1879	C	Y	7	6	46.15%	2	2	36	38	0.98	1	1	3	4	1	5	T
comp1176_c0_seq15	1932	A	R	7	4	36.36%	2	2	39	35	0.98	1	1	4	3	2	2	G
comp1176_c0_seq15	3926	C	S	7	4	36.36%	2	2	39	35	0.98	1	1	5	2	3	1	G
comp1176_c0_seq15	3979	A	R	9	4	30.77%	2	2	37	37	0.98	1	1	5	4	3	1	G
comp1176_c0_seq15	4080	A	R	6	8	57.14%	2	2	34	36	0.98	1	1	1	5	5	3	G
comp1176_c0_seq15	4522	C	M	9	5	35.71%	2	2	38	36	0.98	1	1	4	5	3	2	A
comp1176_c0_seq15	5859	A	M	8	4	33.33%	2	2	36	34	0.98	1	1	4	4	3	1	C
comp1176_c0_seq15	8992	G	R	6	9	60%	2	2	40	39	0.98	1	1	3	3	2	7	A
comp1176_c0_seq16	1611	A	R	7	5	41.67%	2	2	37	38	0.98	1	1	4	3	2	3	G
comp1176_c0_seq16	1720	A	W	7	7	50%	2	2	35	39	0.98	1	1	3	4	4	3	T
comp1176_c0_seq16	2697	A	M	4	5	55.56%	2	2	37	36	0.98	1	1	3	1	3	2	C
comp1176_c0_seq16	3097	A	W	8	7	46.67%	2	2	34	37	0.98	1	1	7	1	5	2	T
comp1176_c0_seq16	3573	T	W	12	7	36.84%	2	2	38	40	0.98	1	1	3	9	2	5	A
comp1176_c0_seq16	3926	C	S	8	5	38.46%	2	2	36	33	0.98	1	1	5	3	2	3	G
comp1176_c0_seq16	4626	C	Y	9	5	35.71%	2	2	39	37	0.98	1	1	8	1	2	3	T
comp1176_c0_seq16	5493	C	M	4	6	60%	2	2	36	36	0.98	1	1	1	3	5	1	A
comp1176_c0_seq17	1647	A	R	6	5	45.45%	2	2	37	38	0.98	1	1	3	3	3	2	G
comp1176_c0_seq17	1915	C	Y	5	4	44.44%	2	2	37	38	0.98	1	1	4	1	2	2	T
comp1176_c0_seq17	3962	C	S	7	9	56.25%	2	2	37	34	0.98	1	1	5	2	4	5	G
comp1176_c0_seq17	4015	A	R	3	5	62.5%	2	2	37	37	0.98	1	1	1	2	1	4	G
comp1176_c0_seq17	4558	C	M	19	10	34.48%	2	2	37	38	0.98	1	1	11	8	5	5	A
comp1176_c0_seq17	4662	C	Y	12	6	33.33%	2	2	38	35	0.98	1	1	4	8	3	3	T
comp1176_c0_seq17	5529	C	M	9	6	40%	2	2	38	38	0.98	1	1	7	2	5	1	A
comp1176_c0_seq17	6782	A	R	8	5	38.46%	2	2	39	40	0.98	1	1	5	3	4	1	G
comp1176_c0_seq17	9112	T	W	6	6	50%	2	2	37	38	0.98	1	1	5	1	4	2	A
comp1176_c0_seq18	1915	C	Y	5	8	61.54%	2	2	37	37	0.98	1	1	2	3	3	5	T
comp1176_c0_seq18	3133	A	W	5	4	44.44%	2	2	32	35	0.98	1	1	3	2	3	1	T
comp1176_c0_seq18	5895	A	M	11	6	35.29%	2	2	35	38	0.98	1	1	6	5	4	2	C
comp1176_c0_seq18	8919	G	R	7	7	50%	2	2	39	39	0.98	1	1	3	4	4	3	A
comp1176_c0_seq19	1611	A	R	4	4	50%	2	2	37	34	0.98	1	1	3	1	3	1	G
comp1176_c0_seq19	1720	A	W	5	4	44.44%	2	2	38	35	0.98	1	1	3	2	2	2	T
comp1176_c0_seq19	3717	C	Y	9	6	40%	2	2	36	36	0.98	1	1	4	5	3	3	T
comp1176_c0_seq19	4080	A	R	6	7	53.85%	2	2	35	37	0.98	1	1	2	4	3	4	G
comp1176_c0_seq19	4522	C	M	7	5	41.67%	2	2	34	38	0.98	1	1	3	4	3	2	A
comp1176_c0_seq19	5493	C	M	8	8	50%	2	2	34	37	0.98	1	1	5	3	7	1	A
comp1176_c0_seq19	5859	A	M	9	4	30.77%	2	2	38	39	0.98	1	1	7	2	3	1	C
comp1176_c0_seq19	9076	T	W	4	5	55.56%	2	2	38	34	0.98	1	1	2	2	3	2	A
comp1176_c0_seq20	1915	C	Y	7	7	50%	2	2	36	36	0.98	1	1	4	3	4	3	T
comp1176_c0_seq20	3133	A	W	7	4	36.36%	1	2	37	35	0.98	1	1	7	0	3	1	T
comp1176_c0_seq20	8913	G	R	8	4	33.33%	2	2	38	40	0.98	1	1	3	5	2	2	A
comp1176_c0_seq21	1720	A	W	8	5	38.46%	2	2	36	34	0.98	1	1	6	2	2	3	T
comp1176_c0_seq21	2697	A	M	5	4	44.44%	2	2	28	35	0.98	1	1	4	1	3	1	C
comp1176_c0_seq21	3979	A	R	9	4	30.77%	2	2	38	40	0.98	1	1	4	5	3	1	G
comp1176_c0_seq21	4080	A	R	7	7	50%	2	2	33	37	0.98	1	1	3	4	2	5	G
comp1176_c0_seq21	5493	C	A	3	9	75%	1	2	35	37	0.98	1	1	3	0	6	3	A
comp1176_c0_seq21	5859	A	M	7	4	36.36%	2	2	36	37	0.98	1	1	4	3	3	1	C
comp1176_c0_seq22	1720	A	W	7	4	36.36%	2	2	37	33	0.98	1	1	5	2	1	3	T
comp1176_c0_seq22	1948	T	K	6	4	40%	2	2	35	36	0.98	1	1	5	1	2	2	G
comp1176_c0_seq22	3573	T	W	9	7	43.75%	2	2	37	36	0.98	1	1	2	7	4	3	A
comp1176_c0_seq22	4080	A	R	9	6	40%	2	2	37	37	0.98	1	1	7	2	1	5	G
comp1176_c0_seq22	8877	G	R	6	7	53.85%	2	2	37	38	0.98	1	1	1	5	3	4	A
comp1176_c0_seq23	1915	C	Y	3	5	62.5%	2	2	35	34	0.98	1	1	1	2	3	2	T
comp1176_c0_seq23	3133	A	W	6	8	57.14%	2	2	35	33	0.98	1	1	5	1	5	3	T
comp1176_c0_seq23	3962	C	S	10	5	33.33%	2	2	38	36	0.98	1	1	7	3	4	1	G
comp1176_c0_seq23	4015	A	R	8	5	38.46%	2	2	34	36	0.98	1	1	3	5	3	2	G
comp1176_c0_seq23	4116	A	R	5	4	44.44%	2	2	37	40	0.98	1	1	1	4	1	3	G
comp1176_c0_seq23	4558	C	M	5	6	54.55%	2	2	37	38	0.98	1	1	3	2	3	3	A
comp1176_c0_seq23	5529	C	M	9	4	30.77%	2	2	38	37	0.98	1	1	7	2	3	1	A
comp1176_c0_seq23	8838	G	R	5	7	58.33%	2	2	38	41	0.98	1	1	3	2	3	4	A
comp1176_c0_seq24	1720	A	W	6	5	45.45%	2	2	35	38	0.98	1	1	4	2	2	3	T
comp1176_c0_seq24	1879	C	Y	8	4	33.33%	2	2	38	33	0.98	1	1	3	5	2	2	T
comp1176_c0_seq24	4626	C	Y	9	4	30.77%	2	2	37	34	0.98	1	1	4	5	1	3	T
comp1176_c0_seq24	5859	A	M	6	4	40%	2	2	38	39	0.98	1	1	5	1	3	1	C
comp1176_c0_seq24	6746	A	R	3	5	62.5%	2	2	39	39	0.98	1	1	2	1	1	4	G
comp1176_c0_seq24	8802	G	R	4	5	55.56%	2	2	40	39	0.98	1	1	1	3	2	3	A
comp1177_c0_seq1	24	T	K	54	80	59.7%	2	2	36	35	0.98	1	1	39	15	39	41	G
comp1177_c0_seq1	62	G	S	111	137	55.24%	2	2	37	37	0.98	1	1	62	49	94	43	C
comp1178_c0_seq1	122	G	R	15	15	50%	2	2	37	36	0.98	1	1	9	6	9	6	A
comp1178_c0_seq1	169	T	K	16	12	42.86%	2	2	38	36	0.98	1	1	6	10	4	8	G
comp1178_c0_seq1	373	T	W	7	9	56.25%	1	2	39	37	0.98	1	1	0	7	3	6	A
comp1178_c0_seq1	387	T	Y	8	4	33.33%	2	2	36	39	0.98	1	1	1	7	2	2	C
comp1178_c0_seq1	393	A	R	9	4	30.77%	2	2	37	36	0.98	1	1	1	8	2	2	G
comp1178_c0_seq1	829	C	Y	67	53	44.17%	2	2	36	36	0.98	1	1	40	27	40	13	T
comp1178_c0_seq1	962	A	R	81	110	57.59%	2	2	35	36	0.98	1	1	39	42	63	47	G
comp1178_c0_seq1	964	C	M	59	119	66.85%	2	2	36	36	0.98	1	1	31	28	61	58	A
comp1178_c0_seq1	1027	A	R	157	111	41.42%	2	2	35	36	0.98	1	1	80	77	47	64	G
comp1178_c0_seq1	1168	C	Y	107	88	45.13%	2	2	36	36	0.98	1	1	52	55	44	44	T
comp1178_c0_seq1	1231	C	Y	151	92	37.86%	2	2	36	35	0.98	1	1	85	66	53	39	T
comp1178_c0_seq1	1273	T	W	130	155	54.39%	2	2	35	35	0.98	1	1	71	59	84	71	A
comp1178_c0_seq1	1319	A	R	139	109	43.95%	2	2	36	36	0.98	1	1	70	69	53	56	G
comp1178_c0_seq1	1360	A	M	138	104	42.98%	2	2	37	36	0.98	1	1	72	66	45	59	C
comp1178_c0_seq1	1393	T	Y	107	86	44.56%	2	2	36	37	0.98	1	1	54	53	35	51	C
comp1178_c0_seq1	1413	C	Y	139	63	31.19%	2	2	36	36	0.98	1	1	57	82	26	37	T
comp1178_c0_seq1	1461	G	R	68	68	50%	2	2	36	34	0.98	1	1	20	48	16	52	A
comp1178_c0_seq1	1531	T	Y	15	13	46.43%	2	2	37	38	0.98	1	1	3	12	4	9	C
comp1178_c0_seq1	1540	C	Y	10	8	44.44%	2	2	37	38	0.98	1	1	1	9	1	7	T
comp1178_c0_seq2	234	C	S	7	5	41.67%	2	2	36	33	0.98	1	1	3	4	1	4	G
comp1178_c0_seq2	269	A	W	8	6	42.86%	2	2	35	36	0.98	1	1	3	5	1	5	T
comp1178_c0_seq2	701	T	Y	5	4	44.44%	2	2	39	37	0.98	1	1	3	2	2	2	C
comp1178_c0_seq2	713	T	Y	7	4	36.36%	2	2	37	36	0.98	1	1	3	4	2	2	C
comp1178_c0_seq2	714	G	S	8	5	38.46%	2	2	37	35	0.98	1	1	4	4	2	3	C
comp1178_c0_seq2	747	A	R	7	4	36.36%	2	2	38	38	0.98	1	1	5	2	1	3	G
comp1178_c0_seq2	814	C	Y	6	5	45.45%	2	2	37	39	0.98	1	1	3	3	3	2	T
comp1178_c0_seq2	915	T	K	6	7	53.85%	2	2	35	36	0.98	1	1	2	4	3	4	G
comp1178_c0_seq2	1178	C	Y	6	5	45.45%	2	2	37	39	0.98	1	1	5	1	4	1	T
comp1178_c0_seq2	1190	T	Y	4	6	60%	2	2	38	38	0.98	1	1	3	1	4	2	C
comp1178_c0_seq2	1211	T	W	5	5	50%	2	2	36	36	0.98	1	1	3	2	4	1	A
comp1178_c0_seq3	60	C	M	90	43	32.33%	2	2	38	35	0.98	1	1	85	5	37	6	A
comp1178_c0_seq3	96	C	S	132	102	43.59%	2	2	35	36	0.98	1	1	101	31	77	25	G
comp1178_c0_seq3	240	C	M	315	144	31.37%	2	2	36	36	0.98	1	1	163	152	76	68	A
comp1178_c0_seq3	241	C	M	314	136	30.22%	2	2	36	36	0.98	1	1	160	154	70	66	A
comp1178_c0_seq3	261	C	Y	284	181	38.92%	2	2	36	36	0.98	1	1	136	148	87	94	T
comp1178_c0_seq3	522	A	R	139	112	44.62%	2	2	36	37	0.98	1	1	70	69	57	55	G
comp1178_c0_seq3	534	G	R	182	78	30%	2	2	36	37	0.98	1	1	96	86	37	41	A
comp1178_c0_seq3	738	C	Y	114	90	44.12%	2	2	36	35	0.98	1	1	59	55	49	41	T
comp1178_c0_seq3	801	C	Y	170	103	37.73%	2	2	36	35	0.98	1	1	84	86	59	44	T
comp1178_c0_seq3	843	T	W	126	150	54.35%	2	2	36	35	0.98	1	1	57	69	77	73	A
comp1178_c0_seq3	889	A	R	173	79	31.35%	2	2	37	36	0.98	1	1	89	84	39	40	G
comp1178_c0_seq3	930	A	M	156	70	30.97%	2	2	37	37	0.98	1	1	78	78	37	33	C
comp1178_c0_seq3	963	T	Y	88	101	53.44%	2	2	37	36	0.98	1	1	44	44	44	57	C
comp1178_c0_seq3	983	C	Y	114	73	39.04%	2	2	36	36	0.98	1	1	55	59	31	42	T
comp1178_c0_seq3	1031	G	R	84	66	44%	2	2	35	34	0.98	1	1	31	53	23	43	A
comp1178_c0_seq3	1101	T	Y	16	16	50%	2	2	38	36	0.98	1	1	3	13	4	12	C
comp1178_c0_seq4	19	C	T	2	17	89.47%	1	2	35	35	0.98	1	1	2	0	7	10	T
comp1178_c0_seq4	159	C	Y	37	77	67.54%	2	2	36	34	0.98	1	1	21	16	31	46	T
comp1178_c0_seq4	307	G	R	62	88	58.67%	2	2	38	37	0.98	1	1	31	31	43	45	A
comp1178_c0_seq4	361	T	Y	96	56	36.84%	2	2	37	37	0.98	1	1	44	52	27	29	C
comp1178_c0_seq4	362	G	R	102	50	32.89%	2	2	37	37	0.98	1	1	49	53	22	28	A
comp1178_c0_seq4	429	C	Y	45	38	45.78%	2	2	36	37	0.98	1	1	16	29	5	33	T
comp1178_c0_seq4	712	G	R	12	7	36.84%	2	2	39	37	0.98	1	1	10	2	6	1	A
comp1178_c0_seq5	265	T	Y	106	61	36.53%	2	2	38	37	0.98	1	1	39	67	29	32	C
comp1178_c0_seq5	266	G	R	113	55	32.74%	2	2	37	37	0.98	1	1	41	72	26	29	A
comp1178_c0_seq5	333	C	Y	32	31	49.21%	2	2	36	35	0.98	1	1	6	26	11	20	T
comp1178_c0_seq5	616	G	R	10	14	58.33%	2	2	39	39	0.98	1	1	8	2	9	5	A
comp1178_c0_seq5	656	C	Y	35	19	35.19%	2	2	38	37	0.98	1	1	22	13	12	7	T
comp1178_c0_seq5	726	T	Y	17	20	54.05%	2	2	37	37	0.98	1	1	4	13	10	10	C
comp1178_c0_seq6	48	G	R	29	33	53.23%	2	2	37	36	0.98	1	1	26	3	28	5	A
comp1178_c0_seq6	148	T	Y	68	119	63.64%	2	2	35	36	0.98	1	1	36	32	64	55	C
comp1178_c0_seq6	151	C	Y	73	122	62.56%	2	2	36	35	0.98	1	1	39	34	65	57	T
comp1178_c0_seq6	206	A	R	144	110	43.31%	2	2	35	36	0.98	1	1	81	63	63	47	G
comp1178_c0_seq6	406	G	R	342	267	43.84%	2	2	36	36	0.98	1	1	176	166	129	138	A
comp1178_c0_seq6	433	T	Y	342	186	35.23%	2	2	35	35	0.98	1	1	177	165	101	85	C
comp1178_c0_seq6	544	C	Y	186	123	39.81%	2	2	36	36	0.98	1	1	96	90	74	49	T
comp1178_c0_seq7	340	G	R	14	9	39.13%	2	2	37	36	0.98	1	1	10	4	4	5	A
comp1178_c0_seq7	450	T	Y	18	12	40%	2	2	36	36	0.98	1	1	6	12	4	8	C
comp1178_c0_seq8	323	G	R	5	5	50%	2	2	38	39	0.98	1	1	4	1	4	1	A
comp1178_c0_seq8	433	T	Y	24	15	38.46%	2	2	37	37	0.98	1	1	12	12	6	9	C
comp1178_c0_seq9	227	T	W	165	156	48.6%	2	2	37	37	0.98	1	1	54	111	44	112	A
comp1178_c0_seq9	230	T	W	100	225	69.23%	2	2	37	36	0.98	1	1	37	63	60	165	A
comp1178_c0_seq9	236	C	Y	166	141	45.93%	2	2	36	36	0.98	1	1	58	108	39	102	T
comp1178_c0_seq9	320	A	M	102	178	63.57%	2	2	35	35	0.98	1	1	57	45	98	80	C
comp1178_c0_seq9	398	T	W	154	119	43.59%	2	2	36	36	0.98	1	1	73	81	62	57	A
comp1178_c0_seq9	446	C	Y	68	63	48.09%	2	2	36	36	0.98	1	1	22	46	31	32	T
comp1178_c0_seq10	48	G	R	29	22	43.14%	2	2	36	38	0.98	1	1	27	2	21	1	A
comp1178_c0_seq10	118	T	Y	90	53	37.06%	2	2	36	36	0.98	1	1	58	32	41	12	C
comp1178_c0_seq10	148	T	Y	59	110	65.09%	2	2	36	35	0.98	1	1	32	27	58	52	C
comp1178_c0_seq10	151	C	Y	58	111	65.68%	2	2	36	34	0.98	1	1	32	26	59	52	T
comp1178_c0_seq10	206	A	R	135	65	32.5%	2	2	35	36	0.98	1	1	70	65	33	32	G
comp1178_c0_seq10	397	A	R	9	5	35.71%	1	2	32	33	0.98	1	1	0	9	1	4	G
comp1178_c0_seq11	258	T	K	14	7	33.33%	2	2	37	36	0.98	1	1	4	10	1	6	G
comp1178_c0_seq13	111	T	A	13	58	81.69%	2	2	37	37	0.98	1	1	10	3	25	33	A
comp1178_c0_seq13	201	A	M	98	150	60.48%	2	2	33	36	0.98	1	1	55	43	104	46	C
comp1178_c0_seq13	279	T	W	145	110	43.14%	2	2	36	36	0.98	1	1	61	84	51	59	A
comp1178_c0_seq13	327	C	Y	69	43	38.39%	2	2	35	36	0.98	1	1	24	45	21	22	T
comp117_c0_seq1	262	A	R	4524	3636	44.56%	2	2	34	35	0.98	1	1	2487	2037	2096	1540	G
comp117_c0_seq1	1145	T	W	752	355	32.07%	2	2	37	37	0.98	1	1	186	566	81	274	A
comp117_c0_seq1	1254	A	W	197	146	42.57%	2	2	38	38	0.98	1	1	74	123	33	113	T
comp117_c0_seq1	1378	G	R	97	43	30.71%	2	2	38	38	0.98	1	1	25	72	8	35	A
comp117_c0_seq1	1785	G	K	11	6	35.29%	2	2	38	36	0.98	1	1	5	6	2	4	T
comp117_c0_seq1	1903	G	R	23	13	36.11%	2	2	36	37	0.98	1	1	15	8	10	3	A
comp117_c0_seq1	1951	T	Y	46	22	32.35%	2	2	37	38	0.98	1	1	22	24	13	9	C
comp117_c0_seq1	2080	T	W	7	7	50%	2	2	33	35	0.98	1	1	1	6	5	2	A
comp117_c0_seq1	2082	C	Y	3	7	70%	2	2	34	36	0.98	1	1	1	2	5	2	T
comp117_c0_seq1	2204	T	K	32	18	36%	2	2	37	38	0.98	1	1	25	7	11	7	G
comp117_c0_seq1	4175	C	Y	9	7	43.75%	2	2	36	39	0.98	1	1	4	5	5	2	T
comp117_c0_seq2	683	A	R	12	7	36.84%	2	2	38	37	0.98	1	1	6	6	5	2	G
comp117_c0_seq2	791	A	W	13	7	35%	2	2	37	40	0.98	1	1	8	5	4	3	T
comp117_c0_seq2	863	T	Y	32	23	41.82%	2	2	38	38	0.98	1	1	17	15	13	10	C
comp117_c0_seq2	867	G	R	34	21	38.18%	2	2	37	37	0.98	1	1	19	15	10	11	A
comp117_c0_seq2	992	T	W	6	7	53.85%	2	2	36	37	0.98	1	1	2	4	5	2	A
comp117_c0_seq2	994	C	Y	3	7	70%	2	2	39	37	0.98	1	1	2	1	5	2	T
comp117_c0_seq2	1116	T	K	24	23	48.94%	2	2	37	37	0.98	1	1	15	9	14	9	G
comp117_c0_seq2	1926	T	W	4	6	60%	2	2	38	33	0.98	1	1	3	1	3	3	A
comp117_c0_seq2	3156	C	Y	10	7	41.18%	2	2	38	39	0.98	1	1	6	4	4	3	T
comp117_c0_seq3	211	A	R	27	18	40%	2	2	38	37	0.98	1	1	13	14	6	12	G
comp117_c0_seq3	444	G	R	27	24	47.06%	2	2	38	37	0.98	1	1	12	15	14	10	A
comp117_c0_seq3	465	A	R	28	16	36.36%	2	2	38	35	0.98	1	1	16	12	10	6	G
comp117_c0_seq3	632	A	W	9	8	47.06%	2	2	37	37	0.98	1	1	6	3	3	5	T
comp117_c0_seq3	1077	T	Y	6	4	40%	2	2	35	38	0.98	1	1	3	3	1	3	C
comp117_c0_seq4	197	A	W	8	4	33.33%	2	2	38	36	0.98	1	1	6	2	1	3	T
comp117_c0_seq4	199	A	W	8	7	46.67%	2	2	36	37	0.98	1	1	6	2	3	4	T
comp117_c0_seq5	137	A	R	3	5	62.5%	2	2	35	38	0.98	1	1	2	1	3	2	G
comp117_c1_seq1	139	T	Y	11	5	31.25%	2	2	38	36	0.98	1	1	10	1	3	2	C
comp117_c1_seq1	195	T	G	4	18	81.82%	1	2	36	37	0.98	1	1	4	0	15	3	G
comp117_c1_seq1	385	A	R	21	16	43.24%	2	2	39	36	0.98	1	1	7	14	5	11	G
comp117_c1_seq1	596	G	R	6	5	45.45%	2	2	38	38	0.98	1	1	4	2	2	3	A
comp117_c1_seq2	79	A	R	7	4	36.36%	2	2	39	36	0.98	1	1	4	3	2	2	G
comp117_c1_seq2	1325	A	M	8	4	33.33%	2	2	39	36	0.98	1	1	3	5	2	2	C
comp117_c1_seq3	640	T	Y	45	20	30.77%	2	2	38	37	0.98	1	1	11	34	8	12	C
comp117_c1_seq4	601	T	W	39	27	40.91%	2	2	36	37	0.98	1	1	15	24	9	18	A
comp117_c3_seq1	100	A	M	17	8	32%	2	2	38	36	0.98	1	1	11	6	6	2	C
comp117_c3_seq1	160	T	W	18	16	47.06%	2	2	37	36	0.98	1	1	8	10	6	10	A
comp117_c3_seq1	173	A	M	13	21	61.76%	2	2	37	37	0.98	1	1	7	6	8	13	C
comp117_c3_seq1	212	A	R	19	12	38.71%	2	2	36	34	0.98	1	1	7	12	5	7	G
comp117_c3_seq1	244	A	R	16	13	44.83%	2	2	36	35	0.98	1	1	5	11	5	8	G
comp117_c3_seq1	278	T	K	9	10	52.63%	2	2	37	38	0.98	1	1	6	3	4	6	G
comp117_c3_seq2	370	A	M	5	9	64.29%	2	2	37	38	0.98	1	1	1	4	2	7	C
comp1181_c0_seq1	411	A	R	243	207	46%	2	2	36	36	0.98	1	1	154	89	129	78	G
comp1181_c0_seq1	1265	G	S	18	14	43.75%	2	2	38	36	0.98	1	1	11	7	11	3	C
comp1181_c0_seq1	1266	A	W	16	14	46.67%	2	2	37	36	0.98	1	1	11	5	11	3	T
comp1181_c0_seq1	1399	T	W	18	15	45.45%	2	2	38	37	0.98	1	1	5	13	2	13	A
comp1182_c0_seq2	1099	G	K	60	49	44.95%	2	2	35	37	0.98	1	1	37	23	31	18	T
comp1182_c0_seq2	1936	C	Y	8	8	50%	2	2	38	37	0.98	1	1	1	7	2	6	T
comp1182_c0_seq3	883	T	W	14	6	30%	2	2	33	36	0.98	1	1	7	7	3	3	A
comp1182_c0_seq3	1099	G	K	57	70	55.12%	2	2	36	37	0.98	1	1	37	20	47	23	T
comp1186_c0_seq1	302	T	Y	145	111	43.36%	2	2	37	37	0.98	1	1	69	76	50	61	C
comp1188_c0_seq1	182	T	W	18	16	47.06%	2	2	39	34	0.98	1	1	15	3	15	1	A
comp118_c0_seq2	690	G	R	1116	602	35.04%	2	2	36	36	0.98	1	1	106	1010	274	328	A
comp118_c0_seq2	691	G	S	1100	630	36.42%	2	2	36	37	0.98	1	1	101	999	296	334	C
comp1190_c0_seq1	35	T	W	96	92	48.94%	2	2	36	37	0.98	1	1	55	41	54	38	A
comp1190_c0_seq1	137	A	R	322	228	41.45%	2	2	37	37	0.98	1	1	167	155	136	92	G
comp1190_c0_seq1	189	T	W	207	151	42.18%	2	2	37	38	0.98	1	1	81	126	56	95	A
comp1190_c0_seq1	197	T	Y	146	190	56.55%	2	2	37	38	0.98	1	1	56	90	70	120	C
comp1190_c0_seq1	327	G	R	19	9	32.14%	2	2	38	39	0.98	1	1	4	15	2	7	A
comp1190_c0_seq2	188	T	Y	334	155	31.7%	2	2	37	37	0.98	1	1	154	180	94	61	C
comp1190_c0_seq2	199	A	R	313	139	30.75%	2	2	36	37	0.98	1	1	125	188	71	68	G
comp1190_c0_seq2	283	C	Y	168	178	51.45%	2	2	38	37	0.98	1	1	68	100	71	107	T
comp1190_c0_seq2	316	G	R	132	70	34.65%	2	2	37	37	0.98	1	1	64	68	41	29	A
comp1190_c0_seq2	343	T	Y	93	75	44.64%	2	2	37	36	0.98	1	1	28	65	37	38	C
comp1192_c0_seq1	82	C	M	51	22	30.14%	2	2	37	38	0.98	1	1	48	3	21	1	A
comp1192_c0_seq1	765	G	S	110	83	43.01%	2	2	37	37	0.98	1	1	51	59	41	42	C
comp1192_c0_seq2	765	G	S	112	93	45.37%	2	2	37	37	0.98	1	1	55	57	41	52	C
comp1192_c0_seq2	964	T	K	15	10	40%	2	2	38	37	0.98	1	1	4	11	7	3	G
comp1192_c0_seq2	971	T	W	15	7	31.82%	2	2	38	39	0.98	1	1	3	12	6	1	A
comp1192_c0_seq2	1118	A	R	17	36	67.92%	2	2	37	39	0.98	1	1	13	4	13	23	G
comp1193_c0_seq3	3203	A	M	4	6	60%	2	2	40	37	0.98	1	1	3	1	2	4	C
comp1194_c0_seq1	211	A	W	13	9	40.91%	2	2	33	34	0.98	1	1	7	6	3	6	T
comp1194_c0_seq1	220	C	M	16	7	30.43%	2	2	34	37	0.98	1	1	7	9	3	4	A
comp1194_c0_seq1	286	G	R	20	11	35.48%	2	2	37	36	0.98	1	1	8	12	5	6	A
comp1194_c0_seq1	289	C	Y	20	11	35.48%	2	2	36	36	0.98	1	1	8	12	5	6	T
comp1194_c0_seq1	991	A	R	23	35	60.34%	2	2	37	37	0.98	1	1	11	12	16	19	G
comp1194_c0_seq2	939	A	R	17	30	63.83%	2	2	35	37	0.98	1	1	6	11	14	16	G
comp1194_c0_seq2	1968	G	R	4	4	50%	2	2	38	40	0.98	1	1	1	3	2	2	A
comp1194_c0_seq2	1990	C	Y	4	4	50%	2	2	34	39	0.98	1	1	1	3	2	2	T
comp1194_c0_seq3	286	G	R	16	7	30.43%	2	2	35	35	0.98	1	1	6	10	4	3	A
comp1194_c0_seq3	289	C	Y	15	7	31.82%	2	2	35	34	0.98	1	1	6	9	4	3	T
comp1194_c0_seq3	835	A	R	24	46	65.71%	2	2	36	37	0.98	1	1	7	17	20	26	G
comp1194_c0_seq4	783	A	R	19	53	73.61%	2	2	36	38	0.98	1	1	6	13	25	28	G
comp1194_c0_seq4	791	C	S	44	21	32.31%	2	2	37	37	0.98	1	1	15	29	10	11	G
comp1194_c0_seq5	211	A	M	9	4	30.77%	2	2	34	35	0.98	1	1	5	4	2	2	C
comp1194_c0_seq5	211	A	W	9	8	47.06%	2	2	34	37	0.98	1	1	5	4	7	1	T
comp1194_c0_seq5	286	G	R	23	14	37.84%	2	2	35	35	0.98	1	1	7	16	6	8	A
comp1194_c0_seq5	289	C	Y	24	14	36.84%	2	2	35	33	0.98	1	1	8	16	6	8	T
comp1194_c0_seq5	772	A	R	37	26	41.27%	2	2	37	37	0.98	1	1	16	21	9	17	G
comp1194_c0_seq6	121	C	M	12	13	52%	2	2	37	37	0.98	1	1	4	8	5	8	A
comp1194_c0_seq6	725	A	R	21	28	57.14%	2	2	37	38	0.98	1	1	10	11	14	14	G
comp1194_c0_seq7	720	A	R	35	43	55.13%	2	2	35	37	0.98	1	1	17	18	15	28	G
comp1194_c0_seq7	728	C	S	46	25	35.21%	2	2	36	37	0.98	1	1	19	27	10	15	G
comp1194_c0_seq8	110	A	M	9	4	30.77%	2	2	38	38	0.98	1	1	7	2	3	1	C
comp1194_c0_seq8	211	A	M	6	5	45.45%	2	2	37	34	0.98	1	1	4	2	3	2	C
comp1194_c0_seq8	211	A	T	6	22	78.57%	2	2	37	34	0.98	1	1	4	2	11	11	T
comp1194_c0_seq8	220	C	M	16	9	36%	2	2	36	36	0.98	1	1	7	9	4	5	A
comp1194_c0_seq8	1830	C	Y	18	15	45.45%	2	2	38	37	0.98	1	1	7	11	7	8	T
comp1194_c0_seq9	121	C	M	3	5	62.5%	2	2	36	38	0.98	1	1	1	2	3	2	A
comp1194_c0_seq9	662	A	R	20	28	58.33%	2	2	38	37	0.98	1	1	9	11	15	13	G
comp1194_c0_seq9	670	C	S	30	15	33.33%	2	2	37	35	0.98	1	1	15	15	7	8	G
comp1194_c0_seq10	1605	G	K	13	6	31.58%	2	2	37	39	0.98	1	1	11	2	3	3	T
comp1194_c0_seq10	1778	C	Y	24	16	40%	2	2	39	39	0.98	1	1	10	14	10	6	T
comp1194_c0_seq11	121	C	M	16	9	36%	2	2	37	37	0.98	1	1	8	8	4	5	A
comp1194_c0_seq11	569	A	R	14	21	60%	2	2	38	39	0.98	1	1	5	9	8	13	G
comp1194_c0_seq12	121	C	M	11	7	38.89%	2	2	36	40	0.98	1	1	6	5	2	5	A
comp1194_c0_seq12	506	A	R	29	24	45.28%	2	2	37	38	0.98	1	1	10	19	8	16	G
comp1194_c0_seq13	100	C	Y	16	7	30.43%	2	2	38	35	0.98	1	1	13	3	4	3	T
comp1194_c0_seq13	495	A	R	21	22	51.16%	2	2	37	38	0.98	1	1	8	13	11	11	G
comp1194_c0_seq15	168	A	W	13	11	45.83%	2	2	36	35	0.98	1	1	10	3	8	3	T
comp1194_c0_seq15	259	C	Y	20	9	31.03%	2	2	36	37	0.98	1	1	6	14	4	5	T
comp1194_c0_seq15	265	T	Y	19	10	34.48%	2	2	37	37	0.98	1	1	6	13	3	7	C
comp1194_c0_seq15	286	C	S	9	7	43.75%	2	2	37	38	0.98	1	1	3	6	3	4	G
comp1194_c0_seq15	344	A	M	4	8	66.67%	2	2	36	37	0.98	1	1	1	3	1	7	C
comp1194_c0_seq15	348	G	S	8	4	33.33%	2	2	35	38	0.98	1	1	1	7	1	3	C
comp1195_c0_seq1	61	T	W	40	39	49.37%	2	2	36	37	0.98	1	1	22	18	19	20	A
comp1195_c0_seq1	62	T	K	40	39	49.37%	2	2	36	37	0.98	1	1	22	18	19	20	G
comp1195_c0_seq1	71	G	S	54	46	46%	2	2	36	36	0.98	1	1	30	24	22	24	C
comp1195_c0_seq1	294	C	Y	132	125	48.64%	2	2	37	36	0.98	1	1	59	73	55	70	T
comp1195_c0_seq1	584	A	M	128	110	46.22%	2	2	37	37	0.98	1	1	42	86	36	74	C
comp1195_c0_seq1	705	G	R	13	12	48%	2	2	39	37	0.98	1	1	4	9	1	11	A
comp1195_c0_seq1	950	T	Y	130	72	35.64%	2	2	37	38	0.98	1	1	120	10	68	4	C
comp1195_c0_seq1	1192	C	Y	122	62	33.7%	2	2	37	36	0.98	1	1	59	63	22	40	T
comp1195_c0_seq1	1238	T	K	108	58	34.94%	2	2	37	37	0.98	1	1	46	62	25	33	G
comp1195_c0_seq1	1442	A	W	181	105	36.71%	2	2	37	38	0.98	1	1	84	97	56	49	T
comp1195_c0_seq2	179	A	R	50	22	30.56%	2	2	36	38	0.98	1	1	37	13	15	7	G
comp1195_c0_seq2	438	T	K	97	45	31.69%	2	2	36	36	0.98	1	1	47	50	19	26	G
comp1195_c0_seq2	642	A	W	134	96	41.74%	2	2	37	38	0.98	1	1	59	75	39	57	T
comp1195_c0_seq3	245	A	W	70	42	37.5%	2	2	36	35	0.98	1	1	48	22	25	17	T
comp1195_c0_seq3	269	A	M	84	60	41.67%	2	2	35	37	0.98	1	1	50	34	33	27	C
comp1195_c0_seq3	286	A	R	91	66	42.04%	2	2	36	37	0.98	1	1	46	45	35	31	G
comp1195_c0_seq3	300	T	Y	90	59	39.6%	2	2	37	36	0.98	1	1	44	46	35	24	C
comp1195_c0_seq3	381	A	M	28	27	49.09%	2	2	38	37	0.98	1	1	11	17	11	16	C
comp1195_c0_seq3	382	T	W	28	27	49.09%	2	2	38	37	0.98	1	1	11	17	11	16	A
comp1195_c0_seq3	384	G	S	26	21	44.68%	2	2	38	39	0.98	1	1	11	15	11	10	C
comp119_c0_seq1	7308	G	R	102	64	38.55%	2	2	36	37	0.98	1	1	41	61	25	39	A
comp119_c0_seq1	8261	G	K	3	5	62.5%	1	2	31	32	0.98	1	1	3	0	2	3	T
comp119_c0_seq1	8379	T	W	63	49	43.75%	2	2	37	38	0.98	1	1	51	12	43	6	A
comp119_c0_seq2	8244	T	W	51	43	45.74%	2	2	38	38	0.98	1	1	40	11	34	9	A
comp1200_c0_seq1	606	A	W	36	16	30.77%	2	2	38	37	0.98	1	1	27	9	11	5	T
comp1200_c0_seq1	864	T	W	20	10	33.33%	2	2	39	37	0.98	1	1	9	11	5	5	A
comp1200_c0_seq1	929	T	K	15	7	31.82%	2	2	37	38	0.98	1	1	7	8	3	4	G
comp1200_c0_seq1	995	C	Y	14	8	36.36%	2	2	36	39	0.98	1	1	6	8	5	3	T
comp1200_c0_seq1	1025	A	R	10	9	47.37%	2	2	40	37	0.98	1	1	7	3	5	4	G
comp1200_c0_seq1	1599	T	Y	141	76	35.02%	2	2	38	37	0.98	1	1	82	59	59	17	C
comp1200_c0_seq1	1703	G	R	139	75	35.05%	2	2	38	37	0.98	1	1	55	84	23	52	A
comp1200_c0_seq1	1781	T	Y	43	33	43.42%	2	2	37	38	0.98	1	1	5	38	3	30	C
comp1200_c0_seq4	120	T	Y	26	20	43.48%	2	2	37	39	0.98	1	1	16	10	8	12	C
comp1200_c0_seq4	149	A	W	16	19	54.29%	2	2	39	38	0.98	1	1	4	12	6	13	T
comp1200_c0_seq4	195	G	R	22	13	37.14%	2	2	40	38	0.98	1	1	15	7	4	9	A
comp1200_c0_seq4	258	C	Y	18	28	60.87%	2	2	35	37	0.98	1	1	12	6	20	8	T
comp1201_c0_seq1	79	C	Y	80	54	40.3%	2	2	35	36	0.98	1	1	77	3	50	4	T
comp1203_c0_seq1	78	T	Y	18	26	59.09%	2	2	38	38	0.98	1	1	8	10	13	13	C
comp1203_c0_seq1	204	T	W	11	13	54.17%	2	2	38	37	0.98	1	1	6	5	5	8	A
comp1203_c0_seq1	251	T	Y	11	6	35.29%	2	2	38	37	0.98	1	1	5	6	2	4	C
comp1203_c0_seq1	409	G	R	13	13	50%	2	2	38	39	0.98	1	1	10	3	9	4	A
comp1203_c0_seq1	536	C	Y	49	48	49.48%	2	2	37	37	0.98	1	1	22	27	17	31	T
comp1203_c0_seq1	908	T	K	4	5	55.56%	2	2	39	39	0.98	1	1	2	2	2	3	G
comp1203_c0_seq1	960	A	R	4	4	50%	2	2	40	38	0.98	1	1	1	3	1	3	G
comp1203_c0_seq1	2087	A	R	12	7	36.84%	2	2	36	37	0.98	1	1	6	6	3	4	G
comp1203_c0_seq1	2102	A	R	8	9	52.94%	2	2	38	37	0.98	1	1	3	5	4	5	G
comp1203_c0_seq1	2104	G	K	8	9	52.94%	2	2	38	34	0.98	1	1	3	5	4	5	T
comp1203_c0_seq1	2174	T	K	6	6	50%	2	2	40	35	0.98	1	1	1	5	2	4	G
comp1203_c0_seq1	2243	C	Y	8	6	42.86%	2	2	38	37	0.98	1	1	5	3	1	5	T
comp1203_c0_seq1	2390	C	S	16	8	33.33%	2	2	35	37	0.98	1	1	8	8	1	7	G
comp1203_c0_seq1	2873	A	W	4	9	69.23%	2	2	38	39	0.98	1	1	3	1	7	2	T
comp1203_c0_seq1	2922	C	S	9	6	40%	2	2	38	36	0.98	1	1	5	4	4	2	G
comp1203_c0_seq1	2945	C	Y	12	8	40%	2	2	37	36	0.98	1	1	5	7	6	2	T
comp1203_c0_seq1	3038	T	Y	5	4	44.44%	2	2	36	32	0.98	1	1	2	3	2	2	C
comp1203_c0_seq2	78	T	Y	15	22	59.46%	2	2	37	39	0.98	1	1	8	7	12	10	C
comp1203_c0_seq2	126	G	R	41	26	38.81%	2	2	36	35	0.98	1	1	19	22	12	14	A
comp1203_c0_seq2	204	T	W	13	16	55.17%	2	2	36	37	0.98	1	1	6	7	6	10	A
comp1203_c0_seq2	251	T	W	8	6	42.86%	2	2	38	33	0.98	1	1	4	4	2	4	A
comp1203_c0_seq2	251	T	Y	8	10	55.56%	2	2	38	39	0.98	1	1	4	4	4	6	C
comp1203_c0_seq2	409	G	A	2	6	75%	2	2	26	38	0.98	1	1	1	1	2	4	A
comp1203_c0_seq2	548	T	A	3	11	78.57%	2	2	38	38	0.98	1	1	1	2	6	5	A
comp1203_c0_seq2	614	C	S	7	4	36.36%	2	2	39	37	0.98	1	1	4	3	2	2	G
comp1203_c0_seq2	1335	G	R	5	5	50%	2	2	37	35	0.98	1	1	3	2	3	2	A
comp1203_c0_seq2	2087	A	R	8	8	50%	2	2	38	37	0.98	1	1	4	4	5	3	G
comp1203_c0_seq2	2089	G	K	8	8	50%	2	2	37	37	0.98	1	1	4	4	4	4	T
comp1203_c0_seq2	2159	T	K	18	10	35.71%	2	2	38	37	0.98	1	1	8	10	6	4	G
comp1203_c0_seq2	2228	C	Y	14	14	50%	2	2	35	35	0.98	1	1	6	8	7	7	T
comp1203_c0_seq2	2815	T	K	5	4	44.44%	2	2	39	36	0.98	1	1	4	1	3	1	G
comp1203_c0_seq2	2858	A	W	10	9	47.37%	2	2	39	35	0.98	1	1	7	3	5	4	T
comp1203_c0_seq2	2907	C	S	16	10	38.46%	2	2	38	37	0.98	1	1	7	9	6	4	G
comp1203_c0_seq2	2930	C	Y	16	8	33.33%	2	2	37	39	0.98	1	1	8	8	4	4	T
comp1203_c0_seq3	39	T	Y	10	5	33.33%	2	2	36	37	0.98	1	1	4	6	2	3	C
comp1203_c0_seq3	172	T	Y	12	12	50%	2	2	37	36	0.98	1	1	5	7	8	4	C
comp1203_c0_seq3	330	G	R	10	18	64.29%	2	2	36	38	0.98	1	1	6	4	11	7	A
comp1203_c0_seq3	381	A	M	44	22	33.33%	2	2	37	38	0.98	1	1	28	16	15	7	C
comp1203_c0_seq3	457	C	Y	71	41	36.61%	2	2	37	37	0.98	1	1	29	42	20	21	T
comp1203_c0_seq3	1718	T	Y	7	5	41.67%	2	2	38	39	0.98	1	1	2	5	1	4	C
comp1203_c0_seq3	2008	A	R	19	9	32.14%	2	2	37	36	0.98	1	1	9	10	3	6	G
comp1203_c0_seq3	2023	A	R	21	11	34.38%	2	2	37	36	0.98	1	1	10	11	6	5	G
comp1203_c0_seq3	2025	G	K	21	11	34.38%	2	2	38	37	0.98	1	1	10	11	6	5	T
comp1203_c0_seq3	2095	T	K	15	13	46.43%	2	2	38	38	0.98	1	1	6	9	4	9	G
comp1203_c0_seq3	2164	C	Y	8	7	46.67%	2	2	38	36	0.98	1	1	4	4	3	4	T
comp1203_c0_seq3	2311	C	S	17	9	34.62%	2	2	37	36	0.98	1	1	8	9	3	6	G
comp1203_c0_seq3	2794	A	T	3	10	76.92%	2	2	38	37	0.98	1	1	1	2	5	5	T
comp1203_c0_seq3	2959	T	Y	4	7	63.64%	1	2	36	37	0.98	1	1	4	0	4	3	C
comp1203_c0_seq4	39	T	Y	8	5	38.46%	2	2	35	38	0.98	1	1	3	5	2	3	C
comp1203_c0_seq4	58	C	Y	11	5	31.25%	2	2	40	39	0.98	1	1	5	6	3	2	T
comp1203_c0_seq4	125	T	W	5	4	44.44%	2	2	37	37	0.98	1	1	3	2	3	1	A
comp1203_c0_seq4	172	T	Y	4	4	50%	2	2	38	39	0.98	1	1	1	3	3	1	C
comp1203_c0_seq4	330	G	R	7	6	46.15%	2	2	38	38	0.98	1	1	3	4	3	3	A
comp1203_c0_seq4	1993	A	R	9	8	47.06%	2	2	36	35	0.98	1	1	4	5	5	3	G
comp1203_c0_seq4	2080	T	K	16	7	30.43%	2	2	39	39	0.98	1	1	3	13	5	2	G
comp1203_c0_seq4	2145	A	W	9	4	30.77%	2	2	37	36	0.98	1	1	7	2	2	2	T
comp1203_c0_seq4	2149	C	Y	6	5	45.45%	2	2	39	35	0.98	1	1	5	1	2	3	T
comp1203_c0_seq4	2296	C	S	23	12	34.29%	2	2	36	35	0.98	1	1	10	13	3	9	G
comp1203_c0_seq4	2779	A	W	9	7	43.75%	2	2	37	37	0.98	1	1	7	2	5	2	T
comp1203_c0_seq4	2828	C	S	14	12	46.15%	2	2	37	37	0.98	1	1	7	7	8	4	G
comp1203_c0_seq4	2851	C	Y	16	13	44.83%	2	2	37	38	0.98	1	1	9	7	7	6	T
comp1203_c0_seq4	2944	T	Y	5	6	54.55%	1	2	39	36	0.98	1	1	5	0	5	1	C
comp1203_c0_seq5	78	T	Y	13	22	62.86%	2	2	39	39	0.98	1	1	5	8	10	12	C
comp1203_c0_seq5	126	G	R	32	21	39.62%	2	2	36	38	0.98	1	1	15	17	8	13	A
comp1203_c0_seq5	204	T	W	10	14	58.33%	2	2	38	36	0.98	1	1	6	4	5	9	A
comp1203_c0_seq5	409	G	R	10	7	41.18%	2	2	37	37	0.98	1	1	8	2	5	2	A
comp1203_c0_seq5	536	C	Y	35	28	44.44%	2	2	38	37	0.98	1	1	16	19	12	16	T
comp1203_c0_seq5	629	C	S	5	4	44.44%	2	2	35	38	0.98	1	1	1	4	2	2	G
comp1203_c0_seq5	1867	G	K	9	4	30.77%	2	2	35	36	0.98	1	1	4	5	3	1	T
comp1203_c0_seq5	2321	A	W	5	5	50%	2	2	38	36	0.98	1	1	2	3	3	2	T
comp1203_c0_seq5	2370	C	S	8	4	33.33%	2	2	39	33	0.98	1	1	6	2	3	1	G
comp1203_c0_seq5	2393	C	Y	11	6	35.29%	2	2	39	38	0.98	1	1	9	2	5	1	T
comp1203_c0_seq5	2438	T	Y	11	8	42.11%	1	2	39	38	0.98	1	1	11	0	4	4	C
comp1203_c0_seq5	2453	G	R	11	8	42.11%	2	2	38	38	0.98	1	1	10	1	4	4	A
comp1203_c0_seq6	78	T	Y	18	21	53.85%	2	2	39	39	0.98	1	1	10	8	11	10	C
comp1203_c0_seq6	126	G	R	41	32	43.84%	2	2	34	37	0.98	1	1	15	26	13	19	A
comp1203_c0_seq6	126	G	K	41	31	43.06%	2	2	34	36	0.98	1	1	15	26	15	16	A
comp1203_c0_seq6	204	T	W	14	17	54.84%	2	2	37	37	0.98	1	1	9	5	8	9	A
comp1203_c0_seq6	251	T	Y	14	7	33.33%	2	2	37	37	0.98	1	1	6	8	2	5	C
comp1203_c0_seq6	409	G	R	5	9	64.29%	1	2	40	38	0.98	1	1	0	5	4	5	A
comp1203_c0_seq6	1529	A	M	8	11	57.89%	2	2	32	36	0.98	1	1	5	3	7	4	C
comp1203_c0_seq6	2306	A	W	5	6	54.55%	2	2	35	36	0.98	1	1	3	2	3	3	T
comp1203_c0_seq6	2355	C	S	16	8	33.33%	2	2	37	39	0.98	1	1	7	9	5	3	G
comp1203_c0_seq6	2378	C	Y	16	12	42.86%	2	2	38	38	0.98	1	1	9	7	7	5	T
comp1203_c0_seq6	2423	T	Y	13	6	31.58%	2	2	38	39	0.98	1	1	9	4	4	2	C
comp1203_c0_seq6	2438	G	R	10	6	37.5%	2	2	39	39	0.98	1	1	7	3	4	2	A
comp1203_c0_seq7	39	T	Y	5	6	54.55%	2	2	33	37	0.98	1	1	1	4	3	3	C
comp1203_c0_seq7	125	T	W	16	9	36%	2	2	35	35	0.98	1	1	9	7	5	4	A
comp1203_c0_seq7	172	T	Y	13	7	35%	2	2	36	35	0.98	1	1	5	8	2	5	C
comp1203_c0_seq7	330	G	R	12	12	50%	2	2	37	38	0.98	1	1	8	4	8	4	A
comp1203_c0_seq7	457	C	Y	62	44	41.51%	2	2	36	37	0.98	1	1	27	35	13	31	T
comp1203_c0_seq7	539	G	K	15	9	37.5%	2	2	36	36	0.98	1	1	3	12	2	7	T
comp1203_c0_seq7	1465	A	M	9	4	30.77%	2	2	33	38	0.98	1	1	7	2	3	1	C
comp1203_c0_seq7	1886	C	S	6	6	50%	2	2	38	36	0.98	1	1	3	3	2	4	G
comp1203_c0_seq7	2242	A	W	8	5	38.46%	2	2	36	35	0.98	1	1	4	4	3	2	T
comp1203_c0_seq7	2291	C	S	10	10	50%	2	2	37	37	0.98	1	1	6	4	6	4	G
comp1203_c0_seq8	166	G	K	25	15	37.5%	2	2	39	37	0.98	1	1	11	14	6	9	T
comp1203_c0_seq8	181	G	R	22	12	35.29%	2	2	39	38	0.98	1	1	8	14	4	8	A
comp1203_c0_seq8	217	T	W	12	9	42.86%	2	2	39	35	0.98	1	1	3	9	3	6	A
comp1203_c0_seq8	218	T	W	12	9	42.86%	2	2	38	34	0.98	1	1	3	9	3	6	A
comp1203_c0_seq8	227	T	W	6	11	64.71%	2	2	38	35	0.98	1	1	1	5	2	9	A
comp1203_c0_seq8	287	C	M	7	8	53.33%	2	2	37	37	0.98	1	1	1	6	4	4	A
comp1203_c0_seq8	316	T	W	7	6	46.15%	1	2	37	36	0.98	1	1	7	0	4	2	A
comp1203_c0_seq8	874	T	Y	7	4	36.36%	2	2	39	33	0.98	1	1	4	3	2	2	C
comp1203_c0_seq8	1724	A	W	61	36	37.11%	2	2	37	37	0.98	1	1	34	27	19	17	T
comp1203_c0_seq8	1907	T	W	10	5	33.33%	2	2	39	39	0.98	1	1	4	6	2	3	A
comp1203_c0_seq8	2029	A	W	6	4	40%	2	2	39	35	0.98	1	1	4	2	2	2	T
comp1203_c0_seq8	2167	A	R	9	4	30.77%	2	2	35	39	0.98	1	1	7	2	3	1	G
comp1203_c0_seq8	2231	A	R	10	18	64.29%	2	2	36	37	0.98	1	1	8	2	16	2	G
comp1203_c0_seq8	2257	C	S	53	41	43.62%	2	2	37	34	0.98	1	1	29	24	2	39	G
comp1203_c0_seq8	2338	T	W	81	42	34.15%	2	2	38	38	0.98	1	1	29	52	19	23	A
comp1203_c0_seq8	2374	A	R	36	37	50.68%	2	2	37	38	0.98	1	1	21	15	25	12	G
comp1203_c0_seq9	125	T	W	13	7	35%	2	2	37	37	0.98	1	1	6	7	4	3	A
comp1203_c0_seq9	172	T	Y	12	9	42.86%	2	2	38	37	0.98	1	1	5	7	5	4	C
comp1203_c0_seq9	313	G	R	11	6	35.29%	2	2	37	36	0.98	1	1	4	7	2	4	A
comp1203_c0_seq9	330	G	R	7	8	53.33%	2	2	38	37	0.98	1	1	2	5	3	5	A
comp1203_c0_seq9	349	G	R	9	4	30.77%	2	2	39	37	0.98	1	1	2	7	2	2	A
comp1203_c0_seq9	352	G	K	8	4	33.33%	2	2	38	38	0.98	1	1	3	5	1	3	T
comp1203_c0_seq9	2227	A	W	18	9	33.33%	2	2	37	37	0.98	1	1	10	8	8	1	T
comp1203_c0_seq9	2276	C	S	22	11	33.33%	2	2	38	36	0.98	1	1	12	10	6	5	G
comp1203_c0_seq9	2299	C	Y	21	10	32.26%	2	2	38	37	0.98	1	1	10	11	5	5	T
comp1203_c0_seq9	2344	T	Y	12	7	36.84%	2	2	38	39	0.98	1	1	5	7	3	4	C
comp1203_c0_seq9	2359	G	R	10	7	41.18%	2	2	38	36	0.98	1	1	4	6	3	4	A
comp1203_c0_seq9	2392	T	Y	4	4	50%	1	2	36	35	0.98	1	1	0	4	2	2	C
comp1203_c0_seq10	217	T	W	11	5	31.25%	2	2	39	35	0.98	1	1	4	7	2	3	A
comp1203_c0_seq10	218	T	W	7	9	56.25%	2	2	38	37	0.98	1	1	2	5	4	5	A
comp1203_c0_seq10	227	T	W	4	11	73.33%	2	2	37	32	0.98	1	1	1	3	5	6	A
comp1203_c0_seq10	287	C	M	8	4	33.33%	2	2	38	39	0.98	1	1	3	5	3	1	A
comp1203_c0_seq10	1724	A	W	52	25	32.47%	2	2	37	36	0.98	1	1	31	21	15	10	T
comp1203_c0_seq11	217	T	W	8	4	33.33%	2	2	39	38	0.98	1	1	2	6	3	1	A
comp1203_c0_seq11	218	T	W	7	4	36.36%	2	2	38	39	0.98	1	1	1	6	3	1	A
comp1203_c0_seq11	227	T	W	5	6	54.55%	1	2	36	35	0.98	1	1	0	5	4	2	A
comp1203_c0_seq11	1213	T	Y	7	10	58.82%	2	2	39	37	0.98	1	1	1	6	2	8	C
comp1203_c0_seq11	1724	A	W	33	27	45%	2	2	36	36	0.98	1	1	18	15	13	14	T
comp1203_c0_seq11	1851	T	W	38	31	44.93%	2	2	36	37	0.98	1	1	20	18	19	12	A
comp1203_c0_seq11	1887	A	R	31	36	53.73%	2	2	36	37	0.98	1	1	19	12	21	15	G
comp1203_c0_seq12	98	A	R	8	4	33.33%	2	2	37	33	0.98	1	1	2	6	2	2	G
comp1203_c0_seq12	331	T	K	10	5	33.33%	2	2	31	36	0.98	1	1	6	4	3	2	G
comp1203_c0_seq12	402	A	R	7	5	41.67%	2	2	38	36	0.98	1	1	3	4	3	2	G
comp1203_c0_seq12	489	T	K	11	6	35.29%	2	2	38	40	0.98	1	1	2	9	4	2	G
comp1203_c0_seq12	1188	A	T	3	9	75%	2	2	37	37	0.98	1	1	2	1	5	4	T
comp1203_c0_seq12	1237	C	S	12	7	36.84%	2	2	37	36	0.98	1	1	6	6	4	3	G
comp1203_c0_seq12	1260	C	Y	19	13	40.62%	2	2	38	38	0.98	1	1	11	8	9	4	T
comp1203_c0_seq12	1305	T	Y	23	12	34.29%	2	2	38	39	0.98	1	1	14	9	8	4	C
comp1203_c0_seq12	1320	G	R	20	11	35.48%	2	2	39	39	0.98	1	1	14	6	7	4	A
comp1203_c0_seq13	58	A	T	2	6	75%	2	2	36	37	0.98	1	1	1	1	4	2	T
comp1203_c0_seq13	75	A	W	5	6	54.55%	2	2	38	33	0.98	1	1	3	2	2	4	T
comp1203_c0_seq13	76	T	W	8	5	38.46%	2	2	35	33	0.98	1	1	4	4	3	2	A
comp1203_c0_seq13	106	G	S	15	11	42.31%	2	2	36	38	0.98	1	1	12	3	6	5	C
comp1203_c0_seq13	148	T	Y	25	20	44.44%	2	2	36	39	0.98	1	1	16	9	18	2	C
comp1203_c0_seq13	352	T	W	123	114	48.1%	2	2	37	36	0.98	1	1	47	76	60	54	A
comp1203_c0_seq13	456	T	W	111	49	30.63%	2	2	37	36	0.98	1	1	39	72	14	35	A
comp1203_c0_seq13	582	T	Y	13	9	40.91%	2	2	36	37	0.98	1	1	4	9	4	5	C
comp1203_c0_seq13	714	T	Y	16	20	55.56%	2	2	38	37	0.98	1	1	6	10	9	11	C
comp1203_c0_seq13	861	A	R	26	16	38.1%	2	2	37	37	0.98	1	1	18	8	8	8	G
comp1203_c0_seq13	940	G	K	17	17	50%	2	2	37	36	0.98	1	1	10	7	7	10	T
comp1203_c0_seq14	153	C	S	5	7	58.33%	2	2	39	39	0.98	1	1	3	2	3	4	G
comp1203_c0_seq14	636	A	W	9	4	30.77%	2	2	38	39	0.98	1	1	2	7	3	1	T
comp1203_c0_seq14	708	C	Y	14	6	30%	2	2	38	38	0.98	1	1	10	4	4	2	T
comp1203_c0_seq14	801	T	Y	6	5	45.45%	2	2	39	33	0.98	1	1	2	4	3	2	C
comp1203_c0_seq15	172	A	R	80	39	32.77%	2	2	36	37	0.98	1	1	31	49	20	19	G
comp1203_c0_seq15	397	G	R	13	7	35%	2	2	37	34	0.98	1	1	8	5	3	4	A
comp1203_c0_seq15	454	T	Y	26	15	36.59%	2	2	36	38	0.98	1	1	11	15	7	8	C
comp1203_c0_seq15	679	G	R	25	13	34.21%	2	2	38	39	0.98	1	1	12	13	5	8	A
comp1203_c0_seq15	680	G	K	19	19	50%	2	2	38	39	0.98	1	1	10	9	7	12	T
comp1203_c0_seq16	240	T	K	25	12	32.43%	2	2	36	34	0.98	1	1	15	10	8	4	G
comp1203_c0_seq16	274	G	K	73	65	47.1%	2	2	37	35	0.98	1	1	41	32	35	30	T
comp1204_c0_seq1	3078	A	R	28	12	30%	2	2	36	35	0.98	1	1	17	11	5	7	G
comp1204_c0_seq1	3138	T	Y	19	10	34.48%	2	2	35	36	0.98	1	1	6	13	5	5	C
comp1204_c0_seq1	3697	T	Y	10	6	37.5%	2	2	35	37	0.98	1	1	8	2	2	4	C
comp1204_c0_seq2	3694	T	Y	11	10	47.62%	2	2	34	36	0.98	1	1	8	3	4	6	C
comp1204_c0_seq7	1747	T	Y	13	10	43.48%	2	2	37	34	0.98	1	1	5	8	6	4	C
comp1204_c0_seq9	2306	T	Y	4	6	60%	2	2	31	36	0.98	1	1	2	2	3	3	C
comp1204_c0_seq10	1747	T	Y	17	10	37.04%	2	2	37	36	0.98	1	1	5	12	3	7	C
comp1204_c0_seq12	2303	T	Y	6	5	45.45%	2	2	36	38	0.98	1	1	2	4	3	2	C
comp1204_c0_seq14	287	C	S	30	13	30.23%	2	2	37	36	0.98	1	1	6	24	4	9	G
comp1204_c0_seq15	1006	A	R	15	7	31.82%	2	2	36	38	0.98	1	1	9	6	5	2	G
comp1204_c0_seq16	1066	T	Y	25	14	35.9%	2	2	37	36	0.98	1	1	12	13	6	8	C
comp1204_c0_seq17	1568	C	Y	7	5	41.67%	2	2	38	35	0.98	1	1	6	1	3	2	T
comp1204_c0_seq18	1568	C	Y	16	9	36%	2	2	36	35	0.98	1	1	8	8	4	5	T
comp1204_c0_seq18	1622	T	Y	10	15	60%	2	2	35	36	0.98	1	1	5	5	7	8	C
comp1205_c0_seq1	56	G	R	28	32	53.33%	1	2	37	35	0.98	1	1	28	0	27	5	A
comp1205_c0_seq1	74	G	S	75	64	46.04%	2	2	38	37	0.98	1	1	65	10	51	13	C
comp1207_c0_seq1	162	G	K	137	71	34.13%	2	2	37	36	0.98	1	1	92	45	41	30	T
comp1208_c0_seq1	570	A	M	10	10	50%	2	2	33	32	0.98	1	1	3	7	3	7	C
comp1208_c0_seq2	444	A	M	12	11	47.83%	2	2	33	31	0.98	1	1	3	9	4	7	C
comp1209_c0_seq1	236	T	Y	92	48	34.29%	2	2	37	38	0.98	1	1	42	50	39	9	C
comp1209_c0_seq1	266	C	Y	42	85	66.93%	2	2	38	38	0.98	1	1	28	14	54	31	T
comp1209_c0_seq1	379	T	W	129	88	40.55%	2	2	37	38	0.98	1	1	76	53	44	44	A
comp1209_c0_seq2	266	C	Y	76	106	58.24%	2	2	36	38	0.98	1	1	40	36	51	55	T
comp120_c0_seq1	589	T	Y	1486	775	34.28%	2	2	35	35	0.98	1	1	610	876	398	377	C
comp120_c0_seq2	589	T	Y	1605	902	35.98%	2	2	34	35	0.98	1	1	670	935	428	474	C
comp1210_c0_seq1	174	G	R	52	33	38.82%	2	2	37	37	0.98	1	1	27	25	16	17	A
comp1210_c0_seq1	175	C	M	52	33	38.82%	2	2	37	37	0.98	1	1	27	25	16	17	A
comp1210_c0_seq1	233	A	R	46	31	40.26%	2	2	38	37	0.98	1	1	19	27	17	14	G
comp1210_c0_seq1	235	A	R	51	26	33.77%	2	2	38	36	0.98	1	1	22	29	14	12	G
comp1210_c0_seq1	317	A	M	35	36	50.7%	2	2	37	37	0.98	1	1	19	16	18	18	C
comp1210_c0_seq1	408	A	R	23	13	36.11%	2	2	37	36	0.98	1	1	15	8	5	8	G
comp1210_c0_seq1	408	A	W	23	18	43.9%	2	2	37	37	0.98	1	1	15	8	10	8	T
comp1210_c0_seq1	444	C	Y	47	26	35.62%	2	2	36	37	0.98	1	1	21	26	12	14	T
comp1210_c0_seq1	597	G	R	77	37	32.46%	2	2	37	37	0.98	1	1	38	39	22	15	A
comp1210_c0_seq1	669	A	R	58	32	35.56%	2	2	37	37	0.98	1	1	29	29	15	17	G
comp1210_c0_seq1	789	T	W	38	26	40.62%	2	2	34	37	0.98	1	1	23	15	13	13	A
comp1210_c0_seq1	804	T	Y	47	23	32.86%	2	2	37	37	0.98	1	1	28	19	8	15	C
comp1210_c0_seq1	831	G	S	29	31	51.67%	2	2	37	34	0.98	1	1	13	16	14	17	C
comp1210_c0_seq1	1002	A	R	27	30	52.63%	2	2	36	37	0.98	1	1	15	12	10	20	G
comp1210_c0_seq1	1014	G	R	36	16	30.77%	2	2	36	38	0.98	1	1	18	18	4	12	A
comp1210_c0_seq1	1044	G	R	23	25	52.08%	2	2	34	36	0.98	1	1	6	17	9	16	A
comp1210_c0_seq1	1065	C	Y	21	20	48.78%	2	2	36	34	0.98	1	1	10	11	9	11	T
comp1210_c0_seq1	1085	A	R	15	18	54.55%	2	2	36	35	0.98	1	1	7	8	8	10	G
comp1210_c0_seq1	1149	C	M	14	7	33.33%	2	2	37	38	0.98	1	1	4	10	3	4	A
comp1210_c0_seq2	233	A	R	50	36	41.86%	2	2	37	38	0.98	1	1	27	23	19	17	G
comp1210_c0_seq2	235	A	R	57	33	36.67%	2	2	37	37	0.98	1	1	31	26	17	16	G
comp1210_c0_seq2	317	A	M	54	31	36.47%	2	2	37	38	0.98	1	1	20	34	11	20	C
comp1210_c0_seq2	408	A	R	17	10	37.04%	2	2	36	38	0.98	1	1	11	6	7	3	G
comp1210_c0_seq2	408	A	W	17	30	63.83%	2	2	36	36	0.98	1	1	11	6	18	12	T
comp1210_c0_seq2	444	C	Y	34	32	48.48%	2	2	36	36	0.98	1	1	21	13	17	15	T
comp1210_c0_seq2	597	G	R	43	49	53.26%	2	2	36	37	0.98	1	1	21	22	26	23	A
comp1210_c0_seq2	784	G	R	69	30	30.3%	2	2	36	37	0.98	1	1	42	27	16	14	A
comp1210_c0_seq2	789	T	W	55	34	38.2%	2	2	33	35	0.98	1	1	30	25	19	15	A
comp1210_c0_seq2	831	G	S	40	51	56.04%	2	2	35	35	0.98	1	1	20	20	26	25	C
comp1210_c0_seq2	1002	A	R	35	31	46.97%	2	2	37	36	0.98	1	1	13	22	7	24	G
comp1210_c0_seq2	1044	G	R	22	24	52.17%	2	2	37	36	0.98	1	1	4	18	11	13	A
comp1210_c0_seq2	1065	C	Y	28	15	34.88%	2	2	36	35	0.98	1	1	12	16	7	8	T
comp1210_c0_seq2	1085	A	R	25	13	34.21%	2	2	34	35	0.98	1	1	14	11	5	8	G
comp1210_c0_seq2	1149	C	M	13	15	53.57%	2	2	37	37	0.98	1	1	3	10	7	8	A
comp1210_c0_seq3	726	C	S	70	43	38.05%	2	2	37	36	0.98	1	1	34	36	22	21	G
comp1210_c0_seq3	732	A	R	80	46	36.51%	2	2	37	37	0.98	1	1	43	37	24	22	G
comp1210_c0_seq3	733	A	W	80	49	37.98%	2	2	36	36	0.98	1	1	44	36	25	24	T
comp1210_c0_seq3	972	C	S	117	91	43.75%	2	2	37	37	0.98	1	1	69	48	49	42	G
comp1210_c0_seq3	1097	C	M	132	84	38.89%	2	2	35	37	0.98	1	1	54	78	47	37	A
comp1210_c0_seq3	1225	C	M	232	131	36.09%	2	2	36	37	0.98	1	1	125	107	87	44	A
comp1210_c0_seq3	1296	A	R	139	241	63.42%	2	2	37	37	0.98	1	1	79	60	136	105	G
comp1210_c0_seq3	1299	A	R	136	239	63.73%	2	2	37	37	0.98	1	1	80	56	135	104	G
comp1210_c0_seq3	1305	C	S	137	205	59.94%	2	2	37	36	0.98	1	1	82	55	114	91	G
comp1210_c0_seq3	1311	A	M	206	164	44.32%	2	2	37	36	0.98	1	1	114	92	89	75	C
comp1210_c0_seq3	1407	T	Y	209	259	55.34%	2	2	36	37	0.98	1	1	97	112	124	135	C
comp1210_c0_seq3	1423	G	R	150	279	65.03%	2	2	37	36	0.98	1	1	75	75	150	129	A
comp1210_c0_seq3	1497	A	R	172	193	52.88%	2	2	37	37	0.98	1	1	60	112	64	129	G
comp1210_c0_seq3	1503	T	W	158	182	53.53%	2	2	37	38	0.98	1	1	58	100	60	122	A
comp1210_c0_seq3	1512	A	W	155	150	49.18%	2	2	37	36	0.98	1	1	38	117	48	102	T
comp1210_c0_seq4	82	A	M	29	13	30.95%	2	2	38	38	0.98	1	1	15	14	9	4	C
comp1210_c0_seq4	165	A	R	33	15	31.25%	2	2	37	38	0.98	1	1	16	17	9	6	G
comp1210_c0_seq4	209	C	Y	45	20	30.77%	2	2	36	37	0.98	1	1	24	21	9	11	T
comp1210_c0_seq4	362	G	R	35	23	39.66%	2	2	38	38	0.98	1	1	19	16	9	14	A
comp1210_c0_seq4	434	A	R	32	15	31.91%	2	2	37	37	0.98	1	1	19	13	9	6	G
comp1210_c0_seq4	554	T	W	45	27	37.5%	2	2	33	37	0.98	1	1	24	21	17	10	A
comp1210_c0_seq4	596	G	S	36	45	55.56%	2	2	36	35	0.98	1	1	17	19	20	25	C
comp1210_c0_seq4	767	A	R	27	28	50.91%	2	2	37	35	0.98	1	1	12	15	9	19	G
comp1210_c0_seq4	779	G	R	38	21	35.59%	2	2	37	37	0.98	1	1	17	21	10	11	A
comp1210_c0_seq4	809	G	R	23	35	60.34%	2	2	38	36	0.98	1	1	8	15	16	19	A
comp1210_c0_seq4	830	C	Y	27	27	50%	2	2	36	36	0.98	1	1	11	16	13	14	T
comp1210_c0_seq4	850	A	R	22	22	50%	2	2	34	35	0.98	1	1	12	10	9	13	G
comp1210_c0_seq5	100	A	R	8	9	52.94%	2	2	39	38	0.98	1	1	4	4	6	3	G
comp1210_c0_seq5	109	C	Y	8	12	60%	2	2	39	34	0.98	1	1	5	3	9	3	T
comp1210_c0_seq5	115	A	R	12	12	50%	2	2	37	36	0.98	1	1	9	3	9	3	G
comp1210_c0_seq5	218	A	R	23	28	54.9%	2	2	38	38	0.98	1	1	8	15	13	15	G
comp1210_c0_seq5	246	T	Y	27	31	53.45%	2	2	37	38	0.98	1	1	16	11	14	17	C
comp1210_c0_seq5	307	C	Y	36	32	47.06%	2	2	36	37	0.98	1	1	17	19	19	13	T
comp1210_c0_seq5	360	T	K	32	30	48.39%	2	2	37	38	0.98	1	1	17	15	11	19	G
comp1210_c0_seq5	486	G	K	29	24	45.28%	2	2	38	37	0.98	1	1	12	17	11	13	T
comp1210_c0_seq5	591	A	R	46	38	45.24%	2	2	36	37	0.98	1	1	26	20	20	18	G
comp1210_c0_seq5	882	G	R	45	27	37.5%	2	2	36	38	0.98	1	1	29	16	17	10	A
comp1210_c0_seq5	1032	G	R	67	36	34.95%	2	2	37	36	0.98	1	1	28	39	21	15	A
comp1210_c0_seq5	1242	G	R	16	12	42.86%	2	2	37	38	0.98	1	1	6	10	5	7	A
comp1210_c0_seq5	1328	C	S	34	33	49.25%	2	2	37	37	0.98	1	1	28	6	20	13	G
comp1210_c0_seq5	1389	C	Y	51	23	31.08%	2	2	38	38	0.98	1	1	24	27	10	13	T
comp1210_c0_seq6	82	A	M	16	12	42.86%	2	2	37	39	0.98	1	1	11	5	7	5	C
comp1210_c0_seq6	434	A	R	43	25	36.76%	2	2	36	37	0.98	1	1	24	19	14	11	G
comp1210_c0_seq6	554	T	W	35	20	36.36%	2	2	33	36	0.98	1	1	17	18	9	11	A
comp1210_c0_seq6	596	G	S	28	30	51.72%	2	2	37	36	0.98	1	1	17	11	13	17	C
comp1210_c0_seq6	767	A	R	36	38	51.35%	2	2	36	36	0.98	1	1	12	24	14	24	G
comp1210_c0_seq6	809	G	R	20	23	53.49%	2	2	36	36	0.98	1	1	3	17	11	12	A
comp1210_c0_seq6	830	C	Y	16	14	46.67%	2	2	37	35	0.98	1	1	5	11	6	8	T
comp1210_c0_seq6	850	A	R	16	15	48.39%	2	2	34	36	0.98	1	1	4	12	7	8	G
comp1210_c0_seq6	914	C	M	8	5	38.46%	2	2	37	38	0.98	1	1	3	5	2	3	A
comp1210_c0_seq7	174	G	R	58	32	35.56%	2	2	37	36	0.98	1	1	31	27	14	18	A
comp1210_c0_seq7	175	C	M	58	32	35.56%	2	2	37	36	0.98	1	1	31	27	14	18	A
comp1210_c0_seq7	317	A	M	43	29	40.28%	2	2	38	38	0.98	1	1	19	24	12	17	C
comp1210_c0_seq7	408	A	R	14	10	41.67%	2	2	37	38	0.98	1	1	5	9	6	4	G
comp1210_c0_seq7	408	A	W	14	26	65%	2	2	37	36	0.98	1	1	5	9	15	11	T
comp1210_c0_seq7	444	C	Y	24	36	60%	2	2	36	35	0.98	1	1	11	13	18	18	T
comp1210_c0_seq7	597	G	R	62	27	30.34%	2	2	37	37	0.98	1	1	35	27	15	12	A
comp1210_c0_seq7	644	G	S	58	28	32.56%	2	2	37	37	0.98	1	1	33	25	15	13	C
comp1210_c0_seq7	669	A	R	50	31	38.27%	2	2	36	36	0.98	1	1	29	21	13	18	G
comp1210_c0_seq7	784	G	R	46	28	37.84%	2	2	38	38	0.98	1	1	24	22	18	10	A
comp1210_c0_seq7	789	T	W	47	22	31.88%	2	2	34	37	0.98	1	1	28	19	13	9	A
comp1210_c0_seq7	831	G	S	43	31	41.89%	2	2	36	36	0.98	1	1	21	22	17	14	C
comp1210_c0_seq7	1002	A	R	31	46	59.74%	2	2	36	37	0.98	1	1	11	20	24	22	G
comp1210_c0_seq7	1014	G	R	34	28	45.16%	2	2	37	37	0.98	1	1	16	18	17	11	A
comp1210_c0_seq7	1044	G	R	53	25	32.05%	2	2	35	35	0.98	1	1	21	32	9	16	A
comp1210_c0_seq7	1146	G	R	13	26	66.67%	2	2	39	38	0.98	1	1	4	9	10	16	A
comp1210_c0_seq8	726	C	S	83	49	37.12%	2	2	37	37	0.98	1	1	28	55	22	27	G
comp1210_c0_seq8	732	A	R	84	53	38.69%	2	2	37	37	0.98	1	1	30	54	25	28	G
comp1210_c0_seq8	733	A	W	84	52	38.24%	2	2	37	37	0.98	1	1	30	54	24	28	T
comp1210_c0_seq8	972	C	S	82	98	54.44%	2	2	36	37	0.98	1	1	28	54	49	49	G
comp1210_c0_seq8	1055	C	M	28	52	65%	2	2	37	37	0.98	1	1	7	21	21	31	A
comp1210_c0_seq8	1058	A	W	45	22	32.84%	2	2	37	36	0.98	1	1	10	35	10	12	T
comp1210_c0_seq9	82	A	M	35	16	31.37%	2	2	37	38	0.98	1	1	18	17	10	6	C
comp1210_c0_seq9	173	G	K	35	16	31.37%	2	2	37	36	0.98	1	1	21	14	8	8	T
comp1210_c0_seq9	209	C	Y	29	21	42%	2	2	37	37	0.98	1	1	13	16	11	10	T
comp1210_c0_seq9	362	G	R	53	26	32.91%	2	2	37	37	0.98	1	1	28	25	11	15	A
comp1210_c0_seq9	409	G	S	54	27	33.33%	2	2	37	38	0.98	1	1	30	24	13	14	C
comp1210_c0_seq9	434	A	R	51	29	36.25%	2	2	36	38	0.98	1	1	27	24	13	16	G
comp1210_c0_seq9	549	G	R	43	22	33.85%	2	2	37	36	0.98	1	1	24	19	11	11	A
comp1210_c0_seq9	554	T	W	40	18	31.03%	2	2	33	36	0.98	1	1	21	19	11	7	A
comp1210_c0_seq9	596	G	S	22	33	60%	2	2	35	35	0.98	1	1	11	11	13	20	C
comp1210_c0_seq9	767	A	R	28	38	57.58%	2	2	35	35	0.98	1	1	7	21	19	19	G
comp1210_c0_seq9	779	G	R	36	26	41.94%	2	2	35	36	0.98	1	1	8	28	15	11	A
comp1210_c0_seq9	845	C	Y	23	10	30.3%	2	2	35	33	0.98	1	1	9	14	5	5	T
comp1210_c0_seq9	911	G	R	9	13	59.09%	2	2	37	39	0.98	1	1	3	6	3	10	A
comp1210_c0_seq9	938	T	Y	8	6	42.86%	2	2	39	40	0.98	1	1	3	5	1	5	C
comp1210_c0_seq9	957	A	R	8	5	38.46%	1	2	36	36	0.98	1	1	0	8	1	4	G
comp1210_c0_seq10	68	T	K	13	10	43.48%	2	2	37	37	0.98	1	1	8	5	8	2	G
comp1210_c0_seq10	138	C	S	19	39	67.24%	2	2	36	38	0.98	1	1	12	7	23	16	G
comp1210_c0_seq10	157	A	R	30	37	55.22%	2	2	37	38	0.98	1	1	17	13	23	14	G
comp1210_c0_seq10	209	C	S	40	30	42.86%	2	2	36	38	0.98	1	1	26	14	15	15	G
comp1210_c0_seq10	291	G	S	51	27	34.62%	2	2	37	38	0.98	1	1	26	25	13	14	C
comp1210_c0_seq10	318	G	R	43	33	43.42%	2	2	37	37	0.98	1	1	18	25	15	18	A
comp1210_c0_seq10	466	T	W	43	24	35.82%	2	2	37	37	0.98	1	1	22	21	11	13	A
comp1210_c0_seq11	43	G	C	6	22	78.57%	1	2	37	38	0.98	1	1	6	0	17	5	C
comp1210_c0_seq11	214	A	R	29	36	55.38%	2	2	37	36	0.98	1	1	15	14	8	28	G
comp1210_c0_seq11	256	G	R	14	25	64.1%	2	2	37	36	0.98	1	1	3	11	10	15	A
comp1210_c0_seq11	277	C	Y	19	10	34.48%	2	2	37	37	0.98	1	1	9	10	5	5	T
comp1210_c0_seq11	297	A	R	15	10	40%	2	2	34	37	0.98	1	1	8	7	5	5	G
comp1210_c0_seq12	633	A	R	12	9	42.86%	2	2	38	36	0.98	1	1	3	9	4	5	G
comp1210_c0_seq12	647	A	R	15	11	42.31%	2	2	38	35	0.98	1	1	5	10	8	3	G
comp1210_c0_seq12	648	T	W	15	17	53.12%	2	2	37	35	0.98	1	1	5	10	13	4	A
comp1210_c0_seq12	740	C	Y	35	25	41.67%	2	2	36	36	0.98	1	1	18	17	13	12	T
comp1210_c0_seq12	803	T	K	13	10	43.48%	2	2	37	37	0.98	1	1	4	9	4	6	G
comp1210_c0_seq12	845	G	K	7	4	36.36%	2	2	37	38	0.98	1	1	2	5	1	3	T
comp1210_c0_seq13	43	G	C	2	22	91.67%	1	2	41	38	0.98	1	1	2	0	18	4	C
comp1210_c0_seq13	214	A	R	33	40	54.79%	2	2	35	37	0.98	1	1	23	10	20	20	G
comp1210_c0_seq13	226	G	R	46	21	31.34%	2	2	36	38	0.98	1	1	27	19	9	12	A
comp1210_c0_seq13	256	G	R	29	44	60.27%	2	2	35	36	0.98	1	1	9	20	20	24	A
comp1210_c0_seq13	277	C	Y	29	34	53.97%	2	2	37	36	0.98	1	1	11	18	15	19	T
comp1210_c0_seq13	297	A	R	21	34	61.82%	2	2	35	37	0.98	1	1	8	13	14	20	G
comp1210_c0_seq13	361	C	M	14	6	30%	2	2	38	37	0.98	1	1	5	9	2	4	A
comp1210_c0_seq14	72	A	G	2	23	92%	2	2	39	35	0.98	1	1	1	1	11	12	G
comp1210_c0_seq14	80	A	C	4	22	84.62%	2	2	35	35	0.98	1	1	3	1	9	13	C
[truncated: 64,588 more rows]
